# Supplementary material for: Genomes and phenomes of a population of outbred rats and its progenitors
Source: Sci Data. 2014 Jun 10;1:140011. doi: 10.1038/sdata.2014.11 (PMC4381735; doi:10.1038/sdata.2014.11)
Supplement: Supplementary file 1 [file sdata201411-isa1.zip]

Archive with 5 entries (5 files):
- i_Investigation.txt
- s_RGSMC.txt
- a_assay_RGSMC_phenotyping.txt
- a_assay_RGSMC_sequencing.txt
- a_assay_RGSMC_genotyping.txt
