# Supplementary material for: Genomes and phenomes of a population of outbred rats and its progenitors
Source: Sci Data. 2014 Jun 10;1:140011. doi: 10.1038/sdata.2014.11 (PMC4381735; doi:10.1038/sdata.2014.11)
Supplement: Supplementary file 1 [file sdata201411-isa1.zip › i_Investigation.txt]

# Investigation File generated for Scientific Data with Investigation File Authoring Tool version 0.1.0 on 05/06/2014 - This metadata file is CC0
ONTOLOGY SOURCE REFERENCE
Term Source Name	OBI	SO	NCIT	ERO
Term Source File	http://data.bioontology.org/ontologies/OBI	http://data.bioontology.org/ontologies/SO	http://data.bioontology.org/ontologies/NCIT	http://data.bioontology.org/ontologies/ERO
Term Source Version	2014-03-29	unknown	14.04d	2013-08-02
Term Source Description	Ontology for Biomedical Investigations	Sequence Types and Features Ontology	National Cancer Institute Thesaurus	Eagle-I Research Resource Ontology
INVESTIGATION
Investigation Identifier
Investigation Title
Investigation Description
Investigation Submission Date
Investigation Public Release Date
INVESTIGATION PUBLICATIONS
Investigation PubMed ID
Investigation Publication DOI
Investigation Publication Author List
Investigation Publication Title
Investigation Publication Status
Investigation Publication Status Term Accession Number
Investigation Publication Status Term Source REF
INVESTIGATION CONTACTS
Investigation Person Last Name
Investigation Person Mid Initials
Investigation Person First Name
Investigation Person Address
Investigation Person Phone
Investigation Person Fax
Investigation Person Email
Investigation Person Affiliation
Investigation Person Roles
Investigation Person Roles Term Accession Number
Investigation Person Roles Term Source REF
STUDY
Study Identifier	10.1038/sdata.2014.11
Study Title	Genomes and phenomes of a population of outbred rats and its progenitors
Study Submission Date	26/02/2014
Study Public Release Date	10/06/2014
Study Description	http://www.nature.com/articles/sdata201411#abstract
Study File Name	s_RGSMC.txt
Comment[Subject Keywords]	Biological sciences/Genetics/Genome/Genetic variation;Biological sciences/Genetics/Genetic association study/Genome-wide association studies
Comment[Manuscript Licence]	CC BY-4.0
Comment[Experimental Metadata Licence]	CC0
Comment[Supplementary Information File Name]		Supplementary Information	Supplementary Table 1	Supplementary Table 2	Supplementary Table 3	Supplementary Table 4	Supplementary Table 5
Comment[Supplementary Information File Type]	x-zip-compressed	pdf	vnd.openxmlformats-officedocument.spreadsheetml.sheet	vnd.openxmlformats-officedocument.spreadsheetml.sheet	vnd.openxmlformats-officedocument.spreadsheetml.sheet	vnd.openxmlformats-officedocument.spreadsheetml.sheet	vnd.openxmlformats-officedocument.spreadsheetml.sheet
Comment[Supplementary Information File URL]	http://www.nature.com/articles/sdata201411#supplementary-information	http://www.nature.com/articles/sdata201411#supplementary-information	http://www.nature.com/articles/sdata201411#supplementary-information	http://www.nature.com/articles/sdata201411#supplementary-information	http://www.nature.com/articles/sdata201411#supplementary-information	http://www.nature.com/articles/sdata201411#supplementary-information	http://www.nature.com/articles/sdata201411#supplementary-information
Comment[Data Repository]	ArrayExpress;EMBL Nucleotide Sequence Database;figshare;EMBL Nucleotide Sequence Database;EMBL Nucleotide Sequence Database;EMBL Nucleotide Sequence Database;EMBL Nucleotide Sequence Database;EMBL Nucleotide Sequence Database;EMBL Nucleotide Sequence Database;EMBL Nucleotide Sequence Database
Comment[Data Record Accession]	E-MTAB-2332;ERS184490;943485;ERS184491;ERS184492;ERS184493;ERS184494;ERS184495;ERS184496;ERS184497
Comment[Data Record URI]	https://www.ebi.ac.uk/arrayexpress/experiments/E-MTAB-2332/;ftp://ftp.sra.ebi.ac.uk/vol1/ERA169/ERA169634/bam/ACI_merge_20110524.bam;http://dx.doi.org/10.6084/m9.figshare.943485;ftp://ftp.sra.ebi.ac.uk/vol1/ERA169/ERA169634/bam/BNssn_merged_20111126.bam;ftp://ftp.sra.ebi.ac.uk/vol1/ERA169/ERA169634/bam/Buf_merge_20110516.bam;ftp://ftp.sra.ebi.ac.uk/vol1/ERA169/ERA169634/bam/F344_merge_20110712.bam;ftp://ftp.sra.ebi.ac.uk/vol1/ERA169/ERA169634/bam/M520_merge_20110617.bam;ftp://ftp.sra.ebi.ac.uk/vol1/ERA169/ERA169634/bam/MR_merge_20110524.bam;ftp://ftp.sra.ebi.ac.uk/vol1/ERA169/ERA169634/bam/WKY_merge_20110805.bam;ftp://ftp.sra.ebi.ac.uk/vol1/ERA169/ERA169634/bam/WN_merge_20110611.bam
STUDY DESIGN DESCRIPTORS
Study Design Type	strain comparison design	individual genetic characteristics comparison design	longitudinal study design
Study Design Type Term Accession Number	OBI:0001464	OBI:0001448	
Study Design Type Term Source REF	OBI	OBI	
STUDY PUBLICATIONS
Study PubMed ID	
Study Publication DOI	doi:10.1038/ng.2644
Study Publication Author List	Baud A, Hermsen R, Guryev V, Stridh P, Graham D, McBride MW, Foroud T, Calderari S, Diez M, Ockinger J, Beyeen AD, Gillett A, Abdelmagid N, Guerreiro-Cacais AO, Jagodic M, Tuncel J, Norin U, Beattie E, Huynh N, Miller WH, Koller DL, Alam I, Falak S, Osborne-Pellegrin M, Martinez-Membrives E, Canete T, Blazquez G, Vicens-Costa E, Mont-Cardona C, Diaz-Moran S, Tobena A, Hummel O, Zelenika D, Saar K, Patone G, Bauerfeind A, Bihoreau MT, Heinig M, Lee YA, Rintisch C, Schulz H, Wheeler DA, Worley KC, Muzny DM, Gibbs RA, Lathrop M, Lansu N, Toonen P, Ruzius FP, de Bruijn E, Hauser H, Adams DJ, Keane T, Atanur SS, Aitman TJ, Flicek P, Malinauskas T, Jones EY, Ekman D, Lopez-Aumatell R, Dominiczak AF, Johannesson M, Holmdahl R, Olsson T, Gauguier D, Hubner N, Fernandez-Teruel A, Cuppen E, Mott R, Flint J
Study Publication Title	Combined sequence-based and genetic mapping analysis of complex traits in outbred rats
Study Publication Status	published
Study Publication Status Term Accession Number	
Study Publication Status Term Source REF	
STUDY FACTORS
Study Factor Name	genotype	sex	animal generation
Study Factor Type	genotype	Sex	animal generation
Study Factor Type Term Accession Number	SO:0001027	NCIT:C28421	
Study Factor Type Term Source REF	SO	NCIT	
STUDY ASSAYS
Study Assay Measurement Type	phenotypic profiling	genomic sequence profiling	SNP profiling
Study Assay Measurement Type Term Accession Number			
Study Assay Measurement Type Term Source REF			
Study Assay Technology Type	phenotype characterization	next generation sequencing	DNA microarray
Study Assay Technology Type Term Accession Number	ERO:0000923	ERO:0001183	OBI:0400148
Study Assay Technology Type Term Source REF	ERO	ERO	OBI
Study Assay Technology Platform	visual inspection; maze/ cage/ shuttlebox; glucose meter (Accucheck, Roche Diagnostics); blood pressure cuff and piezoceramic transducer (Hartmann & Braun type 2); hemacytometer (ADVIA 120, Bayer, Siemens Diagnostics); flow cytometry (LSR-II, Becton Dickinson); manual scoring; biochemistry (Olympus AU400 chemistry Immuno Analyser); immunohistochemistry; bone densitometry (PIXImus mouse densitometer, Lunar Corp.); wound healing (metal ear punch, Fine science tools model 24210/02)	SOLiD 4 or 5500, Life Technologies	RATDIV array, Affymetrix
Study Assay File Name	a_assay_RGSMC_phenotyping.txt	a_assay_RGSMC_sequencing.txt	a_assay_RGSMC_genotyping.txt
STUDY PROTOCOLS
Study Protocol Name	Animals	Coat colour	Fear related behaviours	Intraperitoneal Glucose Tolerance Test (IPGTT)	Blood pressure	Basal hematology	Basal immunology	Experimental Autoimmune Encephalomyelitis (EAE)	Euthanasia and tissue dissection	Serum biochemistry	Arterial elastic lamina ruptures	Bone mass and strength	Body weight	Renal agenesis	Wound healing	DNA extraction and genotyping	Genotype calling	Positioning the RATDIV SNPs on the Rnor5.0 assembly	Selection of a subset of high quality SNPs for haplotype reconstruction	Haplotype reconstruction in the outbred rats	Whole genome shotgun sequencing of the eight progenitors	Sequence alignment	Variant calling
Study Protocol Type	Animal Husbandry	data collection method	behavioral assay	data collection method	data collection method	data collection method	data collection method	Intervention or Procedure	specimen collection	data collection method	data collection method	data collection method	data collection method	data collection method	data collection method	data collection method	data processing operation	data processing operation	data processing operation	data processing operation	data collection method	data processing operation	data processing operation
Study Protocol Type Term Accession Number	NCIT:C16293	ERO:0001932	ERO:0001116	ERO:0001932	ERO:0001932	ERO:0001932	ERO:0001932	NCIT:C25218	OBI:0000659	ERO:0001932	ERO:0001932	ERO:0001932	ERO:0001932	ERO:0001932	ERO:0001932	ERO:0001932	ERO:0100287	ERO:0100287	ERO:0100287	ERO:0100287	ERO:0001932	ERO:0100287	ERO:0100287
Study Protocol Type Term Source REF	NCIT	ERO	ERO	ERO	ERO	ERO	ERO	NCIT	ERO	ERO	ERO	ERO	ERO	ERO	ERO	ERO	ERO	ERO	ERO	ERO	ERO	ERO	ERO
Study Protocol Description																							
Study Protocol URI																							
Study Protocol Version																							
Study Protocol Parameters Name																							
Study Protocol Parameters Name Term Accession Number																							
Study Protocol Parameters Name Term Source REF																							
Study Protocol Components Name																							
Study Protocol Components Type																							
Study Protocol Components Type Term Accession Number																							
Study Protocol Components Type Term Source REF																							
STUDY CONTACTS
Study Person Last Name	Baud	Guryev	Hummel	Johannesson	Flint
Study Person First Name	Amelie	Victor	Oliver	Martina	Jonathan
Study Person Mid Initials					
Study Person Email	abaud@rip.ens-cachan.fr	""	""	""	jf@well.ox.ac.uk
Study Person Phone					
Study Person Fax					
Study Person Address					
Study Person Affiliation	EMBL-EBI, Wellcome Trust Genome Campus, Hinxton, Cambridgeshire, CB10 1SD, UK	European Research Institute for the Biology of Ageing, Rijksuniversiteit Groningen, Universitair Medisch Centrum Groningen, Groningen, 9700 AD, The Netherlands	Max-Delbruck Center for Molecular Medicine, Berlin, 13125, Germany	Department of Medical Biochemistry and Biophysics, Division of Medical Inflammation Research, Karolinska Institutet, Stockholm, SSE-17177 Sweden	Wellcome Trust Centre for Human Genetics, Roosevelt Drive, Oxford OX3 7BN, UK
Study Person Roles					
Study Person Roles Term Accession Number					
Study Person Roles Term Source REF					
Comment[Study Person ORCID]					
Comment[Funder]					
Comment[FundRef ID]					
Comment[Funder Term Source REF]					
Comment[Grant Identifier]					
