# Supplementary material for: Genomes and phenomes of a population of outbred rats and its progenitors
Source: Sci Data. 2014 Jun 10;1:140011. doi: 10.1038/sdata.2014.11 (PMC4381735; doi:10.1038/sdata.2014.11)
Supplement: Supplementary file 1 [file sdata201411-isa1.zip › s_RGSMC.txt]

Source Name	Characteristics[organism]	Term Source REF	Term Accession Number	Characteristics[organism part]	Term Source REF	Term Accession Number	Protocol REF	Sample Name	Factor Value[genotype]	Factor Value[sex]	Factor Value[animal generation]
ACI/N	Rattus norvegicus	NCBITaxon	NCBITaxon:10116	liver	UBERON	UBERON:0002107	Animals	ACI/N	ACI/N		founder
Bn/SsN	Rattus norvegicus	NCBITaxon	NCBITaxon:10116	liver	UBERON	UBERON:0002107	Animals	Bn/SsN	Bn/SsN		founder
BUF/N	Rattus norvegicus	NCBITaxon	NCBITaxon:10116	liver	UBERON	UBERON:0002107	Animals	BUF/N	BUF/N		founder
F344/N	Rattus norvegicus	NCBITaxon	NCBITaxon:10116	liver	UBERON	UBERON:0002107	Animals	F344/N	F344/N		founder
M520/N	Rattus norvegicus	NCBITaxon	NCBITaxon:10116	liver	UBERON	UBERON:0002107	Animals	M520/N	M520/N		founder
MR/N	Rattus norvegicus	NCBITaxon	NCBITaxon:10116	liver	UBERON	UBERON:0002107	Animals	MR/N	MR/N		founder
WKY/N	Rattus norvegicus	NCBITaxon	NCBITaxon:10116	liver	UBERON	UBERON:0002107	Animals	WKY/N	WKY/N		founder
WN/N	Rattus norvegicus	NCBITaxon	NCBITaxon:10116	liver	UBERON	UBERON:0002107	Animals	WN/N	WN/N		founder
Outbred1	Rattus norvegicus	NCBITaxon	NCBITaxon:10116	multi-cellular organism	UBERON	UBERON:0000468	Animals	Outbred1	Outbred1	M	64
Outbred10	Rattus norvegicus	NCBITaxon	NCBITaxon:10116	multi-cellular organism	UBERON	UBERON:0000468	Animals	Outbred10	Outbred10	M	64
Outbred100	Rattus norvegicus	NCBITaxon	NCBITaxon:10116	multi-cellular organism	UBERON	UBERON:0000468	Animals	Outbred100	Outbred100	M	64
Outbred1000	Rattus norvegicus	NCBITaxon	NCBITaxon:10116	multi-cellular organism	UBERON	UBERON:0000468	Animals	Outbred1000	Outbred1000	M	68
Outbred1001	Rattus norvegicus	NCBITaxon	NCBITaxon:10116	multi-cellular organism	UBERON	UBERON:0000468	Animals	Outbred1001	Outbred1001	M	68
Outbred1002	Rattus norvegicus	NCBITaxon	NCBITaxon:10116	multi-cellular organism	UBERON	UBERON:0000468	Animals	Outbred1002	Outbred1002	M	68
Outbred1003	Rattus norvegicus	NCBITaxon	NCBITaxon:10116	multi-cellular organism	UBERON	UBERON:0000468	Animals	Outbred1003	Outbred1003	M	68
Outbred1004	Rattus norvegicus	NCBITaxon	NCBITaxon:10116	multi-cellular organism	UBERON	UBERON:0000468	Animals	Outbred1004	Outbred1004	M	68
Outbred1005	Rattus norvegicus	NCBITaxon	NCBITaxon:10116	multi-cellular organism	UBERON	UBERON:0000468	Animals	Outbred1005	Outbred1005	M	68
Outbred1006	Rattus norvegicus	NCBITaxon	NCBITaxon:10116	multi-cellular organism	UBERON	UBERON:0000468	Animals	Outbred1006	Outbred1006	M	68
Outbred1007	Rattus norvegicus	NCBITaxon	NCBITaxon:10116	multi-cellular organism	UBERON	UBERON:0000468	Animals	Outbred1007	Outbred1007	M	68
Outbred1008	Rattus norvegicus	NCBITaxon	NCBITaxon:10116	multi-cellular organism	UBERON	UBERON:0000468	Animals	Outbred1008	Outbred1008	M	68
Outbred1009	Rattus norvegicus	NCBITaxon	NCBITaxon:10116	multi-cellular organism	UBERON	UBERON:0000468	Animals	Outbred1009	Outbred1009	M	68
Outbred101	Rattus norvegicus	NCBITaxon	NCBITaxon:10116	multi-cellular organism	UBERON	UBERON:0000468	Animals	Outbred101	Outbred101	M	64
Outbred1010	Rattus norvegicus	NCBITaxon	NCBITaxon:10116	multi-cellular organism	UBERON	UBERON:0000468	Animals	Outbred1010	Outbred1010	M	68
Outbred1011	Rattus norvegicus	NCBITaxon	NCBITaxon:10116	multi-cellular organism	UBERON	UBERON:0000468	Animals	Outbred1011	Outbred1011	M	68
Outbred1012	Rattus norvegicus	NCBITaxon	NCBITaxon:10116	multi-cellular organism	UBERON	UBERON:0000468	Animals	Outbred1012	Outbred1012	M	68
Outbred1013	Rattus norvegicus	NCBITaxon	NCBITaxon:10116	multi-cellular organism	UBERON	UBERON:0000468	Animals	Outbred1013	Outbred1013	M	68
Outbred1014	Rattus norvegicus	NCBITaxon	NCBITaxon:10116	multi-cellular organism	UBERON	UBERON:0000468	Animals	Outbred1014	Outbred1014	M	68
Outbred1015	Rattus norvegicus	NCBITaxon	NCBITaxon:10116	multi-cellular organism	UBERON	UBERON:0000468	Animals	Outbred1015	Outbred1015	M	68
Outbred1016	Rattus norvegicus	NCBITaxon	NCBITaxon:10116	multi-cellular organism	UBERON	UBERON:0000468	Animals	Outbred1016	Outbred1016	M	68
Outbred1017	Rattus norvegicus	NCBITaxon	NCBITaxon:10116	multi-cellular organism	UBERON	UBERON:0000468	Animals	Outbred1017	Outbred1017	M	68
Outbred1018	Rattus norvegicus	NCBITaxon	NCBITaxon:10116	multi-cellular organism	UBERON	UBERON:0000468	Animals	Outbred1018	Outbred1018	M	68
Outbred1019	Rattus norvegicus	NCBITaxon	NCBITaxon:10116	multi-cellular organism	UBERON	UBERON:0000468	Animals	Outbred1019	Outbred1019	M	68
Outbred102	Rattus norvegicus	NCBITaxon	NCBITaxon:10116	multi-cellular organism	UBERON	UBERON:0000468	Animals	Outbred102	Outbred102	M	64
Outbred1020	Rattus norvegicus	NCBITaxon	NCBITaxon:10116	multi-cellular organism	UBERON	UBERON:0000468	Animals	Outbred1020	Outbred1020	M	68
Outbred1021	Rattus norvegicus	NCBITaxon	NCBITaxon:10116	multi-cellular organism	UBERON	UBERON:0000468	Animals	Outbred1021	Outbred1021	M	68
Outbred1022	Rattus norvegicus	NCBITaxon	NCBITaxon:10116	multi-cellular organism	UBERON	UBERON:0000468	Animals	Outbred1022	Outbred1022	M	68
Outbred1023	Rattus norvegicus	NCBITaxon	NCBITaxon:10116	multi-cellular organism	UBERON	UBERON:0000468	Animals	Outbred1023	Outbred1023	M	68
Outbred1024	Rattus norvegicus	NCBITaxon	NCBITaxon:10116	multi-cellular organism	UBERON	UBERON:0000468	Animals	Outbred1024	Outbred1024	M	68
Outbred1025	Rattus norvegicus	NCBITaxon	NCBITaxon:10116	multi-cellular organism	UBERON	UBERON:0000468	Animals	Outbred1025	Outbred1025	M	68
Outbred1026	Rattus norvegicus	NCBITaxon	NCBITaxon:10116	multi-cellular organism	UBERON	UBERON:0000468	Animals	Outbred1026	Outbred1026	M	68
Outbred1027	Rattus norvegicus	NCBITaxon	NCBITaxon:10116	multi-cellular organism	UBERON	UBERON:0000468	Animals	Outbred1027	Outbred1027	M	68
Outbred1028	Rattus norvegicus	NCBITaxon	NCBITaxon:10116	multi-cellular organism	UBERON	UBERON:0000468	Animals	Outbred1028	Outbred1028	M	68
Outbred1029	Rattus norvegicus	NCBITaxon	NCBITaxon:10116	multi-cellular organism	UBERON	UBERON:0000468	Animals	Outbred1029	Outbred1029	M	68
Outbred103	Rattus norvegicus	NCBITaxon	NCBITaxon:10116	multi-cellular organism	UBERON	UBERON:0000468	Animals	Outbred103	Outbred103	M	64
Outbred1030	Rattus norvegicus	NCBITaxon	NCBITaxon:10116	multi-cellular organism	UBERON	UBERON:0000468	Animals	Outbred1030	Outbred1030	M	68
Outbred1031	Rattus norvegicus	NCBITaxon	NCBITaxon:10116	multi-cellular organism	UBERON	UBERON:0000468	Animals	Outbred1031	Outbred1031	M	68
Outbred1032	Rattus norvegicus	NCBITaxon	NCBITaxon:10116	multi-cellular organism	UBERON	UBERON:0000468	Animals	Outbred1032	Outbred1032	M	68
Outbred1033	Rattus norvegicus	NCBITaxon	NCBITaxon:10116	multi-cellular organism	UBERON	UBERON:0000468	Animals	Outbred1033	Outbred1033	M	68
Outbred1034	Rattus norvegicus	NCBITaxon	NCBITaxon:10116	multi-cellular organism	UBERON	UBERON:0000468	Animals	Outbred1034	Outbred1034	M	68
Outbred1035	Rattus norvegicus	NCBITaxon	NCBITaxon:10116	multi-cellular organism	UBERON	UBERON:0000468	Animals	Outbred1035	Outbred1035	M	68
Outbred1036	Rattus norvegicus	NCBITaxon	NCBITaxon:10116	multi-cellular organism	UBERON	UBERON:0000468	Animals	Outbred1036	Outbred1036	M	68
Outbred1037	Rattus norvegicus	NCBITaxon	NCBITaxon:10116	multi-cellular organism	UBERON	UBERON:0000468	Animals	Outbred1037	Outbred1037	M	68
Outbred1038	Rattus norvegicus	NCBITaxon	NCBITaxon:10116	multi-cellular organism	UBERON	UBERON:0000468	Animals	Outbred1038	Outbred1038	M	68
Outbred1039	Rattus norvegicus	NCBITaxon	NCBITaxon:10116	multi-cellular organism	UBERON	UBERON:0000468	Animals	Outbred1039	Outbred1039	M	68
Outbred104	Rattus norvegicus	NCBITaxon	NCBITaxon:10116	multi-cellular organism	UBERON	UBERON:0000468	Animals	Outbred104	Outbred104	M	64
Outbred1040	Rattus norvegicus	NCBITaxon	NCBITaxon:10116	multi-cellular organism	UBERON	UBERON:0000468	Animals	Outbred1040	Outbred1040	M	68
Outbred1041	Rattus norvegicus	NCBITaxon	NCBITaxon:10116	multi-cellular organism	UBERON	UBERON:0000468	Animals	Outbred1041	Outbred1041	M	68
Outbred1042	Rattus norvegicus	NCBITaxon	NCBITaxon:10116	multi-cellular organism	UBERON	UBERON:0000468	Animals	Outbred1042	Outbred1042	M	68
Outbred1043	Rattus norvegicus	NCBITaxon	NCBITaxon:10116	multi-cellular organism	UBERON	UBERON:0000468	Animals	Outbred1043	Outbred1043	M	68
Outbred1044	Rattus norvegicus	NCBITaxon	NCBITaxon:10116	multi-cellular organism	UBERON	UBERON:0000468	Animals	Outbred1044	Outbred1044	M	68
Outbred1045	Rattus norvegicus	NCBITaxon	NCBITaxon:10116	multi-cellular organism	UBERON	UBERON:0000468	Animals	Outbred1045	Outbred1045	M	68
Outbred1046	Rattus norvegicus	NCBITaxon	NCBITaxon:10116	multi-cellular organism	UBERON	UBERON:0000468	Animals	Outbred1046	Outbred1046	M	68
Outbred1047	Rattus norvegicus	NCBITaxon	NCBITaxon:10116	multi-cellular organism	UBERON	UBERON:0000468	Animals	Outbred1047	Outbred1047	M	68
Outbred1048	Rattus norvegicus	NCBITaxon	NCBITaxon:10116	multi-cellular organism	UBERON	UBERON:0000468	Animals	Outbred1048	Outbred1048	M	68
Outbred1049	Rattus norvegicus	NCBITaxon	NCBITaxon:10116	multi-cellular organism	UBERON	UBERON:0000468	Animals	Outbred1049	Outbred1049	M	68
Outbred105	Rattus norvegicus	NCBITaxon	NCBITaxon:10116	multi-cellular organism	UBERON	UBERON:0000468	Animals	Outbred105	Outbred105	M	64
Outbred1050	Rattus norvegicus	NCBITaxon	NCBITaxon:10116	multi-cellular organism	UBERON	UBERON:0000468	Animals	Outbred1050	Outbred1050	M	68
Outbred1051	Rattus norvegicus	NCBITaxon	NCBITaxon:10116	multi-cellular organism	UBERON	UBERON:0000468	Animals	Outbred1051	Outbred1051	M	68
Outbred1052	Rattus norvegicus	NCBITaxon	NCBITaxon:10116	multi-cellular organism	UBERON	UBERON:0000468	Animals	Outbred1052	Outbred1052	M	68
Outbred1053	Rattus norvegicus	NCBITaxon	NCBITaxon:10116	multi-cellular organism	UBERON	UBERON:0000468	Animals	Outbred1053	Outbred1053	M	68
Outbred1054	Rattus norvegicus	NCBITaxon	NCBITaxon:10116	multi-cellular organism	UBERON	UBERON:0000468	Animals	Outbred1054	Outbred1054	M	68
Outbred1055	Rattus norvegicus	NCBITaxon	NCBITaxon:10116	multi-cellular organism	UBERON	UBERON:0000468	Animals	Outbred1055	Outbred1055	M	68
Outbred1056	Rattus norvegicus	NCBITaxon	NCBITaxon:10116	multi-cellular organism	UBERON	UBERON:0000468	Animals	Outbred1056	Outbred1056	M	68
Outbred1057	Rattus norvegicus	NCBITaxon	NCBITaxon:10116	multi-cellular organism	UBERON	UBERON:0000468	Animals	Outbred1057	Outbred1057	M	68
Outbred1058	Rattus norvegicus	NCBITaxon	NCBITaxon:10116	multi-cellular organism	UBERON	UBERON:0000468	Animals	Outbred1058	Outbred1058	M	68
Outbred1059	Rattus norvegicus	NCBITaxon	NCBITaxon:10116	multi-cellular organism	UBERON	UBERON:0000468	Animals	Outbred1059	Outbred1059	M	68
Outbred106	Rattus norvegicus	NCBITaxon	NCBITaxon:10116	multi-cellular organism	UBERON	UBERON:0000468	Animals	Outbred106	Outbred106	M	64
Outbred1060	Rattus norvegicus	NCBITaxon	NCBITaxon:10116	multi-cellular organism	UBERON	UBERON:0000468	Animals	Outbred1060	Outbred1060	M	68
Outbred1061	Rattus norvegicus	NCBITaxon	NCBITaxon:10116	multi-cellular organism	UBERON	UBERON:0000468	Animals	Outbred1061	Outbred1061	M	68
Outbred1062	Rattus norvegicus	NCBITaxon	NCBITaxon:10116	multi-cellular organism	UBERON	UBERON:0000468	Animals	Outbred1062	Outbred1062	M	68
Outbred1063	Rattus norvegicus	NCBITaxon	NCBITaxon:10116	multi-cellular organism	UBERON	UBERON:0000468	Animals	Outbred1063	Outbred1063	M	68
Outbred1064	Rattus norvegicus	NCBITaxon	NCBITaxon:10116	multi-cellular organism	UBERON	UBERON:0000468	Animals	Outbred1064	Outbred1064	M	68
Outbred1065	Rattus norvegicus	NCBITaxon	NCBITaxon:10116	multi-cellular organism	UBERON	UBERON:0000468	Animals	Outbred1065	Outbred1065	M	68
Outbred1066	Rattus norvegicus	NCBITaxon	NCBITaxon:10116	multi-cellular organism	UBERON	UBERON:0000468	Animals	Outbred1066	Outbred1066	M	68
Outbred1067	Rattus norvegicus	NCBITaxon	NCBITaxon:10116	multi-cellular organism	UBERON	UBERON:0000468	Animals	Outbred1067	Outbred1067	M	68
Outbred1068	Rattus norvegicus	NCBITaxon	NCBITaxon:10116	multi-cellular organism	UBERON	UBERON:0000468	Animals	Outbred1068	Outbred1068	M	68
Outbred1069	Rattus norvegicus	NCBITaxon	NCBITaxon:10116	multi-cellular organism	UBERON	UBERON:0000468	Animals	Outbred1069	Outbred1069	M	68
Outbred107	Rattus norvegicus	NCBITaxon	NCBITaxon:10116	multi-cellular organism	UBERON	UBERON:0000468	Animals	Outbred107	Outbred107	M	64
Outbred1070	Rattus norvegicus	NCBITaxon	NCBITaxon:10116	multi-cellular organism	UBERON	UBERON:0000468	Animals	Outbred1070	Outbred1070	M	68
Outbred1071	Rattus norvegicus	NCBITaxon	NCBITaxon:10116	multi-cellular organism	UBERON	UBERON:0000468	Animals	Outbred1071	Outbred1071	M	68
Outbred1072	Rattus norvegicus	NCBITaxon	NCBITaxon:10116	multi-cellular organism	UBERON	UBERON:0000468	Animals	Outbred1072	Outbred1072	M	68
Outbred1073	Rattus norvegicus	NCBITaxon	NCBITaxon:10116	multi-cellular organism	UBERON	UBERON:0000468	Animals	Outbred1073	Outbred1073	M	68
Outbred1074	Rattus norvegicus	NCBITaxon	NCBITaxon:10116	multi-cellular organism	UBERON	UBERON:0000468	Animals	Outbred1074	Outbred1074	M	68
Outbred1075	Rattus norvegicus	NCBITaxon	NCBITaxon:10116	multi-cellular organism	UBERON	UBERON:0000468	Animals	Outbred1075	Outbred1075	M	68
Outbred1076	Rattus norvegicus	NCBITaxon	NCBITaxon:10116	multi-cellular organism	UBERON	UBERON:0000468	Animals	Outbred1076	Outbred1076	M	68
Outbred1077	Rattus norvegicus	NCBITaxon	NCBITaxon:10116	multi-cellular organism	UBERON	UBERON:0000468	Animals	Outbred1077	Outbred1077	M	68
Outbred1078	Rattus norvegicus	NCBITaxon	NCBITaxon:10116	multi-cellular organism	UBERON	UBERON:0000468	Animals	Outbred1078	Outbred1078	M	68
Outbred1079	Rattus norvegicus	NCBITaxon	NCBITaxon:10116	multi-cellular organism	UBERON	UBERON:0000468	Animals	Outbred1079	Outbred1079	M	68
Outbred108	Rattus norvegicus	NCBITaxon	NCBITaxon:10116	multi-cellular organism	UBERON	UBERON:0000468	Animals	Outbred108	Outbred108	M	64
Outbred1080	Rattus norvegicus	NCBITaxon	NCBITaxon:10116	multi-cellular organism	UBERON	UBERON:0000468	Animals	Outbred1080	Outbred1080	M	68
Outbred1081	Rattus norvegicus	NCBITaxon	NCBITaxon:10116	multi-cellular organism	UBERON	UBERON:0000468	Animals	Outbred1081	Outbred1081	M	68
Outbred1082	Rattus norvegicus	NCBITaxon	NCBITaxon:10116	multi-cellular organism	UBERON	UBERON:0000468	Animals	Outbred1082	Outbred1082	M	68
Outbred1083	Rattus norvegicus	NCBITaxon	NCBITaxon:10116	multi-cellular organism	UBERON	UBERON:0000468	Animals	Outbred1083	Outbred1083	M	68
Outbred1084	Rattus norvegicus	NCBITaxon	NCBITaxon:10116	multi-cellular organism	UBERON	UBERON:0000468	Animals	Outbred1084	Outbred1084	M	68
Outbred1085	Rattus norvegicus	NCBITaxon	NCBITaxon:10116	multi-cellular organism	UBERON	UBERON:0000468	Animals	Outbred1085	Outbred1085	M	68
Outbred1086	Rattus norvegicus	NCBITaxon	NCBITaxon:10116	multi-cellular organism	UBERON	UBERON:0000468	Animals	Outbred1086	Outbred1086	M	68
Outbred1087	Rattus norvegicus	NCBITaxon	NCBITaxon:10116	multi-cellular organism	UBERON	UBERON:0000468	Animals	Outbred1087	Outbred1087	M	68
Outbred1088	Rattus norvegicus	NCBITaxon	NCBITaxon:10116	multi-cellular organism	UBERON	UBERON:0000468	Animals	Outbred1088	Outbred1088	M	68
Outbred1089	Rattus norvegicus	NCBITaxon	NCBITaxon:10116	multi-cellular organism	UBERON	UBERON:0000468	Animals	Outbred1089	Outbred1089	M	68
Outbred109	Rattus norvegicus	NCBITaxon	NCBITaxon:10116	multi-cellular organism	UBERON	UBERON:0000468	Animals	Outbred109	Outbred109	M	64
Outbred1090	Rattus norvegicus	NCBITaxon	NCBITaxon:10116	multi-cellular organism	UBERON	UBERON:0000468	Animals	Outbred1090	Outbred1090	M	68
Outbred1091	Rattus norvegicus	NCBITaxon	NCBITaxon:10116	multi-cellular organism	UBERON	UBERON:0000468	Animals	Outbred1091	Outbred1091	M	68
Outbred1092	Rattus norvegicus	NCBITaxon	NCBITaxon:10116	multi-cellular organism	UBERON	UBERON:0000468	Animals	Outbred1092	Outbred1092	M	68
Outbred1093	Rattus norvegicus	NCBITaxon	NCBITaxon:10116	multi-cellular organism	UBERON	UBERON:0000468	Animals	Outbred1093	Outbred1093	M	68
Outbred1094	Rattus norvegicus	NCBITaxon	NCBITaxon:10116	multi-cellular organism	UBERON	UBERON:0000468	Animals	Outbred1094	Outbred1094	M	68
Outbred1095	Rattus norvegicus	NCBITaxon	NCBITaxon:10116	multi-cellular organism	UBERON	UBERON:0000468	Animals	Outbred1095	Outbred1095	M	68
Outbred1096	Rattus norvegicus	NCBITaxon	NCBITaxon:10116	multi-cellular organism	UBERON	UBERON:0000468	Animals	Outbred1096	Outbred1096	M	68
Outbred1097	Rattus norvegicus	NCBITaxon	NCBITaxon:10116	multi-cellular organism	UBERON	UBERON:0000468	Animals	Outbred1097	Outbred1097	M	68
Outbred1098	Rattus norvegicus	NCBITaxon	NCBITaxon:10116	multi-cellular organism	UBERON	UBERON:0000468	Animals	Outbred1098	Outbred1098	M	68
Outbred1099	Rattus norvegicus	NCBITaxon	NCBITaxon:10116	multi-cellular organism	UBERON	UBERON:0000468	Animals	Outbred1099	Outbred1099	M	68
Outbred11	Rattus norvegicus	NCBITaxon	NCBITaxon:10116	multi-cellular organism	UBERON	UBERON:0000468	Animals	Outbred11	Outbred11	M	64
Outbred110	Rattus norvegicus	NCBITaxon	NCBITaxon:10116	multi-cellular organism	UBERON	UBERON:0000468	Animals	Outbred110	Outbred110	M	64
Outbred1100	Rattus norvegicus	NCBITaxon	NCBITaxon:10116	multi-cellular organism	UBERON	UBERON:0000468	Animals	Outbred1100	Outbred1100	M	68
Outbred1101	Rattus norvegicus	NCBITaxon	NCBITaxon:10116	multi-cellular organism	UBERON	UBERON:0000468	Animals	Outbred1101	Outbred1101	M	68
Outbred1102	Rattus norvegicus	NCBITaxon	NCBITaxon:10116	multi-cellular organism	UBERON	UBERON:0000468	Animals	Outbred1102	Outbred1102	M	68
Outbred1103	Rattus norvegicus	NCBITaxon	NCBITaxon:10116	multi-cellular organism	UBERON	UBERON:0000468	Animals	Outbred1103	Outbred1103	M	68
Outbred1104	Rattus norvegicus	NCBITaxon	NCBITaxon:10116	multi-cellular organism	UBERON	UBERON:0000468	Animals	Outbred1104	Outbred1104	M	68
Outbred1105	Rattus norvegicus	NCBITaxon	NCBITaxon:10116	multi-cellular organism	UBERON	UBERON:0000468	Animals	Outbred1105	Outbred1105	M	68
Outbred1106	Rattus norvegicus	NCBITaxon	NCBITaxon:10116	multi-cellular organism	UBERON	UBERON:0000468	Animals	Outbred1106	Outbred1106	M	68
Outbred1107	Rattus norvegicus	NCBITaxon	NCBITaxon:10116	multi-cellular organism	UBERON	UBERON:0000468	Animals	Outbred1107	Outbred1107	M	68
Outbred1108	Rattus norvegicus	NCBITaxon	NCBITaxon:10116	multi-cellular organism	UBERON	UBERON:0000468	Animals	Outbred1108	Outbred1108	M	68
Outbred1109	Rattus norvegicus	NCBITaxon	NCBITaxon:10116	multi-cellular organism	UBERON	UBERON:0000468	Animals	Outbred1109	Outbred1109	M	68
Outbred111	Rattus norvegicus	NCBITaxon	NCBITaxon:10116	multi-cellular organism	UBERON	UBERON:0000468	Animals	Outbred111	Outbred111	M	64
Outbred1110	Rattus norvegicus	NCBITaxon	NCBITaxon:10116	multi-cellular organism	UBERON	UBERON:0000468	Animals	Outbred1110	Outbred1110	M	68
Outbred1111	Rattus norvegicus	NCBITaxon	NCBITaxon:10116	multi-cellular organism	UBERON	UBERON:0000468	Animals	Outbred1111	Outbred1111	M	68
Outbred1112	Rattus norvegicus	NCBITaxon	NCBITaxon:10116	multi-cellular organism	UBERON	UBERON:0000468	Animals	Outbred1112	Outbred1112	M	68
Outbred1113	Rattus norvegicus	NCBITaxon	NCBITaxon:10116	multi-cellular organism	UBERON	UBERON:0000468	Animals	Outbred1113	Outbred1113	M	68
Outbred1114	Rattus norvegicus	NCBITaxon	NCBITaxon:10116	multi-cellular organism	UBERON	UBERON:0000468	Animals	Outbred1114	Outbred1114	F	68
Outbred1115	Rattus norvegicus	NCBITaxon	NCBITaxon:10116	multi-cellular organism	UBERON	UBERON:0000468	Animals	Outbred1115	Outbred1115	F	68
Outbred1116	Rattus norvegicus	NCBITaxon	NCBITaxon:10116	multi-cellular organism	UBERON	UBERON:0000468	Animals	Outbred1116	Outbred1116	F	68
Outbred1117	Rattus norvegicus	NCBITaxon	NCBITaxon:10116	multi-cellular organism	UBERON	UBERON:0000468	Animals	Outbred1117	Outbred1117	F	68
Outbred1118	Rattus norvegicus	NCBITaxon	NCBITaxon:10116	multi-cellular organism	UBERON	UBERON:0000468	Animals	Outbred1118	Outbred1118	F	68
Outbred1119	Rattus norvegicus	NCBITaxon	NCBITaxon:10116	multi-cellular organism	UBERON	UBERON:0000468	Animals	Outbred1119	Outbred1119	F	68
Outbred112	Rattus norvegicus	NCBITaxon	NCBITaxon:10116	multi-cellular organism	UBERON	UBERON:0000468	Animals	Outbred112	Outbred112	M	64
Outbred1120	Rattus norvegicus	NCBITaxon	NCBITaxon:10116	multi-cellular organism	UBERON	UBERON:0000468	Animals	Outbred1120	Outbred1120	F	68
Outbred1121	Rattus norvegicus	NCBITaxon	NCBITaxon:10116	multi-cellular organism	UBERON	UBERON:0000468	Animals	Outbred1121	Outbred1121	F	68
Outbred1122	Rattus norvegicus	NCBITaxon	NCBITaxon:10116	multi-cellular organism	UBERON	UBERON:0000468	Animals	Outbred1122	Outbred1122	F	68
Outbred1123	Rattus norvegicus	NCBITaxon	NCBITaxon:10116	multi-cellular organism	UBERON	UBERON:0000468	Animals	Outbred1123	Outbred1123	F	68
Outbred1124	Rattus norvegicus	NCBITaxon	NCBITaxon:10116	multi-cellular organism	UBERON	UBERON:0000468	Animals	Outbred1124	Outbred1124	F	68
Outbred1125	Rattus norvegicus	NCBITaxon	NCBITaxon:10116	multi-cellular organism	UBERON	UBERON:0000468	Animals	Outbred1125	Outbred1125	F	68
Outbred1126	Rattus norvegicus	NCBITaxon	NCBITaxon:10116	multi-cellular organism	UBERON	UBERON:0000468	Animals	Outbred1126	Outbred1126	F	68
Outbred1127	Rattus norvegicus	NCBITaxon	NCBITaxon:10116	multi-cellular organism	UBERON	UBERON:0000468	Animals	Outbred1127	Outbred1127	F	68
Outbred1128	Rattus norvegicus	NCBITaxon	NCBITaxon:10116	multi-cellular organism	UBERON	UBERON:0000468	Animals	Outbred1128	Outbred1128	F	68
Outbred1129	Rattus norvegicus	NCBITaxon	NCBITaxon:10116	multi-cellular organism	UBERON	UBERON:0000468	Animals	Outbred1129	Outbred1129	F	68
Outbred113	Rattus norvegicus	NCBITaxon	NCBITaxon:10116	multi-cellular organism	UBERON	UBERON:0000468	Animals	Outbred113	Outbred113	M	64
Outbred1130	Rattus norvegicus	NCBITaxon	NCBITaxon:10116	multi-cellular organism	UBERON	UBERON:0000468	Animals	Outbred1130	Outbred1130	F	68
Outbred1131	Rattus norvegicus	NCBITaxon	NCBITaxon:10116	multi-cellular organism	UBERON	UBERON:0000468	Animals	Outbred1131	Outbred1131	F	68
Outbred1132	Rattus norvegicus	NCBITaxon	NCBITaxon:10116	multi-cellular organism	UBERON	UBERON:0000468	Animals	Outbred1132	Outbred1132	F	68
Outbred1133	Rattus norvegicus	NCBITaxon	NCBITaxon:10116	multi-cellular organism	UBERON	UBERON:0000468	Animals	Outbred1133	Outbred1133	F	68
Outbred1134	Rattus norvegicus	NCBITaxon	NCBITaxon:10116	multi-cellular organism	UBERON	UBERON:0000468	Animals	Outbred1134	Outbred1134	F	68
Outbred1135	Rattus norvegicus	NCBITaxon	NCBITaxon:10116	multi-cellular organism	UBERON	UBERON:0000468	Animals	Outbred1135	Outbred1135	F	68
Outbred1136	Rattus norvegicus	NCBITaxon	NCBITaxon:10116	multi-cellular organism	UBERON	UBERON:0000468	Animals	Outbred1136	Outbred1136	F	68
Outbred1137	Rattus norvegicus	NCBITaxon	NCBITaxon:10116	multi-cellular organism	UBERON	UBERON:0000468	Animals	Outbred1137	Outbred1137	F	68
Outbred1138	Rattus norvegicus	NCBITaxon	NCBITaxon:10116	multi-cellular organism	UBERON	UBERON:0000468	Animals	Outbred1138	Outbred1138	F	68
Outbred1139	Rattus norvegicus	NCBITaxon	NCBITaxon:10116	multi-cellular organism	UBERON	UBERON:0000468	Animals	Outbred1139	Outbred1139	F	68
Outbred114	Rattus norvegicus	NCBITaxon	NCBITaxon:10116	multi-cellular organism	UBERON	UBERON:0000468	Animals	Outbred114	Outbred114	M	64
Outbred1140	Rattus norvegicus	NCBITaxon	NCBITaxon:10116	multi-cellular organism	UBERON	UBERON:0000468	Animals	Outbred1140	Outbred1140	F	68
Outbred1141	Rattus norvegicus	NCBITaxon	NCBITaxon:10116	multi-cellular organism	UBERON	UBERON:0000468	Animals	Outbred1141	Outbred1141	F	68
Outbred1142	Rattus norvegicus	NCBITaxon	NCBITaxon:10116	multi-cellular organism	UBERON	UBERON:0000468	Animals	Outbred1142	Outbred1142	F	68
Outbred1143	Rattus norvegicus	NCBITaxon	NCBITaxon:10116	multi-cellular organism	UBERON	UBERON:0000468	Animals	Outbred1143	Outbred1143	F	68
Outbred1144	Rattus norvegicus	NCBITaxon	NCBITaxon:10116	multi-cellular organism	UBERON	UBERON:0000468	Animals	Outbred1144	Outbred1144	F	68
Outbred1145	Rattus norvegicus	NCBITaxon	NCBITaxon:10116	multi-cellular organism	UBERON	UBERON:0000468	Animals	Outbred1145	Outbred1145	F	68
Outbred1146	Rattus norvegicus	NCBITaxon	NCBITaxon:10116	multi-cellular organism	UBERON	UBERON:0000468	Animals	Outbred1146	Outbred1146	F	68
Outbred1147	Rattus norvegicus	NCBITaxon	NCBITaxon:10116	multi-cellular organism	UBERON	UBERON:0000468	Animals	Outbred1147	Outbred1147	F	68
Outbred1148	Rattus norvegicus	NCBITaxon	NCBITaxon:10116	multi-cellular organism	UBERON	UBERON:0000468	Animals	Outbred1148	Outbred1148	F	68
Outbred1149	Rattus norvegicus	NCBITaxon	NCBITaxon:10116	multi-cellular organism	UBERON	UBERON:0000468	Animals	Outbred1149	Outbred1149	F	68
Outbred115	Rattus norvegicus	NCBITaxon	NCBITaxon:10116	multi-cellular organism	UBERON	UBERON:0000468	Animals	Outbred115	Outbred115	M	64
Outbred1150	Rattus norvegicus	NCBITaxon	NCBITaxon:10116	multi-cellular organism	UBERON	UBERON:0000468	Animals	Outbred1150	Outbred1150	F	68
Outbred1151	Rattus norvegicus	NCBITaxon	NCBITaxon:10116	multi-cellular organism	UBERON	UBERON:0000468	Animals	Outbred1151	Outbred1151	F	68
Outbred1152	Rattus norvegicus	NCBITaxon	NCBITaxon:10116	multi-cellular organism	UBERON	UBERON:0000468	Animals	Outbred1152	Outbred1152	F	68
Outbred1153	Rattus norvegicus	NCBITaxon	NCBITaxon:10116	multi-cellular organism	UBERON	UBERON:0000468	Animals	Outbred1153	Outbred1153	F	68
Outbred1154	Rattus norvegicus	NCBITaxon	NCBITaxon:10116	multi-cellular organism	UBERON	UBERON:0000468	Animals	Outbred1154	Outbred1154	F	68
Outbred1155	Rattus norvegicus	NCBITaxon	NCBITaxon:10116	multi-cellular organism	UBERON	UBERON:0000468	Animals	Outbred1155	Outbred1155	F	68
Outbred1156	Rattus norvegicus	NCBITaxon	NCBITaxon:10116	multi-cellular organism	UBERON	UBERON:0000468	Animals	Outbred1156	Outbred1156	F	68
Outbred1157	Rattus norvegicus	NCBITaxon	NCBITaxon:10116	multi-cellular organism	UBERON	UBERON:0000468	Animals	Outbred1157	Outbred1157	F	68
Outbred1158	Rattus norvegicus	NCBITaxon	NCBITaxon:10116	multi-cellular organism	UBERON	UBERON:0000468	Animals	Outbred1158	Outbred1158	F	68
Outbred1159	Rattus norvegicus	NCBITaxon	NCBITaxon:10116	multi-cellular organism	UBERON	UBERON:0000468	Animals	Outbred1159	Outbred1159	F	68
Outbred116	Rattus norvegicus	NCBITaxon	NCBITaxon:10116	multi-cellular organism	UBERON	UBERON:0000468	Animals	Outbred116	Outbred116	M	64
Outbred1160	Rattus norvegicus	NCBITaxon	NCBITaxon:10116	multi-cellular organism	UBERON	UBERON:0000468	Animals	Outbred1160	Outbred1160	F	68
Outbred1161	Rattus norvegicus	NCBITaxon	NCBITaxon:10116	multi-cellular organism	UBERON	UBERON:0000468	Animals	Outbred1161	Outbred1161	F	68
Outbred1162	Rattus norvegicus	NCBITaxon	NCBITaxon:10116	multi-cellular organism	UBERON	UBERON:0000468	Animals	Outbred1162	Outbred1162	F	68
Outbred1163	Rattus norvegicus	NCBITaxon	NCBITaxon:10116	multi-cellular organism	UBERON	UBERON:0000468	Animals	Outbred1163	Outbred1163	F	68
Outbred1164	Rattus norvegicus	NCBITaxon	NCBITaxon:10116	multi-cellular organism	UBERON	UBERON:0000468	Animals	Outbred1164	Outbred1164	F	68
Outbred1165	Rattus norvegicus	NCBITaxon	NCBITaxon:10116	multi-cellular organism	UBERON	UBERON:0000468	Animals	Outbred1165	Outbred1165	F	68
Outbred1166	Rattus norvegicus	NCBITaxon	NCBITaxon:10116	multi-cellular organism	UBERON	UBERON:0000468	Animals	Outbred1166	Outbred1166	F	68
Outbred1167	Rattus norvegicus	NCBITaxon	NCBITaxon:10116	multi-cellular organism	UBERON	UBERON:0000468	Animals	Outbred1167	Outbred1167	F	68
Outbred1168	Rattus norvegicus	NCBITaxon	NCBITaxon:10116	multi-cellular organism	UBERON	UBERON:0000468	Animals	Outbred1168	Outbred1168	F	68
Outbred1169	Rattus norvegicus	NCBITaxon	NCBITaxon:10116	multi-cellular organism	UBERON	UBERON:0000468	Animals	Outbred1169	Outbred1169	F	68
Outbred117	Rattus norvegicus	NCBITaxon	NCBITaxon:10116	multi-cellular organism	UBERON	UBERON:0000468	Animals	Outbred117	Outbred117	M	64
Outbred1170	Rattus norvegicus	NCBITaxon	NCBITaxon:10116	multi-cellular organism	UBERON	UBERON:0000468	Animals	Outbred1170	Outbred1170	F	68
Outbred1171	Rattus norvegicus	NCBITaxon	NCBITaxon:10116	multi-cellular organism	UBERON	UBERON:0000468	Animals	Outbred1171	Outbred1171	F	68
Outbred1172	Rattus norvegicus	NCBITaxon	NCBITaxon:10116	multi-cellular organism	UBERON	UBERON:0000468	Animals	Outbred1172	Outbred1172	F	68
Outbred1173	Rattus norvegicus	NCBITaxon	NCBITaxon:10116	multi-cellular organism	UBERON	UBERON:0000468	Animals	Outbred1173	Outbred1173	F	68
Outbred1174	Rattus norvegicus	NCBITaxon	NCBITaxon:10116	multi-cellular organism	UBERON	UBERON:0000468	Animals	Outbred1174	Outbred1174	F	68
Outbred1175	Rattus norvegicus	NCBITaxon	NCBITaxon:10116	multi-cellular organism	UBERON	UBERON:0000468	Animals	Outbred1175	Outbred1175	F	68
Outbred1176	Rattus norvegicus	NCBITaxon	NCBITaxon:10116	multi-cellular organism	UBERON	UBERON:0000468	Animals	Outbred1176	Outbred1176	F	68
Outbred1177	Rattus norvegicus	NCBITaxon	NCBITaxon:10116	multi-cellular organism	UBERON	UBERON:0000468	Animals	Outbred1177	Outbred1177	F	68
Outbred1178	Rattus norvegicus	NCBITaxon	NCBITaxon:10116	multi-cellular organism	UBERON	UBERON:0000468	Animals	Outbred1178	Outbred1178	F	68
Outbred1179	Rattus norvegicus	NCBITaxon	NCBITaxon:10116	multi-cellular organism	UBERON	UBERON:0000468	Animals	Outbred1179	Outbred1179	F	68
Outbred118	Rattus norvegicus	NCBITaxon	NCBITaxon:10116	multi-cellular organism	UBERON	UBERON:0000468	Animals	Outbred118	Outbred118	M	64
Outbred1180	Rattus norvegicus	NCBITaxon	NCBITaxon:10116	multi-cellular organism	UBERON	UBERON:0000468	Animals	Outbred1180	Outbred1180	F	68
Outbred1181	Rattus norvegicus	NCBITaxon	NCBITaxon:10116	multi-cellular organism	UBERON	UBERON:0000468	Animals	Outbred1181	Outbred1181	F	68
Outbred1182	Rattus norvegicus	NCBITaxon	NCBITaxon:10116	multi-cellular organism	UBERON	UBERON:0000468	Animals	Outbred1182	Outbred1182	F	68
Outbred1183	Rattus norvegicus	NCBITaxon	NCBITaxon:10116	multi-cellular organism	UBERON	UBERON:0000468	Animals	Outbred1183	Outbred1183	F	68
Outbred1184	Rattus norvegicus	NCBITaxon	NCBITaxon:10116	multi-cellular organism	UBERON	UBERON:0000468	Animals	Outbred1184	Outbred1184	F	68
Outbred1185	Rattus norvegicus	NCBITaxon	NCBITaxon:10116	multi-cellular organism	UBERON	UBERON:0000468	Animals	Outbred1185	Outbred1185	F	68
Outbred1186	Rattus norvegicus	NCBITaxon	NCBITaxon:10116	multi-cellular organism	UBERON	UBERON:0000468	Animals	Outbred1186	Outbred1186	F	68
Outbred1187	Rattus norvegicus	NCBITaxon	NCBITaxon:10116	multi-cellular organism	UBERON	UBERON:0000468	Animals	Outbred1187	Outbred1187	F	68
Outbred1188	Rattus norvegicus	NCBITaxon	NCBITaxon:10116	multi-cellular organism	UBERON	UBERON:0000468	Animals	Outbred1188	Outbred1188	F	68
Outbred1189	Rattus norvegicus	NCBITaxon	NCBITaxon:10116	multi-cellular organism	UBERON	UBERON:0000468	Animals	Outbred1189	Outbred1189	F	68
Outbred119	Rattus norvegicus	NCBITaxon	NCBITaxon:10116	multi-cellular organism	UBERON	UBERON:0000468	Animals	Outbred119	Outbred119	M	64
Outbred1190	Rattus norvegicus	NCBITaxon	NCBITaxon:10116	multi-cellular organism	UBERON	UBERON:0000468	Animals	Outbred1190	Outbred1190	F	68
Outbred1191	Rattus norvegicus	NCBITaxon	NCBITaxon:10116	multi-cellular organism	UBERON	UBERON:0000468	Animals	Outbred1191	Outbred1191	F	68
Outbred1192	Rattus norvegicus	NCBITaxon	NCBITaxon:10116	multi-cellular organism	UBERON	UBERON:0000468	Animals	Outbred1192	Outbred1192	F	68
Outbred1193	Rattus norvegicus	NCBITaxon	NCBITaxon:10116	multi-cellular organism	UBERON	UBERON:0000468	Animals	Outbred1193	Outbred1193	F	68
Outbred1194	Rattus norvegicus	NCBITaxon	NCBITaxon:10116	multi-cellular organism	UBERON	UBERON:0000468	Animals	Outbred1194	Outbred1194	F	68
Outbred1195	Rattus norvegicus	NCBITaxon	NCBITaxon:10116	multi-cellular organism	UBERON	UBERON:0000468	Animals	Outbred1195	Outbred1195	F	68
Outbred1196	Rattus norvegicus	NCBITaxon	NCBITaxon:10116	multi-cellular organism	UBERON	UBERON:0000468	Animals	Outbred1196	Outbred1196	F	68
Outbred1197	Rattus norvegicus	NCBITaxon	NCBITaxon:10116	multi-cellular organism	UBERON	UBERON:0000468	Animals	Outbred1197	Outbred1197	F	68
Outbred1198	Rattus norvegicus	NCBITaxon	NCBITaxon:10116	multi-cellular organism	UBERON	UBERON:0000468	Animals	Outbred1198	Outbred1198	F	68
Outbred1199	Rattus norvegicus	NCBITaxon	NCBITaxon:10116	multi-cellular organism	UBERON	UBERON:0000468	Animals	Outbred1199	Outbred1199	F	68
Outbred12	Rattus norvegicus	NCBITaxon	NCBITaxon:10116	multi-cellular organism	UBERON	UBERON:0000468	Animals	Outbred12	Outbred12	M	64
Outbred120	Rattus norvegicus	NCBITaxon	NCBITaxon:10116	multi-cellular organism	UBERON	UBERON:0000468	Animals	Outbred120	Outbred120	M	64
Outbred1200	Rattus norvegicus	NCBITaxon	NCBITaxon:10116	multi-cellular organism	UBERON	UBERON:0000468	Animals	Outbred1200	Outbred1200	F	68
Outbred1201	Rattus norvegicus	NCBITaxon	NCBITaxon:10116	multi-cellular organism	UBERON	UBERON:0000468	Animals	Outbred1201	Outbred1201	F	68
Outbred1202	Rattus norvegicus	NCBITaxon	NCBITaxon:10116	multi-cellular organism	UBERON	UBERON:0000468	Animals	Outbred1202	Outbred1202	F	68
Outbred1203	Rattus norvegicus	NCBITaxon	NCBITaxon:10116	multi-cellular organism	UBERON	UBERON:0000468	Animals	Outbred1203	Outbred1203	F	68
Outbred1204	Rattus norvegicus	NCBITaxon	NCBITaxon:10116	multi-cellular organism	UBERON	UBERON:0000468	Animals	Outbred1204	Outbred1204	F	68
Outbred1205	Rattus norvegicus	NCBITaxon	NCBITaxon:10116	multi-cellular organism	UBERON	UBERON:0000468	Animals	Outbred1205	Outbred1205	F	68
Outbred1206	Rattus norvegicus	NCBITaxon	NCBITaxon:10116	multi-cellular organism	UBERON	UBERON:0000468	Animals	Outbred1206	Outbred1206	F	68
Outbred1207	Rattus norvegicus	NCBITaxon	NCBITaxon:10116	multi-cellular organism	UBERON	UBERON:0000468	Animals	Outbred1207	Outbred1207	F	68
Outbred1208	Rattus norvegicus	NCBITaxon	NCBITaxon:10116	multi-cellular organism	UBERON	UBERON:0000468	Animals	Outbred1208	Outbred1208	F	68
Outbred1209	Rattus norvegicus	NCBITaxon	NCBITaxon:10116	multi-cellular organism	UBERON	UBERON:0000468	Animals	Outbred1209	Outbred1209	F	68
Outbred121	Rattus norvegicus	NCBITaxon	NCBITaxon:10116	multi-cellular organism	UBERON	UBERON:0000468	Animals	Outbred121	Outbred121	M	64
Outbred1210	Rattus norvegicus	NCBITaxon	NCBITaxon:10116	multi-cellular organism	UBERON	UBERON:0000468	Animals	Outbred1210	Outbred1210	F	68
Outbred1211	Rattus norvegicus	NCBITaxon	NCBITaxon:10116	multi-cellular organism	UBERON	UBERON:0000468	Animals	Outbred1211	Outbred1211	F	68
Outbred1212	Rattus norvegicus	NCBITaxon	NCBITaxon:10116	multi-cellular organism	UBERON	UBERON:0000468	Animals	Outbred1212	Outbred1212	F	68
Outbred1213	Rattus norvegicus	NCBITaxon	NCBITaxon:10116	multi-cellular organism	UBERON	UBERON:0000468	Animals	Outbred1213	Outbred1213	F	68
Outbred1214	Rattus norvegicus	NCBITaxon	NCBITaxon:10116	multi-cellular organism	UBERON	UBERON:0000468	Animals	Outbred1214	Outbred1214	F	68
Outbred1215	Rattus norvegicus	NCBITaxon	NCBITaxon:10116	multi-cellular organism	UBERON	UBERON:0000468	Animals	Outbred1215	Outbred1215	F	68
Outbred1216	Rattus norvegicus	NCBITaxon	NCBITaxon:10116	multi-cellular organism	UBERON	UBERON:0000468	Animals	Outbred1216	Outbred1216	F	68
Outbred1217	Rattus norvegicus	NCBITaxon	NCBITaxon:10116	multi-cellular organism	UBERON	UBERON:0000468	Animals	Outbred1217	Outbred1217	F	68
Outbred1218	Rattus norvegicus	NCBITaxon	NCBITaxon:10116	multi-cellular organism	UBERON	UBERON:0000468	Animals	Outbred1218	Outbred1218	F	68
Outbred1219	Rattus norvegicus	NCBITaxon	NCBITaxon:10116	multi-cellular organism	UBERON	UBERON:0000468	Animals	Outbred1219	Outbred1219	F	68
Outbred122	Rattus norvegicus	NCBITaxon	NCBITaxon:10116	multi-cellular organism	UBERON	UBERON:0000468	Animals	Outbred122	Outbred122	M	64
Outbred1220	Rattus norvegicus	NCBITaxon	NCBITaxon:10116	multi-cellular organism	UBERON	UBERON:0000468	Animals	Outbred1220	Outbred1220	F	68
Outbred1221	Rattus norvegicus	NCBITaxon	NCBITaxon:10116	multi-cellular organism	UBERON	UBERON:0000468	Animals	Outbred1221	Outbred1221	F	68
Outbred1222	Rattus norvegicus	NCBITaxon	NCBITaxon:10116	multi-cellular organism	UBERON	UBERON:0000468	Animals	Outbred1222	Outbred1222	F	68
Outbred1223	Rattus norvegicus	NCBITaxon	NCBITaxon:10116	multi-cellular organism	UBERON	UBERON:0000468	Animals	Outbred1223	Outbred1223	F	68
Outbred1224	Rattus norvegicus	NCBITaxon	NCBITaxon:10116	multi-cellular organism	UBERON	UBERON:0000468	Animals	Outbred1224	Outbred1224	F	68
Outbred1225	Rattus norvegicus	NCBITaxon	NCBITaxon:10116	multi-cellular organism	UBERON	UBERON:0000468	Animals	Outbred1225	Outbred1225	F	68
Outbred1226	Rattus norvegicus	NCBITaxon	NCBITaxon:10116	multi-cellular organism	UBERON	UBERON:0000468	Animals	Outbred1226	Outbred1226	F	68
Outbred1227	Rattus norvegicus	NCBITaxon	NCBITaxon:10116	multi-cellular organism	UBERON	UBERON:0000468	Animals	Outbred1227	Outbred1227	F	68
Outbred1228	Rattus norvegicus	NCBITaxon	NCBITaxon:10116	multi-cellular organism	UBERON	UBERON:0000468	Animals	Outbred1228	Outbred1228	F	68
Outbred1229	Rattus norvegicus	NCBITaxon	NCBITaxon:10116	multi-cellular organism	UBERON	UBERON:0000468	Animals	Outbred1229	Outbred1229	F	68
Outbred123	Rattus norvegicus	NCBITaxon	NCBITaxon:10116	multi-cellular organism	UBERON	UBERON:0000468	Animals	Outbred123	Outbred123	M	64
Outbred1230	Rattus norvegicus	NCBITaxon	NCBITaxon:10116	multi-cellular organism	UBERON	UBERON:0000468	Animals	Outbred1230	Outbred1230	F	68
Outbred1231	Rattus norvegicus	NCBITaxon	NCBITaxon:10116	multi-cellular organism	UBERON	UBERON:0000468	Animals	Outbred1231	Outbred1231	F	68
Outbred1232	Rattus norvegicus	NCBITaxon	NCBITaxon:10116	multi-cellular organism	UBERON	UBERON:0000468	Animals	Outbred1232	Outbred1232	M	69
Outbred1233	Rattus norvegicus	NCBITaxon	NCBITaxon:10116	multi-cellular organism	UBERON	UBERON:0000468	Animals	Outbred1233	Outbred1233	M	69
Outbred1234	Rattus norvegicus	NCBITaxon	NCBITaxon:10116	multi-cellular organism	UBERON	UBERON:0000468	Animals	Outbred1234	Outbred1234	M	69
Outbred1235	Rattus norvegicus	NCBITaxon	NCBITaxon:10116	multi-cellular organism	UBERON	UBERON:0000468	Animals	Outbred1235	Outbred1235	M	69
Outbred1236	Rattus norvegicus	NCBITaxon	NCBITaxon:10116	multi-cellular organism	UBERON	UBERON:0000468	Animals	Outbred1236	Outbred1236	M	69
Outbred1237	Rattus norvegicus	NCBITaxon	NCBITaxon:10116	multi-cellular organism	UBERON	UBERON:0000468	Animals	Outbred1237	Outbred1237	M	69
Outbred1238	Rattus norvegicus	NCBITaxon	NCBITaxon:10116	multi-cellular organism	UBERON	UBERON:0000468	Animals	Outbred1238	Outbred1238	M	69
Outbred1239	Rattus norvegicus	NCBITaxon	NCBITaxon:10116	multi-cellular organism	UBERON	UBERON:0000468	Animals	Outbred1239	Outbred1239	M	69
Outbred124	Rattus norvegicus	NCBITaxon	NCBITaxon:10116	multi-cellular organism	UBERON	UBERON:0000468	Animals	Outbred124	Outbred124	F	64
Outbred1240	Rattus norvegicus	NCBITaxon	NCBITaxon:10116	multi-cellular organism	UBERON	UBERON:0000468	Animals	Outbred1240	Outbred1240	M	69
Outbred1241	Rattus norvegicus	NCBITaxon	NCBITaxon:10116	multi-cellular organism	UBERON	UBERON:0000468	Animals	Outbred1241	Outbred1241	M	69
Outbred1242	Rattus norvegicus	NCBITaxon	NCBITaxon:10116	multi-cellular organism	UBERON	UBERON:0000468	Animals	Outbred1242	Outbred1242	M	69
Outbred1243	Rattus norvegicus	NCBITaxon	NCBITaxon:10116	multi-cellular organism	UBERON	UBERON:0000468	Animals	Outbred1243	Outbred1243	M	69
Outbred1244	Rattus norvegicus	NCBITaxon	NCBITaxon:10116	multi-cellular organism	UBERON	UBERON:0000468	Animals	Outbred1244	Outbred1244	M	69
Outbred1245	Rattus norvegicus	NCBITaxon	NCBITaxon:10116	multi-cellular organism	UBERON	UBERON:0000468	Animals	Outbred1245	Outbred1245	M	69
Outbred1246	Rattus norvegicus	NCBITaxon	NCBITaxon:10116	multi-cellular organism	UBERON	UBERON:0000468	Animals	Outbred1246	Outbred1246	M	69
Outbred1247	Rattus norvegicus	NCBITaxon	NCBITaxon:10116	multi-cellular organism	UBERON	UBERON:0000468	Animals	Outbred1247	Outbred1247	M	69
Outbred1248	Rattus norvegicus	NCBITaxon	NCBITaxon:10116	multi-cellular organism	UBERON	UBERON:0000468	Animals	Outbred1248	Outbred1248	M	69
Outbred1249	Rattus norvegicus	NCBITaxon	NCBITaxon:10116	multi-cellular organism	UBERON	UBERON:0000468	Animals	Outbred1249	Outbred1249	M	69
Outbred125	Rattus norvegicus	NCBITaxon	NCBITaxon:10116	multi-cellular organism	UBERON	UBERON:0000468	Animals	Outbred125	Outbred125	F	64
Outbred1250	Rattus norvegicus	NCBITaxon	NCBITaxon:10116	multi-cellular organism	UBERON	UBERON:0000468	Animals	Outbred1250	Outbred1250	M	69
Outbred1251	Rattus norvegicus	NCBITaxon	NCBITaxon:10116	multi-cellular organism	UBERON	UBERON:0000468	Animals	Outbred1251	Outbred1251	M	69
Outbred1252	Rattus norvegicus	NCBITaxon	NCBITaxon:10116	multi-cellular organism	UBERON	UBERON:0000468	Animals	Outbred1252	Outbred1252	M	69
Outbred1253	Rattus norvegicus	NCBITaxon	NCBITaxon:10116	multi-cellular organism	UBERON	UBERON:0000468	Animals	Outbred1253	Outbred1253	M	69
Outbred1254	Rattus norvegicus	NCBITaxon	NCBITaxon:10116	multi-cellular organism	UBERON	UBERON:0000468	Animals	Outbred1254	Outbred1254	M	69
Outbred1255	Rattus norvegicus	NCBITaxon	NCBITaxon:10116	multi-cellular organism	UBERON	UBERON:0000468	Animals	Outbred1255	Outbred1255	M	69
Outbred1256	Rattus norvegicus	NCBITaxon	NCBITaxon:10116	multi-cellular organism	UBERON	UBERON:0000468	Animals	Outbred1256	Outbred1256	M	69
Outbred1257	Rattus norvegicus	NCBITaxon	NCBITaxon:10116	multi-cellular organism	UBERON	UBERON:0000468	Animals	Outbred1257	Outbred1257	M	69
Outbred1258	Rattus norvegicus	NCBITaxon	NCBITaxon:10116	multi-cellular organism	UBERON	UBERON:0000468	Animals	Outbred1258	Outbred1258	M	69
Outbred1259	Rattus norvegicus	NCBITaxon	NCBITaxon:10116	multi-cellular organism	UBERON	UBERON:0000468	Animals	Outbred1259	Outbred1259	M	69
Outbred126	Rattus norvegicus	NCBITaxon	NCBITaxon:10116	multi-cellular organism	UBERON	UBERON:0000468	Animals	Outbred126	Outbred126	F	64
Outbred1260	Rattus norvegicus	NCBITaxon	NCBITaxon:10116	multi-cellular organism	UBERON	UBERON:0000468	Animals	Outbred1260	Outbred1260	M	69
Outbred1261	Rattus norvegicus	NCBITaxon	NCBITaxon:10116	multi-cellular organism	UBERON	UBERON:0000468	Animals	Outbred1261	Outbred1261	M	69
Outbred1262	Rattus norvegicus	NCBITaxon	NCBITaxon:10116	multi-cellular organism	UBERON	UBERON:0000468	Animals	Outbred1262	Outbred1262	M	69
Outbred1263	Rattus norvegicus	NCBITaxon	NCBITaxon:10116	multi-cellular organism	UBERON	UBERON:0000468	Animals	Outbred1263	Outbred1263	M	69
Outbred1264	Rattus norvegicus	NCBITaxon	NCBITaxon:10116	multi-cellular organism	UBERON	UBERON:0000468	Animals	Outbred1264	Outbred1264	M	69
Outbred1265	Rattus norvegicus	NCBITaxon	NCBITaxon:10116	multi-cellular organism	UBERON	UBERON:0000468	Animals	Outbred1265	Outbred1265	M	69
Outbred1266	Rattus norvegicus	NCBITaxon	NCBITaxon:10116	multi-cellular organism	UBERON	UBERON:0000468	Animals	Outbred1266	Outbred1266	M	69
Outbred1267	Rattus norvegicus	NCBITaxon	NCBITaxon:10116	multi-cellular organism	UBERON	UBERON:0000468	Animals	Outbred1267	Outbred1267	M	69
Outbred1268	Rattus norvegicus	NCBITaxon	NCBITaxon:10116	multi-cellular organism	UBERON	UBERON:0000468	Animals	Outbred1268	Outbred1268	M	69
Outbred1269	Rattus norvegicus	NCBITaxon	NCBITaxon:10116	multi-cellular organism	UBERON	UBERON:0000468	Animals	Outbred1269	Outbred1269	M	69
Outbred127	Rattus norvegicus	NCBITaxon	NCBITaxon:10116	multi-cellular organism	UBERON	UBERON:0000468	Animals	Outbred127	Outbred127	F	64
Outbred1270	Rattus norvegicus	NCBITaxon	NCBITaxon:10116	multi-cellular organism	UBERON	UBERON:0000468	Animals	Outbred1270	Outbred1270	M	69
Outbred1271	Rattus norvegicus	NCBITaxon	NCBITaxon:10116	multi-cellular organism	UBERON	UBERON:0000468	Animals	Outbred1271	Outbred1271	M	69
Outbred1272	Rattus norvegicus	NCBITaxon	NCBITaxon:10116	multi-cellular organism	UBERON	UBERON:0000468	Animals	Outbred1272	Outbred1272	M	69
Outbred1273	Rattus norvegicus	NCBITaxon	NCBITaxon:10116	multi-cellular organism	UBERON	UBERON:0000468	Animals	Outbred1273	Outbred1273	M	69
Outbred1274	Rattus norvegicus	NCBITaxon	NCBITaxon:10116	multi-cellular organism	UBERON	UBERON:0000468	Animals	Outbred1274	Outbred1274	M	69
Outbred1275	Rattus norvegicus	NCBITaxon	NCBITaxon:10116	multi-cellular organism	UBERON	UBERON:0000468	Animals	Outbred1275	Outbred1275	M	69
Outbred1276	Rattus norvegicus	NCBITaxon	NCBITaxon:10116	multi-cellular organism	UBERON	UBERON:0000468	Animals	Outbred1276	Outbred1276	M	69
Outbred1277	Rattus norvegicus	NCBITaxon	NCBITaxon:10116	multi-cellular organism	UBERON	UBERON:0000468	Animals	Outbred1277	Outbred1277	M	69
Outbred1278	Rattus norvegicus	NCBITaxon	NCBITaxon:10116	multi-cellular organism	UBERON	UBERON:0000468	Animals	Outbred1278	Outbred1278	M	69
Outbred1279	Rattus norvegicus	NCBITaxon	NCBITaxon:10116	multi-cellular organism	UBERON	UBERON:0000468	Animals	Outbred1279	Outbred1279	M	69
Outbred128	Rattus norvegicus	NCBITaxon	NCBITaxon:10116	multi-cellular organism	UBERON	UBERON:0000468	Animals	Outbred128	Outbred128	F	64
Outbred1280	Rattus norvegicus	NCBITaxon	NCBITaxon:10116	multi-cellular organism	UBERON	UBERON:0000468	Animals	Outbred1280	Outbred1280	M	69
Outbred1281	Rattus norvegicus	NCBITaxon	NCBITaxon:10116	multi-cellular organism	UBERON	UBERON:0000468	Animals	Outbred1281	Outbred1281	M	69
Outbred1282	Rattus norvegicus	NCBITaxon	NCBITaxon:10116	multi-cellular organism	UBERON	UBERON:0000468	Animals	Outbred1282	Outbred1282	M	69
Outbred1283	Rattus norvegicus	NCBITaxon	NCBITaxon:10116	multi-cellular organism	UBERON	UBERON:0000468	Animals	Outbred1283	Outbred1283	M	69
Outbred1284	Rattus norvegicus	NCBITaxon	NCBITaxon:10116	multi-cellular organism	UBERON	UBERON:0000468	Animals	Outbred1284	Outbred1284	M	69
Outbred1285	Rattus norvegicus	NCBITaxon	NCBITaxon:10116	multi-cellular organism	UBERON	UBERON:0000468	Animals	Outbred1285	Outbred1285	M	69
Outbred1286	Rattus norvegicus	NCBITaxon	NCBITaxon:10116	multi-cellular organism	UBERON	UBERON:0000468	Animals	Outbred1286	Outbred1286	M	69
Outbred1287	Rattus norvegicus	NCBITaxon	NCBITaxon:10116	multi-cellular organism	UBERON	UBERON:0000468	Animals	Outbred1287	Outbred1287	M	69
Outbred1288	Rattus norvegicus	NCBITaxon	NCBITaxon:10116	multi-cellular organism	UBERON	UBERON:0000468	Animals	Outbred1288	Outbred1288	M	69
Outbred1289	Rattus norvegicus	NCBITaxon	NCBITaxon:10116	multi-cellular organism	UBERON	UBERON:0000468	Animals	Outbred1289	Outbred1289	M	69
Outbred129	Rattus norvegicus	NCBITaxon	NCBITaxon:10116	multi-cellular organism	UBERON	UBERON:0000468	Animals	Outbred129	Outbred129	F	64
Outbred1290	Rattus norvegicus	NCBITaxon	NCBITaxon:10116	multi-cellular organism	UBERON	UBERON:0000468	Animals	Outbred1290	Outbred1290	M	69
Outbred1291	Rattus norvegicus	NCBITaxon	NCBITaxon:10116	multi-cellular organism	UBERON	UBERON:0000468	Animals	Outbred1291	Outbred1291	M	69
Outbred1292	Rattus norvegicus	NCBITaxon	NCBITaxon:10116	multi-cellular organism	UBERON	UBERON:0000468	Animals	Outbred1292	Outbred1292	M	69
Outbred1293	Rattus norvegicus	NCBITaxon	NCBITaxon:10116	multi-cellular organism	UBERON	UBERON:0000468	Animals	Outbred1293	Outbred1293	M	69
Outbred1294	Rattus norvegicus	NCBITaxon	NCBITaxon:10116	multi-cellular organism	UBERON	UBERON:0000468	Animals	Outbred1294	Outbred1294	M	69
Outbred1295	Rattus norvegicus	NCBITaxon	NCBITaxon:10116	multi-cellular organism	UBERON	UBERON:0000468	Animals	Outbred1295	Outbred1295	M	69
Outbred1296	Rattus norvegicus	NCBITaxon	NCBITaxon:10116	multi-cellular organism	UBERON	UBERON:0000468	Animals	Outbred1296	Outbred1296	M	69
Outbred1297	Rattus norvegicus	NCBITaxon	NCBITaxon:10116	multi-cellular organism	UBERON	UBERON:0000468	Animals	Outbred1297	Outbred1297	M	69
Outbred1298	Rattus norvegicus	NCBITaxon	NCBITaxon:10116	multi-cellular organism	UBERON	UBERON:0000468	Animals	Outbred1298	Outbred1298	M	69
Outbred1299	Rattus norvegicus	NCBITaxon	NCBITaxon:10116	multi-cellular organism	UBERON	UBERON:0000468	Animals	Outbred1299	Outbred1299	M	69
Outbred13	Rattus norvegicus	NCBITaxon	NCBITaxon:10116	multi-cellular organism	UBERON	UBERON:0000468	Animals	Outbred13	Outbred13	M	64
Outbred130	Rattus norvegicus	NCBITaxon	NCBITaxon:10116	multi-cellular organism	UBERON	UBERON:0000468	Animals	Outbred130	Outbred130	F	64
Outbred1300	Rattus norvegicus	NCBITaxon	NCBITaxon:10116	multi-cellular organism	UBERON	UBERON:0000468	Animals	Outbred1300	Outbred1300	M	69
Outbred1301	Rattus norvegicus	NCBITaxon	NCBITaxon:10116	multi-cellular organism	UBERON	UBERON:0000468	Animals	Outbred1301	Outbred1301	M	69
Outbred1302	Rattus norvegicus	NCBITaxon	NCBITaxon:10116	multi-cellular organism	UBERON	UBERON:0000468	Animals	Outbred1302	Outbred1302	M	69
Outbred1303	Rattus norvegicus	NCBITaxon	NCBITaxon:10116	multi-cellular organism	UBERON	UBERON:0000468	Animals	Outbred1303	Outbred1303	M	69
Outbred1304	Rattus norvegicus	NCBITaxon	NCBITaxon:10116	multi-cellular organism	UBERON	UBERON:0000468	Animals	Outbred1304	Outbred1304	M	69
Outbred1305	Rattus norvegicus	NCBITaxon	NCBITaxon:10116	multi-cellular organism	UBERON	UBERON:0000468	Animals	Outbred1305	Outbred1305	M	69
Outbred1306	Rattus norvegicus	NCBITaxon	NCBITaxon:10116	multi-cellular organism	UBERON	UBERON:0000468	Animals	Outbred1306	Outbred1306	M	69
Outbred1307	Rattus norvegicus	NCBITaxon	NCBITaxon:10116	multi-cellular organism	UBERON	UBERON:0000468	Animals	Outbred1307	Outbred1307	M	69
Outbred1308	Rattus norvegicus	NCBITaxon	NCBITaxon:10116	multi-cellular organism	UBERON	UBERON:0000468	Animals	Outbred1308	Outbred1308	M	69
Outbred1309	Rattus norvegicus	NCBITaxon	NCBITaxon:10116	multi-cellular organism	UBERON	UBERON:0000468	Animals	Outbred1309	Outbred1309	M	69
Outbred131	Rattus norvegicus	NCBITaxon	NCBITaxon:10116	multi-cellular organism	UBERON	UBERON:0000468	Animals	Outbred131	Outbred131	F	64
Outbred1310	Rattus norvegicus	NCBITaxon	NCBITaxon:10116	multi-cellular organism	UBERON	UBERON:0000468	Animals	Outbred1310	Outbred1310	M	69
Outbred1311	Rattus norvegicus	NCBITaxon	NCBITaxon:10116	multi-cellular organism	UBERON	UBERON:0000468	Animals	Outbred1311	Outbred1311	M	69
Outbred1312	Rattus norvegicus	NCBITaxon	NCBITaxon:10116	multi-cellular organism	UBERON	UBERON:0000468	Animals	Outbred1312	Outbred1312	M	69
Outbred1313	Rattus norvegicus	NCBITaxon	NCBITaxon:10116	multi-cellular organism	UBERON	UBERON:0000468	Animals	Outbred1313	Outbred1313	M	69
Outbred1314	Rattus norvegicus	NCBITaxon	NCBITaxon:10116	multi-cellular organism	UBERON	UBERON:0000468	Animals	Outbred1314	Outbred1314	M	69
Outbred1315	Rattus norvegicus	NCBITaxon	NCBITaxon:10116	multi-cellular organism	UBERON	UBERON:0000468	Animals	Outbred1315	Outbred1315	M	69
Outbred1316	Rattus norvegicus	NCBITaxon	NCBITaxon:10116	multi-cellular organism	UBERON	UBERON:0000468	Animals	Outbred1316	Outbred1316	M	69
Outbred1317	Rattus norvegicus	NCBITaxon	NCBITaxon:10116	multi-cellular organism	UBERON	UBERON:0000468	Animals	Outbred1317	Outbred1317	M	69
Outbred1318	Rattus norvegicus	NCBITaxon	NCBITaxon:10116	multi-cellular organism	UBERON	UBERON:0000468	Animals	Outbred1318	Outbred1318	M	69
Outbred1319	Rattus norvegicus	NCBITaxon	NCBITaxon:10116	multi-cellular organism	UBERON	UBERON:0000468	Animals	Outbred1319	Outbred1319	M	69
Outbred132	Rattus norvegicus	NCBITaxon	NCBITaxon:10116	multi-cellular organism	UBERON	UBERON:0000468	Animals	Outbred132	Outbred132	F	64
Outbred1320	Rattus norvegicus	NCBITaxon	NCBITaxon:10116	multi-cellular organism	UBERON	UBERON:0000468	Animals	Outbred1320	Outbred1320	M	69
Outbred1321	Rattus norvegicus	NCBITaxon	NCBITaxon:10116	multi-cellular organism	UBERON	UBERON:0000468	Animals	Outbred1321	Outbred1321	M	69
Outbred1322	Rattus norvegicus	NCBITaxon	NCBITaxon:10116	multi-cellular organism	UBERON	UBERON:0000468	Animals	Outbred1322	Outbred1322	M	69
Outbred1323	Rattus norvegicus	NCBITaxon	NCBITaxon:10116	multi-cellular organism	UBERON	UBERON:0000468	Animals	Outbred1323	Outbred1323	M	69
Outbred1324	Rattus norvegicus	NCBITaxon	NCBITaxon:10116	multi-cellular organism	UBERON	UBERON:0000468	Animals	Outbred1324	Outbred1324	M	69
Outbred1325	Rattus norvegicus	NCBITaxon	NCBITaxon:10116	multi-cellular organism	UBERON	UBERON:0000468	Animals	Outbred1325	Outbred1325	M	69
Outbred1326	Rattus norvegicus	NCBITaxon	NCBITaxon:10116	multi-cellular organism	UBERON	UBERON:0000468	Animals	Outbred1326	Outbred1326	M	69
Outbred1327	Rattus norvegicus	NCBITaxon	NCBITaxon:10116	multi-cellular organism	UBERON	UBERON:0000468	Animals	Outbred1327	Outbred1327	M	69
Outbred1328	Rattus norvegicus	NCBITaxon	NCBITaxon:10116	multi-cellular organism	UBERON	UBERON:0000468	Animals	Outbred1328	Outbred1328	M	69
Outbred1329	Rattus norvegicus	NCBITaxon	NCBITaxon:10116	multi-cellular organism	UBERON	UBERON:0000468	Animals	Outbred1329	Outbred1329	M	69
Outbred133	Rattus norvegicus	NCBITaxon	NCBITaxon:10116	multi-cellular organism	UBERON	UBERON:0000468	Animals	Outbred133	Outbred133	F	64
Outbred1330	Rattus norvegicus	NCBITaxon	NCBITaxon:10116	multi-cellular organism	UBERON	UBERON:0000468	Animals	Outbred1330	Outbred1330	M	69
Outbred1331	Rattus norvegicus	NCBITaxon	NCBITaxon:10116	multi-cellular organism	UBERON	UBERON:0000468	Animals	Outbred1331	Outbred1331	M	69
Outbred1332	Rattus norvegicus	NCBITaxon	NCBITaxon:10116	multi-cellular organism	UBERON	UBERON:0000468	Animals	Outbred1332	Outbred1332	M	69
Outbred1333	Rattus norvegicus	NCBITaxon	NCBITaxon:10116	multi-cellular organism	UBERON	UBERON:0000468	Animals	Outbred1333	Outbred1333	M	69
Outbred1334	Rattus norvegicus	NCBITaxon	NCBITaxon:10116	multi-cellular organism	UBERON	UBERON:0000468	Animals	Outbred1334	Outbred1334	M	69
Outbred1335	Rattus norvegicus	NCBITaxon	NCBITaxon:10116	multi-cellular organism	UBERON	UBERON:0000468	Animals	Outbred1335	Outbred1335	M	69
Outbred1336	Rattus norvegicus	NCBITaxon	NCBITaxon:10116	multi-cellular organism	UBERON	UBERON:0000468	Animals	Outbred1336	Outbred1336	M	69
Outbred1337	Rattus norvegicus	NCBITaxon	NCBITaxon:10116	multi-cellular organism	UBERON	UBERON:0000468	Animals	Outbred1337	Outbred1337	M	69
Outbred1338	Rattus norvegicus	NCBITaxon	NCBITaxon:10116	multi-cellular organism	UBERON	UBERON:0000468	Animals	Outbred1338	Outbred1338	M	69
Outbred1339	Rattus norvegicus	NCBITaxon	NCBITaxon:10116	multi-cellular organism	UBERON	UBERON:0000468	Animals	Outbred1339	Outbred1339	M	69
Outbred134	Rattus norvegicus	NCBITaxon	NCBITaxon:10116	multi-cellular organism	UBERON	UBERON:0000468	Animals	Outbred134	Outbred134	F	64
Outbred1340	Rattus norvegicus	NCBITaxon	NCBITaxon:10116	multi-cellular organism	UBERON	UBERON:0000468	Animals	Outbred1340	Outbred1340	F	69
Outbred1341	Rattus norvegicus	NCBITaxon	NCBITaxon:10116	multi-cellular organism	UBERON	UBERON:0000468	Animals	Outbred1341	Outbred1341	F	69
Outbred1342	Rattus norvegicus	NCBITaxon	NCBITaxon:10116	multi-cellular organism	UBERON	UBERON:0000468	Animals	Outbred1342	Outbred1342	F	69
Outbred1343	Rattus norvegicus	NCBITaxon	NCBITaxon:10116	multi-cellular organism	UBERON	UBERON:0000468	Animals	Outbred1343	Outbred1343	F	69
Outbred1344	Rattus norvegicus	NCBITaxon	NCBITaxon:10116	multi-cellular organism	UBERON	UBERON:0000468	Animals	Outbred1344	Outbred1344	F	69
Outbred1345	Rattus norvegicus	NCBITaxon	NCBITaxon:10116	multi-cellular organism	UBERON	UBERON:0000468	Animals	Outbred1345	Outbred1345	F	69
Outbred1346	Rattus norvegicus	NCBITaxon	NCBITaxon:10116	multi-cellular organism	UBERON	UBERON:0000468	Animals	Outbred1346	Outbred1346	F	69
Outbred1347	Rattus norvegicus	NCBITaxon	NCBITaxon:10116	multi-cellular organism	UBERON	UBERON:0000468	Animals	Outbred1347	Outbred1347	F	69
Outbred1348	Rattus norvegicus	NCBITaxon	NCBITaxon:10116	multi-cellular organism	UBERON	UBERON:0000468	Animals	Outbred1348	Outbred1348	F	69
Outbred1349	Rattus norvegicus	NCBITaxon	NCBITaxon:10116	multi-cellular organism	UBERON	UBERON:0000468	Animals	Outbred1349	Outbred1349	F	69
Outbred135	Rattus norvegicus	NCBITaxon	NCBITaxon:10116	multi-cellular organism	UBERON	UBERON:0000468	Animals	Outbred135	Outbred135	F	64
Outbred1350	Rattus norvegicus	NCBITaxon	NCBITaxon:10116	multi-cellular organism	UBERON	UBERON:0000468	Animals	Outbred1350	Outbred1350	F	69
Outbred1351	Rattus norvegicus	NCBITaxon	NCBITaxon:10116	multi-cellular organism	UBERON	UBERON:0000468	Animals	Outbred1351	Outbred1351	F	69
Outbred1352	Rattus norvegicus	NCBITaxon	NCBITaxon:10116	multi-cellular organism	UBERON	UBERON:0000468	Animals	Outbred1352	Outbred1352	F	69
Outbred1353	Rattus norvegicus	NCBITaxon	NCBITaxon:10116	multi-cellular organism	UBERON	UBERON:0000468	Animals	Outbred1353	Outbred1353	F	69
Outbred1354	Rattus norvegicus	NCBITaxon	NCBITaxon:10116	multi-cellular organism	UBERON	UBERON:0000468	Animals	Outbred1354	Outbred1354	F	69
Outbred1355	Rattus norvegicus	NCBITaxon	NCBITaxon:10116	multi-cellular organism	UBERON	UBERON:0000468	Animals	Outbred1355	Outbred1355	F	69
Outbred1356	Rattus norvegicus	NCBITaxon	NCBITaxon:10116	multi-cellular organism	UBERON	UBERON:0000468	Animals	Outbred1356	Outbred1356	F	69
Outbred1357	Rattus norvegicus	NCBITaxon	NCBITaxon:10116	multi-cellular organism	UBERON	UBERON:0000468	Animals	Outbred1357	Outbred1357	F	69
Outbred1358	Rattus norvegicus	NCBITaxon	NCBITaxon:10116	multi-cellular organism	UBERON	UBERON:0000468	Animals	Outbred1358	Outbred1358	F	69
Outbred1359	Rattus norvegicus	NCBITaxon	NCBITaxon:10116	multi-cellular organism	UBERON	UBERON:0000468	Animals	Outbred1359	Outbred1359	F	69
Outbred136	Rattus norvegicus	NCBITaxon	NCBITaxon:10116	multi-cellular organism	UBERON	UBERON:0000468	Animals	Outbred136	Outbred136	F	64
Outbred1360	Rattus norvegicus	NCBITaxon	NCBITaxon:10116	multi-cellular organism	UBERON	UBERON:0000468	Animals	Outbred1360	Outbred1360	F	69
Outbred1361	Rattus norvegicus	NCBITaxon	NCBITaxon:10116	multi-cellular organism	UBERON	UBERON:0000468	Animals	Outbred1361	Outbred1361	F	69
Outbred1362	Rattus norvegicus	NCBITaxon	NCBITaxon:10116	multi-cellular organism	UBERON	UBERON:0000468	Animals	Outbred1362	Outbred1362	F	69
Outbred1363	Rattus norvegicus	NCBITaxon	NCBITaxon:10116	multi-cellular organism	UBERON	UBERON:0000468	Animals	Outbred1363	Outbred1363	F	69
Outbred1364	Rattus norvegicus	NCBITaxon	NCBITaxon:10116	multi-cellular organism	UBERON	UBERON:0000468	Animals	Outbred1364	Outbred1364	F	69
Outbred1365	Rattus norvegicus	NCBITaxon	NCBITaxon:10116	multi-cellular organism	UBERON	UBERON:0000468	Animals	Outbred1365	Outbred1365	F	69
Outbred1366	Rattus norvegicus	NCBITaxon	NCBITaxon:10116	multi-cellular organism	UBERON	UBERON:0000468	Animals	Outbred1366	Outbred1366	F	69
Outbred1367	Rattus norvegicus	NCBITaxon	NCBITaxon:10116	multi-cellular organism	UBERON	UBERON:0000468	Animals	Outbred1367	Outbred1367	F	69
Outbred1368	Rattus norvegicus	NCBITaxon	NCBITaxon:10116	multi-cellular organism	UBERON	UBERON:0000468	Animals	Outbred1368	Outbred1368	F	69
Outbred1369	Rattus norvegicus	NCBITaxon	NCBITaxon:10116	multi-cellular organism	UBERON	UBERON:0000468	Animals	Outbred1369	Outbred1369	F	69
Outbred137	Rattus norvegicus	NCBITaxon	NCBITaxon:10116	multi-cellular organism	UBERON	UBERON:0000468	Animals	Outbred137	Outbred137	F	64
Outbred1370	Rattus norvegicus	NCBITaxon	NCBITaxon:10116	multi-cellular organism	UBERON	UBERON:0000468	Animals	Outbred1370	Outbred1370	F	69
Outbred1371	Rattus norvegicus	NCBITaxon	NCBITaxon:10116	multi-cellular organism	UBERON	UBERON:0000468	Animals	Outbred1371	Outbred1371	F	69
Outbred1372	Rattus norvegicus	NCBITaxon	NCBITaxon:10116	multi-cellular organism	UBERON	UBERON:0000468	Animals	Outbred1372	Outbred1372	F	69
Outbred1373	Rattus norvegicus	NCBITaxon	NCBITaxon:10116	multi-cellular organism	UBERON	UBERON:0000468	Animals	Outbred1373	Outbred1373	F	69
Outbred1374	Rattus norvegicus	NCBITaxon	NCBITaxon:10116	multi-cellular organism	UBERON	UBERON:0000468	Animals	Outbred1374	Outbred1374	F	69
Outbred1375	Rattus norvegicus	NCBITaxon	NCBITaxon:10116	multi-cellular organism	UBERON	UBERON:0000468	Animals	Outbred1375	Outbred1375	F	69
Outbred1376	Rattus norvegicus	NCBITaxon	NCBITaxon:10116	multi-cellular organism	UBERON	UBERON:0000468	Animals	Outbred1376	Outbred1376	F	69
Outbred1377	Rattus norvegicus	NCBITaxon	NCBITaxon:10116	multi-cellular organism	UBERON	UBERON:0000468	Animals	Outbred1377	Outbred1377	F	69
Outbred1378	Rattus norvegicus	NCBITaxon	NCBITaxon:10116	multi-cellular organism	UBERON	UBERON:0000468	Animals	Outbred1378	Outbred1378	F	69
Outbred1379	Rattus norvegicus	NCBITaxon	NCBITaxon:10116	multi-cellular organism	UBERON	UBERON:0000468	Animals	Outbred1379	Outbred1379	F	69
Outbred138	Rattus norvegicus	NCBITaxon	NCBITaxon:10116	multi-cellular organism	UBERON	UBERON:0000468	Animals	Outbred138	Outbred138	F	64
Outbred1380	Rattus norvegicus	NCBITaxon	NCBITaxon:10116	multi-cellular organism	UBERON	UBERON:0000468	Animals	Outbred1380	Outbred1380	F	69
Outbred1381	Rattus norvegicus	NCBITaxon	NCBITaxon:10116	multi-cellular organism	UBERON	UBERON:0000468	Animals	Outbred1381	Outbred1381	F	69
Outbred1382	Rattus norvegicus	NCBITaxon	NCBITaxon:10116	multi-cellular organism	UBERON	UBERON:0000468	Animals	Outbred1382	Outbred1382	F	69
Outbred1383	Rattus norvegicus	NCBITaxon	NCBITaxon:10116	multi-cellular organism	UBERON	UBERON:0000468	Animals	Outbred1383	Outbred1383	F	69
Outbred1384	Rattus norvegicus	NCBITaxon	NCBITaxon:10116	multi-cellular organism	UBERON	UBERON:0000468	Animals	Outbred1384	Outbred1384	F	69
Outbred1385	Rattus norvegicus	NCBITaxon	NCBITaxon:10116	multi-cellular organism	UBERON	UBERON:0000468	Animals	Outbred1385	Outbred1385	F	69
Outbred1386	Rattus norvegicus	NCBITaxon	NCBITaxon:10116	multi-cellular organism	UBERON	UBERON:0000468	Animals	Outbred1386	Outbred1386	F	69
Outbred1387	Rattus norvegicus	NCBITaxon	NCBITaxon:10116	multi-cellular organism	UBERON	UBERON:0000468	Animals	Outbred1387	Outbred1387	F	69
Outbred1388	Rattus norvegicus	NCBITaxon	NCBITaxon:10116	multi-cellular organism	UBERON	UBERON:0000468	Animals	Outbred1388	Outbred1388	F	69
Outbred1389	Rattus norvegicus	NCBITaxon	NCBITaxon:10116	multi-cellular organism	UBERON	UBERON:0000468	Animals	Outbred1389	Outbred1389	F	69
Outbred139	Rattus norvegicus	NCBITaxon	NCBITaxon:10116	multi-cellular organism	UBERON	UBERON:0000468	Animals	Outbred139	Outbred139	F	64
Outbred1390	Rattus norvegicus	NCBITaxon	NCBITaxon:10116	multi-cellular organism	UBERON	UBERON:0000468	Animals	Outbred1390	Outbred1390	F	69
Outbred1391	Rattus norvegicus	NCBITaxon	NCBITaxon:10116	multi-cellular organism	UBERON	UBERON:0000468	Animals	Outbred1391	Outbred1391	F	69
Outbred1392	Rattus norvegicus	NCBITaxon	NCBITaxon:10116	multi-cellular organism	UBERON	UBERON:0000468	Animals	Outbred1392	Outbred1392	F	69
Outbred1393	Rattus norvegicus	NCBITaxon	NCBITaxon:10116	multi-cellular organism	UBERON	UBERON:0000468	Animals	Outbred1393	Outbred1393	F	69
Outbred1394	Rattus norvegicus	NCBITaxon	NCBITaxon:10116	multi-cellular organism	UBERON	UBERON:0000468	Animals	Outbred1394	Outbred1394	F	69
Outbred1395	Rattus norvegicus	NCBITaxon	NCBITaxon:10116	multi-cellular organism	UBERON	UBERON:0000468	Animals	Outbred1395	Outbred1395	F	69
Outbred1396	Rattus norvegicus	NCBITaxon	NCBITaxon:10116	multi-cellular organism	UBERON	UBERON:0000468	Animals	Outbred1396	Outbred1396	F	69
Outbred1397	Rattus norvegicus	NCBITaxon	NCBITaxon:10116	multi-cellular organism	UBERON	UBERON:0000468	Animals	Outbred1397	Outbred1397	F	69
Outbred1398	Rattus norvegicus	NCBITaxon	NCBITaxon:10116	multi-cellular organism	UBERON	UBERON:0000468	Animals	Outbred1398	Outbred1398	F	69
Outbred1399	Rattus norvegicus	NCBITaxon	NCBITaxon:10116	multi-cellular organism	UBERON	UBERON:0000468	Animals	Outbred1399	Outbred1399	F	69
Outbred14	Rattus norvegicus	NCBITaxon	NCBITaxon:10116	multi-cellular organism	UBERON	UBERON:0000468	Animals	Outbred14	Outbred14	M	64
Outbred140	Rattus norvegicus	NCBITaxon	NCBITaxon:10116	multi-cellular organism	UBERON	UBERON:0000468	Animals	Outbred140	Outbred140	F	64
Outbred1400	Rattus norvegicus	NCBITaxon	NCBITaxon:10116	multi-cellular organism	UBERON	UBERON:0000468	Animals	Outbred1400	Outbred1400	F	69
Outbred1401	Rattus norvegicus	NCBITaxon	NCBITaxon:10116	multi-cellular organism	UBERON	UBERON:0000468	Animals	Outbred1401	Outbred1401	F	69
Outbred1402	Rattus norvegicus	NCBITaxon	NCBITaxon:10116	multi-cellular organism	UBERON	UBERON:0000468	Animals	Outbred1402	Outbred1402	F	69
Outbred1403	Rattus norvegicus	NCBITaxon	NCBITaxon:10116	multi-cellular organism	UBERON	UBERON:0000468	Animals	Outbred1403	Outbred1403	F	69
Outbred1404	Rattus norvegicus	NCBITaxon	NCBITaxon:10116	multi-cellular organism	UBERON	UBERON:0000468	Animals	Outbred1404	Outbred1404	F	69
Outbred1405	Rattus norvegicus	NCBITaxon	NCBITaxon:10116	multi-cellular organism	UBERON	UBERON:0000468	Animals	Outbred1405	Outbred1405	F	69
Outbred1406	Rattus norvegicus	NCBITaxon	NCBITaxon:10116	multi-cellular organism	UBERON	UBERON:0000468	Animals	Outbred1406	Outbred1406	F	69
Outbred1407	Rattus norvegicus	NCBITaxon	NCBITaxon:10116	multi-cellular organism	UBERON	UBERON:0000468	Animals	Outbred1407	Outbred1407	F	69
Outbred1408	Rattus norvegicus	NCBITaxon	NCBITaxon:10116	multi-cellular organism	UBERON	UBERON:0000468	Animals	Outbred1408	Outbred1408	F	69
Outbred1409	Rattus norvegicus	NCBITaxon	NCBITaxon:10116	multi-cellular organism	UBERON	UBERON:0000468	Animals	Outbred1409	Outbred1409	F	69
Outbred141	Rattus norvegicus	NCBITaxon	NCBITaxon:10116	multi-cellular organism	UBERON	UBERON:0000468	Animals	Outbred141	Outbred141	F	64
Outbred1410	Rattus norvegicus	NCBITaxon	NCBITaxon:10116	multi-cellular organism	UBERON	UBERON:0000468	Animals	Outbred1410	Outbred1410	F	69
Outbred1411	Rattus norvegicus	NCBITaxon	NCBITaxon:10116	multi-cellular organism	UBERON	UBERON:0000468	Animals	Outbred1411	Outbred1411	F	69
Outbred1412	Rattus norvegicus	NCBITaxon	NCBITaxon:10116	multi-cellular organism	UBERON	UBERON:0000468	Animals	Outbred1412	Outbred1412	F	69
Outbred1413	Rattus norvegicus	NCBITaxon	NCBITaxon:10116	multi-cellular organism	UBERON	UBERON:0000468	Animals	Outbred1413	Outbred1413	F	69
Outbred1414	Rattus norvegicus	NCBITaxon	NCBITaxon:10116	multi-cellular organism	UBERON	UBERON:0000468	Animals	Outbred1414	Outbred1414	F	69
Outbred1415	Rattus norvegicus	NCBITaxon	NCBITaxon:10116	multi-cellular organism	UBERON	UBERON:0000468	Animals	Outbred1415	Outbred1415	F	69
Outbred1416	Rattus norvegicus	NCBITaxon	NCBITaxon:10116	multi-cellular organism	UBERON	UBERON:0000468	Animals	Outbred1416	Outbred1416	F	69
Outbred1417	Rattus norvegicus	NCBITaxon	NCBITaxon:10116	multi-cellular organism	UBERON	UBERON:0000468	Animals	Outbred1417	Outbred1417	F	69
Outbred1418	Rattus norvegicus	NCBITaxon	NCBITaxon:10116	multi-cellular organism	UBERON	UBERON:0000468	Animals	Outbred1418	Outbred1418	F	69
Outbred1419	Rattus norvegicus	NCBITaxon	NCBITaxon:10116	multi-cellular organism	UBERON	UBERON:0000468	Animals	Outbred1419	Outbred1419	F	69
Outbred142	Rattus norvegicus	NCBITaxon	NCBITaxon:10116	multi-cellular organism	UBERON	UBERON:0000468	Animals	Outbred142	Outbred142	F	64
Outbred1420	Rattus norvegicus	NCBITaxon	NCBITaxon:10116	multi-cellular organism	UBERON	UBERON:0000468	Animals	Outbred1420	Outbred1420	F	69
Outbred1421	Rattus norvegicus	NCBITaxon	NCBITaxon:10116	multi-cellular organism	UBERON	UBERON:0000468	Animals	Outbred1421	Outbred1421	F	69
Outbred1422	Rattus norvegicus	NCBITaxon	NCBITaxon:10116	multi-cellular organism	UBERON	UBERON:0000468	Animals	Outbred1422	Outbred1422	F	69
Outbred1423	Rattus norvegicus	NCBITaxon	NCBITaxon:10116	multi-cellular organism	UBERON	UBERON:0000468	Animals	Outbred1423	Outbred1423	F	69
Outbred1424	Rattus norvegicus	NCBITaxon	NCBITaxon:10116	multi-cellular organism	UBERON	UBERON:0000468	Animals	Outbred1424	Outbred1424	F	69
Outbred1425	Rattus norvegicus	NCBITaxon	NCBITaxon:10116	multi-cellular organism	UBERON	UBERON:0000468	Animals	Outbred1425	Outbred1425	F	69
Outbred1426	Rattus norvegicus	NCBITaxon	NCBITaxon:10116	multi-cellular organism	UBERON	UBERON:0000468	Animals	Outbred1426	Outbred1426	F	69
Outbred1427	Rattus norvegicus	NCBITaxon	NCBITaxon:10116	multi-cellular organism	UBERON	UBERON:0000468	Animals	Outbred1427	Outbred1427	F	69
Outbred1428	Rattus norvegicus	NCBITaxon	NCBITaxon:10116	multi-cellular organism	UBERON	UBERON:0000468	Animals	Outbred1428	Outbred1428	F	69
Outbred1429	Rattus norvegicus	NCBITaxon	NCBITaxon:10116	multi-cellular organism	UBERON	UBERON:0000468	Animals	Outbred1429	Outbred1429	F	69
Outbred143	Rattus norvegicus	NCBITaxon	NCBITaxon:10116	multi-cellular organism	UBERON	UBERON:0000468	Animals	Outbred143	Outbred143	F	64
Outbred1430	Rattus norvegicus	NCBITaxon	NCBITaxon:10116	multi-cellular organism	UBERON	UBERON:0000468	Animals	Outbred1430	Outbred1430	F	69
Outbred1431	Rattus norvegicus	NCBITaxon	NCBITaxon:10116	multi-cellular organism	UBERON	UBERON:0000468	Animals	Outbred1431	Outbred1431	F	69
Outbred1432	Rattus norvegicus	NCBITaxon	NCBITaxon:10116	multi-cellular organism	UBERON	UBERON:0000468	Animals	Outbred1432	Outbred1432	F	69
Outbred1433	Rattus norvegicus	NCBITaxon	NCBITaxon:10116	multi-cellular organism	UBERON	UBERON:0000468	Animals	Outbred1433	Outbred1433	F	69
Outbred1434	Rattus norvegicus	NCBITaxon	NCBITaxon:10116	multi-cellular organism	UBERON	UBERON:0000468	Animals	Outbred1434	Outbred1434	F	69
Outbred1435	Rattus norvegicus	NCBITaxon	NCBITaxon:10116	multi-cellular organism	UBERON	UBERON:0000468	Animals	Outbred1435	Outbred1435	F	69
Outbred1436	Rattus norvegicus	NCBITaxon	NCBITaxon:10116	multi-cellular organism	UBERON	UBERON:0000468	Animals	Outbred1436	Outbred1436	F	69
Outbred1437	Rattus norvegicus	NCBITaxon	NCBITaxon:10116	multi-cellular organism	UBERON	UBERON:0000468	Animals	Outbred1437	Outbred1437	F	69
Outbred1438	Rattus norvegicus	NCBITaxon	NCBITaxon:10116	multi-cellular organism	UBERON	UBERON:0000468	Animals	Outbred1438	Outbred1438	F	69
Outbred1439	Rattus norvegicus	NCBITaxon	NCBITaxon:10116	multi-cellular organism	UBERON	UBERON:0000468	Animals	Outbred1439	Outbred1439	F	69
Outbred144	Rattus norvegicus	NCBITaxon	NCBITaxon:10116	multi-cellular organism	UBERON	UBERON:0000468	Animals	Outbred144	Outbred144	F	64
Outbred1440	Rattus norvegicus	NCBITaxon	NCBITaxon:10116	multi-cellular organism	UBERON	UBERON:0000468	Animals	Outbred1440	Outbred1440	F	69
Outbred1441	Rattus norvegicus	NCBITaxon	NCBITaxon:10116	multi-cellular organism	UBERON	UBERON:0000468	Animals	Outbred1441	Outbred1441	F	69
Outbred1442	Rattus norvegicus	NCBITaxon	NCBITaxon:10116	multi-cellular organism	UBERON	UBERON:0000468	Animals	Outbred1442	Outbred1442	F	69
Outbred1443	Rattus norvegicus	NCBITaxon	NCBITaxon:10116	multi-cellular organism	UBERON	UBERON:0000468	Animals	Outbred1443	Outbred1443	F	69
Outbred1444	Rattus norvegicus	NCBITaxon	NCBITaxon:10116	multi-cellular organism	UBERON	UBERON:0000468	Animals	Outbred1444	Outbred1444	F	69
Outbred1445	Rattus norvegicus	NCBITaxon	NCBITaxon:10116	multi-cellular organism	UBERON	UBERON:0000468	Animals	Outbred1445	Outbred1445	F	69
Outbred1446	Rattus norvegicus	NCBITaxon	NCBITaxon:10116	multi-cellular organism	UBERON	UBERON:0000468	Animals	Outbred1446	Outbred1446	F	69
Outbred1447	Rattus norvegicus	NCBITaxon	NCBITaxon:10116	multi-cellular organism	UBERON	UBERON:0000468	Animals	Outbred1447	Outbred1447	F	69
Outbred1448	Rattus norvegicus	NCBITaxon	NCBITaxon:10116	multi-cellular organism	UBERON	UBERON:0000468	Animals	Outbred1448	Outbred1448	F	69
Outbred1449	Rattus norvegicus	NCBITaxon	NCBITaxon:10116	multi-cellular organism	UBERON	UBERON:0000468	Animals	Outbred1449	Outbred1449	F	69
Outbred145	Rattus norvegicus	NCBITaxon	NCBITaxon:10116	multi-cellular organism	UBERON	UBERON:0000468	Animals	Outbred145	Outbred145	F	64
Outbred1450	Rattus norvegicus	NCBITaxon	NCBITaxon:10116	multi-cellular organism	UBERON	UBERON:0000468	Animals	Outbred1450	Outbred1450	F	69
Outbred1451	Rattus norvegicus	NCBITaxon	NCBITaxon:10116	multi-cellular organism	UBERON	UBERON:0000468	Animals	Outbred1451	Outbred1451	F	69
Outbred1452	Rattus norvegicus	NCBITaxon	NCBITaxon:10116	multi-cellular organism	UBERON	UBERON:0000468	Animals	Outbred1452	Outbred1452	F	69
Outbred1453	Rattus norvegicus	NCBITaxon	NCBITaxon:10116	multi-cellular organism	UBERON	UBERON:0000468	Animals	Outbred1453	Outbred1453	F	69
Outbred1454	Rattus norvegicus	NCBITaxon	NCBITaxon:10116	multi-cellular organism	UBERON	UBERON:0000468	Animals	Outbred1454	Outbred1454	F	69
Outbred1455	Rattus norvegicus	NCBITaxon	NCBITaxon:10116	multi-cellular organism	UBERON	UBERON:0000468	Animals	Outbred1455	Outbred1455	F	69
Outbred1456	Rattus norvegicus	NCBITaxon	NCBITaxon:10116	multi-cellular organism	UBERON	UBERON:0000468	Animals	Outbred1456	Outbred1456	F	69
Outbred1457	Rattus norvegicus	NCBITaxon	NCBITaxon:10116	multi-cellular organism	UBERON	UBERON:0000468	Animals	Outbred1457	Outbred1457	F	69
Outbred1458	Rattus norvegicus	NCBITaxon	NCBITaxon:10116	multi-cellular organism	UBERON	UBERON:0000468	Animals	Outbred1458	Outbred1458	F	69
Outbred1459	Rattus norvegicus	NCBITaxon	NCBITaxon:10116	multi-cellular organism	UBERON	UBERON:0000468	Animals	Outbred1459	Outbred1459	F	69
Outbred146	Rattus norvegicus	NCBITaxon	NCBITaxon:10116	multi-cellular organism	UBERON	UBERON:0000468	Animals	Outbred146	Outbred146	F	64
Outbred1460	Rattus norvegicus	NCBITaxon	NCBITaxon:10116	multi-cellular organism	UBERON	UBERON:0000468	Animals	Outbred1460	Outbred1460	F	69
Outbred1461	Rattus norvegicus	NCBITaxon	NCBITaxon:10116	multi-cellular organism	UBERON	UBERON:0000468	Animals	Outbred1461	Outbred1461	F	69
Outbred1462	Rattus norvegicus	NCBITaxon	NCBITaxon:10116	multi-cellular organism	UBERON	UBERON:0000468	Animals	Outbred1462	Outbred1462	F	69
Outbred1463	Rattus norvegicus	NCBITaxon	NCBITaxon:10116	multi-cellular organism	UBERON	UBERON:0000468	Animals	Outbred1463	Outbred1463	F	69
Outbred1464	Rattus norvegicus	NCBITaxon	NCBITaxon:10116	multi-cellular organism	UBERON	UBERON:0000468	Animals	Outbred1464	Outbred1464	F	69
Outbred1465	Rattus norvegicus	NCBITaxon	NCBITaxon:10116	multi-cellular organism	UBERON	UBERON:0000468	Animals	Outbred1465	Outbred1465	F	69
Outbred1466	Rattus norvegicus	NCBITaxon	NCBITaxon:10116	multi-cellular organism	UBERON	UBERON:0000468	Animals	Outbred1466	Outbred1466	F	69
Outbred1467	Rattus norvegicus	NCBITaxon	NCBITaxon:10116	multi-cellular organism	UBERON	UBERON:0000468	Animals	Outbred1467	Outbred1467	F	69
Outbred1468	Rattus norvegicus	NCBITaxon	NCBITaxon:10116	multi-cellular organism	UBERON	UBERON:0000468	Animals	Outbred1468	Outbred1468	F	69
Outbred1469	Rattus norvegicus	NCBITaxon	NCBITaxon:10116	multi-cellular organism	UBERON	UBERON:0000468	Animals	Outbred1469	Outbred1469	F	69
Outbred147	Rattus norvegicus	NCBITaxon	NCBITaxon:10116	multi-cellular organism	UBERON	UBERON:0000468	Animals	Outbred147	Outbred147	F	64
Outbred1470	Rattus norvegicus	NCBITaxon	NCBITaxon:10116	multi-cellular organism	UBERON	UBERON:0000468	Animals	Outbred1470	Outbred1470	F	69
Outbred1471	Rattus norvegicus	NCBITaxon	NCBITaxon:10116	multi-cellular organism	UBERON	UBERON:0000468	Animals	Outbred1471	Outbred1471	F	69
Outbred1472	Rattus norvegicus	NCBITaxon	NCBITaxon:10116	multi-cellular organism	UBERON	UBERON:0000468	Animals	Outbred1472	Outbred1472	M	70
Outbred1473	Rattus norvegicus	NCBITaxon	NCBITaxon:10116	multi-cellular organism	UBERON	UBERON:0000468	Animals	Outbred1473	Outbred1473	M	70
Outbred1474	Rattus norvegicus	NCBITaxon	NCBITaxon:10116	multi-cellular organism	UBERON	UBERON:0000468	Animals	Outbred1474	Outbred1474	M	70
Outbred1475	Rattus norvegicus	NCBITaxon	NCBITaxon:10116	multi-cellular organism	UBERON	UBERON:0000468	Animals	Outbred1475	Outbred1475	M	70
Outbred1476	Rattus norvegicus	NCBITaxon	NCBITaxon:10116	multi-cellular organism	UBERON	UBERON:0000468	Animals	Outbred1476	Outbred1476	M	70
Outbred1477	Rattus norvegicus	NCBITaxon	NCBITaxon:10116	multi-cellular organism	UBERON	UBERON:0000468	Animals	Outbred1477	Outbred1477	M	70
Outbred1478	Rattus norvegicus	NCBITaxon	NCBITaxon:10116	multi-cellular organism	UBERON	UBERON:0000468	Animals	Outbred1478	Outbred1478	M	70
Outbred1479	Rattus norvegicus	NCBITaxon	NCBITaxon:10116	multi-cellular organism	UBERON	UBERON:0000468	Animals	Outbred1479	Outbred1479	M	70
Outbred148	Rattus norvegicus	NCBITaxon	NCBITaxon:10116	multi-cellular organism	UBERON	UBERON:0000468	Animals	Outbred148	Outbred148	F	64
Outbred1480	Rattus norvegicus	NCBITaxon	NCBITaxon:10116	multi-cellular organism	UBERON	UBERON:0000468	Animals	Outbred1480	Outbred1480	M	70
Outbred1481	Rattus norvegicus	NCBITaxon	NCBITaxon:10116	multi-cellular organism	UBERON	UBERON:0000468	Animals	Outbred1481	Outbred1481	M	70
Outbred1482	Rattus norvegicus	NCBITaxon	NCBITaxon:10116	multi-cellular organism	UBERON	UBERON:0000468	Animals	Outbred1482	Outbred1482	M	70
Outbred1483	Rattus norvegicus	NCBITaxon	NCBITaxon:10116	multi-cellular organism	UBERON	UBERON:0000468	Animals	Outbred1483	Outbred1483	M	70
Outbred1484	Rattus norvegicus	NCBITaxon	NCBITaxon:10116	multi-cellular organism	UBERON	UBERON:0000468	Animals	Outbred1484	Outbred1484	M	70
Outbred1485	Rattus norvegicus	NCBITaxon	NCBITaxon:10116	multi-cellular organism	UBERON	UBERON:0000468	Animals	Outbred1485	Outbred1485	M	70
Outbred1486	Rattus norvegicus	NCBITaxon	NCBITaxon:10116	multi-cellular organism	UBERON	UBERON:0000468	Animals	Outbred1486	Outbred1486	M	70
Outbred1487	Rattus norvegicus	NCBITaxon	NCBITaxon:10116	multi-cellular organism	UBERON	UBERON:0000468	Animals	Outbred1487	Outbred1487	M	70
Outbred1488	Rattus norvegicus	NCBITaxon	NCBITaxon:10116	multi-cellular organism	UBERON	UBERON:0000468	Animals	Outbred1488	Outbred1488	M	70
Outbred1489	Rattus norvegicus	NCBITaxon	NCBITaxon:10116	multi-cellular organism	UBERON	UBERON:0000468	Animals	Outbred1489	Outbred1489	M	70
Outbred149	Rattus norvegicus	NCBITaxon	NCBITaxon:10116	multi-cellular organism	UBERON	UBERON:0000468	Animals	Outbred149	Outbred149	F	64
Outbred1490	Rattus norvegicus	NCBITaxon	NCBITaxon:10116	multi-cellular organism	UBERON	UBERON:0000468	Animals	Outbred1490	Outbred1490	M	70
Outbred1491	Rattus norvegicus	NCBITaxon	NCBITaxon:10116	multi-cellular organism	UBERON	UBERON:0000468	Animals	Outbred1491	Outbred1491	M	70
Outbred1492	Rattus norvegicus	NCBITaxon	NCBITaxon:10116	multi-cellular organism	UBERON	UBERON:0000468	Animals	Outbred1492	Outbred1492	M	70
Outbred1493	Rattus norvegicus	NCBITaxon	NCBITaxon:10116	multi-cellular organism	UBERON	UBERON:0000468	Animals	Outbred1493	Outbred1493	M	70
Outbred1494	Rattus norvegicus	NCBITaxon	NCBITaxon:10116	multi-cellular organism	UBERON	UBERON:0000468	Animals	Outbred1494	Outbred1494	M	70
Outbred1495	Rattus norvegicus	NCBITaxon	NCBITaxon:10116	multi-cellular organism	UBERON	UBERON:0000468	Animals	Outbred1495	Outbred1495	M	70
Outbred1496	Rattus norvegicus	NCBITaxon	NCBITaxon:10116	multi-cellular organism	UBERON	UBERON:0000468	Animals	Outbred1496	Outbred1496	M	70
Outbred1497	Rattus norvegicus	NCBITaxon	NCBITaxon:10116	multi-cellular organism	UBERON	UBERON:0000468	Animals	Outbred1497	Outbred1497	M	70
Outbred1498	Rattus norvegicus	NCBITaxon	NCBITaxon:10116	multi-cellular organism	UBERON	UBERON:0000468	Animals	Outbred1498	Outbred1498	M	70
Outbred1499	Rattus norvegicus	NCBITaxon	NCBITaxon:10116	multi-cellular organism	UBERON	UBERON:0000468	Animals	Outbred1499	Outbred1499	M	70
Outbred15	Rattus norvegicus	NCBITaxon	NCBITaxon:10116	multi-cellular organism	UBERON	UBERON:0000468	Animals	Outbred15	Outbred15	M	64
Outbred150	Rattus norvegicus	NCBITaxon	NCBITaxon:10116	multi-cellular organism	UBERON	UBERON:0000468	Animals	Outbred150	Outbred150	F	64
Outbred1500	Rattus norvegicus	NCBITaxon	NCBITaxon:10116	multi-cellular organism	UBERON	UBERON:0000468	Animals	Outbred1500	Outbred1500	M	70
Outbred1501	Rattus norvegicus	NCBITaxon	NCBITaxon:10116	multi-cellular organism	UBERON	UBERON:0000468	Animals	Outbred1501	Outbred1501	M	70
Outbred1502	Rattus norvegicus	NCBITaxon	NCBITaxon:10116	multi-cellular organism	UBERON	UBERON:0000468	Animals	Outbred1502	Outbred1502	M	70
Outbred1503	Rattus norvegicus	NCBITaxon	NCBITaxon:10116	multi-cellular organism	UBERON	UBERON:0000468	Animals	Outbred1503	Outbred1503	M	70
Outbred1504	Rattus norvegicus	NCBITaxon	NCBITaxon:10116	multi-cellular organism	UBERON	UBERON:0000468	Animals	Outbred1504	Outbred1504	M	70
Outbred1505	Rattus norvegicus	NCBITaxon	NCBITaxon:10116	multi-cellular organism	UBERON	UBERON:0000468	Animals	Outbred1505	Outbred1505	M	70
Outbred1506	Rattus norvegicus	NCBITaxon	NCBITaxon:10116	multi-cellular organism	UBERON	UBERON:0000468	Animals	Outbred1506	Outbred1506	M	70
Outbred1507	Rattus norvegicus	NCBITaxon	NCBITaxon:10116	multi-cellular organism	UBERON	UBERON:0000468	Animals	Outbred1507	Outbred1507	M	70
Outbred1508	Rattus norvegicus	NCBITaxon	NCBITaxon:10116	multi-cellular organism	UBERON	UBERON:0000468	Animals	Outbred1508	Outbred1508	M	70
Outbred1509	Rattus norvegicus	NCBITaxon	NCBITaxon:10116	multi-cellular organism	UBERON	UBERON:0000468	Animals	Outbred1509	Outbred1509	M	70
Outbred151	Rattus norvegicus	NCBITaxon	NCBITaxon:10116	multi-cellular organism	UBERON	UBERON:0000468	Animals	Outbred151	Outbred151	F	64
Outbred1510	Rattus norvegicus	NCBITaxon	NCBITaxon:10116	multi-cellular organism	UBERON	UBERON:0000468	Animals	Outbred1510	Outbred1510	M	70
Outbred1511	Rattus norvegicus	NCBITaxon	NCBITaxon:10116	multi-cellular organism	UBERON	UBERON:0000468	Animals	Outbred1511	Outbred1511	M	70
Outbred1512	Rattus norvegicus	NCBITaxon	NCBITaxon:10116	multi-cellular organism	UBERON	UBERON:0000468	Animals	Outbred1512	Outbred1512	M	70
Outbred1513	Rattus norvegicus	NCBITaxon	NCBITaxon:10116	multi-cellular organism	UBERON	UBERON:0000468	Animals	Outbred1513	Outbred1513	M	70
Outbred1514	Rattus norvegicus	NCBITaxon	NCBITaxon:10116	multi-cellular organism	UBERON	UBERON:0000468	Animals	Outbred1514	Outbred1514	M	70
Outbred1516	Rattus norvegicus	NCBITaxon	NCBITaxon:10116	multi-cellular organism	UBERON	UBERON:0000468	Animals	Outbred1516	Outbred1516	M	70
Outbred1517	Rattus norvegicus	NCBITaxon	NCBITaxon:10116	multi-cellular organism	UBERON	UBERON:0000468	Animals	Outbred1517	Outbred1517	M	70
Outbred1518	Rattus norvegicus	NCBITaxon	NCBITaxon:10116	multi-cellular organism	UBERON	UBERON:0000468	Animals	Outbred1518	Outbred1518	M	70
Outbred1519	Rattus norvegicus	NCBITaxon	NCBITaxon:10116	multi-cellular organism	UBERON	UBERON:0000468	Animals	Outbred1519	Outbred1519	M	70
Outbred152	Rattus norvegicus	NCBITaxon	NCBITaxon:10116	multi-cellular organism	UBERON	UBERON:0000468	Animals	Outbred152	Outbred152	F	64
Outbred1520	Rattus norvegicus	NCBITaxon	NCBITaxon:10116	multi-cellular organism	UBERON	UBERON:0000468	Animals	Outbred1520	Outbred1520	M	70
Outbred1521	Rattus norvegicus	NCBITaxon	NCBITaxon:10116	multi-cellular organism	UBERON	UBERON:0000468	Animals	Outbred1521	Outbred1521	M	70
Outbred1522	Rattus norvegicus	NCBITaxon	NCBITaxon:10116	multi-cellular organism	UBERON	UBERON:0000468	Animals	Outbred1522	Outbred1522	M	70
Outbred1523	Rattus norvegicus	NCBITaxon	NCBITaxon:10116	multi-cellular organism	UBERON	UBERON:0000468	Animals	Outbred1523	Outbred1523	M	70
Outbred1524	Rattus norvegicus	NCBITaxon	NCBITaxon:10116	multi-cellular organism	UBERON	UBERON:0000468	Animals	Outbred1524	Outbred1524	M	70
Outbred1525	Rattus norvegicus	NCBITaxon	NCBITaxon:10116	multi-cellular organism	UBERON	UBERON:0000468	Animals	Outbred1525	Outbred1525	M	70
Outbred1526	Rattus norvegicus	NCBITaxon	NCBITaxon:10116	multi-cellular organism	UBERON	UBERON:0000468	Animals	Outbred1526	Outbred1526	M	70
Outbred1527	Rattus norvegicus	NCBITaxon	NCBITaxon:10116	multi-cellular organism	UBERON	UBERON:0000468	Animals	Outbred1527	Outbred1527	M	70
Outbred1528	Rattus norvegicus	NCBITaxon	NCBITaxon:10116	multi-cellular organism	UBERON	UBERON:0000468	Animals	Outbred1528	Outbred1528	M	70
Outbred1529	Rattus norvegicus	NCBITaxon	NCBITaxon:10116	multi-cellular organism	UBERON	UBERON:0000468	Animals	Outbred1529	Outbred1529	M	70
Outbred153	Rattus norvegicus	NCBITaxon	NCBITaxon:10116	multi-cellular organism	UBERON	UBERON:0000468	Animals	Outbred153	Outbred153	F	64
Outbred1530	Rattus norvegicus	NCBITaxon	NCBITaxon:10116	multi-cellular organism	UBERON	UBERON:0000468	Animals	Outbred1530	Outbred1530	M	70
Outbred1531	Rattus norvegicus	NCBITaxon	NCBITaxon:10116	multi-cellular organism	UBERON	UBERON:0000468	Animals	Outbred1531	Outbred1531	M	70
Outbred1532	Rattus norvegicus	NCBITaxon	NCBITaxon:10116	multi-cellular organism	UBERON	UBERON:0000468	Animals	Outbred1532	Outbred1532	M	70
Outbred1533	Rattus norvegicus	NCBITaxon	NCBITaxon:10116	multi-cellular organism	UBERON	UBERON:0000468	Animals	Outbred1533	Outbred1533	M	70
Outbred1534	Rattus norvegicus	NCBITaxon	NCBITaxon:10116	multi-cellular organism	UBERON	UBERON:0000468	Animals	Outbred1534	Outbred1534	M	70
Outbred1535	Rattus norvegicus	NCBITaxon	NCBITaxon:10116	multi-cellular organism	UBERON	UBERON:0000468	Animals	Outbred1535	Outbred1535	M	70
Outbred1536	Rattus norvegicus	NCBITaxon	NCBITaxon:10116	multi-cellular organism	UBERON	UBERON:0000468	Animals	Outbred1536	Outbred1536	M	70
Outbred1537	Rattus norvegicus	NCBITaxon	NCBITaxon:10116	multi-cellular organism	UBERON	UBERON:0000468	Animals	Outbred1537	Outbred1537	M	70
Outbred1538	Rattus norvegicus	NCBITaxon	NCBITaxon:10116	multi-cellular organism	UBERON	UBERON:0000468	Animals	Outbred1538	Outbred1538	M	70
Outbred1539	Rattus norvegicus	NCBITaxon	NCBITaxon:10116	multi-cellular organism	UBERON	UBERON:0000468	Animals	Outbred1539	Outbred1539	M	70
Outbred154	Rattus norvegicus	NCBITaxon	NCBITaxon:10116	multi-cellular organism	UBERON	UBERON:0000468	Animals	Outbred154	Outbred154	F	64
Outbred1540	Rattus norvegicus	NCBITaxon	NCBITaxon:10116	multi-cellular organism	UBERON	UBERON:0000468	Animals	Outbred1540	Outbred1540	M	70
Outbred1541	Rattus norvegicus	NCBITaxon	NCBITaxon:10116	multi-cellular organism	UBERON	UBERON:0000468	Animals	Outbred1541	Outbred1541	M	70
Outbred1542	Rattus norvegicus	NCBITaxon	NCBITaxon:10116	multi-cellular organism	UBERON	UBERON:0000468	Animals	Outbred1542	Outbred1542	M	70
Outbred1543	Rattus norvegicus	NCBITaxon	NCBITaxon:10116	multi-cellular organism	UBERON	UBERON:0000468	Animals	Outbred1543	Outbred1543	M	70
Outbred1544	Rattus norvegicus	NCBITaxon	NCBITaxon:10116	multi-cellular organism	UBERON	UBERON:0000468	Animals	Outbred1544	Outbred1544	M	70
Outbred1545	Rattus norvegicus	NCBITaxon	NCBITaxon:10116	multi-cellular organism	UBERON	UBERON:0000468	Animals	Outbred1545	Outbred1545	M	70
Outbred1546	Rattus norvegicus	NCBITaxon	NCBITaxon:10116	multi-cellular organism	UBERON	UBERON:0000468	Animals	Outbred1546	Outbred1546	M	70
Outbred1547	Rattus norvegicus	NCBITaxon	NCBITaxon:10116	multi-cellular organism	UBERON	UBERON:0000468	Animals	Outbred1547	Outbred1547	M	70
Outbred1548	Rattus norvegicus	NCBITaxon	NCBITaxon:10116	multi-cellular organism	UBERON	UBERON:0000468	Animals	Outbred1548	Outbred1548	M	70
Outbred1549	Rattus norvegicus	NCBITaxon	NCBITaxon:10116	multi-cellular organism	UBERON	UBERON:0000468	Animals	Outbred1549	Outbred1549	M	70
Outbred155	Rattus norvegicus	NCBITaxon	NCBITaxon:10116	multi-cellular organism	UBERON	UBERON:0000468	Animals	Outbred155	Outbred155	F	64
Outbred1550	Rattus norvegicus	NCBITaxon	NCBITaxon:10116	multi-cellular organism	UBERON	UBERON:0000468	Animals	Outbred1550	Outbred1550	M	70
Outbred1551	Rattus norvegicus	NCBITaxon	NCBITaxon:10116	multi-cellular organism	UBERON	UBERON:0000468	Animals	Outbred1551	Outbred1551	M	70
Outbred1552	Rattus norvegicus	NCBITaxon	NCBITaxon:10116	multi-cellular organism	UBERON	UBERON:0000468	Animals	Outbred1552	Outbred1552	M	70
Outbred1553	Rattus norvegicus	NCBITaxon	NCBITaxon:10116	multi-cellular organism	UBERON	UBERON:0000468	Animals	Outbred1553	Outbred1553	M	70
Outbred1554	Rattus norvegicus	NCBITaxon	NCBITaxon:10116	multi-cellular organism	UBERON	UBERON:0000468	Animals	Outbred1554	Outbred1554	M	70
Outbred1555	Rattus norvegicus	NCBITaxon	NCBITaxon:10116	multi-cellular organism	UBERON	UBERON:0000468	Animals	Outbred1555	Outbred1555	M	70
Outbred1556	Rattus norvegicus	NCBITaxon	NCBITaxon:10116	multi-cellular organism	UBERON	UBERON:0000468	Animals	Outbred1556	Outbred1556	M	70
Outbred1557	Rattus norvegicus	NCBITaxon	NCBITaxon:10116	multi-cellular organism	UBERON	UBERON:0000468	Animals	Outbred1557	Outbred1557	M	70
Outbred1558	Rattus norvegicus	NCBITaxon	NCBITaxon:10116	multi-cellular organism	UBERON	UBERON:0000468	Animals	Outbred1558	Outbred1558	M	70
Outbred1559	Rattus norvegicus	NCBITaxon	NCBITaxon:10116	multi-cellular organism	UBERON	UBERON:0000468	Animals	Outbred1559	Outbred1559	M	70
Outbred156	Rattus norvegicus	NCBITaxon	NCBITaxon:10116	multi-cellular organism	UBERON	UBERON:0000468	Animals	Outbred156	Outbred156	F	64
Outbred1560	Rattus norvegicus	NCBITaxon	NCBITaxon:10116	multi-cellular organism	UBERON	UBERON:0000468	Animals	Outbred1560	Outbred1560	M	70
Outbred1561	Rattus norvegicus	NCBITaxon	NCBITaxon:10116	multi-cellular organism	UBERON	UBERON:0000468	Animals	Outbred1561	Outbred1561	M	70
Outbred1562	Rattus norvegicus	NCBITaxon	NCBITaxon:10116	multi-cellular organism	UBERON	UBERON:0000468	Animals	Outbred1562	Outbred1562	M	70
Outbred1563	Rattus norvegicus	NCBITaxon	NCBITaxon:10116	multi-cellular organism	UBERON	UBERON:0000468	Animals	Outbred1563	Outbred1563	M	70
Outbred1564	Rattus norvegicus	NCBITaxon	NCBITaxon:10116	multi-cellular organism	UBERON	UBERON:0000468	Animals	Outbred1564	Outbred1564	M	70
Outbred1565	Rattus norvegicus	NCBITaxon	NCBITaxon:10116	multi-cellular organism	UBERON	UBERON:0000468	Animals	Outbred1565	Outbred1565	M	70
Outbred1566	Rattus norvegicus	NCBITaxon	NCBITaxon:10116	multi-cellular organism	UBERON	UBERON:0000468	Animals	Outbred1566	Outbred1566	M	70
Outbred1567	Rattus norvegicus	NCBITaxon	NCBITaxon:10116	multi-cellular organism	UBERON	UBERON:0000468	Animals	Outbred1567	Outbred1567	M	70
Outbred1568	Rattus norvegicus	NCBITaxon	NCBITaxon:10116	multi-cellular organism	UBERON	UBERON:0000468	Animals	Outbred1568	Outbred1568	M	70
Outbred1569	Rattus norvegicus	NCBITaxon	NCBITaxon:10116	multi-cellular organism	UBERON	UBERON:0000468	Animals	Outbred1569	Outbred1569	M	70
Outbred157	Rattus norvegicus	NCBITaxon	NCBITaxon:10116	multi-cellular organism	UBERON	UBERON:0000468	Animals	Outbred157	Outbred157	M	64
Outbred1570	Rattus norvegicus	NCBITaxon	NCBITaxon:10116	multi-cellular organism	UBERON	UBERON:0000468	Animals	Outbred1570	Outbred1570	M	70
Outbred1571	Rattus norvegicus	NCBITaxon	NCBITaxon:10116	multi-cellular organism	UBERON	UBERON:0000468	Animals	Outbred1571	Outbred1571	M	70
Outbred1572	Rattus norvegicus	NCBITaxon	NCBITaxon:10116	multi-cellular organism	UBERON	UBERON:0000468	Animals	Outbred1572	Outbred1572	M	70
Outbred1573	Rattus norvegicus	NCBITaxon	NCBITaxon:10116	multi-cellular organism	UBERON	UBERON:0000468	Animals	Outbred1573	Outbred1573	M	70
Outbred1574	Rattus norvegicus	NCBITaxon	NCBITaxon:10116	multi-cellular organism	UBERON	UBERON:0000468	Animals	Outbred1574	Outbred1574	M	70
Outbred1575	Rattus norvegicus	NCBITaxon	NCBITaxon:10116	multi-cellular organism	UBERON	UBERON:0000468	Animals	Outbred1575	Outbred1575	M	70
Outbred1576	Rattus norvegicus	NCBITaxon	NCBITaxon:10116	multi-cellular organism	UBERON	UBERON:0000468	Animals	Outbred1576	Outbred1576	M	70
Outbred1577	Rattus norvegicus	NCBITaxon	NCBITaxon:10116	multi-cellular organism	UBERON	UBERON:0000468	Animals	Outbred1577	Outbred1577	M	70
Outbred1578	Rattus norvegicus	NCBITaxon	NCBITaxon:10116	multi-cellular organism	UBERON	UBERON:0000468	Animals	Outbred1578	Outbred1578	M	70
Outbred1579	Rattus norvegicus	NCBITaxon	NCBITaxon:10116	multi-cellular organism	UBERON	UBERON:0000468	Animals	Outbred1579	Outbred1579	M	70
Outbred158	Rattus norvegicus	NCBITaxon	NCBITaxon:10116	multi-cellular organism	UBERON	UBERON:0000468	Animals	Outbred158	Outbred158	M	64
Outbred1580	Rattus norvegicus	NCBITaxon	NCBITaxon:10116	multi-cellular organism	UBERON	UBERON:0000468	Animals	Outbred1580	Outbred1580	M	70
Outbred1581	Rattus norvegicus	NCBITaxon	NCBITaxon:10116	multi-cellular organism	UBERON	UBERON:0000468	Animals	Outbred1581	Outbred1581	M	70
Outbred1582	Rattus norvegicus	NCBITaxon	NCBITaxon:10116	multi-cellular organism	UBERON	UBERON:0000468	Animals	Outbred1582	Outbred1582	M	70
Outbred1583	Rattus norvegicus	NCBITaxon	NCBITaxon:10116	multi-cellular organism	UBERON	UBERON:0000468	Animals	Outbred1583	Outbred1583	M	70
Outbred1584	Rattus norvegicus	NCBITaxon	NCBITaxon:10116	multi-cellular organism	UBERON	UBERON:0000468	Animals	Outbred1584	Outbred1584	M	70
Outbred1585	Rattus norvegicus	NCBITaxon	NCBITaxon:10116	multi-cellular organism	UBERON	UBERON:0000468	Animals	Outbred1585	Outbred1585	M	70
Outbred1586	Rattus norvegicus	NCBITaxon	NCBITaxon:10116	multi-cellular organism	UBERON	UBERON:0000468	Animals	Outbred1586	Outbred1586	M	70
Outbred1587	Rattus norvegicus	NCBITaxon	NCBITaxon:10116	multi-cellular organism	UBERON	UBERON:0000468	Animals	Outbred1587	Outbred1587	M	70
Outbred1588	Rattus norvegicus	NCBITaxon	NCBITaxon:10116	multi-cellular organism	UBERON	UBERON:0000468	Animals	Outbred1588	Outbred1588	M	70
Outbred1589	Rattus norvegicus	NCBITaxon	NCBITaxon:10116	multi-cellular organism	UBERON	UBERON:0000468	Animals	Outbred1589	Outbred1589	M	70
Outbred1590	Rattus norvegicus	NCBITaxon	NCBITaxon:10116	multi-cellular organism	UBERON	UBERON:0000468	Animals	Outbred1590	Outbred1590	M	70
Outbred1592	Rattus norvegicus	NCBITaxon	NCBITaxon:10116	multi-cellular organism	UBERON	UBERON:0000468	Animals	Outbred1592	Outbred1592	F	70
Outbred1593	Rattus norvegicus	NCBITaxon	NCBITaxon:10116	multi-cellular organism	UBERON	UBERON:0000468	Animals	Outbred1593	Outbred1593	F	70
Outbred1594	Rattus norvegicus	NCBITaxon	NCBITaxon:10116	multi-cellular organism	UBERON	UBERON:0000468	Animals	Outbred1594	Outbred1594	F	70
Outbred1595	Rattus norvegicus	NCBITaxon	NCBITaxon:10116	multi-cellular organism	UBERON	UBERON:0000468	Animals	Outbred1595	Outbred1595	F	70
Outbred1596	Rattus norvegicus	NCBITaxon	NCBITaxon:10116	multi-cellular organism	UBERON	UBERON:0000468	Animals	Outbred1596	Outbred1596	F	70
Outbred1597	Rattus norvegicus	NCBITaxon	NCBITaxon:10116	multi-cellular organism	UBERON	UBERON:0000468	Animals	Outbred1597	Outbred1597	F	70
Outbred1598	Rattus norvegicus	NCBITaxon	NCBITaxon:10116	multi-cellular organism	UBERON	UBERON:0000468	Animals	Outbred1598	Outbred1598	F	70
Outbred1599	Rattus norvegicus	NCBITaxon	NCBITaxon:10116	multi-cellular organism	UBERON	UBERON:0000468	Animals	Outbred1599	Outbred1599	F	70
Outbred16	Rattus norvegicus	NCBITaxon	NCBITaxon:10116	multi-cellular organism	UBERON	UBERON:0000468	Animals	Outbred16	Outbred16	M	64
Outbred160	Rattus norvegicus	NCBITaxon	NCBITaxon:10116	multi-cellular organism	UBERON	UBERON:0000468	Animals	Outbred160	Outbred160	F	64
Outbred1600	Rattus norvegicus	NCBITaxon	NCBITaxon:10116	multi-cellular organism	UBERON	UBERON:0000468	Animals	Outbred1600	Outbred1600	F	70
Outbred1601	Rattus norvegicus	NCBITaxon	NCBITaxon:10116	multi-cellular organism	UBERON	UBERON:0000468	Animals	Outbred1601	Outbred1601	F	70
Outbred1602	Rattus norvegicus	NCBITaxon	NCBITaxon:10116	multi-cellular organism	UBERON	UBERON:0000468	Animals	Outbred1602	Outbred1602	F	70
Outbred1603	Rattus norvegicus	NCBITaxon	NCBITaxon:10116	multi-cellular organism	UBERON	UBERON:0000468	Animals	Outbred1603	Outbred1603	F	70
Outbred1604	Rattus norvegicus	NCBITaxon	NCBITaxon:10116	multi-cellular organism	UBERON	UBERON:0000468	Animals	Outbred1604	Outbred1604	F	70
Outbred1605	Rattus norvegicus	NCBITaxon	NCBITaxon:10116	multi-cellular organism	UBERON	UBERON:0000468	Animals	Outbred1605	Outbred1605	F	70
Outbred1606	Rattus norvegicus	NCBITaxon	NCBITaxon:10116	multi-cellular organism	UBERON	UBERON:0000468	Animals	Outbred1606	Outbred1606	F	70
Outbred1607	Rattus norvegicus	NCBITaxon	NCBITaxon:10116	multi-cellular organism	UBERON	UBERON:0000468	Animals	Outbred1607	Outbred1607	F	70
Outbred1608	Rattus norvegicus	NCBITaxon	NCBITaxon:10116	multi-cellular organism	UBERON	UBERON:0000468	Animals	Outbred1608	Outbred1608	F	70
Outbred1609	Rattus norvegicus	NCBITaxon	NCBITaxon:10116	multi-cellular organism	UBERON	UBERON:0000468	Animals	Outbred1609	Outbred1609	F	70
Outbred161	Rattus norvegicus	NCBITaxon	NCBITaxon:10116	multi-cellular organism	UBERON	UBERON:0000468	Animals	Outbred161	Outbred161	F	64
Outbred1610	Rattus norvegicus	NCBITaxon	NCBITaxon:10116	multi-cellular organism	UBERON	UBERON:0000468	Animals	Outbred1610	Outbred1610	F	70
Outbred1611	Rattus norvegicus	NCBITaxon	NCBITaxon:10116	multi-cellular organism	UBERON	UBERON:0000468	Animals	Outbred1611	Outbred1611	F	70
Outbred1612	Rattus norvegicus	NCBITaxon	NCBITaxon:10116	multi-cellular organism	UBERON	UBERON:0000468	Animals	Outbred1612	Outbred1612	F	70
Outbred1613	Rattus norvegicus	NCBITaxon	NCBITaxon:10116	multi-cellular organism	UBERON	UBERON:0000468	Animals	Outbred1613	Outbred1613	F	70
Outbred1614	Rattus norvegicus	NCBITaxon	NCBITaxon:10116	multi-cellular organism	UBERON	UBERON:0000468	Animals	Outbred1614	Outbred1614	F	70
Outbred1615	Rattus norvegicus	NCBITaxon	NCBITaxon:10116	multi-cellular organism	UBERON	UBERON:0000468	Animals	Outbred1615	Outbred1615	F	70
Outbred1616	Rattus norvegicus	NCBITaxon	NCBITaxon:10116	multi-cellular organism	UBERON	UBERON:0000468	Animals	Outbred1616	Outbred1616	F	70
Outbred1617	Rattus norvegicus	NCBITaxon	NCBITaxon:10116	multi-cellular organism	UBERON	UBERON:0000468	Animals	Outbred1617	Outbred1617	F	70
Outbred1618	Rattus norvegicus	NCBITaxon	NCBITaxon:10116	multi-cellular organism	UBERON	UBERON:0000468	Animals	Outbred1618	Outbred1618	F	70
Outbred1619	Rattus norvegicus	NCBITaxon	NCBITaxon:10116	multi-cellular organism	UBERON	UBERON:0000468	Animals	Outbred1619	Outbred1619	F	70
Outbred162	Rattus norvegicus	NCBITaxon	NCBITaxon:10116	multi-cellular organism	UBERON	UBERON:0000468	Animals	Outbred162	Outbred162	F	64
Outbred1620	Rattus norvegicus	NCBITaxon	NCBITaxon:10116	multi-cellular organism	UBERON	UBERON:0000468	Animals	Outbred1620	Outbred1620	F	70
Outbred1621	Rattus norvegicus	NCBITaxon	NCBITaxon:10116	multi-cellular organism	UBERON	UBERON:0000468	Animals	Outbred1621	Outbred1621	F	70
Outbred1622	Rattus norvegicus	NCBITaxon	NCBITaxon:10116	multi-cellular organism	UBERON	UBERON:0000468	Animals	Outbred1622	Outbred1622	F	70
Outbred1623	Rattus norvegicus	NCBITaxon	NCBITaxon:10116	multi-cellular organism	UBERON	UBERON:0000468	Animals	Outbred1623	Outbred1623	F	70
Outbred1624	Rattus norvegicus	NCBITaxon	NCBITaxon:10116	multi-cellular organism	UBERON	UBERON:0000468	Animals	Outbred1624	Outbred1624	F	70
Outbred1625	Rattus norvegicus	NCBITaxon	NCBITaxon:10116	multi-cellular organism	UBERON	UBERON:0000468	Animals	Outbred1625	Outbred1625	F	70
Outbred1626	Rattus norvegicus	NCBITaxon	NCBITaxon:10116	multi-cellular organism	UBERON	UBERON:0000468	Animals	Outbred1626	Outbred1626	F	70
Outbred1627	Rattus norvegicus	NCBITaxon	NCBITaxon:10116	multi-cellular organism	UBERON	UBERON:0000468	Animals	Outbred1627	Outbred1627	F	70
Outbred1628	Rattus norvegicus	NCBITaxon	NCBITaxon:10116	multi-cellular organism	UBERON	UBERON:0000468	Animals	Outbred1628	Outbred1628	F	70
Outbred1629	Rattus norvegicus	NCBITaxon	NCBITaxon:10116	multi-cellular organism	UBERON	UBERON:0000468	Animals	Outbred1629	Outbred1629	F	70
Outbred163	Rattus norvegicus	NCBITaxon	NCBITaxon:10116	multi-cellular organism	UBERON	UBERON:0000468	Animals	Outbred163	Outbred163	F	64
Outbred1630	Rattus norvegicus	NCBITaxon	NCBITaxon:10116	multi-cellular organism	UBERON	UBERON:0000468	Animals	Outbred1630	Outbred1630	F	70
Outbred1631	Rattus norvegicus	NCBITaxon	NCBITaxon:10116	multi-cellular organism	UBERON	UBERON:0000468	Animals	Outbred1631	Outbred1631	F	70
Outbred1632	Rattus norvegicus	NCBITaxon	NCBITaxon:10116	multi-cellular organism	UBERON	UBERON:0000468	Animals	Outbred1632	Outbred1632	F	70
Outbred1633	Rattus norvegicus	NCBITaxon	NCBITaxon:10116	multi-cellular organism	UBERON	UBERON:0000468	Animals	Outbred1633	Outbred1633	F	70
Outbred1634	Rattus norvegicus	NCBITaxon	NCBITaxon:10116	multi-cellular organism	UBERON	UBERON:0000468	Animals	Outbred1634	Outbred1634	F	70
Outbred1635	Rattus norvegicus	NCBITaxon	NCBITaxon:10116	multi-cellular organism	UBERON	UBERON:0000468	Animals	Outbred1635	Outbred1635	F	70
Outbred1636	Rattus norvegicus	NCBITaxon	NCBITaxon:10116	multi-cellular organism	UBERON	UBERON:0000468	Animals	Outbred1636	Outbred1636	F	70
Outbred1637	Rattus norvegicus	NCBITaxon	NCBITaxon:10116	multi-cellular organism	UBERON	UBERON:0000468	Animals	Outbred1637	Outbred1637	F	70
Outbred1638	Rattus norvegicus	NCBITaxon	NCBITaxon:10116	multi-cellular organism	UBERON	UBERON:0000468	Animals	Outbred1638	Outbred1638	F	70
Outbred1639	Rattus norvegicus	NCBITaxon	NCBITaxon:10116	multi-cellular organism	UBERON	UBERON:0000468	Animals	Outbred1639	Outbred1639	F	70
Outbred164	Rattus norvegicus	NCBITaxon	NCBITaxon:10116	multi-cellular organism	UBERON	UBERON:0000468	Animals	Outbred164	Outbred164	F	64
Outbred1640	Rattus norvegicus	NCBITaxon	NCBITaxon:10116	multi-cellular organism	UBERON	UBERON:0000468	Animals	Outbred1640	Outbred1640	F	70
Outbred1641	Rattus norvegicus	NCBITaxon	NCBITaxon:10116	multi-cellular organism	UBERON	UBERON:0000468	Animals	Outbred1641	Outbred1641	F	70
Outbred1642	Rattus norvegicus	NCBITaxon	NCBITaxon:10116	multi-cellular organism	UBERON	UBERON:0000468	Animals	Outbred1642	Outbred1642	F	70
Outbred1643	Rattus norvegicus	NCBITaxon	NCBITaxon:10116	multi-cellular organism	UBERON	UBERON:0000468	Animals	Outbred1643	Outbred1643	F	70
Outbred1644	Rattus norvegicus	NCBITaxon	NCBITaxon:10116	multi-cellular organism	UBERON	UBERON:0000468	Animals	Outbred1644	Outbred1644	F	70
Outbred1645	Rattus norvegicus	NCBITaxon	NCBITaxon:10116	multi-cellular organism	UBERON	UBERON:0000468	Animals	Outbred1645	Outbred1645	F	70
Outbred1646	Rattus norvegicus	NCBITaxon	NCBITaxon:10116	multi-cellular organism	UBERON	UBERON:0000468	Animals	Outbred1646	Outbred1646	F	70
Outbred1647	Rattus norvegicus	NCBITaxon	NCBITaxon:10116	multi-cellular organism	UBERON	UBERON:0000468	Animals	Outbred1647	Outbred1647	F	70
Outbred1648	Rattus norvegicus	NCBITaxon	NCBITaxon:10116	multi-cellular organism	UBERON	UBERON:0000468	Animals	Outbred1648	Outbred1648	F	70
Outbred1649	Rattus norvegicus	NCBITaxon	NCBITaxon:10116	multi-cellular organism	UBERON	UBERON:0000468	Animals	Outbred1649	Outbred1649	F	70
Outbred165	Rattus norvegicus	NCBITaxon	NCBITaxon:10116	multi-cellular organism	UBERON	UBERON:0000468	Animals	Outbred165	Outbred165	F	64
Outbred1650	Rattus norvegicus	NCBITaxon	NCBITaxon:10116	multi-cellular organism	UBERON	UBERON:0000468	Animals	Outbred1650	Outbred1650	F	70
Outbred1651	Rattus norvegicus	NCBITaxon	NCBITaxon:10116	multi-cellular organism	UBERON	UBERON:0000468	Animals	Outbred1651	Outbred1651	F	70
Outbred1652	Rattus norvegicus	NCBITaxon	NCBITaxon:10116	multi-cellular organism	UBERON	UBERON:0000468	Animals	Outbred1652	Outbred1652	F	70
Outbred1653	Rattus norvegicus	NCBITaxon	NCBITaxon:10116	multi-cellular organism	UBERON	UBERON:0000468	Animals	Outbred1653	Outbred1653	F	70
Outbred1654	Rattus norvegicus	NCBITaxon	NCBITaxon:10116	multi-cellular organism	UBERON	UBERON:0000468	Animals	Outbred1654	Outbred1654	F	70
Outbred1655	Rattus norvegicus	NCBITaxon	NCBITaxon:10116	multi-cellular organism	UBERON	UBERON:0000468	Animals	Outbred1655	Outbred1655	F	70
Outbred1656	Rattus norvegicus	NCBITaxon	NCBITaxon:10116	multi-cellular organism	UBERON	UBERON:0000468	Animals	Outbred1656	Outbred1656	F	70
Outbred1657	Rattus norvegicus	NCBITaxon	NCBITaxon:10116	multi-cellular organism	UBERON	UBERON:0000468	Animals	Outbred1657	Outbred1657	F	70
Outbred1658	Rattus norvegicus	NCBITaxon	NCBITaxon:10116	multi-cellular organism	UBERON	UBERON:0000468	Animals	Outbred1658	Outbred1658	F	70
Outbred1659	Rattus norvegicus	NCBITaxon	NCBITaxon:10116	multi-cellular organism	UBERON	UBERON:0000468	Animals	Outbred1659	Outbred1659	F	70
Outbred166	Rattus norvegicus	NCBITaxon	NCBITaxon:10116	multi-cellular organism	UBERON	UBERON:0000468	Animals	Outbred166	Outbred166	F	64
Outbred1660	Rattus norvegicus	NCBITaxon	NCBITaxon:10116	multi-cellular organism	UBERON	UBERON:0000468	Animals	Outbred1660	Outbred1660	F	70
Outbred1661	Rattus norvegicus	NCBITaxon	NCBITaxon:10116	multi-cellular organism	UBERON	UBERON:0000468	Animals	Outbred1661	Outbred1661	F	70
Outbred1662	Rattus norvegicus	NCBITaxon	NCBITaxon:10116	multi-cellular organism	UBERON	UBERON:0000468	Animals	Outbred1662	Outbred1662	F	70
Outbred1663	Rattus norvegicus	NCBITaxon	NCBITaxon:10116	multi-cellular organism	UBERON	UBERON:0000468	Animals	Outbred1663	Outbred1663	F	70
Outbred1664	Rattus norvegicus	NCBITaxon	NCBITaxon:10116	multi-cellular organism	UBERON	UBERON:0000468	Animals	Outbred1664	Outbred1664	F	70
Outbred1665	Rattus norvegicus	NCBITaxon	NCBITaxon:10116	multi-cellular organism	UBERON	UBERON:0000468	Animals	Outbred1665	Outbred1665	F	70
Outbred1666	Rattus norvegicus	NCBITaxon	NCBITaxon:10116	multi-cellular organism	UBERON	UBERON:0000468	Animals	Outbred1666	Outbred1666	F	70
Outbred1667	Rattus norvegicus	NCBITaxon	NCBITaxon:10116	multi-cellular organism	UBERON	UBERON:0000468	Animals	Outbred1667	Outbred1667	F	70
Outbred1668	Rattus norvegicus	NCBITaxon	NCBITaxon:10116	multi-cellular organism	UBERON	UBERON:0000468	Animals	Outbred1668	Outbred1668	F	70
Outbred1669	Rattus norvegicus	NCBITaxon	NCBITaxon:10116	multi-cellular organism	UBERON	UBERON:0000468	Animals	Outbred1669	Outbred1669	F	70
Outbred167	Rattus norvegicus	NCBITaxon	NCBITaxon:10116	multi-cellular organism	UBERON	UBERON:0000468	Animals	Outbred167	Outbred167	F	64
Outbred1670	Rattus norvegicus	NCBITaxon	NCBITaxon:10116	multi-cellular organism	UBERON	UBERON:0000468	Animals	Outbred1670	Outbred1670	F	70
Outbred1671	Rattus norvegicus	NCBITaxon	NCBITaxon:10116	multi-cellular organism	UBERON	UBERON:0000468	Animals	Outbred1671	Outbred1671	F	70
Outbred1672	Rattus norvegicus	NCBITaxon	NCBITaxon:10116	multi-cellular organism	UBERON	UBERON:0000468	Animals	Outbred1672	Outbred1672	F	70
Outbred1673	Rattus norvegicus	NCBITaxon	NCBITaxon:10116	multi-cellular organism	UBERON	UBERON:0000468	Animals	Outbred1673	Outbred1673	F	70
Outbred1674	Rattus norvegicus	NCBITaxon	NCBITaxon:10116	multi-cellular organism	UBERON	UBERON:0000468	Animals	Outbred1674	Outbred1674	F	70
Outbred1675	Rattus norvegicus	NCBITaxon	NCBITaxon:10116	multi-cellular organism	UBERON	UBERON:0000468	Animals	Outbred1675	Outbred1675	F	70
Outbred1676	Rattus norvegicus	NCBITaxon	NCBITaxon:10116	multi-cellular organism	UBERON	UBERON:0000468	Animals	Outbred1676	Outbred1676	F	70
Outbred1677	Rattus norvegicus	NCBITaxon	NCBITaxon:10116	multi-cellular organism	UBERON	UBERON:0000468	Animals	Outbred1677	Outbred1677	F	70
Outbred1678	Rattus norvegicus	NCBITaxon	NCBITaxon:10116	multi-cellular organism	UBERON	UBERON:0000468	Animals	Outbred1678	Outbred1678	F	70
Outbred1679	Rattus norvegicus	NCBITaxon	NCBITaxon:10116	multi-cellular organism	UBERON	UBERON:0000468	Animals	Outbred1679	Outbred1679	F	70
Outbred168	Rattus norvegicus	NCBITaxon	NCBITaxon:10116	multi-cellular organism	UBERON	UBERON:0000468	Animals	Outbred168	Outbred168	F	64
Outbred1680	Rattus norvegicus	NCBITaxon	NCBITaxon:10116	multi-cellular organism	UBERON	UBERON:0000468	Animals	Outbred1680	Outbred1680	F	70
Outbred1681	Rattus norvegicus	NCBITaxon	NCBITaxon:10116	multi-cellular organism	UBERON	UBERON:0000468	Animals	Outbred1681	Outbred1681	F	70
Outbred1682	Rattus norvegicus	NCBITaxon	NCBITaxon:10116	multi-cellular organism	UBERON	UBERON:0000468	Animals	Outbred1682	Outbred1682	F	70
Outbred1683	Rattus norvegicus	NCBITaxon	NCBITaxon:10116	multi-cellular organism	UBERON	UBERON:0000468	Animals	Outbred1683	Outbred1683	F	70
Outbred1684	Rattus norvegicus	NCBITaxon	NCBITaxon:10116	multi-cellular organism	UBERON	UBERON:0000468	Animals	Outbred1684	Outbred1684	F	70
Outbred1685	Rattus norvegicus	NCBITaxon	NCBITaxon:10116	multi-cellular organism	UBERON	UBERON:0000468	Animals	Outbred1685	Outbred1685	F	70
Outbred1686	Rattus norvegicus	NCBITaxon	NCBITaxon:10116	multi-cellular organism	UBERON	UBERON:0000468	Animals	Outbred1686	Outbred1686	F	70
Outbred1687	Rattus norvegicus	NCBITaxon	NCBITaxon:10116	multi-cellular organism	UBERON	UBERON:0000468	Animals	Outbred1687	Outbred1687	F	70
Outbred1688	Rattus norvegicus	NCBITaxon	NCBITaxon:10116	multi-cellular organism	UBERON	UBERON:0000468	Animals	Outbred1688	Outbred1688	F	70
Outbred1689	Rattus norvegicus	NCBITaxon	NCBITaxon:10116	multi-cellular organism	UBERON	UBERON:0000468	Animals	Outbred1689	Outbred1689	F	70
Outbred169	Rattus norvegicus	NCBITaxon	NCBITaxon:10116	multi-cellular organism	UBERON	UBERON:0000468	Animals	Outbred169	Outbred169	F	64
Outbred1690	Rattus norvegicus	NCBITaxon	NCBITaxon:10116	multi-cellular organism	UBERON	UBERON:0000468	Animals	Outbred1690	Outbred1690	F	70
Outbred1691	Rattus norvegicus	NCBITaxon	NCBITaxon:10116	multi-cellular organism	UBERON	UBERON:0000468	Animals	Outbred1691	Outbred1691	F	70
Outbred1692	Rattus norvegicus	NCBITaxon	NCBITaxon:10116	multi-cellular organism	UBERON	UBERON:0000468	Animals	Outbred1692	Outbred1692	F	70
Outbred1693	Rattus norvegicus	NCBITaxon	NCBITaxon:10116	multi-cellular organism	UBERON	UBERON:0000468	Animals	Outbred1693	Outbred1693	F	70
Outbred1694	Rattus norvegicus	NCBITaxon	NCBITaxon:10116	multi-cellular organism	UBERON	UBERON:0000468	Animals	Outbred1694	Outbred1694	F	70
Outbred1695	Rattus norvegicus	NCBITaxon	NCBITaxon:10116	multi-cellular organism	UBERON	UBERON:0000468	Animals	Outbred1695	Outbred1695	F	70
Outbred1696	Rattus norvegicus	NCBITaxon	NCBITaxon:10116	multi-cellular organism	UBERON	UBERON:0000468	Animals	Outbred1696	Outbred1696	F	70
Outbred1697	Rattus norvegicus	NCBITaxon	NCBITaxon:10116	multi-cellular organism	UBERON	UBERON:0000468	Animals	Outbred1697	Outbred1697	F	70
Outbred1698	Rattus norvegicus	NCBITaxon	NCBITaxon:10116	multi-cellular organism	UBERON	UBERON:0000468	Animals	Outbred1698	Outbred1698	F	70
Outbred1699	Rattus norvegicus	NCBITaxon	NCBITaxon:10116	multi-cellular organism	UBERON	UBERON:0000468	Animals	Outbred1699	Outbred1699	F	70
Outbred17	Rattus norvegicus	NCBITaxon	NCBITaxon:10116	multi-cellular organism	UBERON	UBERON:0000468	Animals	Outbred17	Outbred17	M	64
Outbred170	Rattus norvegicus	NCBITaxon	NCBITaxon:10116	multi-cellular organism	UBERON	UBERON:0000468	Animals	Outbred170	Outbred170	F	64
Outbred1700	Rattus norvegicus	NCBITaxon	NCBITaxon:10116	multi-cellular organism	UBERON	UBERON:0000468	Animals	Outbred1700	Outbred1700	F	70
Outbred1701	Rattus norvegicus	NCBITaxon	NCBITaxon:10116	multi-cellular organism	UBERON	UBERON:0000468	Animals	Outbred1701	Outbred1701	F	70
Outbred1702	Rattus norvegicus	NCBITaxon	NCBITaxon:10116	multi-cellular organism	UBERON	UBERON:0000468	Animals	Outbred1702	Outbred1702	F	70
Outbred1703	Rattus norvegicus	NCBITaxon	NCBITaxon:10116	multi-cellular organism	UBERON	UBERON:0000468	Animals	Outbred1703	Outbred1703	F	70
Outbred1704	Rattus norvegicus	NCBITaxon	NCBITaxon:10116	multi-cellular organism	UBERON	UBERON:0000468	Animals	Outbred1704	Outbred1704	F	70
Outbred1705	Rattus norvegicus	NCBITaxon	NCBITaxon:10116	multi-cellular organism	UBERON	UBERON:0000468	Animals	Outbred1705	Outbred1705	F	70
Outbred1706	Rattus norvegicus	NCBITaxon	NCBITaxon:10116	multi-cellular organism	UBERON	UBERON:0000468	Animals	Outbred1706	Outbred1706	F	70
Outbred1707	Rattus norvegicus	NCBITaxon	NCBITaxon:10116	multi-cellular organism	UBERON	UBERON:0000468	Animals	Outbred1707	Outbred1707	F	70
Outbred1708	Rattus norvegicus	NCBITaxon	NCBITaxon:10116	multi-cellular organism	UBERON	UBERON:0000468	Animals	Outbred1708	Outbred1708	F	70
Outbred1709	Rattus norvegicus	NCBITaxon	NCBITaxon:10116	multi-cellular organism	UBERON	UBERON:0000468	Animals	Outbred1709	Outbred1709	F	70
Outbred171	Rattus norvegicus	NCBITaxon	NCBITaxon:10116	multi-cellular organism	UBERON	UBERON:0000468	Animals	Outbred171	Outbred171	F	64
Outbred1710	Rattus norvegicus	NCBITaxon	NCBITaxon:10116	multi-cellular organism	UBERON	UBERON:0000468	Animals	Outbred1710	Outbred1710	F	70
Outbred1711	Rattus norvegicus	NCBITaxon	NCBITaxon:10116	multi-cellular organism	UBERON	UBERON:0000468	Animals	Outbred1711	Outbred1711	F	70
Outbred1712	Rattus norvegicus	NCBITaxon	NCBITaxon:10116	multi-cellular organism	UBERON	UBERON:0000468	Animals	Outbred1712	Outbred1712	F	70
Outbred1713	Rattus norvegicus	NCBITaxon	NCBITaxon:10116	multi-cellular organism	UBERON	UBERON:0000468	Animals	Outbred1713	Outbred1713	F	70
Outbred1714	Rattus norvegicus	NCBITaxon	NCBITaxon:10116	multi-cellular organism	UBERON	UBERON:0000468	Animals	Outbred1714	Outbred1714	F	70
Outbred1715	Rattus norvegicus	NCBITaxon	NCBITaxon:10116	multi-cellular organism	UBERON	UBERON:0000468	Animals	Outbred1715	Outbred1715	F	70
Outbred1716	Rattus norvegicus	NCBITaxon	NCBITaxon:10116	multi-cellular organism	UBERON	UBERON:0000468	Animals	Outbred1716	Outbred1716	F	70
Outbred1717	Rattus norvegicus	NCBITaxon	NCBITaxon:10116	multi-cellular organism	UBERON	UBERON:0000468	Animals	Outbred1717	Outbred1717	F	70
Outbred1718	Rattus norvegicus	NCBITaxon	NCBITaxon:10116	multi-cellular organism	UBERON	UBERON:0000468	Animals	Outbred1718	Outbred1718	F	70
Outbred1719	Rattus norvegicus	NCBITaxon	NCBITaxon:10116	multi-cellular organism	UBERON	UBERON:0000468	Animals	Outbred1719	Outbred1719	F	70
Outbred172	Rattus norvegicus	NCBITaxon	NCBITaxon:10116	multi-cellular organism	UBERON	UBERON:0000468	Animals	Outbred172	Outbred172	F	64
Outbred1720	Rattus norvegicus	NCBITaxon	NCBITaxon:10116	multi-cellular organism	UBERON	UBERON:0000468	Animals	Outbred1720	Outbred1720	F	70
Outbred1721	Rattus norvegicus	NCBITaxon	NCBITaxon:10116	multi-cellular organism	UBERON	UBERON:0000468	Animals	Outbred1721	Outbred1721	F	70
Outbred1722	Rattus norvegicus	NCBITaxon	NCBITaxon:10116	multi-cellular organism	UBERON	UBERON:0000468	Animals	Outbred1722	Outbred1722	F	70
Outbred1723	Rattus norvegicus	NCBITaxon	NCBITaxon:10116	multi-cellular organism	UBERON	UBERON:0000468	Animals	Outbred1723	Outbred1723	F	70
Outbred1724	Rattus norvegicus	NCBITaxon	NCBITaxon:10116	multi-cellular organism	UBERON	UBERON:0000468	Animals	Outbred1724	Outbred1724	F	70
Outbred1725	Rattus norvegicus	NCBITaxon	NCBITaxon:10116	multi-cellular organism	UBERON	UBERON:0000468	Animals	Outbred1725	Outbred1725	F	70
Outbred1726	Rattus norvegicus	NCBITaxon	NCBITaxon:10116	multi-cellular organism	UBERON	UBERON:0000468	Animals	Outbred1726	Outbred1726	F	70
Outbred1727	Rattus norvegicus	NCBITaxon	NCBITaxon:10116	multi-cellular organism	UBERON	UBERON:0000468	Animals	Outbred1727	Outbred1727	F	70
Outbred1728	Rattus norvegicus	NCBITaxon	NCBITaxon:10116	multi-cellular organism	UBERON	UBERON:0000468	Animals	Outbred1728	Outbred1728	F	70
Outbred1729	Rattus norvegicus	NCBITaxon	NCBITaxon:10116	multi-cellular organism	UBERON	UBERON:0000468	Animals	Outbred1729	Outbred1729	F	70
Outbred173	Rattus norvegicus	NCBITaxon	NCBITaxon:10116	multi-cellular organism	UBERON	UBERON:0000468	Animals	Outbred173	Outbred173	F	64
Outbred1730	Rattus norvegicus	NCBITaxon	NCBITaxon:10116	multi-cellular organism	UBERON	UBERON:0000468	Animals	Outbred1730	Outbred1730	F	70
Outbred1731	Rattus norvegicus	NCBITaxon	NCBITaxon:10116	multi-cellular organism	UBERON	UBERON:0000468	Animals	Outbred1731	Outbred1731	F	70
Outbred1732	Rattus norvegicus	NCBITaxon	NCBITaxon:10116	multi-cellular organism	UBERON	UBERON:0000468	Animals	Outbred1732	Outbred1732	F	70
Outbred1733	Rattus norvegicus	NCBITaxon	NCBITaxon:10116	multi-cellular organism	UBERON	UBERON:0000468	Animals	Outbred1733	Outbred1733	F	70
Outbred1734	Rattus norvegicus	NCBITaxon	NCBITaxon:10116	multi-cellular organism	UBERON	UBERON:0000468	Animals	Outbred1734	Outbred1734	F	70
Outbred1735	Rattus norvegicus	NCBITaxon	NCBITaxon:10116	multi-cellular organism	UBERON	UBERON:0000468	Animals	Outbred1735	Outbred1735	F	70
Outbred1736	Rattus norvegicus	NCBITaxon	NCBITaxon:10116	multi-cellular organism	UBERON	UBERON:0000468	Animals	Outbred1736	Outbred1736	F	70
Outbred1737	Rattus norvegicus	NCBITaxon	NCBITaxon:10116	multi-cellular organism	UBERON	UBERON:0000468	Animals	Outbred1737	Outbred1737	F	70
Outbred1738	Rattus norvegicus	NCBITaxon	NCBITaxon:10116	multi-cellular organism	UBERON	UBERON:0000468	Animals	Outbred1738	Outbred1738	F	70
Outbred174	Rattus norvegicus	NCBITaxon	NCBITaxon:10116	multi-cellular organism	UBERON	UBERON:0000468	Animals	Outbred174	Outbred174	F	64
Outbred1740	Rattus norvegicus	NCBITaxon	NCBITaxon:10116	multi-cellular organism	UBERON	UBERON:0000468	Animals	Outbred1740	Outbred1740	M	70
Outbred1741	Rattus norvegicus	NCBITaxon	NCBITaxon:10116	multi-cellular organism	UBERON	UBERON:0000468	Animals	Outbred1741	Outbred1741	M	70
Outbred1742	Rattus norvegicus	NCBITaxon	NCBITaxon:10116	multi-cellular organism	UBERON	UBERON:0000468	Animals	Outbred1742	Outbred1742	M	71
Outbred1743	Rattus norvegicus	NCBITaxon	NCBITaxon:10116	multi-cellular organism	UBERON	UBERON:0000468	Animals	Outbred1743	Outbred1743	M	71
Outbred1744	Rattus norvegicus	NCBITaxon	NCBITaxon:10116	multi-cellular organism	UBERON	UBERON:0000468	Animals	Outbred1744	Outbred1744	M	71
Outbred1745	Rattus norvegicus	NCBITaxon	NCBITaxon:10116	multi-cellular organism	UBERON	UBERON:0000468	Animals	Outbred1745	Outbred1745	M	71
Outbred1746	Rattus norvegicus	NCBITaxon	NCBITaxon:10116	multi-cellular organism	UBERON	UBERON:0000468	Animals	Outbred1746	Outbred1746	M	71
Outbred1747	Rattus norvegicus	NCBITaxon	NCBITaxon:10116	multi-cellular organism	UBERON	UBERON:0000468	Animals	Outbred1747	Outbred1747	M	71
Outbred1748	Rattus norvegicus	NCBITaxon	NCBITaxon:10116	multi-cellular organism	UBERON	UBERON:0000468	Animals	Outbred1748	Outbred1748	M	71
Outbred1749	Rattus norvegicus	NCBITaxon	NCBITaxon:10116	multi-cellular organism	UBERON	UBERON:0000468	Animals	Outbred1749	Outbred1749	M	71
Outbred175	Rattus norvegicus	NCBITaxon	NCBITaxon:10116	multi-cellular organism	UBERON	UBERON:0000468	Animals	Outbred175	Outbred175	F	64
Outbred1750	Rattus norvegicus	NCBITaxon	NCBITaxon:10116	multi-cellular organism	UBERON	UBERON:0000468	Animals	Outbred1750	Outbred1750	M	71
Outbred1751	Rattus norvegicus	NCBITaxon	NCBITaxon:10116	multi-cellular organism	UBERON	UBERON:0000468	Animals	Outbred1751	Outbred1751	M	71
Outbred1752	Rattus norvegicus	NCBITaxon	NCBITaxon:10116	multi-cellular organism	UBERON	UBERON:0000468	Animals	Outbred1752	Outbred1752	M	71
Outbred1753	Rattus norvegicus	NCBITaxon	NCBITaxon:10116	multi-cellular organism	UBERON	UBERON:0000468	Animals	Outbred1753	Outbred1753	M	71
Outbred1754	Rattus norvegicus	NCBITaxon	NCBITaxon:10116	multi-cellular organism	UBERON	UBERON:0000468	Animals	Outbred1754	Outbred1754	M	71
Outbred1755	Rattus norvegicus	NCBITaxon	NCBITaxon:10116	multi-cellular organism	UBERON	UBERON:0000468	Animals	Outbred1755	Outbred1755	M	71
Outbred1756	Rattus norvegicus	NCBITaxon	NCBITaxon:10116	multi-cellular organism	UBERON	UBERON:0000468	Animals	Outbred1756	Outbred1756	M	71
Outbred1757	Rattus norvegicus	NCBITaxon	NCBITaxon:10116	multi-cellular organism	UBERON	UBERON:0000468	Animals	Outbred1757	Outbred1757	M	71
Outbred1758	Rattus norvegicus	NCBITaxon	NCBITaxon:10116	multi-cellular organism	UBERON	UBERON:0000468	Animals	Outbred1758	Outbred1758	M	71
Outbred1759	Rattus norvegicus	NCBITaxon	NCBITaxon:10116	multi-cellular organism	UBERON	UBERON:0000468	Animals	Outbred1759	Outbred1759	M	71
Outbred176	Rattus norvegicus	NCBITaxon	NCBITaxon:10116	multi-cellular organism	UBERON	UBERON:0000468	Animals	Outbred176	Outbred176	F	64
Outbred1760	Rattus norvegicus	NCBITaxon	NCBITaxon:10116	multi-cellular organism	UBERON	UBERON:0000468	Animals	Outbred1760	Outbred1760	M	71
Outbred1761	Rattus norvegicus	NCBITaxon	NCBITaxon:10116	multi-cellular organism	UBERON	UBERON:0000468	Animals	Outbred1761	Outbred1761	M	71
Outbred1762	Rattus norvegicus	NCBITaxon	NCBITaxon:10116	multi-cellular organism	UBERON	UBERON:0000468	Animals	Outbred1762	Outbred1762	M	71
Outbred1763	Rattus norvegicus	NCBITaxon	NCBITaxon:10116	multi-cellular organism	UBERON	UBERON:0000468	Animals	Outbred1763	Outbred1763	M	71
Outbred1764	Rattus norvegicus	NCBITaxon	NCBITaxon:10116	multi-cellular organism	UBERON	UBERON:0000468	Animals	Outbred1764	Outbred1764	M	71
Outbred1765	Rattus norvegicus	NCBITaxon	NCBITaxon:10116	multi-cellular organism	UBERON	UBERON:0000468	Animals	Outbred1765	Outbred1765	M	71
Outbred1766	Rattus norvegicus	NCBITaxon	NCBITaxon:10116	multi-cellular organism	UBERON	UBERON:0000468	Animals	Outbred1766	Outbred1766	M	71
Outbred1767	Rattus norvegicus	NCBITaxon	NCBITaxon:10116	multi-cellular organism	UBERON	UBERON:0000468	Animals	Outbred1767	Outbred1767	M	71
Outbred1768	Rattus norvegicus	NCBITaxon	NCBITaxon:10116	multi-cellular organism	UBERON	UBERON:0000468	Animals	Outbred1768	Outbred1768	M	71
Outbred1769	Rattus norvegicus	NCBITaxon	NCBITaxon:10116	multi-cellular organism	UBERON	UBERON:0000468	Animals	Outbred1769	Outbred1769	M	71
Outbred177	Rattus norvegicus	NCBITaxon	NCBITaxon:10116	multi-cellular organism	UBERON	UBERON:0000468	Animals	Outbred177	Outbred177	F	64
Outbred1770	Rattus norvegicus	NCBITaxon	NCBITaxon:10116	multi-cellular organism	UBERON	UBERON:0000468	Animals	Outbred1770	Outbred1770	M	71
Outbred1771	Rattus norvegicus	NCBITaxon	NCBITaxon:10116	multi-cellular organism	UBERON	UBERON:0000468	Animals	Outbred1771	Outbred1771	M	71
Outbred1772	Rattus norvegicus	NCBITaxon	NCBITaxon:10116	multi-cellular organism	UBERON	UBERON:0000468	Animals	Outbred1772	Outbred1772	M	71
Outbred1773	Rattus norvegicus	NCBITaxon	NCBITaxon:10116	multi-cellular organism	UBERON	UBERON:0000468	Animals	Outbred1773	Outbred1773	M	71
Outbred1774	Rattus norvegicus	NCBITaxon	NCBITaxon:10116	multi-cellular organism	UBERON	UBERON:0000468	Animals	Outbred1774	Outbred1774	M	71
Outbred1775	Rattus norvegicus	NCBITaxon	NCBITaxon:10116	multi-cellular organism	UBERON	UBERON:0000468	Animals	Outbred1775	Outbred1775	M	71
Outbred1776	Rattus norvegicus	NCBITaxon	NCBITaxon:10116	multi-cellular organism	UBERON	UBERON:0000468	Animals	Outbred1776	Outbred1776	M	71
Outbred1777	Rattus norvegicus	NCBITaxon	NCBITaxon:10116	multi-cellular organism	UBERON	UBERON:0000468	Animals	Outbred1777	Outbred1777	M	71
Outbred1778	Rattus norvegicus	NCBITaxon	NCBITaxon:10116	multi-cellular organism	UBERON	UBERON:0000468	Animals	Outbred1778	Outbred1778	M	71
Outbred1779	Rattus norvegicus	NCBITaxon	NCBITaxon:10116	multi-cellular organism	UBERON	UBERON:0000468	Animals	Outbred1779	Outbred1779	M	71
Outbred178	Rattus norvegicus	NCBITaxon	NCBITaxon:10116	multi-cellular organism	UBERON	UBERON:0000468	Animals	Outbred178	Outbred178	F	64
Outbred1780	Rattus norvegicus	NCBITaxon	NCBITaxon:10116	multi-cellular organism	UBERON	UBERON:0000468	Animals	Outbred1780	Outbred1780	M	71
Outbred1781	Rattus norvegicus	NCBITaxon	NCBITaxon:10116	multi-cellular organism	UBERON	UBERON:0000468	Animals	Outbred1781	Outbred1781	M	71
Outbred1782	Rattus norvegicus	NCBITaxon	NCBITaxon:10116	multi-cellular organism	UBERON	UBERON:0000468	Animals	Outbred1782	Outbred1782	M	71
Outbred1783	Rattus norvegicus	NCBITaxon	NCBITaxon:10116	multi-cellular organism	UBERON	UBERON:0000468	Animals	Outbred1783	Outbred1783	M	71
Outbred1784	Rattus norvegicus	NCBITaxon	NCBITaxon:10116	multi-cellular organism	UBERON	UBERON:0000468	Animals	Outbred1784	Outbred1784	M	71
Outbred1785	Rattus norvegicus	NCBITaxon	NCBITaxon:10116	multi-cellular organism	UBERON	UBERON:0000468	Animals	Outbred1785	Outbred1785	M	71
Outbred1786	Rattus norvegicus	NCBITaxon	NCBITaxon:10116	multi-cellular organism	UBERON	UBERON:0000468	Animals	Outbred1786	Outbred1786	M	71
Outbred1787	Rattus norvegicus	NCBITaxon	NCBITaxon:10116	multi-cellular organism	UBERON	UBERON:0000468	Animals	Outbred1787	Outbred1787	M	71
Outbred1788	Rattus norvegicus	NCBITaxon	NCBITaxon:10116	multi-cellular organism	UBERON	UBERON:0000468	Animals	Outbred1788	Outbred1788	M	71
Outbred1789	Rattus norvegicus	NCBITaxon	NCBITaxon:10116	multi-cellular organism	UBERON	UBERON:0000468	Animals	Outbred1789	Outbred1789	M	71
Outbred179	Rattus norvegicus	NCBITaxon	NCBITaxon:10116	multi-cellular organism	UBERON	UBERON:0000468	Animals	Outbred179	Outbred179	F	64
Outbred1790	Rattus norvegicus	NCBITaxon	NCBITaxon:10116	multi-cellular organism	UBERON	UBERON:0000468	Animals	Outbred1790	Outbred1790	M	71
Outbred1791	Rattus norvegicus	NCBITaxon	NCBITaxon:10116	multi-cellular organism	UBERON	UBERON:0000468	Animals	Outbred1791	Outbred1791	M	71
Outbred1792	Rattus norvegicus	NCBITaxon	NCBITaxon:10116	multi-cellular organism	UBERON	UBERON:0000468	Animals	Outbred1792	Outbred1792	M	71
Outbred1793	Rattus norvegicus	NCBITaxon	NCBITaxon:10116	multi-cellular organism	UBERON	UBERON:0000468	Animals	Outbred1793	Outbred1793	M	71
Outbred1794	Rattus norvegicus	NCBITaxon	NCBITaxon:10116	multi-cellular organism	UBERON	UBERON:0000468	Animals	Outbred1794	Outbred1794	M	71
Outbred1795	Rattus norvegicus	NCBITaxon	NCBITaxon:10116	multi-cellular organism	UBERON	UBERON:0000468	Animals	Outbred1795	Outbred1795	M	71
Outbred1796	Rattus norvegicus	NCBITaxon	NCBITaxon:10116	multi-cellular organism	UBERON	UBERON:0000468	Animals	Outbred1796	Outbred1796	M	71
Outbred1797	Rattus norvegicus	NCBITaxon	NCBITaxon:10116	multi-cellular organism	UBERON	UBERON:0000468	Animals	Outbred1797	Outbred1797	M	71
Outbred1798	Rattus norvegicus	NCBITaxon	NCBITaxon:10116	multi-cellular organism	UBERON	UBERON:0000468	Animals	Outbred1798	Outbred1798	M	71
Outbred1799	Rattus norvegicus	NCBITaxon	NCBITaxon:10116	multi-cellular organism	UBERON	UBERON:0000468	Animals	Outbred1799	Outbred1799	M	71
Outbred18	Rattus norvegicus	NCBITaxon	NCBITaxon:10116	multi-cellular organism	UBERON	UBERON:0000468	Animals	Outbred18	Outbred18	M	64
Outbred180	Rattus norvegicus	NCBITaxon	NCBITaxon:10116	multi-cellular organism	UBERON	UBERON:0000468	Animals	Outbred180	Outbred180	F	64
Outbred1800	Rattus norvegicus	NCBITaxon	NCBITaxon:10116	multi-cellular organism	UBERON	UBERON:0000468	Animals	Outbred1800	Outbred1800	M	71
Outbred1801	Rattus norvegicus	NCBITaxon	NCBITaxon:10116	multi-cellular organism	UBERON	UBERON:0000468	Animals	Outbred1801	Outbred1801	M	71
Outbred1802	Rattus norvegicus	NCBITaxon	NCBITaxon:10116	multi-cellular organism	UBERON	UBERON:0000468	Animals	Outbred1802	Outbred1802	M	71
Outbred1803	Rattus norvegicus	NCBITaxon	NCBITaxon:10116	multi-cellular organism	UBERON	UBERON:0000468	Animals	Outbred1803	Outbred1803	M	71
Outbred1804	Rattus norvegicus	NCBITaxon	NCBITaxon:10116	multi-cellular organism	UBERON	UBERON:0000468	Animals	Outbred1804	Outbred1804	M	71
Outbred1805	Rattus norvegicus	NCBITaxon	NCBITaxon:10116	multi-cellular organism	UBERON	UBERON:0000468	Animals	Outbred1805	Outbred1805	M	71
Outbred1806	Rattus norvegicus	NCBITaxon	NCBITaxon:10116	multi-cellular organism	UBERON	UBERON:0000468	Animals	Outbred1806	Outbred1806	M	71
Outbred1807	Rattus norvegicus	NCBITaxon	NCBITaxon:10116	multi-cellular organism	UBERON	UBERON:0000468	Animals	Outbred1807	Outbred1807	M	71
Outbred1808	Rattus norvegicus	NCBITaxon	NCBITaxon:10116	multi-cellular organism	UBERON	UBERON:0000468	Animals	Outbred1808	Outbred1808	M	71
Outbred1809	Rattus norvegicus	NCBITaxon	NCBITaxon:10116	multi-cellular organism	UBERON	UBERON:0000468	Animals	Outbred1809	Outbred1809	M	71
Outbred181	Rattus norvegicus	NCBITaxon	NCBITaxon:10116	multi-cellular organism	UBERON	UBERON:0000468	Animals	Outbred181	Outbred181	F	64
Outbred1810	Rattus norvegicus	NCBITaxon	NCBITaxon:10116	multi-cellular organism	UBERON	UBERON:0000468	Animals	Outbred1810	Outbred1810	M	71
Outbred1811	Rattus norvegicus	NCBITaxon	NCBITaxon:10116	multi-cellular organism	UBERON	UBERON:0000468	Animals	Outbred1811	Outbred1811	M	71
Outbred1812	Rattus norvegicus	NCBITaxon	NCBITaxon:10116	multi-cellular organism	UBERON	UBERON:0000468	Animals	Outbred1812	Outbred1812	M	71
Outbred1813	Rattus norvegicus	NCBITaxon	NCBITaxon:10116	multi-cellular organism	UBERON	UBERON:0000468	Animals	Outbred1813	Outbred1813	M	71
Outbred1814	Rattus norvegicus	NCBITaxon	NCBITaxon:10116	multi-cellular organism	UBERON	UBERON:0000468	Animals	Outbred1814	Outbred1814	M	71
Outbred1815	Rattus norvegicus	NCBITaxon	NCBITaxon:10116	multi-cellular organism	UBERON	UBERON:0000468	Animals	Outbred1815	Outbred1815	M	71
Outbred1816	Rattus norvegicus	NCBITaxon	NCBITaxon:10116	multi-cellular organism	UBERON	UBERON:0000468	Animals	Outbred1816	Outbred1816	M	71
Outbred1817	Rattus norvegicus	NCBITaxon	NCBITaxon:10116	multi-cellular organism	UBERON	UBERON:0000468	Animals	Outbred1817	Outbred1817	M	71
Outbred1818	Rattus norvegicus	NCBITaxon	NCBITaxon:10116	multi-cellular organism	UBERON	UBERON:0000468	Animals	Outbred1818	Outbred1818	M	71
Outbred1819	Rattus norvegicus	NCBITaxon	NCBITaxon:10116	multi-cellular organism	UBERON	UBERON:0000468	Animals	Outbred1819	Outbred1819	M	71
Outbred182	Rattus norvegicus	NCBITaxon	NCBITaxon:10116	multi-cellular organism	UBERON	UBERON:0000468	Animals	Outbred182	Outbred182	F	64
Outbred1820	Rattus norvegicus	NCBITaxon	NCBITaxon:10116	multi-cellular organism	UBERON	UBERON:0000468	Animals	Outbred1820	Outbred1820	M	71
Outbred1821	Rattus norvegicus	NCBITaxon	NCBITaxon:10116	multi-cellular organism	UBERON	UBERON:0000468	Animals	Outbred1821	Outbred1821	M	71
Outbred1822	Rattus norvegicus	NCBITaxon	NCBITaxon:10116	multi-cellular organism	UBERON	UBERON:0000468	Animals	Outbred1822	Outbred1822	M	71
Outbred1823	Rattus norvegicus	NCBITaxon	NCBITaxon:10116	multi-cellular organism	UBERON	UBERON:0000468	Animals	Outbred1823	Outbred1823	M	71
Outbred1824	Rattus norvegicus	NCBITaxon	NCBITaxon:10116	multi-cellular organism	UBERON	UBERON:0000468	Animals	Outbred1824	Outbred1824	M	71
Outbred1825	Rattus norvegicus	NCBITaxon	NCBITaxon:10116	multi-cellular organism	UBERON	UBERON:0000468	Animals	Outbred1825	Outbred1825	M	71
Outbred1826	Rattus norvegicus	NCBITaxon	NCBITaxon:10116	multi-cellular organism	UBERON	UBERON:0000468	Animals	Outbred1826	Outbred1826	M	71
Outbred1827	Rattus norvegicus	NCBITaxon	NCBITaxon:10116	multi-cellular organism	UBERON	UBERON:0000468	Animals	Outbred1827	Outbred1827	M	71
Outbred1828	Rattus norvegicus	NCBITaxon	NCBITaxon:10116	multi-cellular organism	UBERON	UBERON:0000468	Animals	Outbred1828	Outbred1828	M	71
Outbred1829	Rattus norvegicus	NCBITaxon	NCBITaxon:10116	multi-cellular organism	UBERON	UBERON:0000468	Animals	Outbred1829	Outbred1829	M	71
Outbred183	Rattus norvegicus	NCBITaxon	NCBITaxon:10116	multi-cellular organism	UBERON	UBERON:0000468	Animals	Outbred183	Outbred183	F	64
Outbred1830	Rattus norvegicus	NCBITaxon	NCBITaxon:10116	multi-cellular organism	UBERON	UBERON:0000468	Animals	Outbred1830	Outbred1830	M	71
Outbred1831	Rattus norvegicus	NCBITaxon	NCBITaxon:10116	multi-cellular organism	UBERON	UBERON:0000468	Animals	Outbred1831	Outbred1831	M	71
Outbred1832	Rattus norvegicus	NCBITaxon	NCBITaxon:10116	multi-cellular organism	UBERON	UBERON:0000468	Animals	Outbred1832	Outbred1832	M	71
Outbred1833	Rattus norvegicus	NCBITaxon	NCBITaxon:10116	multi-cellular organism	UBERON	UBERON:0000468	Animals	Outbred1833	Outbred1833	M	71
Outbred1834	Rattus norvegicus	NCBITaxon	NCBITaxon:10116	multi-cellular organism	UBERON	UBERON:0000468	Animals	Outbred1834	Outbred1834	M	71
Outbred1835	Rattus norvegicus	NCBITaxon	NCBITaxon:10116	multi-cellular organism	UBERON	UBERON:0000468	Animals	Outbred1835	Outbred1835	M	71
Outbred1836	Rattus norvegicus	NCBITaxon	NCBITaxon:10116	multi-cellular organism	UBERON	UBERON:0000468	Animals	Outbred1836	Outbred1836	M	71
Outbred1837	Rattus norvegicus	NCBITaxon	NCBITaxon:10116	multi-cellular organism	UBERON	UBERON:0000468	Animals	Outbred1837	Outbred1837	M	71
Outbred1838	Rattus norvegicus	NCBITaxon	NCBITaxon:10116	multi-cellular organism	UBERON	UBERON:0000468	Animals	Outbred1838	Outbred1838	M	71
Outbred1839	Rattus norvegicus	NCBITaxon	NCBITaxon:10116	multi-cellular organism	UBERON	UBERON:0000468	Animals	Outbred1839	Outbred1839	M	71
Outbred184	Rattus norvegicus	NCBITaxon	NCBITaxon:10116	multi-cellular organism	UBERON	UBERON:0000468	Animals	Outbred184	Outbred184	F	64
Outbred1840	Rattus norvegicus	NCBITaxon	NCBITaxon:10116	multi-cellular organism	UBERON	UBERON:0000468	Animals	Outbred1840	Outbred1840	M	71
Outbred1841	Rattus norvegicus	NCBITaxon	NCBITaxon:10116	multi-cellular organism	UBERON	UBERON:0000468	Animals	Outbred1841	Outbred1841	M	71
Outbred1842	Rattus norvegicus	NCBITaxon	NCBITaxon:10116	multi-cellular organism	UBERON	UBERON:0000468	Animals	Outbred1842	Outbred1842	M	71
Outbred1843	Rattus norvegicus	NCBITaxon	NCBITaxon:10116	multi-cellular organism	UBERON	UBERON:0000468	Animals	Outbred1843	Outbred1843	M	71
Outbred1844	Rattus norvegicus	NCBITaxon	NCBITaxon:10116	multi-cellular organism	UBERON	UBERON:0000468	Animals	Outbred1844	Outbred1844	M	71
Outbred1845	Rattus norvegicus	NCBITaxon	NCBITaxon:10116	multi-cellular organism	UBERON	UBERON:0000468	Animals	Outbred1845	Outbred1845	M	71
Outbred1846	Rattus norvegicus	NCBITaxon	NCBITaxon:10116	multi-cellular organism	UBERON	UBERON:0000468	Animals	Outbred1846	Outbred1846	M	71
Outbred1847	Rattus norvegicus	NCBITaxon	NCBITaxon:10116	multi-cellular organism	UBERON	UBERON:0000468	Animals	Outbred1847	Outbred1847	M	71
Outbred1848	Rattus norvegicus	NCBITaxon	NCBITaxon:10116	multi-cellular organism	UBERON	UBERON:0000468	Animals	Outbred1848	Outbred1848	M	71
Outbred1849	Rattus norvegicus	NCBITaxon	NCBITaxon:10116	multi-cellular organism	UBERON	UBERON:0000468	Animals	Outbred1849	Outbred1849	M	71
Outbred185	Rattus norvegicus	NCBITaxon	NCBITaxon:10116	multi-cellular organism	UBERON	UBERON:0000468	Animals	Outbred185	Outbred185	F	64
Outbred1850	Rattus norvegicus	NCBITaxon	NCBITaxon:10116	multi-cellular organism	UBERON	UBERON:0000468	Animals	Outbred1850	Outbred1850	M	71
Outbred1851	Rattus norvegicus	NCBITaxon	NCBITaxon:10116	multi-cellular organism	UBERON	UBERON:0000468	Animals	Outbred1851	Outbred1851	M	71
Outbred1852	Rattus norvegicus	NCBITaxon	NCBITaxon:10116	multi-cellular organism	UBERON	UBERON:0000468	Animals	Outbred1852	Outbred1852	M	71
Outbred1853	Rattus norvegicus	NCBITaxon	NCBITaxon:10116	multi-cellular organism	UBERON	UBERON:0000468	Animals	Outbred1853	Outbred1853	F	71
Outbred1854	Rattus norvegicus	NCBITaxon	NCBITaxon:10116	multi-cellular organism	UBERON	UBERON:0000468	Animals	Outbred1854	Outbred1854	F	71
Outbred1855	Rattus norvegicus	NCBITaxon	NCBITaxon:10116	multi-cellular organism	UBERON	UBERON:0000468	Animals	Outbred1855	Outbred1855	F	71
Outbred1856	Rattus norvegicus	NCBITaxon	NCBITaxon:10116	multi-cellular organism	UBERON	UBERON:0000468	Animals	Outbred1856	Outbred1856	F	71
Outbred1857	Rattus norvegicus	NCBITaxon	NCBITaxon:10116	multi-cellular organism	UBERON	UBERON:0000468	Animals	Outbred1857	Outbred1857	F	71
Outbred1858	Rattus norvegicus	NCBITaxon	NCBITaxon:10116	multi-cellular organism	UBERON	UBERON:0000468	Animals	Outbred1858	Outbred1858	F	71
Outbred1859	Rattus norvegicus	NCBITaxon	NCBITaxon:10116	multi-cellular organism	UBERON	UBERON:0000468	Animals	Outbred1859	Outbred1859	F	71
Outbred186	Rattus norvegicus	NCBITaxon	NCBITaxon:10116	multi-cellular organism	UBERON	UBERON:0000468	Animals	Outbred186	Outbred186	F	64
Outbred1860	Rattus norvegicus	NCBITaxon	NCBITaxon:10116	multi-cellular organism	UBERON	UBERON:0000468	Animals	Outbred1860	Outbred1860	F	71
Outbred1861	Rattus norvegicus	NCBITaxon	NCBITaxon:10116	multi-cellular organism	UBERON	UBERON:0000468	Animals	Outbred1861	Outbred1861	F	71
Outbred1862	Rattus norvegicus	NCBITaxon	NCBITaxon:10116	multi-cellular organism	UBERON	UBERON:0000468	Animals	Outbred1862	Outbred1862	F	71
Outbred1863	Rattus norvegicus	NCBITaxon	NCBITaxon:10116	multi-cellular organism	UBERON	UBERON:0000468	Animals	Outbred1863	Outbred1863	F	71
Outbred1864	Rattus norvegicus	NCBITaxon	NCBITaxon:10116	multi-cellular organism	UBERON	UBERON:0000468	Animals	Outbred1864	Outbred1864	F	71
Outbred1865	Rattus norvegicus	NCBITaxon	NCBITaxon:10116	multi-cellular organism	UBERON	UBERON:0000468	Animals	Outbred1865	Outbred1865	F	71
Outbred1866	Rattus norvegicus	NCBITaxon	NCBITaxon:10116	multi-cellular organism	UBERON	UBERON:0000468	Animals	Outbred1866	Outbred1866	F	71
Outbred1867	Rattus norvegicus	NCBITaxon	NCBITaxon:10116	multi-cellular organism	UBERON	UBERON:0000468	Animals	Outbred1867	Outbred1867	F	71
Outbred1868	Rattus norvegicus	NCBITaxon	NCBITaxon:10116	multi-cellular organism	UBERON	UBERON:0000468	Animals	Outbred1868	Outbred1868	F	71
Outbred1869	Rattus norvegicus	NCBITaxon	NCBITaxon:10116	multi-cellular organism	UBERON	UBERON:0000468	Animals	Outbred1869	Outbred1869	F	71
Outbred187	Rattus norvegicus	NCBITaxon	NCBITaxon:10116	multi-cellular organism	UBERON	UBERON:0000468	Animals	Outbred187	Outbred187	F	64
Outbred1870	Rattus norvegicus	NCBITaxon	NCBITaxon:10116	multi-cellular organism	UBERON	UBERON:0000468	Animals	Outbred1870	Outbred1870	F	71
Outbred1871	Rattus norvegicus	NCBITaxon	NCBITaxon:10116	multi-cellular organism	UBERON	UBERON:0000468	Animals	Outbred1871	Outbred1871	F	71
Outbred1872	Rattus norvegicus	NCBITaxon	NCBITaxon:10116	multi-cellular organism	UBERON	UBERON:0000468	Animals	Outbred1872	Outbred1872	F	71
Outbred1873	Rattus norvegicus	NCBITaxon	NCBITaxon:10116	multi-cellular organism	UBERON	UBERON:0000468	Animals	Outbred1873	Outbred1873	F	71
Outbred1874	Rattus norvegicus	NCBITaxon	NCBITaxon:10116	multi-cellular organism	UBERON	UBERON:0000468	Animals	Outbred1874	Outbred1874	F	71
Outbred1875	Rattus norvegicus	NCBITaxon	NCBITaxon:10116	multi-cellular organism	UBERON	UBERON:0000468	Animals	Outbred1875	Outbred1875	F	71
Outbred1876	Rattus norvegicus	NCBITaxon	NCBITaxon:10116	multi-cellular organism	UBERON	UBERON:0000468	Animals	Outbred1876	Outbred1876	F	71
Outbred1877	Rattus norvegicus	NCBITaxon	NCBITaxon:10116	multi-cellular organism	UBERON	UBERON:0000468	Animals	Outbred1877	Outbred1877	F	71
Outbred1878	Rattus norvegicus	NCBITaxon	NCBITaxon:10116	multi-cellular organism	UBERON	UBERON:0000468	Animals	Outbred1878	Outbred1878	F	71
Outbred1879	Rattus norvegicus	NCBITaxon	NCBITaxon:10116	multi-cellular organism	UBERON	UBERON:0000468	Animals	Outbred1879	Outbred1879	F	71
Outbred188	Rattus norvegicus	NCBITaxon	NCBITaxon:10116	multi-cellular organism	UBERON	UBERON:0000468	Animals	Outbred188	Outbred188	F	64
Outbred1880	Rattus norvegicus	NCBITaxon	NCBITaxon:10116	multi-cellular organism	UBERON	UBERON:0000468	Animals	Outbred1880	Outbred1880	F	71
Outbred1881	Rattus norvegicus	NCBITaxon	NCBITaxon:10116	multi-cellular organism	UBERON	UBERON:0000468	Animals	Outbred1881	Outbred1881	F	71
Outbred1882	Rattus norvegicus	NCBITaxon	NCBITaxon:10116	multi-cellular organism	UBERON	UBERON:0000468	Animals	Outbred1882	Outbred1882	F	71
Outbred1883	Rattus norvegicus	NCBITaxon	NCBITaxon:10116	multi-cellular organism	UBERON	UBERON:0000468	Animals	Outbred1883	Outbred1883	F	71
Outbred1884	Rattus norvegicus	NCBITaxon	NCBITaxon:10116	multi-cellular organism	UBERON	UBERON:0000468	Animals	Outbred1884	Outbred1884	F	71
Outbred1885	Rattus norvegicus	NCBITaxon	NCBITaxon:10116	multi-cellular organism	UBERON	UBERON:0000468	Animals	Outbred1885	Outbred1885	F	71
Outbred1886	Rattus norvegicus	NCBITaxon	NCBITaxon:10116	multi-cellular organism	UBERON	UBERON:0000468	Animals	Outbred1886	Outbred1886	F	71
Outbred1887	Rattus norvegicus	NCBITaxon	NCBITaxon:10116	multi-cellular organism	UBERON	UBERON:0000468	Animals	Outbred1887	Outbred1887	F	71
Outbred1888	Rattus norvegicus	NCBITaxon	NCBITaxon:10116	multi-cellular organism	UBERON	UBERON:0000468	Animals	Outbred1888	Outbred1888	F	71
Outbred1889	Rattus norvegicus	NCBITaxon	NCBITaxon:10116	multi-cellular organism	UBERON	UBERON:0000468	Animals	Outbred1889	Outbred1889	F	71
Outbred189	Rattus norvegicus	NCBITaxon	NCBITaxon:10116	multi-cellular organism	UBERON	UBERON:0000468	Animals	Outbred189	Outbred189	F	64
Outbred1890	Rattus norvegicus	NCBITaxon	NCBITaxon:10116	multi-cellular organism	UBERON	UBERON:0000468	Animals	Outbred1890	Outbred1890	F	71
Outbred1891	Rattus norvegicus	NCBITaxon	NCBITaxon:10116	multi-cellular organism	UBERON	UBERON:0000468	Animals	Outbred1891	Outbred1891	F	71
Outbred1892	Rattus norvegicus	NCBITaxon	NCBITaxon:10116	multi-cellular organism	UBERON	UBERON:0000468	Animals	Outbred1892	Outbred1892	F	71
Outbred1893	Rattus norvegicus	NCBITaxon	NCBITaxon:10116	multi-cellular organism	UBERON	UBERON:0000468	Animals	Outbred1893	Outbred1893	F	71
Outbred1894	Rattus norvegicus	NCBITaxon	NCBITaxon:10116	multi-cellular organism	UBERON	UBERON:0000468	Animals	Outbred1894	Outbred1894	F	71
Outbred1895	Rattus norvegicus	NCBITaxon	NCBITaxon:10116	multi-cellular organism	UBERON	UBERON:0000468	Animals	Outbred1895	Outbred1895	F	71
Outbred1896	Rattus norvegicus	NCBITaxon	NCBITaxon:10116	multi-cellular organism	UBERON	UBERON:0000468	Animals	Outbred1896	Outbred1896	F	71
Outbred1897	Rattus norvegicus	NCBITaxon	NCBITaxon:10116	multi-cellular organism	UBERON	UBERON:0000468	Animals	Outbred1897	Outbred1897	F	71
Outbred1898	Rattus norvegicus	NCBITaxon	NCBITaxon:10116	multi-cellular organism	UBERON	UBERON:0000468	Animals	Outbred1898	Outbred1898	F	71
Outbred1899	Rattus norvegicus	NCBITaxon	NCBITaxon:10116	multi-cellular organism	UBERON	UBERON:0000468	Animals	Outbred1899	Outbred1899	F	71
Outbred19	Rattus norvegicus	NCBITaxon	NCBITaxon:10116	multi-cellular organism	UBERON	UBERON:0000468	Animals	Outbred19	Outbred19	M	64
Outbred190	Rattus norvegicus	NCBITaxon	NCBITaxon:10116	multi-cellular organism	UBERON	UBERON:0000468	Animals	Outbred190	Outbred190	F	64
Outbred1900	Rattus norvegicus	NCBITaxon	NCBITaxon:10116	multi-cellular organism	UBERON	UBERON:0000468	Animals	Outbred1900	Outbred1900	F	71
Outbred1901	Rattus norvegicus	NCBITaxon	NCBITaxon:10116	multi-cellular organism	UBERON	UBERON:0000468	Animals	Outbred1901	Outbred1901	F	71
Outbred1902	Rattus norvegicus	NCBITaxon	NCBITaxon:10116	multi-cellular organism	UBERON	UBERON:0000468	Animals	Outbred1902	Outbred1902	F	71
Outbred1903	Rattus norvegicus	NCBITaxon	NCBITaxon:10116	multi-cellular organism	UBERON	UBERON:0000468	Animals	Outbred1903	Outbred1903	F	71
Outbred1904	Rattus norvegicus	NCBITaxon	NCBITaxon:10116	multi-cellular organism	UBERON	UBERON:0000468	Animals	Outbred1904	Outbred1904	F	71
Outbred1905	Rattus norvegicus	NCBITaxon	NCBITaxon:10116	multi-cellular organism	UBERON	UBERON:0000468	Animals	Outbred1905	Outbred1905	F	71
Outbred1906	Rattus norvegicus	NCBITaxon	NCBITaxon:10116	multi-cellular organism	UBERON	UBERON:0000468	Animals	Outbred1906	Outbred1906	F	71
Outbred1907	Rattus norvegicus	NCBITaxon	NCBITaxon:10116	multi-cellular organism	UBERON	UBERON:0000468	Animals	Outbred1907	Outbred1907	F	71
Outbred1908	Rattus norvegicus	NCBITaxon	NCBITaxon:10116	multi-cellular organism	UBERON	UBERON:0000468	Animals	Outbred1908	Outbred1908	F	71
Outbred1909	Rattus norvegicus	NCBITaxon	NCBITaxon:10116	multi-cellular organism	UBERON	UBERON:0000468	Animals	Outbred1909	Outbred1909	F	71
Outbred191	Rattus norvegicus	NCBITaxon	NCBITaxon:10116	multi-cellular organism	UBERON	UBERON:0000468	Animals	Outbred191	Outbred191	F	64
Outbred1910	Rattus norvegicus	NCBITaxon	NCBITaxon:10116	multi-cellular organism	UBERON	UBERON:0000468	Animals	Outbred1910	Outbred1910	F	71
Outbred1911	Rattus norvegicus	NCBITaxon	NCBITaxon:10116	multi-cellular organism	UBERON	UBERON:0000468	Animals	Outbred1911	Outbred1911	F	71
Outbred1912	Rattus norvegicus	NCBITaxon	NCBITaxon:10116	multi-cellular organism	UBERON	UBERON:0000468	Animals	Outbred1912	Outbred1912	F	71
Outbred1913	Rattus norvegicus	NCBITaxon	NCBITaxon:10116	multi-cellular organism	UBERON	UBERON:0000468	Animals	Outbred1913	Outbred1913	F	71
Outbred1914	Rattus norvegicus	NCBITaxon	NCBITaxon:10116	multi-cellular organism	UBERON	UBERON:0000468	Animals	Outbred1914	Outbred1914	F	71
Outbred1915	Rattus norvegicus	NCBITaxon	NCBITaxon:10116	multi-cellular organism	UBERON	UBERON:0000468	Animals	Outbred1915	Outbred1915	F	71
Outbred1916	Rattus norvegicus	NCBITaxon	NCBITaxon:10116	multi-cellular organism	UBERON	UBERON:0000468	Animals	Outbred1916	Outbred1916	F	71
Outbred1917	Rattus norvegicus	NCBITaxon	NCBITaxon:10116	multi-cellular organism	UBERON	UBERON:0000468	Animals	Outbred1917	Outbred1917	F	71
Outbred1918	Rattus norvegicus	NCBITaxon	NCBITaxon:10116	multi-cellular organism	UBERON	UBERON:0000468	Animals	Outbred1918	Outbred1918	F	71
Outbred1919	Rattus norvegicus	NCBITaxon	NCBITaxon:10116	multi-cellular organism	UBERON	UBERON:0000468	Animals	Outbred1919	Outbred1919	F	71
Outbred192	Rattus norvegicus	NCBITaxon	NCBITaxon:10116	multi-cellular organism	UBERON	UBERON:0000468	Animals	Outbred192	Outbred192	F	64
Outbred1920	Rattus norvegicus	NCBITaxon	NCBITaxon:10116	multi-cellular organism	UBERON	UBERON:0000468	Animals	Outbred1920	Outbred1920	F	71
Outbred1921	Rattus norvegicus	NCBITaxon	NCBITaxon:10116	multi-cellular organism	UBERON	UBERON:0000468	Animals	Outbred1921	Outbred1921	F	71
Outbred1922	Rattus norvegicus	NCBITaxon	NCBITaxon:10116	multi-cellular organism	UBERON	UBERON:0000468	Animals	Outbred1922	Outbred1922	F	71
Outbred1923	Rattus norvegicus	NCBITaxon	NCBITaxon:10116	multi-cellular organism	UBERON	UBERON:0000468	Animals	Outbred1923	Outbred1923	F	71
Outbred1924	Rattus norvegicus	NCBITaxon	NCBITaxon:10116	multi-cellular organism	UBERON	UBERON:0000468	Animals	Outbred1924	Outbred1924	F	71
Outbred1925	Rattus norvegicus	NCBITaxon	NCBITaxon:10116	multi-cellular organism	UBERON	UBERON:0000468	Animals	Outbred1925	Outbred1925	F	71
Outbred1926	Rattus norvegicus	NCBITaxon	NCBITaxon:10116	multi-cellular organism	UBERON	UBERON:0000468	Animals	Outbred1926	Outbred1926	F	71
Outbred1927	Rattus norvegicus	NCBITaxon	NCBITaxon:10116	multi-cellular organism	UBERON	UBERON:0000468	Animals	Outbred1927	Outbred1927	F	71
Outbred1928	Rattus norvegicus	NCBITaxon	NCBITaxon:10116	multi-cellular organism	UBERON	UBERON:0000468	Animals	Outbred1928	Outbred1928	F	71
Outbred1929	Rattus norvegicus	NCBITaxon	NCBITaxon:10116	multi-cellular organism	UBERON	UBERON:0000468	Animals	Outbred1929	Outbred1929	F	71
Outbred193	Rattus norvegicus	NCBITaxon	NCBITaxon:10116	multi-cellular organism	UBERON	UBERON:0000468	Animals	Outbred193	Outbred193	F	64
Outbred1930	Rattus norvegicus	NCBITaxon	NCBITaxon:10116	multi-cellular organism	UBERON	UBERON:0000468	Animals	Outbred1930	Outbred1930	F	71
Outbred1931	Rattus norvegicus	NCBITaxon	NCBITaxon:10116	multi-cellular organism	UBERON	UBERON:0000468	Animals	Outbred1931	Outbred1931	F	71
Outbred1932	Rattus norvegicus	NCBITaxon	NCBITaxon:10116	multi-cellular organism	UBERON	UBERON:0000468	Animals	Outbred1932	Outbred1932	F	71
Outbred1933	Rattus norvegicus	NCBITaxon	NCBITaxon:10116	multi-cellular organism	UBERON	UBERON:0000468	Animals	Outbred1933	Outbred1933	F	71
Outbred1934	Rattus norvegicus	NCBITaxon	NCBITaxon:10116	multi-cellular organism	UBERON	UBERON:0000468	Animals	Outbred1934	Outbred1934	F	71
Outbred1935	Rattus norvegicus	NCBITaxon	NCBITaxon:10116	multi-cellular organism	UBERON	UBERON:0000468	Animals	Outbred1935	Outbred1935	F	71
Outbred1936	Rattus norvegicus	NCBITaxon	NCBITaxon:10116	multi-cellular organism	UBERON	UBERON:0000468	Animals	Outbred1936	Outbred1936	F	71
Outbred1937	Rattus norvegicus	NCBITaxon	NCBITaxon:10116	multi-cellular organism	UBERON	UBERON:0000468	Animals	Outbred1937	Outbred1937	F	71
Outbred1938	Rattus norvegicus	NCBITaxon	NCBITaxon:10116	multi-cellular organism	UBERON	UBERON:0000468	Animals	Outbred1938	Outbred1938	F	71
Outbred1939	Rattus norvegicus	NCBITaxon	NCBITaxon:10116	multi-cellular organism	UBERON	UBERON:0000468	Animals	Outbred1939	Outbred1939	F	71
Outbred194	Rattus norvegicus	NCBITaxon	NCBITaxon:10116	multi-cellular organism	UBERON	UBERON:0000468	Animals	Outbred194	Outbred194	F	64
Outbred1940	Rattus norvegicus	NCBITaxon	NCBITaxon:10116	multi-cellular organism	UBERON	UBERON:0000468	Animals	Outbred1940	Outbred1940	F	71
Outbred1941	Rattus norvegicus	NCBITaxon	NCBITaxon:10116	multi-cellular organism	UBERON	UBERON:0000468	Animals	Outbred1941	Outbred1941	F	71
Outbred1942	Rattus norvegicus	NCBITaxon	NCBITaxon:10116	multi-cellular organism	UBERON	UBERON:0000468	Animals	Outbred1942	Outbred1942	F	71
Outbred1943	Rattus norvegicus	NCBITaxon	NCBITaxon:10116	multi-cellular organism	UBERON	UBERON:0000468	Animals	Outbred1943	Outbred1943	F	71
Outbred1944	Rattus norvegicus	NCBITaxon	NCBITaxon:10116	multi-cellular organism	UBERON	UBERON:0000468	Animals	Outbred1944	Outbred1944	F	71
Outbred1945	Rattus norvegicus	NCBITaxon	NCBITaxon:10116	multi-cellular organism	UBERON	UBERON:0000468	Animals	Outbred1945	Outbred1945	F	71
Outbred1946	Rattus norvegicus	NCBITaxon	NCBITaxon:10116	multi-cellular organism	UBERON	UBERON:0000468	Animals	Outbred1946	Outbred1946	F	71
Outbred1947	Rattus norvegicus	NCBITaxon	NCBITaxon:10116	multi-cellular organism	UBERON	UBERON:0000468	Animals	Outbred1947	Outbred1947	F	71
Outbred1948	Rattus norvegicus	NCBITaxon	NCBITaxon:10116	multi-cellular organism	UBERON	UBERON:0000468	Animals	Outbred1948	Outbred1948	F	71
Outbred1949	Rattus norvegicus	NCBITaxon	NCBITaxon:10116	multi-cellular organism	UBERON	UBERON:0000468	Animals	Outbred1949	Outbred1949	F	71
Outbred195	Rattus norvegicus	NCBITaxon	NCBITaxon:10116	multi-cellular organism	UBERON	UBERON:0000468	Animals	Outbred195	Outbred195	F	64
Outbred1950	Rattus norvegicus	NCBITaxon	NCBITaxon:10116	multi-cellular organism	UBERON	UBERON:0000468	Animals	Outbred1950	Outbred1950	F	71
Outbred1951	Rattus norvegicus	NCBITaxon	NCBITaxon:10116	multi-cellular organism	UBERON	UBERON:0000468	Animals	Outbred1951	Outbred1951	F	71
Outbred1952	Rattus norvegicus	NCBITaxon	NCBITaxon:10116	multi-cellular organism	UBERON	UBERON:0000468	Animals	Outbred1952	Outbred1952	F	71
Outbred1953	Rattus norvegicus	NCBITaxon	NCBITaxon:10116	multi-cellular organism	UBERON	UBERON:0000468	Animals	Outbred1953	Outbred1953	F	71
Outbred1954	Rattus norvegicus	NCBITaxon	NCBITaxon:10116	multi-cellular organism	UBERON	UBERON:0000468	Animals	Outbred1954	Outbred1954	F	71
Outbred1955	Rattus norvegicus	NCBITaxon	NCBITaxon:10116	multi-cellular organism	UBERON	UBERON:0000468	Animals	Outbred1955	Outbred1955	F	71
Outbred1956	Rattus norvegicus	NCBITaxon	NCBITaxon:10116	multi-cellular organism	UBERON	UBERON:0000468	Animals	Outbred1956	Outbred1956	F	71
Outbred1957	Rattus norvegicus	NCBITaxon	NCBITaxon:10116	multi-cellular organism	UBERON	UBERON:0000468	Animals	Outbred1957	Outbred1957	F	71
Outbred1958	Rattus norvegicus	NCBITaxon	NCBITaxon:10116	multi-cellular organism	UBERON	UBERON:0000468	Animals	Outbred1958	Outbred1958	F	71
Outbred1959	Rattus norvegicus	NCBITaxon	NCBITaxon:10116	multi-cellular organism	UBERON	UBERON:0000468	Animals	Outbred1959	Outbred1959	F	71
Outbred196	Rattus norvegicus	NCBITaxon	NCBITaxon:10116	multi-cellular organism	UBERON	UBERON:0000468	Animals	Outbred196	Outbred196	F	64
Outbred1960	Rattus norvegicus	NCBITaxon	NCBITaxon:10116	multi-cellular organism	UBERON	UBERON:0000468	Animals	Outbred1960	Outbred1960	F	71
Outbred1961	Rattus norvegicus	NCBITaxon	NCBITaxon:10116	multi-cellular organism	UBERON	UBERON:0000468	Animals	Outbred1961	Outbred1961	F	71
Outbred1962	Rattus norvegicus	NCBITaxon	NCBITaxon:10116	multi-cellular organism	UBERON	UBERON:0000468	Animals	Outbred1962	Outbred1962	F	71
Outbred1963	Rattus norvegicus	NCBITaxon	NCBITaxon:10116	multi-cellular organism	UBERON	UBERON:0000468	Animals	Outbred1963	Outbred1963	F	71
Outbred1964	Rattus norvegicus	NCBITaxon	NCBITaxon:10116	multi-cellular organism	UBERON	UBERON:0000468	Animals	Outbred1964	Outbred1964	F	71
Outbred1965	Rattus norvegicus	NCBITaxon	NCBITaxon:10116	multi-cellular organism	UBERON	UBERON:0000468	Animals	Outbred1965	Outbred1965	F	71
Outbred1966	Rattus norvegicus	NCBITaxon	NCBITaxon:10116	multi-cellular organism	UBERON	UBERON:0000468	Animals	Outbred1966	Outbred1966	F	71
Outbred1967	Rattus norvegicus	NCBITaxon	NCBITaxon:10116	multi-cellular organism	UBERON	UBERON:0000468	Animals	Outbred1967	Outbred1967	F	71
Outbred1968	Rattus norvegicus	NCBITaxon	NCBITaxon:10116	multi-cellular organism	UBERON	UBERON:0000468	Animals	Outbred1968	Outbred1968	F	71
Outbred1969	Rattus norvegicus	NCBITaxon	NCBITaxon:10116	multi-cellular organism	UBERON	UBERON:0000468	Animals	Outbred1969	Outbred1969	F	71
Outbred197	Rattus norvegicus	NCBITaxon	NCBITaxon:10116	multi-cellular organism	UBERON	UBERON:0000468	Animals	Outbred197	Outbred197	F	64
Outbred1970	Rattus norvegicus	NCBITaxon	NCBITaxon:10116	multi-cellular organism	UBERON	UBERON:0000468	Animals	Outbred1970	Outbred1970	F	71
Outbred1971	Rattus norvegicus	NCBITaxon	NCBITaxon:10116	multi-cellular organism	UBERON	UBERON:0000468	Animals	Outbred1971	Outbred1971	F	71
Outbred1972	Rattus norvegicus	NCBITaxon	NCBITaxon:10116	multi-cellular organism	UBERON	UBERON:0000468	Animals	Outbred1972	Outbred1972	F	71
Outbred1973	Rattus norvegicus	NCBITaxon	NCBITaxon:10116	multi-cellular organism	UBERON	UBERON:0000468	Animals	Outbred1973	Outbred1973	F	71
Outbred1974	Rattus norvegicus	NCBITaxon	NCBITaxon:10116	multi-cellular organism	UBERON	UBERON:0000468	Animals	Outbred1974	Outbred1974	F	71
Outbred1975	Rattus norvegicus	NCBITaxon	NCBITaxon:10116	multi-cellular organism	UBERON	UBERON:0000468	Animals	Outbred1975	Outbred1975	F	71
Outbred1976	Rattus norvegicus	NCBITaxon	NCBITaxon:10116	multi-cellular organism	UBERON	UBERON:0000468	Animals	Outbred1976	Outbred1976	F	71
Outbred1977	Rattus norvegicus	NCBITaxon	NCBITaxon:10116	multi-cellular organism	UBERON	UBERON:0000468	Animals	Outbred1977	Outbred1977	F	71
Outbred1978	Rattus norvegicus	NCBITaxon	NCBITaxon:10116	multi-cellular organism	UBERON	UBERON:0000468	Animals	Outbred1978	Outbred1978	F	71
Outbred1979	Rattus norvegicus	NCBITaxon	NCBITaxon:10116	multi-cellular organism	UBERON	UBERON:0000468	Animals	Outbred1979	Outbred1979	F	71
Outbred198	Rattus norvegicus	NCBITaxon	NCBITaxon:10116	multi-cellular organism	UBERON	UBERON:0000468	Animals	Outbred198	Outbred198	F	64
Outbred1980	Rattus norvegicus	NCBITaxon	NCBITaxon:10116	multi-cellular organism	UBERON	UBERON:0000468	Animals	Outbred1980	Outbred1980	F	71
Outbred1981	Rattus norvegicus	NCBITaxon	NCBITaxon:10116	multi-cellular organism	UBERON	UBERON:0000468	Animals	Outbred1981	Outbred1981	F	71
Outbred1982	Rattus norvegicus	NCBITaxon	NCBITaxon:10116	multi-cellular organism	UBERON	UBERON:0000468	Animals	Outbred1982	Outbred1982	F	71
Outbred1983	Rattus norvegicus	NCBITaxon	NCBITaxon:10116	multi-cellular organism	UBERON	UBERON:0000468	Animals	Outbred1983	Outbred1983	F	71
Outbred1984	Rattus norvegicus	NCBITaxon	NCBITaxon:10116	multi-cellular organism	UBERON	UBERON:0000468	Animals	Outbred1984	Outbred1984	F	71
Outbred1985	Rattus norvegicus	NCBITaxon	NCBITaxon:10116	multi-cellular organism	UBERON	UBERON:0000468	Animals	Outbred1985	Outbred1985	F	71
Outbred1986	Rattus norvegicus	NCBITaxon	NCBITaxon:10116	multi-cellular organism	UBERON	UBERON:0000468	Animals	Outbred1986	Outbred1986	F	71
Outbred1987	Rattus norvegicus	NCBITaxon	NCBITaxon:10116	multi-cellular organism	UBERON	UBERON:0000468	Animals	Outbred1987	Outbred1987	F	71
Outbred1988	Rattus norvegicus	NCBITaxon	NCBITaxon:10116	multi-cellular organism	UBERON	UBERON:0000468	Animals	Outbred1988	Outbred1988	F	71
Outbred1989	Rattus norvegicus	NCBITaxon	NCBITaxon:10116	multi-cellular organism	UBERON	UBERON:0000468	Animals	Outbred1989	Outbred1989	F	71
Outbred199	Rattus norvegicus	NCBITaxon	NCBITaxon:10116	multi-cellular organism	UBERON	UBERON:0000468	Animals	Outbred199	Outbred199	F	64
Outbred1990	Rattus norvegicus	NCBITaxon	NCBITaxon:10116	multi-cellular organism	UBERON	UBERON:0000468	Animals	Outbred1990	Outbred1990	F	71
Outbred1991	Rattus norvegicus	NCBITaxon	NCBITaxon:10116	multi-cellular organism	UBERON	UBERON:0000468	Animals	Outbred1991	Outbred1991	F	71
Outbred1992	Rattus norvegicus	NCBITaxon	NCBITaxon:10116	multi-cellular organism	UBERON	UBERON:0000468	Animals	Outbred1992	Outbred1992	F	71
Outbred1993	Rattus norvegicus	NCBITaxon	NCBITaxon:10116	multi-cellular organism	UBERON	UBERON:0000468	Animals	Outbred1993	Outbred1993	F	71
Outbred1994	Rattus norvegicus	NCBITaxon	NCBITaxon:10116	multi-cellular organism	UBERON	UBERON:0000468	Animals	Outbred1994	Outbred1994	F	71
Outbred1995	Rattus norvegicus	NCBITaxon	NCBITaxon:10116	multi-cellular organism	UBERON	UBERON:0000468	Animals	Outbred1995	Outbred1995	F	71
Outbred1996	Rattus norvegicus	NCBITaxon	NCBITaxon:10116	multi-cellular organism	UBERON	UBERON:0000468	Animals	Outbred1996	Outbred1996	F	71
Outbred1997	Rattus norvegicus	NCBITaxon	NCBITaxon:10116	multi-cellular organism	UBERON	UBERON:0000468	Animals	Outbred1997	Outbred1997	F	71
Outbred1998	Rattus norvegicus	NCBITaxon	NCBITaxon:10116	multi-cellular organism	UBERON	UBERON:0000468	Animals	Outbred1998	Outbred1998	F	71
Outbred1999	Rattus norvegicus	NCBITaxon	NCBITaxon:10116	multi-cellular organism	UBERON	UBERON:0000468	Animals	Outbred1999	Outbred1999	F	71
Outbred2	Rattus norvegicus	NCBITaxon	NCBITaxon:10116	multi-cellular organism	UBERON	UBERON:0000468	Animals	Outbred2	Outbred2	M	64
Outbred20	Rattus norvegicus	NCBITaxon	NCBITaxon:10116	multi-cellular organism	UBERON	UBERON:0000468	Animals	Outbred20	Outbred20	M	64
Outbred200	Rattus norvegicus	NCBITaxon	NCBITaxon:10116	multi-cellular organism	UBERON	UBERON:0000468	Animals	Outbred200	Outbred200	F	64
Outbred2000	Rattus norvegicus	NCBITaxon	NCBITaxon:10116	multi-cellular organism	UBERON	UBERON:0000468	Animals	Outbred2000	Outbred2000	F	71
Outbred2001	Rattus norvegicus	NCBITaxon	NCBITaxon:10116	multi-cellular organism	UBERON	UBERON:0000468	Animals	Outbred2001	Outbred2001	F	71
Outbred2002	Rattus norvegicus	NCBITaxon	NCBITaxon:10116	multi-cellular organism	UBERON	UBERON:0000468	Animals	Outbred2002	Outbred2002	F	71
Outbred2003	Rattus norvegicus	NCBITaxon	NCBITaxon:10116	multi-cellular organism	UBERON	UBERON:0000468	Animals	Outbred2003	Outbred2003	F	71
Outbred2004	Rattus norvegicus	NCBITaxon	NCBITaxon:10116	multi-cellular organism	UBERON	UBERON:0000468	Animals	Outbred2004	Outbred2004	F	71
Outbred2005	Rattus norvegicus	NCBITaxon	NCBITaxon:10116	multi-cellular organism	UBERON	UBERON:0000468	Animals	Outbred2005	Outbred2005	F	71
Outbred2006	Rattus norvegicus	NCBITaxon	NCBITaxon:10116	multi-cellular organism	UBERON	UBERON:0000468	Animals	Outbred2006	Outbred2006	F	71
Outbred2007	Rattus norvegicus	NCBITaxon	NCBITaxon:10116	multi-cellular organism	UBERON	UBERON:0000468	Animals	Outbred2007	Outbred2007	F	71
Outbred2008	Rattus norvegicus	NCBITaxon	NCBITaxon:10116	multi-cellular organism	UBERON	UBERON:0000468	Animals	Outbred2008	Outbred2008	F	71
Outbred2009	Rattus norvegicus	NCBITaxon	NCBITaxon:10116	multi-cellular organism	UBERON	UBERON:0000468	Animals	Outbred2009	Outbred2009	F	71
Outbred201	Rattus norvegicus	NCBITaxon	NCBITaxon:10116	multi-cellular organism	UBERON	UBERON:0000468	Animals	Outbred201	Outbred201	F	64
Outbred2010	Rattus norvegicus	NCBITaxon	NCBITaxon:10116	multi-cellular organism	UBERON	UBERON:0000468	Animals	Outbred2010	Outbred2010	F	71
Outbred2011	Rattus norvegicus	NCBITaxon	NCBITaxon:10116	multi-cellular organism	UBERON	UBERON:0000468	Animals	Outbred2011	Outbred2011	F	71
Outbred202	Rattus norvegicus	NCBITaxon	NCBITaxon:10116	multi-cellular organism	UBERON	UBERON:0000468	Animals	Outbred202	Outbred202	F	64
Outbred203	Rattus norvegicus	NCBITaxon	NCBITaxon:10116	multi-cellular organism	UBERON	UBERON:0000468	Animals	Outbred203	Outbred203	F	64
Outbred204	Rattus norvegicus	NCBITaxon	NCBITaxon:10116	multi-cellular organism	UBERON	UBERON:0000468	Animals	Outbred204	Outbred204	F	64
Outbred205	Rattus norvegicus	NCBITaxon	NCBITaxon:10116	multi-cellular organism	UBERON	UBERON:0000468	Animals	Outbred205	Outbred205	F	64
Outbred206	Rattus norvegicus	NCBITaxon	NCBITaxon:10116	multi-cellular organism	UBERON	UBERON:0000468	Animals	Outbred206	Outbred206	F	64
Outbred207	Rattus norvegicus	NCBITaxon	NCBITaxon:10116	multi-cellular organism	UBERON	UBERON:0000468	Animals	Outbred207	Outbred207	F	64
Outbred208	Rattus norvegicus	NCBITaxon	NCBITaxon:10116	multi-cellular organism	UBERON	UBERON:0000468	Animals	Outbred208	Outbred208	F	64
Outbred209	Rattus norvegicus	NCBITaxon	NCBITaxon:10116	multi-cellular organism	UBERON	UBERON:0000468	Animals	Outbred209	Outbred209	F	64
Outbred21	Rattus norvegicus	NCBITaxon	NCBITaxon:10116	multi-cellular organism	UBERON	UBERON:0000468	Animals	Outbred21	Outbred21	M	64
Outbred210	Rattus norvegicus	NCBITaxon	NCBITaxon:10116	multi-cellular organism	UBERON	UBERON:0000468	Animals	Outbred210	Outbred210	F	64
Outbred211	Rattus norvegicus	NCBITaxon	NCBITaxon:10116	multi-cellular organism	UBERON	UBERON:0000468	Animals	Outbred211	Outbred211	F	64
Outbred212	Rattus norvegicus	NCBITaxon	NCBITaxon:10116	multi-cellular organism	UBERON	UBERON:0000468	Animals	Outbred212	Outbred212	F	64
Outbred213	Rattus norvegicus	NCBITaxon	NCBITaxon:10116	multi-cellular organism	UBERON	UBERON:0000468	Animals	Outbred213	Outbred213	F	64
Outbred214	Rattus norvegicus	NCBITaxon	NCBITaxon:10116	multi-cellular organism	UBERON	UBERON:0000468	Animals	Outbred214	Outbred214	F	64
Outbred215	Rattus norvegicus	NCBITaxon	NCBITaxon:10116	multi-cellular organism	UBERON	UBERON:0000468	Animals	Outbred215	Outbred215	F	64
Outbred216	Rattus norvegicus	NCBITaxon	NCBITaxon:10116	multi-cellular organism	UBERON	UBERON:0000468	Animals	Outbred216	Outbred216	F	64
Outbred217	Rattus norvegicus	NCBITaxon	NCBITaxon:10116	multi-cellular organism	UBERON	UBERON:0000468	Animals	Outbred217	Outbred217	F	64
Outbred218	Rattus norvegicus	NCBITaxon	NCBITaxon:10116	multi-cellular organism	UBERON	UBERON:0000468	Animals	Outbred218	Outbred218	F	64
Outbred219	Rattus norvegicus	NCBITaxon	NCBITaxon:10116	multi-cellular organism	UBERON	UBERON:0000468	Animals	Outbred219	Outbred219	F	64
Outbred22	Rattus norvegicus	NCBITaxon	NCBITaxon:10116	multi-cellular organism	UBERON	UBERON:0000468	Animals	Outbred22	Outbred22	M	64
Outbred220	Rattus norvegicus	NCBITaxon	NCBITaxon:10116	multi-cellular organism	UBERON	UBERON:0000468	Animals	Outbred220	Outbred220	F	64
Outbred221	Rattus norvegicus	NCBITaxon	NCBITaxon:10116	multi-cellular organism	UBERON	UBERON:0000468	Animals	Outbred221	Outbred221	F	64
Outbred222	Rattus norvegicus	NCBITaxon	NCBITaxon:10116	multi-cellular organism	UBERON	UBERON:0000468	Animals	Outbred222	Outbred222	M	65
Outbred223	Rattus norvegicus	NCBITaxon	NCBITaxon:10116	multi-cellular organism	UBERON	UBERON:0000468	Animals	Outbred223	Outbred223	M	65
Outbred224	Rattus norvegicus	NCBITaxon	NCBITaxon:10116	multi-cellular organism	UBERON	UBERON:0000468	Animals	Outbred224	Outbred224	M	65
Outbred225	Rattus norvegicus	NCBITaxon	NCBITaxon:10116	multi-cellular organism	UBERON	UBERON:0000468	Animals	Outbred225	Outbred225	M	65
Outbred226	Rattus norvegicus	NCBITaxon	NCBITaxon:10116	multi-cellular organism	UBERON	UBERON:0000468	Animals	Outbred226	Outbred226	M	65
Outbred227	Rattus norvegicus	NCBITaxon	NCBITaxon:10116	multi-cellular organism	UBERON	UBERON:0000468	Animals	Outbred227	Outbred227	M	65
Outbred228	Rattus norvegicus	NCBITaxon	NCBITaxon:10116	multi-cellular organism	UBERON	UBERON:0000468	Animals	Outbred228	Outbred228	M	65
Outbred229	Rattus norvegicus	NCBITaxon	NCBITaxon:10116	multi-cellular organism	UBERON	UBERON:0000468	Animals	Outbred229	Outbred229	M	65
Outbred23	Rattus norvegicus	NCBITaxon	NCBITaxon:10116	multi-cellular organism	UBERON	UBERON:0000468	Animals	Outbred23	Outbred23	M	64
Outbred230	Rattus norvegicus	NCBITaxon	NCBITaxon:10116	multi-cellular organism	UBERON	UBERON:0000468	Animals	Outbred230	Outbred230	M	65
Outbred231	Rattus norvegicus	NCBITaxon	NCBITaxon:10116	multi-cellular organism	UBERON	UBERON:0000468	Animals	Outbred231	Outbred231	M	65
Outbred232	Rattus norvegicus	NCBITaxon	NCBITaxon:10116	multi-cellular organism	UBERON	UBERON:0000468	Animals	Outbred232	Outbred232	M	65
Outbred233	Rattus norvegicus	NCBITaxon	NCBITaxon:10116	multi-cellular organism	UBERON	UBERON:0000468	Animals	Outbred233	Outbred233	M	65
Outbred234	Rattus norvegicus	NCBITaxon	NCBITaxon:10116	multi-cellular organism	UBERON	UBERON:0000468	Animals	Outbred234	Outbred234	M	65
Outbred235	Rattus norvegicus	NCBITaxon	NCBITaxon:10116	multi-cellular organism	UBERON	UBERON:0000468	Animals	Outbred235	Outbred235	M	65
Outbred236	Rattus norvegicus	NCBITaxon	NCBITaxon:10116	multi-cellular organism	UBERON	UBERON:0000468	Animals	Outbred236	Outbred236	M	65
Outbred237	Rattus norvegicus	NCBITaxon	NCBITaxon:10116	multi-cellular organism	UBERON	UBERON:0000468	Animals	Outbred237	Outbred237	M	65
Outbred238	Rattus norvegicus	NCBITaxon	NCBITaxon:10116	multi-cellular organism	UBERON	UBERON:0000468	Animals	Outbred238	Outbred238	M	65
Outbred239	Rattus norvegicus	NCBITaxon	NCBITaxon:10116	multi-cellular organism	UBERON	UBERON:0000468	Animals	Outbred239	Outbred239	M	65
Outbred24	Rattus norvegicus	NCBITaxon	NCBITaxon:10116	multi-cellular organism	UBERON	UBERON:0000468	Animals	Outbred24	Outbred24	M	64
Outbred240	Rattus norvegicus	NCBITaxon	NCBITaxon:10116	multi-cellular organism	UBERON	UBERON:0000468	Animals	Outbred240	Outbred240	M	65
Outbred241	Rattus norvegicus	NCBITaxon	NCBITaxon:10116	multi-cellular organism	UBERON	UBERON:0000468	Animals	Outbred241	Outbred241	M	65
Outbred242	Rattus norvegicus	NCBITaxon	NCBITaxon:10116	multi-cellular organism	UBERON	UBERON:0000468	Animals	Outbred242	Outbred242	M	65
Outbred243	Rattus norvegicus	NCBITaxon	NCBITaxon:10116	multi-cellular organism	UBERON	UBERON:0000468	Animals	Outbred243	Outbred243	M	65
Outbred244	Rattus norvegicus	NCBITaxon	NCBITaxon:10116	multi-cellular organism	UBERON	UBERON:0000468	Animals	Outbred244	Outbred244	M	65
Outbred245	Rattus norvegicus	NCBITaxon	NCBITaxon:10116	multi-cellular organism	UBERON	UBERON:0000468	Animals	Outbred245	Outbred245	M	65
Outbred246	Rattus norvegicus	NCBITaxon	NCBITaxon:10116	multi-cellular organism	UBERON	UBERON:0000468	Animals	Outbred246	Outbred246	M	65
Outbred247	Rattus norvegicus	NCBITaxon	NCBITaxon:10116	multi-cellular organism	UBERON	UBERON:0000468	Animals	Outbred247	Outbred247	M	65
Outbred248	Rattus norvegicus	NCBITaxon	NCBITaxon:10116	multi-cellular organism	UBERON	UBERON:0000468	Animals	Outbred248	Outbred248	M	65
Outbred249	Rattus norvegicus	NCBITaxon	NCBITaxon:10116	multi-cellular organism	UBERON	UBERON:0000468	Animals	Outbred249	Outbred249	M	65
Outbred25	Rattus norvegicus	NCBITaxon	NCBITaxon:10116	multi-cellular organism	UBERON	UBERON:0000468	Animals	Outbred25	Outbred25	M	64
Outbred250	Rattus norvegicus	NCBITaxon	NCBITaxon:10116	multi-cellular organism	UBERON	UBERON:0000468	Animals	Outbred250	Outbred250	M	65
Outbred251	Rattus norvegicus	NCBITaxon	NCBITaxon:10116	multi-cellular organism	UBERON	UBERON:0000468	Animals	Outbred251	Outbred251	M	65
Outbred252	Rattus norvegicus	NCBITaxon	NCBITaxon:10116	multi-cellular organism	UBERON	UBERON:0000468	Animals	Outbred252	Outbred252	M	65
Outbred253	Rattus norvegicus	NCBITaxon	NCBITaxon:10116	multi-cellular organism	UBERON	UBERON:0000468	Animals	Outbred253	Outbred253	M	65
Outbred254	Rattus norvegicus	NCBITaxon	NCBITaxon:10116	multi-cellular organism	UBERON	UBERON:0000468	Animals	Outbred254	Outbred254	M	65
Outbred255	Rattus norvegicus	NCBITaxon	NCBITaxon:10116	multi-cellular organism	UBERON	UBERON:0000468	Animals	Outbred255	Outbred255	M	65
Outbred256	Rattus norvegicus	NCBITaxon	NCBITaxon:10116	multi-cellular organism	UBERON	UBERON:0000468	Animals	Outbred256	Outbred256	M	65
Outbred257	Rattus norvegicus	NCBITaxon	NCBITaxon:10116	multi-cellular organism	UBERON	UBERON:0000468	Animals	Outbred257	Outbred257	M	65
Outbred258	Rattus norvegicus	NCBITaxon	NCBITaxon:10116	multi-cellular organism	UBERON	UBERON:0000468	Animals	Outbred258	Outbred258	M	65
Outbred259	Rattus norvegicus	NCBITaxon	NCBITaxon:10116	multi-cellular organism	UBERON	UBERON:0000468	Animals	Outbred259	Outbred259	M	65
Outbred26	Rattus norvegicus	NCBITaxon	NCBITaxon:10116	multi-cellular organism	UBERON	UBERON:0000468	Animals	Outbred26	Outbred26	M	64
Outbred260	Rattus norvegicus	NCBITaxon	NCBITaxon:10116	multi-cellular organism	UBERON	UBERON:0000468	Animals	Outbred260	Outbred260	M	65
Outbred261	Rattus norvegicus	NCBITaxon	NCBITaxon:10116	multi-cellular organism	UBERON	UBERON:0000468	Animals	Outbred261	Outbred261	M	65
Outbred262	Rattus norvegicus	NCBITaxon	NCBITaxon:10116	multi-cellular organism	UBERON	UBERON:0000468	Animals	Outbred262	Outbred262	M	65
Outbred263	Rattus norvegicus	NCBITaxon	NCBITaxon:10116	multi-cellular organism	UBERON	UBERON:0000468	Animals	Outbred263	Outbred263	M	65
Outbred264	Rattus norvegicus	NCBITaxon	NCBITaxon:10116	multi-cellular organism	UBERON	UBERON:0000468	Animals	Outbred264	Outbred264	M	65
Outbred265	Rattus norvegicus	NCBITaxon	NCBITaxon:10116	multi-cellular organism	UBERON	UBERON:0000468	Animals	Outbred265	Outbred265	M	65
Outbred266	Rattus norvegicus	NCBITaxon	NCBITaxon:10116	multi-cellular organism	UBERON	UBERON:0000468	Animals	Outbred266	Outbred266	M	65
Outbred267	Rattus norvegicus	NCBITaxon	NCBITaxon:10116	multi-cellular organism	UBERON	UBERON:0000468	Animals	Outbred267	Outbred267	M	65
Outbred268	Rattus norvegicus	NCBITaxon	NCBITaxon:10116	multi-cellular organism	UBERON	UBERON:0000468	Animals	Outbred268	Outbred268	M	65
Outbred269	Rattus norvegicus	NCBITaxon	NCBITaxon:10116	multi-cellular organism	UBERON	UBERON:0000468	Animals	Outbred269	Outbred269	M	65
Outbred27	Rattus norvegicus	NCBITaxon	NCBITaxon:10116	multi-cellular organism	UBERON	UBERON:0000468	Animals	Outbred27	Outbred27	M	64
Outbred270	Rattus norvegicus	NCBITaxon	NCBITaxon:10116	multi-cellular organism	UBERON	UBERON:0000468	Animals	Outbred270	Outbred270	M	65
Outbred271	Rattus norvegicus	NCBITaxon	NCBITaxon:10116	multi-cellular organism	UBERON	UBERON:0000468	Animals	Outbred271	Outbred271	M	65
Outbred272	Rattus norvegicus	NCBITaxon	NCBITaxon:10116	multi-cellular organism	UBERON	UBERON:0000468	Animals	Outbred272	Outbred272	M	65
Outbred273	Rattus norvegicus	NCBITaxon	NCBITaxon:10116	multi-cellular organism	UBERON	UBERON:0000468	Animals	Outbred273	Outbred273	M	65
Outbred274	Rattus norvegicus	NCBITaxon	NCBITaxon:10116	multi-cellular organism	UBERON	UBERON:0000468	Animals	Outbred274	Outbred274	M	65
Outbred275	Rattus norvegicus	NCBITaxon	NCBITaxon:10116	multi-cellular organism	UBERON	UBERON:0000468	Animals	Outbred275	Outbred275	M	65
Outbred276	Rattus norvegicus	NCBITaxon	NCBITaxon:10116	multi-cellular organism	UBERON	UBERON:0000468	Animals	Outbred276	Outbred276	M	65
Outbred277	Rattus norvegicus	NCBITaxon	NCBITaxon:10116	multi-cellular organism	UBERON	UBERON:0000468	Animals	Outbred277	Outbred277	M	65
Outbred278	Rattus norvegicus	NCBITaxon	NCBITaxon:10116	multi-cellular organism	UBERON	UBERON:0000468	Animals	Outbred278	Outbred278	M	65
Outbred279	Rattus norvegicus	NCBITaxon	NCBITaxon:10116	multi-cellular organism	UBERON	UBERON:0000468	Animals	Outbred279	Outbred279	M	65
Outbred28	Rattus norvegicus	NCBITaxon	NCBITaxon:10116	multi-cellular organism	UBERON	UBERON:0000468	Animals	Outbred28	Outbred28	M	64
Outbred280	Rattus norvegicus	NCBITaxon	NCBITaxon:10116	multi-cellular organism	UBERON	UBERON:0000468	Animals	Outbred280	Outbred280	M	65
Outbred281	Rattus norvegicus	NCBITaxon	NCBITaxon:10116	multi-cellular organism	UBERON	UBERON:0000468	Animals	Outbred281	Outbred281	M	65
Outbred282	Rattus norvegicus	NCBITaxon	NCBITaxon:10116	multi-cellular organism	UBERON	UBERON:0000468	Animals	Outbred282	Outbred282	M	65
Outbred283	Rattus norvegicus	NCBITaxon	NCBITaxon:10116	multi-cellular organism	UBERON	UBERON:0000468	Animals	Outbred283	Outbred283	M	65
Outbred284	Rattus norvegicus	NCBITaxon	NCBITaxon:10116	multi-cellular organism	UBERON	UBERON:0000468	Animals	Outbred284	Outbred284	M	65
Outbred285	Rattus norvegicus	NCBITaxon	NCBITaxon:10116	multi-cellular organism	UBERON	UBERON:0000468	Animals	Outbred285	Outbred285	M	65
Outbred286	Rattus norvegicus	NCBITaxon	NCBITaxon:10116	multi-cellular organism	UBERON	UBERON:0000468	Animals	Outbred286	Outbred286	M	65
Outbred287	Rattus norvegicus	NCBITaxon	NCBITaxon:10116	multi-cellular organism	UBERON	UBERON:0000468	Animals	Outbred287	Outbred287	M	65
Outbred288	Rattus norvegicus	NCBITaxon	NCBITaxon:10116	multi-cellular organism	UBERON	UBERON:0000468	Animals	Outbred288	Outbred288	M	65
Outbred289	Rattus norvegicus	NCBITaxon	NCBITaxon:10116	multi-cellular organism	UBERON	UBERON:0000468	Animals	Outbred289	Outbred289	M	65
Outbred29	Rattus norvegicus	NCBITaxon	NCBITaxon:10116	multi-cellular organism	UBERON	UBERON:0000468	Animals	Outbred29	Outbred29	M	64
Outbred290	Rattus norvegicus	NCBITaxon	NCBITaxon:10116	multi-cellular organism	UBERON	UBERON:0000468	Animals	Outbred290	Outbred290	M	65
Outbred291	Rattus norvegicus	NCBITaxon	NCBITaxon:10116	multi-cellular organism	UBERON	UBERON:0000468	Animals	Outbred291	Outbred291	M	65
Outbred292	Rattus norvegicus	NCBITaxon	NCBITaxon:10116	multi-cellular organism	UBERON	UBERON:0000468	Animals	Outbred292	Outbred292	M	65
Outbred293	Rattus norvegicus	NCBITaxon	NCBITaxon:10116	multi-cellular organism	UBERON	UBERON:0000468	Animals	Outbred293	Outbred293	M	65
Outbred294	Rattus norvegicus	NCBITaxon	NCBITaxon:10116	multi-cellular organism	UBERON	UBERON:0000468	Animals	Outbred294	Outbred294	M	65
Outbred295	Rattus norvegicus	NCBITaxon	NCBITaxon:10116	multi-cellular organism	UBERON	UBERON:0000468	Animals	Outbred295	Outbred295	M	65
Outbred296	Rattus norvegicus	NCBITaxon	NCBITaxon:10116	multi-cellular organism	UBERON	UBERON:0000468	Animals	Outbred296	Outbred296	M	65
Outbred297	Rattus norvegicus	NCBITaxon	NCBITaxon:10116	multi-cellular organism	UBERON	UBERON:0000468	Animals	Outbred297	Outbred297	M	65
Outbred298	Rattus norvegicus	NCBITaxon	NCBITaxon:10116	multi-cellular organism	UBERON	UBERON:0000468	Animals	Outbred298	Outbred298	M	65
Outbred299	Rattus norvegicus	NCBITaxon	NCBITaxon:10116	multi-cellular organism	UBERON	UBERON:0000468	Animals	Outbred299	Outbred299	M	65
Outbred3	Rattus norvegicus	NCBITaxon	NCBITaxon:10116	multi-cellular organism	UBERON	UBERON:0000468	Animals	Outbred3	Outbred3	M	64
Outbred30	Rattus norvegicus	NCBITaxon	NCBITaxon:10116	multi-cellular organism	UBERON	UBERON:0000468	Animals	Outbred30	Outbred30	M	64
Outbred300	Rattus norvegicus	NCBITaxon	NCBITaxon:10116	multi-cellular organism	UBERON	UBERON:0000468	Animals	Outbred300	Outbred300	M	65
Outbred301	Rattus norvegicus	NCBITaxon	NCBITaxon:10116	multi-cellular organism	UBERON	UBERON:0000468	Animals	Outbred301	Outbred301	M	65
Outbred302	Rattus norvegicus	NCBITaxon	NCBITaxon:10116	multi-cellular organism	UBERON	UBERON:0000468	Animals	Outbred302	Outbred302	M	65
Outbred303	Rattus norvegicus	NCBITaxon	NCBITaxon:10116	multi-cellular organism	UBERON	UBERON:0000468	Animals	Outbred303	Outbred303	M	65
Outbred304	Rattus norvegicus	NCBITaxon	NCBITaxon:10116	multi-cellular organism	UBERON	UBERON:0000468	Animals	Outbred304	Outbred304	M	65
Outbred305	Rattus norvegicus	NCBITaxon	NCBITaxon:10116	multi-cellular organism	UBERON	UBERON:0000468	Animals	Outbred305	Outbred305	M	65
Outbred306	Rattus norvegicus	NCBITaxon	NCBITaxon:10116	multi-cellular organism	UBERON	UBERON:0000468	Animals	Outbred306	Outbred306	M	65
Outbred307	Rattus norvegicus	NCBITaxon	NCBITaxon:10116	multi-cellular organism	UBERON	UBERON:0000468	Animals	Outbred307	Outbred307	M	65
Outbred308	Rattus norvegicus	NCBITaxon	NCBITaxon:10116	multi-cellular organism	UBERON	UBERON:0000468	Animals	Outbred308	Outbred308	M	65
Outbred309	Rattus norvegicus	NCBITaxon	NCBITaxon:10116	multi-cellular organism	UBERON	UBERON:0000468	Animals	Outbred309	Outbred309	M	65
Outbred31	Rattus norvegicus	NCBITaxon	NCBITaxon:10116	multi-cellular organism	UBERON	UBERON:0000468	Animals	Outbred31	Outbred31	M	64
Outbred310	Rattus norvegicus	NCBITaxon	NCBITaxon:10116	multi-cellular organism	UBERON	UBERON:0000468	Animals	Outbred310	Outbred310	M	65
Outbred311	Rattus norvegicus	NCBITaxon	NCBITaxon:10116	multi-cellular organism	UBERON	UBERON:0000468	Animals	Outbred311	Outbred311	M	65
Outbred312	Rattus norvegicus	NCBITaxon	NCBITaxon:10116	multi-cellular organism	UBERON	UBERON:0000468	Animals	Outbred312	Outbred312	M	65
Outbred313	Rattus norvegicus	NCBITaxon	NCBITaxon:10116	multi-cellular organism	UBERON	UBERON:0000468	Animals	Outbred313	Outbred313	M	65
Outbred314	Rattus norvegicus	NCBITaxon	NCBITaxon:10116	multi-cellular organism	UBERON	UBERON:0000468	Animals	Outbred314	Outbred314	M	65
Outbred315	Rattus norvegicus	NCBITaxon	NCBITaxon:10116	multi-cellular organism	UBERON	UBERON:0000468	Animals	Outbred315	Outbred315	M	65
Outbred316	Rattus norvegicus	NCBITaxon	NCBITaxon:10116	multi-cellular organism	UBERON	UBERON:0000468	Animals	Outbred316	Outbred316	M	65
Outbred317	Rattus norvegicus	NCBITaxon	NCBITaxon:10116	multi-cellular organism	UBERON	UBERON:0000468	Animals	Outbred317	Outbred317	M	65
Outbred318	Rattus norvegicus	NCBITaxon	NCBITaxon:10116	multi-cellular organism	UBERON	UBERON:0000468	Animals	Outbred318	Outbred318	M	65
Outbred319	Rattus norvegicus	NCBITaxon	NCBITaxon:10116	multi-cellular organism	UBERON	UBERON:0000468	Animals	Outbred319	Outbred319	M	65
Outbred32	Rattus norvegicus	NCBITaxon	NCBITaxon:10116	multi-cellular organism	UBERON	UBERON:0000468	Animals	Outbred32	Outbred32	M	64
Outbred320	Rattus norvegicus	NCBITaxon	NCBITaxon:10116	multi-cellular organism	UBERON	UBERON:0000468	Animals	Outbred320	Outbred320	M	65
Outbred321	Rattus norvegicus	NCBITaxon	NCBITaxon:10116	multi-cellular organism	UBERON	UBERON:0000468	Animals	Outbred321	Outbred321	M	65
Outbred322	Rattus norvegicus	NCBITaxon	NCBITaxon:10116	multi-cellular organism	UBERON	UBERON:0000468	Animals	Outbred322	Outbred322	M	65
Outbred323	Rattus norvegicus	NCBITaxon	NCBITaxon:10116	multi-cellular organism	UBERON	UBERON:0000468	Animals	Outbred323	Outbred323	M	65
Outbred324	Rattus norvegicus	NCBITaxon	NCBITaxon:10116	multi-cellular organism	UBERON	UBERON:0000468	Animals	Outbred324	Outbred324	M	65
Outbred325	Rattus norvegicus	NCBITaxon	NCBITaxon:10116	multi-cellular organism	UBERON	UBERON:0000468	Animals	Outbred325	Outbred325	M	65
Outbred326	Rattus norvegicus	NCBITaxon	NCBITaxon:10116	multi-cellular organism	UBERON	UBERON:0000468	Animals	Outbred326	Outbred326	M	65
Outbred327	Rattus norvegicus	NCBITaxon	NCBITaxon:10116	multi-cellular organism	UBERON	UBERON:0000468	Animals	Outbred327	Outbred327	M	65
Outbred328	Rattus norvegicus	NCBITaxon	NCBITaxon:10116	multi-cellular organism	UBERON	UBERON:0000468	Animals	Outbred328	Outbred328	M	65
Outbred329	Rattus norvegicus	NCBITaxon	NCBITaxon:10116	multi-cellular organism	UBERON	UBERON:0000468	Animals	Outbred329	Outbred329	M	65
Outbred33	Rattus norvegicus	NCBITaxon	NCBITaxon:10116	multi-cellular organism	UBERON	UBERON:0000468	Animals	Outbred33	Outbred33	M	64
Outbred330	Rattus norvegicus	NCBITaxon	NCBITaxon:10116	multi-cellular organism	UBERON	UBERON:0000468	Animals	Outbred330	Outbred330	M	65
Outbred331	Rattus norvegicus	NCBITaxon	NCBITaxon:10116	multi-cellular organism	UBERON	UBERON:0000468	Animals	Outbred331	Outbred331	M	65
Outbred332	Rattus norvegicus	NCBITaxon	NCBITaxon:10116	multi-cellular organism	UBERON	UBERON:0000468	Animals	Outbred332	Outbred332	M	65
Outbred333	Rattus norvegicus	NCBITaxon	NCBITaxon:10116	multi-cellular organism	UBERON	UBERON:0000468	Animals	Outbred333	Outbred333	M	65
Outbred334	Rattus norvegicus	NCBITaxon	NCBITaxon:10116	multi-cellular organism	UBERON	UBERON:0000468	Animals	Outbred334	Outbred334	M	65
Outbred335	Rattus norvegicus	NCBITaxon	NCBITaxon:10116	multi-cellular organism	UBERON	UBERON:0000468	Animals	Outbred335	Outbred335	M	65
Outbred336	Rattus norvegicus	NCBITaxon	NCBITaxon:10116	multi-cellular organism	UBERON	UBERON:0000468	Animals	Outbred336	Outbred336	M	65
Outbred337	Rattus norvegicus	NCBITaxon	NCBITaxon:10116	multi-cellular organism	UBERON	UBERON:0000468	Animals	Outbred337	Outbred337	M	65
Outbred338	Rattus norvegicus	NCBITaxon	NCBITaxon:10116	multi-cellular organism	UBERON	UBERON:0000468	Animals	Outbred338	Outbred338	M	65
Outbred339	Rattus norvegicus	NCBITaxon	NCBITaxon:10116	multi-cellular organism	UBERON	UBERON:0000468	Animals	Outbred339	Outbred339	M	65
Outbred34	Rattus norvegicus	NCBITaxon	NCBITaxon:10116	multi-cellular organism	UBERON	UBERON:0000468	Animals	Outbred34	Outbred34	M	64
Outbred340	Rattus norvegicus	NCBITaxon	NCBITaxon:10116	multi-cellular organism	UBERON	UBERON:0000468	Animals	Outbred340	Outbred340	M	65
Outbred341	Rattus norvegicus	NCBITaxon	NCBITaxon:10116	multi-cellular organism	UBERON	UBERON:0000468	Animals	Outbred341	Outbred341	M	65
Outbred342	Rattus norvegicus	NCBITaxon	NCBITaxon:10116	multi-cellular organism	UBERON	UBERON:0000468	Animals	Outbred342	Outbred342	M	65
Outbred343	Rattus norvegicus	NCBITaxon	NCBITaxon:10116	multi-cellular organism	UBERON	UBERON:0000468	Animals	Outbred343	Outbred343	M	65
Outbred344	Rattus norvegicus	NCBITaxon	NCBITaxon:10116	multi-cellular organism	UBERON	UBERON:0000468	Animals	Outbred344	Outbred344	M	65
Outbred345	Rattus norvegicus	NCBITaxon	NCBITaxon:10116	multi-cellular organism	UBERON	UBERON:0000468	Animals	Outbred345	Outbred345	M	65
Outbred347	Rattus norvegicus	NCBITaxon	NCBITaxon:10116	multi-cellular organism	UBERON	UBERON:0000468	Animals	Outbred347	Outbred347	M	65
Outbred348	Rattus norvegicus	NCBITaxon	NCBITaxon:10116	multi-cellular organism	UBERON	UBERON:0000468	Animals	Outbred348	Outbred348	M	65
Outbred349	Rattus norvegicus	NCBITaxon	NCBITaxon:10116	multi-cellular organism	UBERON	UBERON:0000468	Animals	Outbred349	Outbred349	M	65
Outbred35	Rattus norvegicus	NCBITaxon	NCBITaxon:10116	multi-cellular organism	UBERON	UBERON:0000468	Animals	Outbred35	Outbred35	M	64
Outbred350	Rattus norvegicus	NCBITaxon	NCBITaxon:10116	multi-cellular organism	UBERON	UBERON:0000468	Animals	Outbred350	Outbred350	M	65
Outbred351	Rattus norvegicus	NCBITaxon	NCBITaxon:10116	multi-cellular organism	UBERON	UBERON:0000468	Animals	Outbred351	Outbred351	M	65
Outbred352	Rattus norvegicus	NCBITaxon	NCBITaxon:10116	multi-cellular organism	UBERON	UBERON:0000468	Animals	Outbred352	Outbred352	M	65
Outbred353	Rattus norvegicus	NCBITaxon	NCBITaxon:10116	multi-cellular organism	UBERON	UBERON:0000468	Animals	Outbred353	Outbred353	M	65
Outbred354	Rattus norvegicus	NCBITaxon	NCBITaxon:10116	multi-cellular organism	UBERON	UBERON:0000468	Animals	Outbred354	Outbred354	M	65
Outbred355	Rattus norvegicus	NCBITaxon	NCBITaxon:10116	multi-cellular organism	UBERON	UBERON:0000468	Animals	Outbred355	Outbred355	M	65
Outbred356	Rattus norvegicus	NCBITaxon	NCBITaxon:10116	multi-cellular organism	UBERON	UBERON:0000468	Animals	Outbred356	Outbred356	M	65
Outbred357	Rattus norvegicus	NCBITaxon	NCBITaxon:10116	multi-cellular organism	UBERON	UBERON:0000468	Animals	Outbred357	Outbred357	M	65
Outbred358	Rattus norvegicus	NCBITaxon	NCBITaxon:10116	multi-cellular organism	UBERON	UBERON:0000468	Animals	Outbred358	Outbred358	M	65
Outbred359	Rattus norvegicus	NCBITaxon	NCBITaxon:10116	multi-cellular organism	UBERON	UBERON:0000468	Animals	Outbred359	Outbred359	M	65
Outbred36	Rattus norvegicus	NCBITaxon	NCBITaxon:10116	multi-cellular organism	UBERON	UBERON:0000468	Animals	Outbred36	Outbred36	M	64
Outbred360	Rattus norvegicus	NCBITaxon	NCBITaxon:10116	multi-cellular organism	UBERON	UBERON:0000468	Animals	Outbred360	Outbred360	M	65
Outbred361	Rattus norvegicus	NCBITaxon	NCBITaxon:10116	multi-cellular organism	UBERON	UBERON:0000468	Animals	Outbred361	Outbred361	M	65
Outbred362	Rattus norvegicus	NCBITaxon	NCBITaxon:10116	multi-cellular organism	UBERON	UBERON:0000468	Animals	Outbred362	Outbred362	M	65
Outbred363	Rattus norvegicus	NCBITaxon	NCBITaxon:10116	multi-cellular organism	UBERON	UBERON:0000468	Animals	Outbred363	Outbred363	M	65
Outbred364	Rattus norvegicus	NCBITaxon	NCBITaxon:10116	multi-cellular organism	UBERON	UBERON:0000468	Animals	Outbred364	Outbred364	M	65
Outbred365	Rattus norvegicus	NCBITaxon	NCBITaxon:10116	multi-cellular organism	UBERON	UBERON:0000468	Animals	Outbred365	Outbred365	M	65
Outbred366	Rattus norvegicus	NCBITaxon	NCBITaxon:10116	multi-cellular organism	UBERON	UBERON:0000468	Animals	Outbred366	Outbred366	M	65
Outbred367	Rattus norvegicus	NCBITaxon	NCBITaxon:10116	multi-cellular organism	UBERON	UBERON:0000468	Animals	Outbred367	Outbred367	M	65
Outbred368	Rattus norvegicus	NCBITaxon	NCBITaxon:10116	multi-cellular organism	UBERON	UBERON:0000468	Animals	Outbred368	Outbred368	M	65
Outbred369	Rattus norvegicus	NCBITaxon	NCBITaxon:10116	multi-cellular organism	UBERON	UBERON:0000468	Animals	Outbred369	Outbred369	F	65
Outbred37	Rattus norvegicus	NCBITaxon	NCBITaxon:10116	multi-cellular organism	UBERON	UBERON:0000468	Animals	Outbred37	Outbred37	M	64
Outbred370	Rattus norvegicus	NCBITaxon	NCBITaxon:10116	multi-cellular organism	UBERON	UBERON:0000468	Animals	Outbred370	Outbred370	F	65
Outbred371	Rattus norvegicus	NCBITaxon	NCBITaxon:10116	multi-cellular organism	UBERON	UBERON:0000468	Animals	Outbred371	Outbred371	F	65
Outbred372	Rattus norvegicus	NCBITaxon	NCBITaxon:10116	multi-cellular organism	UBERON	UBERON:0000468	Animals	Outbred372	Outbred372	F	65
Outbred373	Rattus norvegicus	NCBITaxon	NCBITaxon:10116	multi-cellular organism	UBERON	UBERON:0000468	Animals	Outbred373	Outbred373	F	65
Outbred374	Rattus norvegicus	NCBITaxon	NCBITaxon:10116	multi-cellular organism	UBERON	UBERON:0000468	Animals	Outbred374	Outbred374	F	65
Outbred375	Rattus norvegicus	NCBITaxon	NCBITaxon:10116	multi-cellular organism	UBERON	UBERON:0000468	Animals	Outbred375	Outbred375	F	65
Outbred376	Rattus norvegicus	NCBITaxon	NCBITaxon:10116	multi-cellular organism	UBERON	UBERON:0000468	Animals	Outbred376	Outbred376	F	65
Outbred377	Rattus norvegicus	NCBITaxon	NCBITaxon:10116	multi-cellular organism	UBERON	UBERON:0000468	Animals	Outbred377	Outbred377	F	65
Outbred378	Rattus norvegicus	NCBITaxon	NCBITaxon:10116	multi-cellular organism	UBERON	UBERON:0000468	Animals	Outbred378	Outbred378	F	65
Outbred379	Rattus norvegicus	NCBITaxon	NCBITaxon:10116	multi-cellular organism	UBERON	UBERON:0000468	Animals	Outbred379	Outbred379	F	65
Outbred38	Rattus norvegicus	NCBITaxon	NCBITaxon:10116	multi-cellular organism	UBERON	UBERON:0000468	Animals	Outbred38	Outbred38	M	64
Outbred380	Rattus norvegicus	NCBITaxon	NCBITaxon:10116	multi-cellular organism	UBERON	UBERON:0000468	Animals	Outbred380	Outbred380	F	65
Outbred381	Rattus norvegicus	NCBITaxon	NCBITaxon:10116	multi-cellular organism	UBERON	UBERON:0000468	Animals	Outbred381	Outbred381	F	65
Outbred382	Rattus norvegicus	NCBITaxon	NCBITaxon:10116	multi-cellular organism	UBERON	UBERON:0000468	Animals	Outbred382	Outbred382	F	65
Outbred383	Rattus norvegicus	NCBITaxon	NCBITaxon:10116	multi-cellular organism	UBERON	UBERON:0000468	Animals	Outbred383	Outbred383	F	65
Outbred384	Rattus norvegicus	NCBITaxon	NCBITaxon:10116	multi-cellular organism	UBERON	UBERON:0000468	Animals	Outbred384	Outbred384	F	65
Outbred385	Rattus norvegicus	NCBITaxon	NCBITaxon:10116	multi-cellular organism	UBERON	UBERON:0000468	Animals	Outbred385	Outbred385	F	65
Outbred386	Rattus norvegicus	NCBITaxon	NCBITaxon:10116	multi-cellular organism	UBERON	UBERON:0000468	Animals	Outbred386	Outbred386	F	65
Outbred387	Rattus norvegicus	NCBITaxon	NCBITaxon:10116	multi-cellular organism	UBERON	UBERON:0000468	Animals	Outbred387	Outbred387	F	65
Outbred388	Rattus norvegicus	NCBITaxon	NCBITaxon:10116	multi-cellular organism	UBERON	UBERON:0000468	Animals	Outbred388	Outbred388	F	65
Outbred389	Rattus norvegicus	NCBITaxon	NCBITaxon:10116	multi-cellular organism	UBERON	UBERON:0000468	Animals	Outbred389	Outbred389	F	65
Outbred39	Rattus norvegicus	NCBITaxon	NCBITaxon:10116	multi-cellular organism	UBERON	UBERON:0000468	Animals	Outbred39	Outbred39	M	64
Outbred390	Rattus norvegicus	NCBITaxon	NCBITaxon:10116	multi-cellular organism	UBERON	UBERON:0000468	Animals	Outbred390	Outbred390	F	65
Outbred391	Rattus norvegicus	NCBITaxon	NCBITaxon:10116	multi-cellular organism	UBERON	UBERON:0000468	Animals	Outbred391	Outbred391	M	65
Outbred392	Rattus norvegicus	NCBITaxon	NCBITaxon:10116	multi-cellular organism	UBERON	UBERON:0000468	Animals	Outbred392	Outbred392	F	65
Outbred393	Rattus norvegicus	NCBITaxon	NCBITaxon:10116	multi-cellular organism	UBERON	UBERON:0000468	Animals	Outbred393	Outbred393	F	65
Outbred394	Rattus norvegicus	NCBITaxon	NCBITaxon:10116	multi-cellular organism	UBERON	UBERON:0000468	Animals	Outbred394	Outbred394	F	65
Outbred395	Rattus norvegicus	NCBITaxon	NCBITaxon:10116	multi-cellular organism	UBERON	UBERON:0000468	Animals	Outbred395	Outbred395	F	65
Outbred396	Rattus norvegicus	NCBITaxon	NCBITaxon:10116	multi-cellular organism	UBERON	UBERON:0000468	Animals	Outbred396	Outbred396	F	65
Outbred397	Rattus norvegicus	NCBITaxon	NCBITaxon:10116	multi-cellular organism	UBERON	UBERON:0000468	Animals	Outbred397	Outbred397	F	65
Outbred398	Rattus norvegicus	NCBITaxon	NCBITaxon:10116	multi-cellular organism	UBERON	UBERON:0000468	Animals	Outbred398	Outbred398	F	65
Outbred399	Rattus norvegicus	NCBITaxon	NCBITaxon:10116	multi-cellular organism	UBERON	UBERON:0000468	Animals	Outbred399	Outbred399	F	65
Outbred4	Rattus norvegicus	NCBITaxon	NCBITaxon:10116	multi-cellular organism	UBERON	UBERON:0000468	Animals	Outbred4	Outbred4	M	64
Outbred40	Rattus norvegicus	NCBITaxon	NCBITaxon:10116	multi-cellular organism	UBERON	UBERON:0000468	Animals	Outbred40	Outbred40	M	64
Outbred400	Rattus norvegicus	NCBITaxon	NCBITaxon:10116	multi-cellular organism	UBERON	UBERON:0000468	Animals	Outbred400	Outbred400	F	65
Outbred401	Rattus norvegicus	NCBITaxon	NCBITaxon:10116	multi-cellular organism	UBERON	UBERON:0000468	Animals	Outbred401	Outbred401	F	65
Outbred402	Rattus norvegicus	NCBITaxon	NCBITaxon:10116	multi-cellular organism	UBERON	UBERON:0000468	Animals	Outbred402	Outbred402	F	65
Outbred403	Rattus norvegicus	NCBITaxon	NCBITaxon:10116	multi-cellular organism	UBERON	UBERON:0000468	Animals	Outbred403	Outbred403	F	65
Outbred404	Rattus norvegicus	NCBITaxon	NCBITaxon:10116	multi-cellular organism	UBERON	UBERON:0000468	Animals	Outbred404	Outbred404	F	65
Outbred405	Rattus norvegicus	NCBITaxon	NCBITaxon:10116	multi-cellular organism	UBERON	UBERON:0000468	Animals	Outbred405	Outbred405	F	65
Outbred406	Rattus norvegicus	NCBITaxon	NCBITaxon:10116	multi-cellular organism	UBERON	UBERON:0000468	Animals	Outbred406	Outbred406	F	65
Outbred407	Rattus norvegicus	NCBITaxon	NCBITaxon:10116	multi-cellular organism	UBERON	UBERON:0000468	Animals	Outbred407	Outbred407	F	65
Outbred408	Rattus norvegicus	NCBITaxon	NCBITaxon:10116	multi-cellular organism	UBERON	UBERON:0000468	Animals	Outbred408	Outbred408	F	65
Outbred409	Rattus norvegicus	NCBITaxon	NCBITaxon:10116	multi-cellular organism	UBERON	UBERON:0000468	Animals	Outbred409	Outbred409	F	65
Outbred41	Rattus norvegicus	NCBITaxon	NCBITaxon:10116	multi-cellular organism	UBERON	UBERON:0000468	Animals	Outbred41	Outbred41	M	64
Outbred410	Rattus norvegicus	NCBITaxon	NCBITaxon:10116	multi-cellular organism	UBERON	UBERON:0000468	Animals	Outbred410	Outbred410	F	65
Outbred411	Rattus norvegicus	NCBITaxon	NCBITaxon:10116	multi-cellular organism	UBERON	UBERON:0000468	Animals	Outbred411	Outbred411	F	65
Outbred412	Rattus norvegicus	NCBITaxon	NCBITaxon:10116	multi-cellular organism	UBERON	UBERON:0000468	Animals	Outbred412	Outbred412	F	65
Outbred413	Rattus norvegicus	NCBITaxon	NCBITaxon:10116	multi-cellular organism	UBERON	UBERON:0000468	Animals	Outbred413	Outbred413	F	65
Outbred414	Rattus norvegicus	NCBITaxon	NCBITaxon:10116	multi-cellular organism	UBERON	UBERON:0000468	Animals	Outbred414	Outbred414	F	65
Outbred415	Rattus norvegicus	NCBITaxon	NCBITaxon:10116	multi-cellular organism	UBERON	UBERON:0000468	Animals	Outbred415	Outbred415	F	65
Outbred416	Rattus norvegicus	NCBITaxon	NCBITaxon:10116	multi-cellular organism	UBERON	UBERON:0000468	Animals	Outbred416	Outbred416	F	65
Outbred417	Rattus norvegicus	NCBITaxon	NCBITaxon:10116	multi-cellular organism	UBERON	UBERON:0000468	Animals	Outbred417	Outbred417	F	65
Outbred418	Rattus norvegicus	NCBITaxon	NCBITaxon:10116	multi-cellular organism	UBERON	UBERON:0000468	Animals	Outbred418	Outbred418	F	65
Outbred419	Rattus norvegicus	NCBITaxon	NCBITaxon:10116	multi-cellular organism	UBERON	UBERON:0000468	Animals	Outbred419	Outbred419	F	65
Outbred42	Rattus norvegicus	NCBITaxon	NCBITaxon:10116	multi-cellular organism	UBERON	UBERON:0000468	Animals	Outbred42	Outbred42	M	64
Outbred420	Rattus norvegicus	NCBITaxon	NCBITaxon:10116	multi-cellular organism	UBERON	UBERON:0000468	Animals	Outbred420	Outbred420	F	65
Outbred421	Rattus norvegicus	NCBITaxon	NCBITaxon:10116	multi-cellular organism	UBERON	UBERON:0000468	Animals	Outbred421	Outbred421	F	65
Outbred422	Rattus norvegicus	NCBITaxon	NCBITaxon:10116	multi-cellular organism	UBERON	UBERON:0000468	Animals	Outbred422	Outbred422	F	65
Outbred423	Rattus norvegicus	NCBITaxon	NCBITaxon:10116	multi-cellular organism	UBERON	UBERON:0000468	Animals	Outbred423	Outbred423	F	65
Outbred424	Rattus norvegicus	NCBITaxon	NCBITaxon:10116	multi-cellular organism	UBERON	UBERON:0000468	Animals	Outbred424	Outbred424	F	65
Outbred425	Rattus norvegicus	NCBITaxon	NCBITaxon:10116	multi-cellular organism	UBERON	UBERON:0000468	Animals	Outbred425	Outbred425	F	65
Outbred426	Rattus norvegicus	NCBITaxon	NCBITaxon:10116	multi-cellular organism	UBERON	UBERON:0000468	Animals	Outbred426	Outbred426	F	65
Outbred427	Rattus norvegicus	NCBITaxon	NCBITaxon:10116	multi-cellular organism	UBERON	UBERON:0000468	Animals	Outbred427	Outbred427	F	65
Outbred428	Rattus norvegicus	NCBITaxon	NCBITaxon:10116	multi-cellular organism	UBERON	UBERON:0000468	Animals	Outbred428	Outbred428	F	65
Outbred429	Rattus norvegicus	NCBITaxon	NCBITaxon:10116	multi-cellular organism	UBERON	UBERON:0000468	Animals	Outbred429	Outbred429	F	65
Outbred43	Rattus norvegicus	NCBITaxon	NCBITaxon:10116	multi-cellular organism	UBERON	UBERON:0000468	Animals	Outbred43	Outbred43	M	64
Outbred430	Rattus norvegicus	NCBITaxon	NCBITaxon:10116	multi-cellular organism	UBERON	UBERON:0000468	Animals	Outbred430	Outbred430	F	65
Outbred431	Rattus norvegicus	NCBITaxon	NCBITaxon:10116	multi-cellular organism	UBERON	UBERON:0000468	Animals	Outbred431	Outbred431	F	65
Outbred432	Rattus norvegicus	NCBITaxon	NCBITaxon:10116	multi-cellular organism	UBERON	UBERON:0000468	Animals	Outbred432	Outbred432	F	65
Outbred433	Rattus norvegicus	NCBITaxon	NCBITaxon:10116	multi-cellular organism	UBERON	UBERON:0000468	Animals	Outbred433	Outbred433	F	65
Outbred434	Rattus norvegicus	NCBITaxon	NCBITaxon:10116	multi-cellular organism	UBERON	UBERON:0000468	Animals	Outbred434	Outbred434	F	65
Outbred435	Rattus norvegicus	NCBITaxon	NCBITaxon:10116	multi-cellular organism	UBERON	UBERON:0000468	Animals	Outbred435	Outbred435	F	65
Outbred436	Rattus norvegicus	NCBITaxon	NCBITaxon:10116	multi-cellular organism	UBERON	UBERON:0000468	Animals	Outbred436	Outbred436	F	65
Outbred437	Rattus norvegicus	NCBITaxon	NCBITaxon:10116	multi-cellular organism	UBERON	UBERON:0000468	Animals	Outbred437	Outbred437	F	65
Outbred438	Rattus norvegicus	NCBITaxon	NCBITaxon:10116	multi-cellular organism	UBERON	UBERON:0000468	Animals	Outbred438	Outbred438	F	65
Outbred439	Rattus norvegicus	NCBITaxon	NCBITaxon:10116	multi-cellular organism	UBERON	UBERON:0000468	Animals	Outbred439	Outbred439	F	65
Outbred44	Rattus norvegicus	NCBITaxon	NCBITaxon:10116	multi-cellular organism	UBERON	UBERON:0000468	Animals	Outbred44	Outbred44	M	64
Outbred440	Rattus norvegicus	NCBITaxon	NCBITaxon:10116	multi-cellular organism	UBERON	UBERON:0000468	Animals	Outbred440	Outbred440	F	65
Outbred441	Rattus norvegicus	NCBITaxon	NCBITaxon:10116	multi-cellular organism	UBERON	UBERON:0000468	Animals	Outbred441	Outbred441	F	65
Outbred442	Rattus norvegicus	NCBITaxon	NCBITaxon:10116	multi-cellular organism	UBERON	UBERON:0000468	Animals	Outbred442	Outbred442	F	65
Outbred443	Rattus norvegicus	NCBITaxon	NCBITaxon:10116	multi-cellular organism	UBERON	UBERON:0000468	Animals	Outbred443	Outbred443	F	65
Outbred444	Rattus norvegicus	NCBITaxon	NCBITaxon:10116	multi-cellular organism	UBERON	UBERON:0000468	Animals	Outbred444	Outbred444	F	65
Outbred445	Rattus norvegicus	NCBITaxon	NCBITaxon:10116	multi-cellular organism	UBERON	UBERON:0000468	Animals	Outbred445	Outbred445	F	65
Outbred446	Rattus norvegicus	NCBITaxon	NCBITaxon:10116	multi-cellular organism	UBERON	UBERON:0000468	Animals	Outbred446	Outbred446	F	65
Outbred447	Rattus norvegicus	NCBITaxon	NCBITaxon:10116	multi-cellular organism	UBERON	UBERON:0000468	Animals	Outbred447	Outbred447	F	65
Outbred448	Rattus norvegicus	NCBITaxon	NCBITaxon:10116	multi-cellular organism	UBERON	UBERON:0000468	Animals	Outbred448	Outbred448	F	65
Outbred449	Rattus norvegicus	NCBITaxon	NCBITaxon:10116	multi-cellular organism	UBERON	UBERON:0000468	Animals	Outbred449	Outbred449	F	65
Outbred45	Rattus norvegicus	NCBITaxon	NCBITaxon:10116	multi-cellular organism	UBERON	UBERON:0000468	Animals	Outbred45	Outbred45	M	64
Outbred450	Rattus norvegicus	NCBITaxon	NCBITaxon:10116	multi-cellular organism	UBERON	UBERON:0000468	Animals	Outbred450	Outbred450	F	65
Outbred451	Rattus norvegicus	NCBITaxon	NCBITaxon:10116	multi-cellular organism	UBERON	UBERON:0000468	Animals	Outbred451	Outbred451	F	65
Outbred452	Rattus norvegicus	NCBITaxon	NCBITaxon:10116	multi-cellular organism	UBERON	UBERON:0000468	Animals	Outbred452	Outbred452	F	65
Outbred453	Rattus norvegicus	NCBITaxon	NCBITaxon:10116	multi-cellular organism	UBERON	UBERON:0000468	Animals	Outbred453	Outbred453	F	65
Outbred454	Rattus norvegicus	NCBITaxon	NCBITaxon:10116	multi-cellular organism	UBERON	UBERON:0000468	Animals	Outbred454	Outbred454	F	65
Outbred455	Rattus norvegicus	NCBITaxon	NCBITaxon:10116	multi-cellular organism	UBERON	UBERON:0000468	Animals	Outbred455	Outbred455	F	65
Outbred456	Rattus norvegicus	NCBITaxon	NCBITaxon:10116	multi-cellular organism	UBERON	UBERON:0000468	Animals	Outbred456	Outbred456	F	65
Outbred457	Rattus norvegicus	NCBITaxon	NCBITaxon:10116	multi-cellular organism	UBERON	UBERON:0000468	Animals	Outbred457	Outbred457	F	65
Outbred458	Rattus norvegicus	NCBITaxon	NCBITaxon:10116	multi-cellular organism	UBERON	UBERON:0000468	Animals	Outbred458	Outbred458	F	65
Outbred459	Rattus norvegicus	NCBITaxon	NCBITaxon:10116	multi-cellular organism	UBERON	UBERON:0000468	Animals	Outbred459	Outbred459	F	65
Outbred46	Rattus norvegicus	NCBITaxon	NCBITaxon:10116	multi-cellular organism	UBERON	UBERON:0000468	Animals	Outbred46	Outbred46	M	64
Outbred460	Rattus norvegicus	NCBITaxon	NCBITaxon:10116	multi-cellular organism	UBERON	UBERON:0000468	Animals	Outbred460	Outbred460	F	65
Outbred461	Rattus norvegicus	NCBITaxon	NCBITaxon:10116	multi-cellular organism	UBERON	UBERON:0000468	Animals	Outbred461	Outbred461	F	65
Outbred462	Rattus norvegicus	NCBITaxon	NCBITaxon:10116	multi-cellular organism	UBERON	UBERON:0000468	Animals	Outbred462	Outbred462	F	65
Outbred463	Rattus norvegicus	NCBITaxon	NCBITaxon:10116	multi-cellular organism	UBERON	UBERON:0000468	Animals	Outbred463	Outbred463	F	65
Outbred464	Rattus norvegicus	NCBITaxon	NCBITaxon:10116	multi-cellular organism	UBERON	UBERON:0000468	Animals	Outbred464	Outbred464	F	65
Outbred465	Rattus norvegicus	NCBITaxon	NCBITaxon:10116	multi-cellular organism	UBERON	UBERON:0000468	Animals	Outbred465	Outbred465	F	65
Outbred466	Rattus norvegicus	NCBITaxon	NCBITaxon:10116	multi-cellular organism	UBERON	UBERON:0000468	Animals	Outbred466	Outbred466	F	65
Outbred467	Rattus norvegicus	NCBITaxon	NCBITaxon:10116	multi-cellular organism	UBERON	UBERON:0000468	Animals	Outbred467	Outbred467	F	65
Outbred468	Rattus norvegicus	NCBITaxon	NCBITaxon:10116	multi-cellular organism	UBERON	UBERON:0000468	Animals	Outbred468	Outbred468	F	65
Outbred469	Rattus norvegicus	NCBITaxon	NCBITaxon:10116	multi-cellular organism	UBERON	UBERON:0000468	Animals	Outbred469	Outbred469	F	65
Outbred47	Rattus norvegicus	NCBITaxon	NCBITaxon:10116	multi-cellular organism	UBERON	UBERON:0000468	Animals	Outbred47	Outbred47	M	64
Outbred470	Rattus norvegicus	NCBITaxon	NCBITaxon:10116	multi-cellular organism	UBERON	UBERON:0000468	Animals	Outbred470	Outbred470	F	65
Outbred471	Rattus norvegicus	NCBITaxon	NCBITaxon:10116	multi-cellular organism	UBERON	UBERON:0000468	Animals	Outbred471	Outbred471	F	65
Outbred472	Rattus norvegicus	NCBITaxon	NCBITaxon:10116	multi-cellular organism	UBERON	UBERON:0000468	Animals	Outbred472	Outbred472	F	65
Outbred473	Rattus norvegicus	NCBITaxon	NCBITaxon:10116	multi-cellular organism	UBERON	UBERON:0000468	Animals	Outbred473	Outbred473	F	65
Outbred474	Rattus norvegicus	NCBITaxon	NCBITaxon:10116	multi-cellular organism	UBERON	UBERON:0000468	Animals	Outbred474	Outbred474	F	65
Outbred475	Rattus norvegicus	NCBITaxon	NCBITaxon:10116	multi-cellular organism	UBERON	UBERON:0000468	Animals	Outbred475	Outbred475	F	65
Outbred476	Rattus norvegicus	NCBITaxon	NCBITaxon:10116	multi-cellular organism	UBERON	UBERON:0000468	Animals	Outbred476	Outbred476	F	65
Outbred477	Rattus norvegicus	NCBITaxon	NCBITaxon:10116	multi-cellular organism	UBERON	UBERON:0000468	Animals	Outbred477	Outbred477	F	65
Outbred478	Rattus norvegicus	NCBITaxon	NCBITaxon:10116	multi-cellular organism	UBERON	UBERON:0000468	Animals	Outbred478	Outbred478	F	65
Outbred479	Rattus norvegicus	NCBITaxon	NCBITaxon:10116	multi-cellular organism	UBERON	UBERON:0000468	Animals	Outbred479	Outbred479	F	65
Outbred48	Rattus norvegicus	NCBITaxon	NCBITaxon:10116	multi-cellular organism	UBERON	UBERON:0000468	Animals	Outbred48	Outbred48	M	64
Outbred480	Rattus norvegicus	NCBITaxon	NCBITaxon:10116	multi-cellular organism	UBERON	UBERON:0000468	Animals	Outbred480	Outbred480	F	65
Outbred481	Rattus norvegicus	NCBITaxon	NCBITaxon:10116	multi-cellular organism	UBERON	UBERON:0000468	Animals	Outbred481	Outbred481	F	65
Outbred482	Rattus norvegicus	NCBITaxon	NCBITaxon:10116	multi-cellular organism	UBERON	UBERON:0000468	Animals	Outbred482	Outbred482	F	65
Outbred483	Rattus norvegicus	NCBITaxon	NCBITaxon:10116	multi-cellular organism	UBERON	UBERON:0000468	Animals	Outbred483	Outbred483	F	65
Outbred484	Rattus norvegicus	NCBITaxon	NCBITaxon:10116	multi-cellular organism	UBERON	UBERON:0000468	Animals	Outbred484	Outbred484	F	65
Outbred485	Rattus norvegicus	NCBITaxon	NCBITaxon:10116	multi-cellular organism	UBERON	UBERON:0000468	Animals	Outbred485	Outbred485	F	65
Outbred486	Rattus norvegicus	NCBITaxon	NCBITaxon:10116	multi-cellular organism	UBERON	UBERON:0000468	Animals	Outbred486	Outbred486	F	65
Outbred487	Rattus norvegicus	NCBITaxon	NCBITaxon:10116	multi-cellular organism	UBERON	UBERON:0000468	Animals	Outbred487	Outbred487	F	65
Outbred488	Rattus norvegicus	NCBITaxon	NCBITaxon:10116	multi-cellular organism	UBERON	UBERON:0000468	Animals	Outbred488	Outbred488	F	65
Outbred489	Rattus norvegicus	NCBITaxon	NCBITaxon:10116	multi-cellular organism	UBERON	UBERON:0000468	Animals	Outbred489	Outbred489	F	65
Outbred49	Rattus norvegicus	NCBITaxon	NCBITaxon:10116	multi-cellular organism	UBERON	UBERON:0000468	Animals	Outbred49	Outbred49	M	64
Outbred490	Rattus norvegicus	NCBITaxon	NCBITaxon:10116	multi-cellular organism	UBERON	UBERON:0000468	Animals	Outbred490	Outbred490	F	65
Outbred491	Rattus norvegicus	NCBITaxon	NCBITaxon:10116	multi-cellular organism	UBERON	UBERON:0000468	Animals	Outbred491	Outbred491	F	65
Outbred492	Rattus norvegicus	NCBITaxon	NCBITaxon:10116	multi-cellular organism	UBERON	UBERON:0000468	Animals	Outbred492	Outbred492	M	66
Outbred493	Rattus norvegicus	NCBITaxon	NCBITaxon:10116	multi-cellular organism	UBERON	UBERON:0000468	Animals	Outbred493	Outbred493	M	66
Outbred494	Rattus norvegicus	NCBITaxon	NCBITaxon:10116	multi-cellular organism	UBERON	UBERON:0000468	Animals	Outbred494	Outbred494	M	66
Outbred495	Rattus norvegicus	NCBITaxon	NCBITaxon:10116	multi-cellular organism	UBERON	UBERON:0000468	Animals	Outbred495	Outbred495	M	66
Outbred496	Rattus norvegicus	NCBITaxon	NCBITaxon:10116	multi-cellular organism	UBERON	UBERON:0000468	Animals	Outbred496	Outbred496	M	66
Outbred497	Rattus norvegicus	NCBITaxon	NCBITaxon:10116	multi-cellular organism	UBERON	UBERON:0000468	Animals	Outbred497	Outbred497	M	66
Outbred498	Rattus norvegicus	NCBITaxon	NCBITaxon:10116	multi-cellular organism	UBERON	UBERON:0000468	Animals	Outbred498	Outbred498	M	66
Outbred499	Rattus norvegicus	NCBITaxon	NCBITaxon:10116	multi-cellular organism	UBERON	UBERON:0000468	Animals	Outbred499	Outbred499	M	66
Outbred5	Rattus norvegicus	NCBITaxon	NCBITaxon:10116	multi-cellular organism	UBERON	UBERON:0000468	Animals	Outbred5	Outbred5	M	64
Outbred50	Rattus norvegicus	NCBITaxon	NCBITaxon:10116	multi-cellular organism	UBERON	UBERON:0000468	Animals	Outbred50	Outbred50	M	64
Outbred500	Rattus norvegicus	NCBITaxon	NCBITaxon:10116	multi-cellular organism	UBERON	UBERON:0000468	Animals	Outbred500	Outbred500	M	66
Outbred501	Rattus norvegicus	NCBITaxon	NCBITaxon:10116	multi-cellular organism	UBERON	UBERON:0000468	Animals	Outbred501	Outbred501	M	66
Outbred502	Rattus norvegicus	NCBITaxon	NCBITaxon:10116	multi-cellular organism	UBERON	UBERON:0000468	Animals	Outbred502	Outbred502	M	66
Outbred503	Rattus norvegicus	NCBITaxon	NCBITaxon:10116	multi-cellular organism	UBERON	UBERON:0000468	Animals	Outbred503	Outbred503	M	66
Outbred504	Rattus norvegicus	NCBITaxon	NCBITaxon:10116	multi-cellular organism	UBERON	UBERON:0000468	Animals	Outbred504	Outbred504	M	66
Outbred505	Rattus norvegicus	NCBITaxon	NCBITaxon:10116	multi-cellular organism	UBERON	UBERON:0000468	Animals	Outbred505	Outbred505	M	66
Outbred506	Rattus norvegicus	NCBITaxon	NCBITaxon:10116	multi-cellular organism	UBERON	UBERON:0000468	Animals	Outbred506	Outbred506	M	66
Outbred507	Rattus norvegicus	NCBITaxon	NCBITaxon:10116	multi-cellular organism	UBERON	UBERON:0000468	Animals	Outbred507	Outbred507	M	66
Outbred508	Rattus norvegicus	NCBITaxon	NCBITaxon:10116	multi-cellular organism	UBERON	UBERON:0000468	Animals	Outbred508	Outbred508	M	66
Outbred509	Rattus norvegicus	NCBITaxon	NCBITaxon:10116	multi-cellular organism	UBERON	UBERON:0000468	Animals	Outbred509	Outbred509	M	66
Outbred51	Rattus norvegicus	NCBITaxon	NCBITaxon:10116	multi-cellular organism	UBERON	UBERON:0000468	Animals	Outbred51	Outbred51	M	64
Outbred510	Rattus norvegicus	NCBITaxon	NCBITaxon:10116	multi-cellular organism	UBERON	UBERON:0000468	Animals	Outbred510	Outbred510	M	66
Outbred511	Rattus norvegicus	NCBITaxon	NCBITaxon:10116	multi-cellular organism	UBERON	UBERON:0000468	Animals	Outbred511	Outbred511	M	66
Outbred512	Rattus norvegicus	NCBITaxon	NCBITaxon:10116	multi-cellular organism	UBERON	UBERON:0000468	Animals	Outbred512	Outbred512	M	66
Outbred513	Rattus norvegicus	NCBITaxon	NCBITaxon:10116	multi-cellular organism	UBERON	UBERON:0000468	Animals	Outbred513	Outbred513	M	66
Outbred514	Rattus norvegicus	NCBITaxon	NCBITaxon:10116	multi-cellular organism	UBERON	UBERON:0000468	Animals	Outbred514	Outbred514	M	66
Outbred515	Rattus norvegicus	NCBITaxon	NCBITaxon:10116	multi-cellular organism	UBERON	UBERON:0000468	Animals	Outbred515	Outbred515	M	66
Outbred516	Rattus norvegicus	NCBITaxon	NCBITaxon:10116	multi-cellular organism	UBERON	UBERON:0000468	Animals	Outbred516	Outbred516	M	66
Outbred517	Rattus norvegicus	NCBITaxon	NCBITaxon:10116	multi-cellular organism	UBERON	UBERON:0000468	Animals	Outbred517	Outbred517	M	66
Outbred518	Rattus norvegicus	NCBITaxon	NCBITaxon:10116	multi-cellular organism	UBERON	UBERON:0000468	Animals	Outbred518	Outbred518	M	66
Outbred519	Rattus norvegicus	NCBITaxon	NCBITaxon:10116	multi-cellular organism	UBERON	UBERON:0000468	Animals	Outbred519	Outbred519	M	66
Outbred52	Rattus norvegicus	NCBITaxon	NCBITaxon:10116	multi-cellular organism	UBERON	UBERON:0000468	Animals	Outbred52	Outbred52	M	64
Outbred520	Rattus norvegicus	NCBITaxon	NCBITaxon:10116	multi-cellular organism	UBERON	UBERON:0000468	Animals	Outbred520	Outbred520	M	66
Outbred521	Rattus norvegicus	NCBITaxon	NCBITaxon:10116	multi-cellular organism	UBERON	UBERON:0000468	Animals	Outbred521	Outbred521	M	66
Outbred522	Rattus norvegicus	NCBITaxon	NCBITaxon:10116	multi-cellular organism	UBERON	UBERON:0000468	Animals	Outbred522	Outbred522	M	66
Outbred523	Rattus norvegicus	NCBITaxon	NCBITaxon:10116	multi-cellular organism	UBERON	UBERON:0000468	Animals	Outbred523	Outbred523	M	66
Outbred524	Rattus norvegicus	NCBITaxon	NCBITaxon:10116	multi-cellular organism	UBERON	UBERON:0000468	Animals	Outbred524	Outbred524	M	66
Outbred525	Rattus norvegicus	NCBITaxon	NCBITaxon:10116	multi-cellular organism	UBERON	UBERON:0000468	Animals	Outbred525	Outbred525	M	66
Outbred526	Rattus norvegicus	NCBITaxon	NCBITaxon:10116	multi-cellular organism	UBERON	UBERON:0000468	Animals	Outbred526	Outbred526	M	66
Outbred527	Rattus norvegicus	NCBITaxon	NCBITaxon:10116	multi-cellular organism	UBERON	UBERON:0000468	Animals	Outbred527	Outbred527	M	66
Outbred528	Rattus norvegicus	NCBITaxon	NCBITaxon:10116	multi-cellular organism	UBERON	UBERON:0000468	Animals	Outbred528	Outbred528	M	66
Outbred529	Rattus norvegicus	NCBITaxon	NCBITaxon:10116	multi-cellular organism	UBERON	UBERON:0000468	Animals	Outbred529	Outbred529	M	66
Outbred53	Rattus norvegicus	NCBITaxon	NCBITaxon:10116	multi-cellular organism	UBERON	UBERON:0000468	Animals	Outbred53	Outbred53	M	64
Outbred530	Rattus norvegicus	NCBITaxon	NCBITaxon:10116	multi-cellular organism	UBERON	UBERON:0000468	Animals	Outbred530	Outbred530	M	66
Outbred531	Rattus norvegicus	NCBITaxon	NCBITaxon:10116	multi-cellular organism	UBERON	UBERON:0000468	Animals	Outbred531	Outbred531	M	66
Outbred532	Rattus norvegicus	NCBITaxon	NCBITaxon:10116	multi-cellular organism	UBERON	UBERON:0000468	Animals	Outbred532	Outbred532	M	66
Outbred533	Rattus norvegicus	NCBITaxon	NCBITaxon:10116	multi-cellular organism	UBERON	UBERON:0000468	Animals	Outbred533	Outbred533	M	66
Outbred534	Rattus norvegicus	NCBITaxon	NCBITaxon:10116	multi-cellular organism	UBERON	UBERON:0000468	Animals	Outbred534	Outbred534	M	66
Outbred535	Rattus norvegicus	NCBITaxon	NCBITaxon:10116	multi-cellular organism	UBERON	UBERON:0000468	Animals	Outbred535	Outbred535	M	66
Outbred536	Rattus norvegicus	NCBITaxon	NCBITaxon:10116	multi-cellular organism	UBERON	UBERON:0000468	Animals	Outbred536	Outbred536	M	66
Outbred537	Rattus norvegicus	NCBITaxon	NCBITaxon:10116	multi-cellular organism	UBERON	UBERON:0000468	Animals	Outbred537	Outbred537	M	66
Outbred538	Rattus norvegicus	NCBITaxon	NCBITaxon:10116	multi-cellular organism	UBERON	UBERON:0000468	Animals	Outbred538	Outbred538	M	66
Outbred539	Rattus norvegicus	NCBITaxon	NCBITaxon:10116	multi-cellular organism	UBERON	UBERON:0000468	Animals	Outbred539	Outbred539	M	66
Outbred54	Rattus norvegicus	NCBITaxon	NCBITaxon:10116	multi-cellular organism	UBERON	UBERON:0000468	Animals	Outbred54	Outbred54	M	64
Outbred540	Rattus norvegicus	NCBITaxon	NCBITaxon:10116	multi-cellular organism	UBERON	UBERON:0000468	Animals	Outbred540	Outbred540	M	66
Outbred541	Rattus norvegicus	NCBITaxon	NCBITaxon:10116	multi-cellular organism	UBERON	UBERON:0000468	Animals	Outbred541	Outbred541	M	66
Outbred542	Rattus norvegicus	NCBITaxon	NCBITaxon:10116	multi-cellular organism	UBERON	UBERON:0000468	Animals	Outbred542	Outbred542	M	66
Outbred543	Rattus norvegicus	NCBITaxon	NCBITaxon:10116	multi-cellular organism	UBERON	UBERON:0000468	Animals	Outbred543	Outbred543	M	66
Outbred544	Rattus norvegicus	NCBITaxon	NCBITaxon:10116	multi-cellular organism	UBERON	UBERON:0000468	Animals	Outbred544	Outbred544	M	66
Outbred545	Rattus norvegicus	NCBITaxon	NCBITaxon:10116	multi-cellular organism	UBERON	UBERON:0000468	Animals	Outbred545	Outbred545	M	66
Outbred546	Rattus norvegicus	NCBITaxon	NCBITaxon:10116	multi-cellular organism	UBERON	UBERON:0000468	Animals	Outbred546	Outbred546	M	66
Outbred547	Rattus norvegicus	NCBITaxon	NCBITaxon:10116	multi-cellular organism	UBERON	UBERON:0000468	Animals	Outbred547	Outbred547	M	66
Outbred548	Rattus norvegicus	NCBITaxon	NCBITaxon:10116	multi-cellular organism	UBERON	UBERON:0000468	Animals	Outbred548	Outbred548	M	66
Outbred549	Rattus norvegicus	NCBITaxon	NCBITaxon:10116	multi-cellular organism	UBERON	UBERON:0000468	Animals	Outbred549	Outbred549	M	66
Outbred55	Rattus norvegicus	NCBITaxon	NCBITaxon:10116	multi-cellular organism	UBERON	UBERON:0000468	Animals	Outbred55	Outbred55	M	64
Outbred550	Rattus norvegicus	NCBITaxon	NCBITaxon:10116	multi-cellular organism	UBERON	UBERON:0000468	Animals	Outbred550	Outbred550	M	66
Outbred551	Rattus norvegicus	NCBITaxon	NCBITaxon:10116	multi-cellular organism	UBERON	UBERON:0000468	Animals	Outbred551	Outbred551	M	66
Outbred552	Rattus norvegicus	NCBITaxon	NCBITaxon:10116	multi-cellular organism	UBERON	UBERON:0000468	Animals	Outbred552	Outbred552	M	66
Outbred553	Rattus norvegicus	NCBITaxon	NCBITaxon:10116	multi-cellular organism	UBERON	UBERON:0000468	Animals	Outbred553	Outbred553	M	66
Outbred554	Rattus norvegicus	NCBITaxon	NCBITaxon:10116	multi-cellular organism	UBERON	UBERON:0000468	Animals	Outbred554	Outbred554	M	66
Outbred555	Rattus norvegicus	NCBITaxon	NCBITaxon:10116	multi-cellular organism	UBERON	UBERON:0000468	Animals	Outbred555	Outbred555	M	66
Outbred556	Rattus norvegicus	NCBITaxon	NCBITaxon:10116	multi-cellular organism	UBERON	UBERON:0000468	Animals	Outbred556	Outbred556	M	66
Outbred557	Rattus norvegicus	NCBITaxon	NCBITaxon:10116	multi-cellular organism	UBERON	UBERON:0000468	Animals	Outbred557	Outbred557	M	66
Outbred558	Rattus norvegicus	NCBITaxon	NCBITaxon:10116	multi-cellular organism	UBERON	UBERON:0000468	Animals	Outbred558	Outbred558	M	66
Outbred559	Rattus norvegicus	NCBITaxon	NCBITaxon:10116	multi-cellular organism	UBERON	UBERON:0000468	Animals	Outbred559	Outbred559	M	66
Outbred56	Rattus norvegicus	NCBITaxon	NCBITaxon:10116	multi-cellular organism	UBERON	UBERON:0000468	Animals	Outbred56	Outbred56	M	64
Outbred560	Rattus norvegicus	NCBITaxon	NCBITaxon:10116	multi-cellular organism	UBERON	UBERON:0000468	Animals	Outbred560	Outbred560	M	66
Outbred561	Rattus norvegicus	NCBITaxon	NCBITaxon:10116	multi-cellular organism	UBERON	UBERON:0000468	Animals	Outbred561	Outbred561	M	66
Outbred562	Rattus norvegicus	NCBITaxon	NCBITaxon:10116	multi-cellular organism	UBERON	UBERON:0000468	Animals	Outbred562	Outbred562	M	66
Outbred563	Rattus norvegicus	NCBITaxon	NCBITaxon:10116	multi-cellular organism	UBERON	UBERON:0000468	Animals	Outbred563	Outbred563	M	66
Outbred564	Rattus norvegicus	NCBITaxon	NCBITaxon:10116	multi-cellular organism	UBERON	UBERON:0000468	Animals	Outbred564	Outbred564	M	66
Outbred565	Rattus norvegicus	NCBITaxon	NCBITaxon:10116	multi-cellular organism	UBERON	UBERON:0000468	Animals	Outbred565	Outbred565	M	66
Outbred566	Rattus norvegicus	NCBITaxon	NCBITaxon:10116	multi-cellular organism	UBERON	UBERON:0000468	Animals	Outbred566	Outbred566	M	66
Outbred567	Rattus norvegicus	NCBITaxon	NCBITaxon:10116	multi-cellular organism	UBERON	UBERON:0000468	Animals	Outbred567	Outbred567	M	66
Outbred568	Rattus norvegicus	NCBITaxon	NCBITaxon:10116	multi-cellular organism	UBERON	UBERON:0000468	Animals	Outbred568	Outbred568	M	66
Outbred569	Rattus norvegicus	NCBITaxon	NCBITaxon:10116	multi-cellular organism	UBERON	UBERON:0000468	Animals	Outbred569	Outbred569	M	66
Outbred57	Rattus norvegicus	NCBITaxon	NCBITaxon:10116	multi-cellular organism	UBERON	UBERON:0000468	Animals	Outbred57	Outbred57	M	64
Outbred570	Rattus norvegicus	NCBITaxon	NCBITaxon:10116	multi-cellular organism	UBERON	UBERON:0000468	Animals	Outbred570	Outbred570	M	66
Outbred571	Rattus norvegicus	NCBITaxon	NCBITaxon:10116	multi-cellular organism	UBERON	UBERON:0000468	Animals	Outbred571	Outbred571	M	66
Outbred572	Rattus norvegicus	NCBITaxon	NCBITaxon:10116	multi-cellular organism	UBERON	UBERON:0000468	Animals	Outbred572	Outbred572	M	66
Outbred573	Rattus norvegicus	NCBITaxon	NCBITaxon:10116	multi-cellular organism	UBERON	UBERON:0000468	Animals	Outbred573	Outbred573	M	66
Outbred574	Rattus norvegicus	NCBITaxon	NCBITaxon:10116	multi-cellular organism	UBERON	UBERON:0000468	Animals	Outbred574	Outbred574	M	66
Outbred575	Rattus norvegicus	NCBITaxon	NCBITaxon:10116	multi-cellular organism	UBERON	UBERON:0000468	Animals	Outbred575	Outbred575	M	66
Outbred576	Rattus norvegicus	NCBITaxon	NCBITaxon:10116	multi-cellular organism	UBERON	UBERON:0000468	Animals	Outbred576	Outbred576	M	66
Outbred577	Rattus norvegicus	NCBITaxon	NCBITaxon:10116	multi-cellular organism	UBERON	UBERON:0000468	Animals	Outbred577	Outbred577	M	66
Outbred578	Rattus norvegicus	NCBITaxon	NCBITaxon:10116	multi-cellular organism	UBERON	UBERON:0000468	Animals	Outbred578	Outbred578	M	66
Outbred579	Rattus norvegicus	NCBITaxon	NCBITaxon:10116	multi-cellular organism	UBERON	UBERON:0000468	Animals	Outbred579	Outbred579	M	66
Outbred58	Rattus norvegicus	NCBITaxon	NCBITaxon:10116	multi-cellular organism	UBERON	UBERON:0000468	Animals	Outbred58	Outbred58	M	64
Outbred580	Rattus norvegicus	NCBITaxon	NCBITaxon:10116	multi-cellular organism	UBERON	UBERON:0000468	Animals	Outbred580	Outbred580	M	66
Outbred581	Rattus norvegicus	NCBITaxon	NCBITaxon:10116	multi-cellular organism	UBERON	UBERON:0000468	Animals	Outbred581	Outbred581	M	66
Outbred582	Rattus norvegicus	NCBITaxon	NCBITaxon:10116	multi-cellular organism	UBERON	UBERON:0000468	Animals	Outbred582	Outbred582	M	66
Outbred583	Rattus norvegicus	NCBITaxon	NCBITaxon:10116	multi-cellular organism	UBERON	UBERON:0000468	Animals	Outbred583	Outbred583	M	66
Outbred584	Rattus norvegicus	NCBITaxon	NCBITaxon:10116	multi-cellular organism	UBERON	UBERON:0000468	Animals	Outbred584	Outbred584	M	66
Outbred585	Rattus norvegicus	NCBITaxon	NCBITaxon:10116	multi-cellular organism	UBERON	UBERON:0000468	Animals	Outbred585	Outbred585	M	66
Outbred586	Rattus norvegicus	NCBITaxon	NCBITaxon:10116	multi-cellular organism	UBERON	UBERON:0000468	Animals	Outbred586	Outbred586	M	66
Outbred587	Rattus norvegicus	NCBITaxon	NCBITaxon:10116	multi-cellular organism	UBERON	UBERON:0000468	Animals	Outbred587	Outbred587	M	66
Outbred588	Rattus norvegicus	NCBITaxon	NCBITaxon:10116	multi-cellular organism	UBERON	UBERON:0000468	Animals	Outbred588	Outbred588	M	66
Outbred589	Rattus norvegicus	NCBITaxon	NCBITaxon:10116	multi-cellular organism	UBERON	UBERON:0000468	Animals	Outbred589	Outbred589	M	66
Outbred59	Rattus norvegicus	NCBITaxon	NCBITaxon:10116	multi-cellular organism	UBERON	UBERON:0000468	Animals	Outbred59	Outbred59	M	64
Outbred590	Rattus norvegicus	NCBITaxon	NCBITaxon:10116	multi-cellular organism	UBERON	UBERON:0000468	Animals	Outbred590	Outbred590	M	66
Outbred591	Rattus norvegicus	NCBITaxon	NCBITaxon:10116	multi-cellular organism	UBERON	UBERON:0000468	Animals	Outbred591	Outbred591	M	66
Outbred592	Rattus norvegicus	NCBITaxon	NCBITaxon:10116	multi-cellular organism	UBERON	UBERON:0000468	Animals	Outbred592	Outbred592	M	66
Outbred593	Rattus norvegicus	NCBITaxon	NCBITaxon:10116	multi-cellular organism	UBERON	UBERON:0000468	Animals	Outbred593	Outbred593	M	66
Outbred594	Rattus norvegicus	NCBITaxon	NCBITaxon:10116	multi-cellular organism	UBERON	UBERON:0000468	Animals	Outbred594	Outbred594	M	66
Outbred595	Rattus norvegicus	NCBITaxon	NCBITaxon:10116	multi-cellular organism	UBERON	UBERON:0000468	Animals	Outbred595	Outbred595	M	66
Outbred596	Rattus norvegicus	NCBITaxon	NCBITaxon:10116	multi-cellular organism	UBERON	UBERON:0000468	Animals	Outbred596	Outbred596	M	66
Outbred597	Rattus norvegicus	NCBITaxon	NCBITaxon:10116	multi-cellular organism	UBERON	UBERON:0000468	Animals	Outbred597	Outbred597	M	66
Outbred598	Rattus norvegicus	NCBITaxon	NCBITaxon:10116	multi-cellular organism	UBERON	UBERON:0000468	Animals	Outbred598	Outbred598	M	66
Outbred599	Rattus norvegicus	NCBITaxon	NCBITaxon:10116	multi-cellular organism	UBERON	UBERON:0000468	Animals	Outbred599	Outbred599	M	66
Outbred6	Rattus norvegicus	NCBITaxon	NCBITaxon:10116	multi-cellular organism	UBERON	UBERON:0000468	Animals	Outbred6	Outbred6	M	64
Outbred60	Rattus norvegicus	NCBITaxon	NCBITaxon:10116	multi-cellular organism	UBERON	UBERON:0000468	Animals	Outbred60	Outbred60	M	64
Outbred600	Rattus norvegicus	NCBITaxon	NCBITaxon:10116	multi-cellular organism	UBERON	UBERON:0000468	Animals	Outbred600	Outbred600	M	66
Outbred601	Rattus norvegicus	NCBITaxon	NCBITaxon:10116	multi-cellular organism	UBERON	UBERON:0000468	Animals	Outbred601	Outbred601	M	66
Outbred602	Rattus norvegicus	NCBITaxon	NCBITaxon:10116	multi-cellular organism	UBERON	UBERON:0000468	Animals	Outbred602	Outbred602	M	66
Outbred603	Rattus norvegicus	NCBITaxon	NCBITaxon:10116	multi-cellular organism	UBERON	UBERON:0000468	Animals	Outbred603	Outbred603	M	66
Outbred604	Rattus norvegicus	NCBITaxon	NCBITaxon:10116	multi-cellular organism	UBERON	UBERON:0000468	Animals	Outbred604	Outbred604	M	66
Outbred605	Rattus norvegicus	NCBITaxon	NCBITaxon:10116	multi-cellular organism	UBERON	UBERON:0000468	Animals	Outbred605	Outbred605	M	66
Outbred606	Rattus norvegicus	NCBITaxon	NCBITaxon:10116	multi-cellular organism	UBERON	UBERON:0000468	Animals	Outbred606	Outbred606	M	66
Outbred607	Rattus norvegicus	NCBITaxon	NCBITaxon:10116	multi-cellular organism	UBERON	UBERON:0000468	Animals	Outbred607	Outbred607	M	66
Outbred608	Rattus norvegicus	NCBITaxon	NCBITaxon:10116	multi-cellular organism	UBERON	UBERON:0000468	Animals	Outbred608	Outbred608	M	66
Outbred609	Rattus norvegicus	NCBITaxon	NCBITaxon:10116	multi-cellular organism	UBERON	UBERON:0000468	Animals	Outbred609	Outbred609	M	66
Outbred61	Rattus norvegicus	NCBITaxon	NCBITaxon:10116	multi-cellular organism	UBERON	UBERON:0000468	Animals	Outbred61	Outbred61	M	64
Outbred610	Rattus norvegicus	NCBITaxon	NCBITaxon:10116	multi-cellular organism	UBERON	UBERON:0000468	Animals	Outbred610	Outbred610	M	66
Outbred611	Rattus norvegicus	NCBITaxon	NCBITaxon:10116	multi-cellular organism	UBERON	UBERON:0000468	Animals	Outbred611	Outbred611	M	66
Outbred612	Rattus norvegicus	NCBITaxon	NCBITaxon:10116	multi-cellular organism	UBERON	UBERON:0000468	Animals	Outbred612	Outbred612	M	66
Outbred613	Rattus norvegicus	NCBITaxon	NCBITaxon:10116	multi-cellular organism	UBERON	UBERON:0000468	Animals	Outbred613	Outbred613	M	66
Outbred614	Rattus norvegicus	NCBITaxon	NCBITaxon:10116	multi-cellular organism	UBERON	UBERON:0000468	Animals	Outbred614	Outbred614	M	66
Outbred615	Rattus norvegicus	NCBITaxon	NCBITaxon:10116	multi-cellular organism	UBERON	UBERON:0000468	Animals	Outbred615	Outbred615	M	66
Outbred616	Rattus norvegicus	NCBITaxon	NCBITaxon:10116	multi-cellular organism	UBERON	UBERON:0000468	Animals	Outbred616	Outbred616	M	66
Outbred617	Rattus norvegicus	NCBITaxon	NCBITaxon:10116	multi-cellular organism	UBERON	UBERON:0000468	Animals	Outbred617	Outbred617	M	66
Outbred618	Rattus norvegicus	NCBITaxon	NCBITaxon:10116	multi-cellular organism	UBERON	UBERON:0000468	Animals	Outbred618	Outbred618	M	66
Outbred619	Rattus norvegicus	NCBITaxon	NCBITaxon:10116	multi-cellular organism	UBERON	UBERON:0000468	Animals	Outbred619	Outbred619	M	66
Outbred62	Rattus norvegicus	NCBITaxon	NCBITaxon:10116	multi-cellular organism	UBERON	UBERON:0000468	Animals	Outbred62	Outbred62	M	64
Outbred620	Rattus norvegicus	NCBITaxon	NCBITaxon:10116	multi-cellular organism	UBERON	UBERON:0000468	Animals	Outbred620	Outbred620	M	66
Outbred621	Rattus norvegicus	NCBITaxon	NCBITaxon:10116	multi-cellular organism	UBERON	UBERON:0000468	Animals	Outbred621	Outbred621	M	66
Outbred622	Rattus norvegicus	NCBITaxon	NCBITaxon:10116	multi-cellular organism	UBERON	UBERON:0000468	Animals	Outbred622	Outbred622	M	66
Outbred623	Rattus norvegicus	NCBITaxon	NCBITaxon:10116	multi-cellular organism	UBERON	UBERON:0000468	Animals	Outbred623	Outbred623	M	66
Outbred624	Rattus norvegicus	NCBITaxon	NCBITaxon:10116	multi-cellular organism	UBERON	UBERON:0000468	Animals	Outbred624	Outbred624	M	66
Outbred625	Rattus norvegicus	NCBITaxon	NCBITaxon:10116	multi-cellular organism	UBERON	UBERON:0000468	Animals	Outbred625	Outbred625	M	66
Outbred626	Rattus norvegicus	NCBITaxon	NCBITaxon:10116	multi-cellular organism	UBERON	UBERON:0000468	Animals	Outbred626	Outbred626	M	66
Outbred627	Rattus norvegicus	NCBITaxon	NCBITaxon:10116	multi-cellular organism	UBERON	UBERON:0000468	Animals	Outbred627	Outbred627	M	66
Outbred628	Rattus norvegicus	NCBITaxon	NCBITaxon:10116	multi-cellular organism	UBERON	UBERON:0000468	Animals	Outbred628	Outbred628	F	66
Outbred629	Rattus norvegicus	NCBITaxon	NCBITaxon:10116	multi-cellular organism	UBERON	UBERON:0000468	Animals	Outbred629	Outbred629	F	66
Outbred63	Rattus norvegicus	NCBITaxon	NCBITaxon:10116	multi-cellular organism	UBERON	UBERON:0000468	Animals	Outbred63	Outbred63	M	64
Outbred630	Rattus norvegicus	NCBITaxon	NCBITaxon:10116	multi-cellular organism	UBERON	UBERON:0000468	Animals	Outbred630	Outbred630	F	66
Outbred631	Rattus norvegicus	NCBITaxon	NCBITaxon:10116	multi-cellular organism	UBERON	UBERON:0000468	Animals	Outbred631	Outbred631	F	66
Outbred632	Rattus norvegicus	NCBITaxon	NCBITaxon:10116	multi-cellular organism	UBERON	UBERON:0000468	Animals	Outbred632	Outbred632	F	66
Outbred633	Rattus norvegicus	NCBITaxon	NCBITaxon:10116	multi-cellular organism	UBERON	UBERON:0000468	Animals	Outbred633	Outbred633	F	66
Outbred634	Rattus norvegicus	NCBITaxon	NCBITaxon:10116	multi-cellular organism	UBERON	UBERON:0000468	Animals	Outbred634	Outbred634	F	66
Outbred635	Rattus norvegicus	NCBITaxon	NCBITaxon:10116	multi-cellular organism	UBERON	UBERON:0000468	Animals	Outbred635	Outbred635	F	66
Outbred636	Rattus norvegicus	NCBITaxon	NCBITaxon:10116	multi-cellular organism	UBERON	UBERON:0000468	Animals	Outbred636	Outbred636	F	66
Outbred637	Rattus norvegicus	NCBITaxon	NCBITaxon:10116	multi-cellular organism	UBERON	UBERON:0000468	Animals	Outbred637	Outbred637	F	66
Outbred638	Rattus norvegicus	NCBITaxon	NCBITaxon:10116	multi-cellular organism	UBERON	UBERON:0000468	Animals	Outbred638	Outbred638	F	66
Outbred639	Rattus norvegicus	NCBITaxon	NCBITaxon:10116	multi-cellular organism	UBERON	UBERON:0000468	Animals	Outbred639	Outbred639	F	66
Outbred64	Rattus norvegicus	NCBITaxon	NCBITaxon:10116	multi-cellular organism	UBERON	UBERON:0000468	Animals	Outbred64	Outbred64	M	64
Outbred640	Rattus norvegicus	NCBITaxon	NCBITaxon:10116	multi-cellular organism	UBERON	UBERON:0000468	Animals	Outbred640	Outbred640	F	66
Outbred641	Rattus norvegicus	NCBITaxon	NCBITaxon:10116	multi-cellular organism	UBERON	UBERON:0000468	Animals	Outbred641	Outbred641	F	66
Outbred642	Rattus norvegicus	NCBITaxon	NCBITaxon:10116	multi-cellular organism	UBERON	UBERON:0000468	Animals	Outbred642	Outbred642	F	66
Outbred643	Rattus norvegicus	NCBITaxon	NCBITaxon:10116	multi-cellular organism	UBERON	UBERON:0000468	Animals	Outbred643	Outbred643	F	66
Outbred644	Rattus norvegicus	NCBITaxon	NCBITaxon:10116	multi-cellular organism	UBERON	UBERON:0000468	Animals	Outbred644	Outbred644	F	66
Outbred645	Rattus norvegicus	NCBITaxon	NCBITaxon:10116	multi-cellular organism	UBERON	UBERON:0000468	Animals	Outbred645	Outbred645	F	66
Outbred646	Rattus norvegicus	NCBITaxon	NCBITaxon:10116	multi-cellular organism	UBERON	UBERON:0000468	Animals	Outbred646	Outbred646	F	66
Outbred647	Rattus norvegicus	NCBITaxon	NCBITaxon:10116	multi-cellular organism	UBERON	UBERON:0000468	Animals	Outbred647	Outbred647	F	66
Outbred648	Rattus norvegicus	NCBITaxon	NCBITaxon:10116	multi-cellular organism	UBERON	UBERON:0000468	Animals	Outbred648	Outbred648	F	66
Outbred649	Rattus norvegicus	NCBITaxon	NCBITaxon:10116	multi-cellular organism	UBERON	UBERON:0000468	Animals	Outbred649	Outbred649	F	66
Outbred65	Rattus norvegicus	NCBITaxon	NCBITaxon:10116	multi-cellular organism	UBERON	UBERON:0000468	Animals	Outbred65	Outbred65	M	64
Outbred650	Rattus norvegicus	NCBITaxon	NCBITaxon:10116	multi-cellular organism	UBERON	UBERON:0000468	Animals	Outbred650	Outbred650	F	66
Outbred651	Rattus norvegicus	NCBITaxon	NCBITaxon:10116	multi-cellular organism	UBERON	UBERON:0000468	Animals	Outbred651	Outbred651	F	66
Outbred652	Rattus norvegicus	NCBITaxon	NCBITaxon:10116	multi-cellular organism	UBERON	UBERON:0000468	Animals	Outbred652	Outbred652	F	66
Outbred653	Rattus norvegicus	NCBITaxon	NCBITaxon:10116	multi-cellular organism	UBERON	UBERON:0000468	Animals	Outbred653	Outbred653	F	66
Outbred654	Rattus norvegicus	NCBITaxon	NCBITaxon:10116	multi-cellular organism	UBERON	UBERON:0000468	Animals	Outbred654	Outbred654	F	66
Outbred655	Rattus norvegicus	NCBITaxon	NCBITaxon:10116	multi-cellular organism	UBERON	UBERON:0000468	Animals	Outbred655	Outbred655	F	66
Outbred656	Rattus norvegicus	NCBITaxon	NCBITaxon:10116	multi-cellular organism	UBERON	UBERON:0000468	Animals	Outbred656	Outbred656	F	66
Outbred657	Rattus norvegicus	NCBITaxon	NCBITaxon:10116	multi-cellular organism	UBERON	UBERON:0000468	Animals	Outbred657	Outbred657	F	66
Outbred658	Rattus norvegicus	NCBITaxon	NCBITaxon:10116	multi-cellular organism	UBERON	UBERON:0000468	Animals	Outbred658	Outbred658	F	66
Outbred659	Rattus norvegicus	NCBITaxon	NCBITaxon:10116	multi-cellular organism	UBERON	UBERON:0000468	Animals	Outbred659	Outbred659	F	66
Outbred66	Rattus norvegicus	NCBITaxon	NCBITaxon:10116	multi-cellular organism	UBERON	UBERON:0000468	Animals	Outbred66	Outbred66	M	64
Outbred660	Rattus norvegicus	NCBITaxon	NCBITaxon:10116	multi-cellular organism	UBERON	UBERON:0000468	Animals	Outbred660	Outbred660	F	66
Outbred661	Rattus norvegicus	NCBITaxon	NCBITaxon:10116	multi-cellular organism	UBERON	UBERON:0000468	Animals	Outbred661	Outbred661	F	66
Outbred662	Rattus norvegicus	NCBITaxon	NCBITaxon:10116	multi-cellular organism	UBERON	UBERON:0000468	Animals	Outbred662	Outbred662	F	66
Outbred663	Rattus norvegicus	NCBITaxon	NCBITaxon:10116	multi-cellular organism	UBERON	UBERON:0000468	Animals	Outbred663	Outbred663	F	66
Outbred664	Rattus norvegicus	NCBITaxon	NCBITaxon:10116	multi-cellular organism	UBERON	UBERON:0000468	Animals	Outbred664	Outbred664	F	66
Outbred665	Rattus norvegicus	NCBITaxon	NCBITaxon:10116	multi-cellular organism	UBERON	UBERON:0000468	Animals	Outbred665	Outbred665	F	66
Outbred666	Rattus norvegicus	NCBITaxon	NCBITaxon:10116	multi-cellular organism	UBERON	UBERON:0000468	Animals	Outbred666	Outbred666	F	66
Outbred667	Rattus norvegicus	NCBITaxon	NCBITaxon:10116	multi-cellular organism	UBERON	UBERON:0000468	Animals	Outbred667	Outbred667	F	66
Outbred668	Rattus norvegicus	NCBITaxon	NCBITaxon:10116	multi-cellular organism	UBERON	UBERON:0000468	Animals	Outbred668	Outbred668	F	66
Outbred669	Rattus norvegicus	NCBITaxon	NCBITaxon:10116	multi-cellular organism	UBERON	UBERON:0000468	Animals	Outbred669	Outbred669	F	66
Outbred67	Rattus norvegicus	NCBITaxon	NCBITaxon:10116	multi-cellular organism	UBERON	UBERON:0000468	Animals	Outbred67	Outbred67	M	64
Outbred670	Rattus norvegicus	NCBITaxon	NCBITaxon:10116	multi-cellular organism	UBERON	UBERON:0000468	Animals	Outbred670	Outbred670	F	66
Outbred671	Rattus norvegicus	NCBITaxon	NCBITaxon:10116	multi-cellular organism	UBERON	UBERON:0000468	Animals	Outbred671	Outbred671	F	66
Outbred672	Rattus norvegicus	NCBITaxon	NCBITaxon:10116	multi-cellular organism	UBERON	UBERON:0000468	Animals	Outbred672	Outbred672	F	66
Outbred673	Rattus norvegicus	NCBITaxon	NCBITaxon:10116	multi-cellular organism	UBERON	UBERON:0000468	Animals	Outbred673	Outbred673	F	66
Outbred674	Rattus norvegicus	NCBITaxon	NCBITaxon:10116	multi-cellular organism	UBERON	UBERON:0000468	Animals	Outbred674	Outbred674	F	66
Outbred675	Rattus norvegicus	NCBITaxon	NCBITaxon:10116	multi-cellular organism	UBERON	UBERON:0000468	Animals	Outbred675	Outbred675	F	66
Outbred676	Rattus norvegicus	NCBITaxon	NCBITaxon:10116	multi-cellular organism	UBERON	UBERON:0000468	Animals	Outbred676	Outbred676	F	66
Outbred677	Rattus norvegicus	NCBITaxon	NCBITaxon:10116	multi-cellular organism	UBERON	UBERON:0000468	Animals	Outbred677	Outbred677	F	66
Outbred678	Rattus norvegicus	NCBITaxon	NCBITaxon:10116	multi-cellular organism	UBERON	UBERON:0000468	Animals	Outbred678	Outbred678	F	66
Outbred679	Rattus norvegicus	NCBITaxon	NCBITaxon:10116	multi-cellular organism	UBERON	UBERON:0000468	Animals	Outbred679	Outbred679	F	66
Outbred68	Rattus norvegicus	NCBITaxon	NCBITaxon:10116	multi-cellular organism	UBERON	UBERON:0000468	Animals	Outbred68	Outbred68	M	64
Outbred680	Rattus norvegicus	NCBITaxon	NCBITaxon:10116	multi-cellular organism	UBERON	UBERON:0000468	Animals	Outbred680	Outbred680	F	66
Outbred681	Rattus norvegicus	NCBITaxon	NCBITaxon:10116	multi-cellular organism	UBERON	UBERON:0000468	Animals	Outbred681	Outbred681	F	66
Outbred682	Rattus norvegicus	NCBITaxon	NCBITaxon:10116	multi-cellular organism	UBERON	UBERON:0000468	Animals	Outbred682	Outbred682	F	66
Outbred683	Rattus norvegicus	NCBITaxon	NCBITaxon:10116	multi-cellular organism	UBERON	UBERON:0000468	Animals	Outbred683	Outbred683	F	66
Outbred684	Rattus norvegicus	NCBITaxon	NCBITaxon:10116	multi-cellular organism	UBERON	UBERON:0000468	Animals	Outbred684	Outbred684	F	66
Outbred685	Rattus norvegicus	NCBITaxon	NCBITaxon:10116	multi-cellular organism	UBERON	UBERON:0000468	Animals	Outbred685	Outbred685	F	66
Outbred686	Rattus norvegicus	NCBITaxon	NCBITaxon:10116	multi-cellular organism	UBERON	UBERON:0000468	Animals	Outbred686	Outbred686	F	66
Outbred687	Rattus norvegicus	NCBITaxon	NCBITaxon:10116	multi-cellular organism	UBERON	UBERON:0000468	Animals	Outbred687	Outbred687	F	66
Outbred688	Rattus norvegicus	NCBITaxon	NCBITaxon:10116	multi-cellular organism	UBERON	UBERON:0000468	Animals	Outbred688	Outbred688	F	66
Outbred689	Rattus norvegicus	NCBITaxon	NCBITaxon:10116	multi-cellular organism	UBERON	UBERON:0000468	Animals	Outbred689	Outbred689	F	66
Outbred69	Rattus norvegicus	NCBITaxon	NCBITaxon:10116	multi-cellular organism	UBERON	UBERON:0000468	Animals	Outbred69	Outbred69	M	64
Outbred690	Rattus norvegicus	NCBITaxon	NCBITaxon:10116	multi-cellular organism	UBERON	UBERON:0000468	Animals	Outbred690	Outbred690	F	66
Outbred691	Rattus norvegicus	NCBITaxon	NCBITaxon:10116	multi-cellular organism	UBERON	UBERON:0000468	Animals	Outbred691	Outbred691	F	66
Outbred692	Rattus norvegicus	NCBITaxon	NCBITaxon:10116	multi-cellular organism	UBERON	UBERON:0000468	Animals	Outbred692	Outbred692	F	66
Outbred693	Rattus norvegicus	NCBITaxon	NCBITaxon:10116	multi-cellular organism	UBERON	UBERON:0000468	Animals	Outbred693	Outbred693	F	66
Outbred694	Rattus norvegicus	NCBITaxon	NCBITaxon:10116	multi-cellular organism	UBERON	UBERON:0000468	Animals	Outbred694	Outbred694	F	66
Outbred695	Rattus norvegicus	NCBITaxon	NCBITaxon:10116	multi-cellular organism	UBERON	UBERON:0000468	Animals	Outbred695	Outbred695	F	66
Outbred696	Rattus norvegicus	NCBITaxon	NCBITaxon:10116	multi-cellular organism	UBERON	UBERON:0000468	Animals	Outbred696	Outbred696	F	66
Outbred697	Rattus norvegicus	NCBITaxon	NCBITaxon:10116	multi-cellular organism	UBERON	UBERON:0000468	Animals	Outbred697	Outbred697	F	66
Outbred698	Rattus norvegicus	NCBITaxon	NCBITaxon:10116	multi-cellular organism	UBERON	UBERON:0000468	Animals	Outbred698	Outbred698	F	66
Outbred699	Rattus norvegicus	NCBITaxon	NCBITaxon:10116	multi-cellular organism	UBERON	UBERON:0000468	Animals	Outbred699	Outbred699	F	66
Outbred7	Rattus norvegicus	NCBITaxon	NCBITaxon:10116	multi-cellular organism	UBERON	UBERON:0000468	Animals	Outbred7	Outbred7	M	64
Outbred70	Rattus norvegicus	NCBITaxon	NCBITaxon:10116	multi-cellular organism	UBERON	UBERON:0000468	Animals	Outbred70	Outbred70	M	64
Outbred700	Rattus norvegicus	NCBITaxon	NCBITaxon:10116	multi-cellular organism	UBERON	UBERON:0000468	Animals	Outbred700	Outbred700	F	66
Outbred701	Rattus norvegicus	NCBITaxon	NCBITaxon:10116	multi-cellular organism	UBERON	UBERON:0000468	Animals	Outbred701	Outbred701	F	66
Outbred702	Rattus norvegicus	NCBITaxon	NCBITaxon:10116	multi-cellular organism	UBERON	UBERON:0000468	Animals	Outbred702	Outbred702	F	66
Outbred703	Rattus norvegicus	NCBITaxon	NCBITaxon:10116	multi-cellular organism	UBERON	UBERON:0000468	Animals	Outbred703	Outbred703	F	66
Outbred704	Rattus norvegicus	NCBITaxon	NCBITaxon:10116	multi-cellular organism	UBERON	UBERON:0000468	Animals	Outbred704	Outbred704	F	66
Outbred705	Rattus norvegicus	NCBITaxon	NCBITaxon:10116	multi-cellular organism	UBERON	UBERON:0000468	Animals	Outbred705	Outbred705	F	66
Outbred706	Rattus norvegicus	NCBITaxon	NCBITaxon:10116	multi-cellular organism	UBERON	UBERON:0000468	Animals	Outbred706	Outbred706	F	66
Outbred707	Rattus norvegicus	NCBITaxon	NCBITaxon:10116	multi-cellular organism	UBERON	UBERON:0000468	Animals	Outbred707	Outbred707	F	66
Outbred708	Rattus norvegicus	NCBITaxon	NCBITaxon:10116	multi-cellular organism	UBERON	UBERON:0000468	Animals	Outbred708	Outbred708	F	66
Outbred709	Rattus norvegicus	NCBITaxon	NCBITaxon:10116	multi-cellular organism	UBERON	UBERON:0000468	Animals	Outbred709	Outbred709	F	66
Outbred71	Rattus norvegicus	NCBITaxon	NCBITaxon:10116	multi-cellular organism	UBERON	UBERON:0000468	Animals	Outbred71	Outbred71	M	64
Outbred710	Rattus norvegicus	NCBITaxon	NCBITaxon:10116	multi-cellular organism	UBERON	UBERON:0000468	Animals	Outbred710	Outbred710	F	66
Outbred711	Rattus norvegicus	NCBITaxon	NCBITaxon:10116	multi-cellular organism	UBERON	UBERON:0000468	Animals	Outbred711	Outbred711	F	66
Outbred712	Rattus norvegicus	NCBITaxon	NCBITaxon:10116	multi-cellular organism	UBERON	UBERON:0000468	Animals	Outbred712	Outbred712	F	66
Outbred713	Rattus norvegicus	NCBITaxon	NCBITaxon:10116	multi-cellular organism	UBERON	UBERON:0000468	Animals	Outbred713	Outbred713	F	66
Outbred714	Rattus norvegicus	NCBITaxon	NCBITaxon:10116	multi-cellular organism	UBERON	UBERON:0000468	Animals	Outbred714	Outbred714	F	66
Outbred715	Rattus norvegicus	NCBITaxon	NCBITaxon:10116	multi-cellular organism	UBERON	UBERON:0000468	Animals	Outbred715	Outbred715	F	66
Outbred716	Rattus norvegicus	NCBITaxon	NCBITaxon:10116	multi-cellular organism	UBERON	UBERON:0000468	Animals	Outbred716	Outbred716	F	66
Outbred717	Rattus norvegicus	NCBITaxon	NCBITaxon:10116	multi-cellular organism	UBERON	UBERON:0000468	Animals	Outbred717	Outbred717	F	66
Outbred718	Rattus norvegicus	NCBITaxon	NCBITaxon:10116	multi-cellular organism	UBERON	UBERON:0000468	Animals	Outbred718	Outbred718	F	66
Outbred719	Rattus norvegicus	NCBITaxon	NCBITaxon:10116	multi-cellular organism	UBERON	UBERON:0000468	Animals	Outbred719	Outbred719	F	66
Outbred72	Rattus norvegicus	NCBITaxon	NCBITaxon:10116	multi-cellular organism	UBERON	UBERON:0000468	Animals	Outbred72	Outbred72	M	64
Outbred720	Rattus norvegicus	NCBITaxon	NCBITaxon:10116	multi-cellular organism	UBERON	UBERON:0000468	Animals	Outbred720	Outbred720	F	66
Outbred721	Rattus norvegicus	NCBITaxon	NCBITaxon:10116	multi-cellular organism	UBERON	UBERON:0000468	Animals	Outbred721	Outbred721	F	66
Outbred722	Rattus norvegicus	NCBITaxon	NCBITaxon:10116	multi-cellular organism	UBERON	UBERON:0000468	Animals	Outbred722	Outbred722	M	67
Outbred723	Rattus norvegicus	NCBITaxon	NCBITaxon:10116	multi-cellular organism	UBERON	UBERON:0000468	Animals	Outbred723	Outbred723	M	67
Outbred724	Rattus norvegicus	NCBITaxon	NCBITaxon:10116	multi-cellular organism	UBERON	UBERON:0000468	Animals	Outbred724	Outbred724	M	67
Outbred725	Rattus norvegicus	NCBITaxon	NCBITaxon:10116	multi-cellular organism	UBERON	UBERON:0000468	Animals	Outbred725	Outbred725	M	67
Outbred726	Rattus norvegicus	NCBITaxon	NCBITaxon:10116	multi-cellular organism	UBERON	UBERON:0000468	Animals	Outbred726	Outbred726	M	67
Outbred727	Rattus norvegicus	NCBITaxon	NCBITaxon:10116	multi-cellular organism	UBERON	UBERON:0000468	Animals	Outbred727	Outbred727	M	67
Outbred728	Rattus norvegicus	NCBITaxon	NCBITaxon:10116	multi-cellular organism	UBERON	UBERON:0000468	Animals	Outbred728	Outbred728	M	67
Outbred729	Rattus norvegicus	NCBITaxon	NCBITaxon:10116	multi-cellular organism	UBERON	UBERON:0000468	Animals	Outbred729	Outbred729	M	67
Outbred73	Rattus norvegicus	NCBITaxon	NCBITaxon:10116	multi-cellular organism	UBERON	UBERON:0000468	Animals	Outbred73	Outbred73	M	64
Outbred730	Rattus norvegicus	NCBITaxon	NCBITaxon:10116	multi-cellular organism	UBERON	UBERON:0000468	Animals	Outbred730	Outbred730	M	67
Outbred731	Rattus norvegicus	NCBITaxon	NCBITaxon:10116	multi-cellular organism	UBERON	UBERON:0000468	Animals	Outbred731	Outbred731	M	67
Outbred732	Rattus norvegicus	NCBITaxon	NCBITaxon:10116	multi-cellular organism	UBERON	UBERON:0000468	Animals	Outbred732	Outbred732	M	67
Outbred733	Rattus norvegicus	NCBITaxon	NCBITaxon:10116	multi-cellular organism	UBERON	UBERON:0000468	Animals	Outbred733	Outbred733	M	67
Outbred734	Rattus norvegicus	NCBITaxon	NCBITaxon:10116	multi-cellular organism	UBERON	UBERON:0000468	Animals	Outbred734	Outbred734	M	67
Outbred735	Rattus norvegicus	NCBITaxon	NCBITaxon:10116	multi-cellular organism	UBERON	UBERON:0000468	Animals	Outbred735	Outbred735	M	67
Outbred736	Rattus norvegicus	NCBITaxon	NCBITaxon:10116	multi-cellular organism	UBERON	UBERON:0000468	Animals	Outbred736	Outbred736	M	67
Outbred737	Rattus norvegicus	NCBITaxon	NCBITaxon:10116	multi-cellular organism	UBERON	UBERON:0000468	Animals	Outbred737	Outbred737	M	67
Outbred738	Rattus norvegicus	NCBITaxon	NCBITaxon:10116	multi-cellular organism	UBERON	UBERON:0000468	Animals	Outbred738	Outbred738	M	67
Outbred739	Rattus norvegicus	NCBITaxon	NCBITaxon:10116	multi-cellular organism	UBERON	UBERON:0000468	Animals	Outbred739	Outbred739	M	67
Outbred74	Rattus norvegicus	NCBITaxon	NCBITaxon:10116	multi-cellular organism	UBERON	UBERON:0000468	Animals	Outbred74	Outbred74	M	64
Outbred740	Rattus norvegicus	NCBITaxon	NCBITaxon:10116	multi-cellular organism	UBERON	UBERON:0000468	Animals	Outbred740	Outbred740	M	67
Outbred741	Rattus norvegicus	NCBITaxon	NCBITaxon:10116	multi-cellular organism	UBERON	UBERON:0000468	Animals	Outbred741	Outbred741	M	67
Outbred742	Rattus norvegicus	NCBITaxon	NCBITaxon:10116	multi-cellular organism	UBERON	UBERON:0000468	Animals	Outbred742	Outbred742	M	67
Outbred743	Rattus norvegicus	NCBITaxon	NCBITaxon:10116	multi-cellular organism	UBERON	UBERON:0000468	Animals	Outbred743	Outbred743	M	67
Outbred744	Rattus norvegicus	NCBITaxon	NCBITaxon:10116	multi-cellular organism	UBERON	UBERON:0000468	Animals	Outbred744	Outbred744	M	67
Outbred745	Rattus norvegicus	NCBITaxon	NCBITaxon:10116	multi-cellular organism	UBERON	UBERON:0000468	Animals	Outbred745	Outbred745	M	67
Outbred746	Rattus norvegicus	NCBITaxon	NCBITaxon:10116	multi-cellular organism	UBERON	UBERON:0000468	Animals	Outbred746	Outbred746	M	67
Outbred747	Rattus norvegicus	NCBITaxon	NCBITaxon:10116	multi-cellular organism	UBERON	UBERON:0000468	Animals	Outbred747	Outbred747	M	67
Outbred748	Rattus norvegicus	NCBITaxon	NCBITaxon:10116	multi-cellular organism	UBERON	UBERON:0000468	Animals	Outbred748	Outbred748	M	67
Outbred749	Rattus norvegicus	NCBITaxon	NCBITaxon:10116	multi-cellular organism	UBERON	UBERON:0000468	Animals	Outbred749	Outbred749	M	67
Outbred75	Rattus norvegicus	NCBITaxon	NCBITaxon:10116	multi-cellular organism	UBERON	UBERON:0000468	Animals	Outbred75	Outbred75	M	64
Outbred750	Rattus norvegicus	NCBITaxon	NCBITaxon:10116	multi-cellular organism	UBERON	UBERON:0000468	Animals	Outbred750	Outbred750	M	67
Outbred751	Rattus norvegicus	NCBITaxon	NCBITaxon:10116	multi-cellular organism	UBERON	UBERON:0000468	Animals	Outbred751	Outbred751	M	67
Outbred752	Rattus norvegicus	NCBITaxon	NCBITaxon:10116	multi-cellular organism	UBERON	UBERON:0000468	Animals	Outbred752	Outbred752	M	67
Outbred753	Rattus norvegicus	NCBITaxon	NCBITaxon:10116	multi-cellular organism	UBERON	UBERON:0000468	Animals	Outbred753	Outbred753	M	67
Outbred754	Rattus norvegicus	NCBITaxon	NCBITaxon:10116	multi-cellular organism	UBERON	UBERON:0000468	Animals	Outbred754	Outbred754	M	67
Outbred755	Rattus norvegicus	NCBITaxon	NCBITaxon:10116	multi-cellular organism	UBERON	UBERON:0000468	Animals	Outbred755	Outbred755	M	67
Outbred756	Rattus norvegicus	NCBITaxon	NCBITaxon:10116	multi-cellular organism	UBERON	UBERON:0000468	Animals	Outbred756	Outbred756	M	67
Outbred757	Rattus norvegicus	NCBITaxon	NCBITaxon:10116	multi-cellular organism	UBERON	UBERON:0000468	Animals	Outbred757	Outbred757	M	67
Outbred758	Rattus norvegicus	NCBITaxon	NCBITaxon:10116	multi-cellular organism	UBERON	UBERON:0000468	Animals	Outbred758	Outbred758	M	67
Outbred759	Rattus norvegicus	NCBITaxon	NCBITaxon:10116	multi-cellular organism	UBERON	UBERON:0000468	Animals	Outbred759	Outbred759	M	67
Outbred76	Rattus norvegicus	NCBITaxon	NCBITaxon:10116	multi-cellular organism	UBERON	UBERON:0000468	Animals	Outbred76	Outbred76	M	64
Outbred760	Rattus norvegicus	NCBITaxon	NCBITaxon:10116	multi-cellular organism	UBERON	UBERON:0000468	Animals	Outbred760	Outbred760	M	67
Outbred761	Rattus norvegicus	NCBITaxon	NCBITaxon:10116	multi-cellular organism	UBERON	UBERON:0000468	Animals	Outbred761	Outbred761	M	67
Outbred762	Rattus norvegicus	NCBITaxon	NCBITaxon:10116	multi-cellular organism	UBERON	UBERON:0000468	Animals	Outbred762	Outbred762	M	67
Outbred763	Rattus norvegicus	NCBITaxon	NCBITaxon:10116	multi-cellular organism	UBERON	UBERON:0000468	Animals	Outbred763	Outbred763	M	67
Outbred764	Rattus norvegicus	NCBITaxon	NCBITaxon:10116	multi-cellular organism	UBERON	UBERON:0000468	Animals	Outbred764	Outbred764	M	67
Outbred765	Rattus norvegicus	NCBITaxon	NCBITaxon:10116	multi-cellular organism	UBERON	UBERON:0000468	Animals	Outbred765	Outbred765	M	67
Outbred766	Rattus norvegicus	NCBITaxon	NCBITaxon:10116	multi-cellular organism	UBERON	UBERON:0000468	Animals	Outbred766	Outbred766	M	67
Outbred767	Rattus norvegicus	NCBITaxon	NCBITaxon:10116	multi-cellular organism	UBERON	UBERON:0000468	Animals	Outbred767	Outbred767	M	67
Outbred768	Rattus norvegicus	NCBITaxon	NCBITaxon:10116	multi-cellular organism	UBERON	UBERON:0000468	Animals	Outbred768	Outbred768	M	67
Outbred769	Rattus norvegicus	NCBITaxon	NCBITaxon:10116	multi-cellular organism	UBERON	UBERON:0000468	Animals	Outbred769	Outbred769	M	67
Outbred77	Rattus norvegicus	NCBITaxon	NCBITaxon:10116	multi-cellular organism	UBERON	UBERON:0000468	Animals	Outbred77	Outbred77	M	64
Outbred770	Rattus norvegicus	NCBITaxon	NCBITaxon:10116	multi-cellular organism	UBERON	UBERON:0000468	Animals	Outbred770	Outbred770	M	67
Outbred771	Rattus norvegicus	NCBITaxon	NCBITaxon:10116	multi-cellular organism	UBERON	UBERON:0000468	Animals	Outbred771	Outbred771	M	67
Outbred772	Rattus norvegicus	NCBITaxon	NCBITaxon:10116	multi-cellular organism	UBERON	UBERON:0000468	Animals	Outbred772	Outbred772	M	67
Outbred773	Rattus norvegicus	NCBITaxon	NCBITaxon:10116	multi-cellular organism	UBERON	UBERON:0000468	Animals	Outbred773	Outbred773	M	67
Outbred774	Rattus norvegicus	NCBITaxon	NCBITaxon:10116	multi-cellular organism	UBERON	UBERON:0000468	Animals	Outbred774	Outbred774	M	67
Outbred775	Rattus norvegicus	NCBITaxon	NCBITaxon:10116	multi-cellular organism	UBERON	UBERON:0000468	Animals	Outbred775	Outbred775	M	67
Outbred776	Rattus norvegicus	NCBITaxon	NCBITaxon:10116	multi-cellular organism	UBERON	UBERON:0000468	Animals	Outbred776	Outbred776	M	67
Outbred777	Rattus norvegicus	NCBITaxon	NCBITaxon:10116	multi-cellular organism	UBERON	UBERON:0000468	Animals	Outbred777	Outbred777	M	67
Outbred778	Rattus norvegicus	NCBITaxon	NCBITaxon:10116	multi-cellular organism	UBERON	UBERON:0000468	Animals	Outbred778	Outbred778	M	67
Outbred779	Rattus norvegicus	NCBITaxon	NCBITaxon:10116	multi-cellular organism	UBERON	UBERON:0000468	Animals	Outbred779	Outbred779	M	67
Outbred78	Rattus norvegicus	NCBITaxon	NCBITaxon:10116	multi-cellular organism	UBERON	UBERON:0000468	Animals	Outbred78	Outbred78	M	64
Outbred780	Rattus norvegicus	NCBITaxon	NCBITaxon:10116	multi-cellular organism	UBERON	UBERON:0000468	Animals	Outbred780	Outbred780	M	67
Outbred781	Rattus norvegicus	NCBITaxon	NCBITaxon:10116	multi-cellular organism	UBERON	UBERON:0000468	Animals	Outbred781	Outbred781	M	67
Outbred782	Rattus norvegicus	NCBITaxon	NCBITaxon:10116	multi-cellular organism	UBERON	UBERON:0000468	Animals	Outbred782	Outbred782	M	67
Outbred783	Rattus norvegicus	NCBITaxon	NCBITaxon:10116	multi-cellular organism	UBERON	UBERON:0000468	Animals	Outbred783	Outbred783	M	67
Outbred784	Rattus norvegicus	NCBITaxon	NCBITaxon:10116	multi-cellular organism	UBERON	UBERON:0000468	Animals	Outbred784	Outbred784	M	67
Outbred785	Rattus norvegicus	NCBITaxon	NCBITaxon:10116	multi-cellular organism	UBERON	UBERON:0000468	Animals	Outbred785	Outbred785	M	67
Outbred786	Rattus norvegicus	NCBITaxon	NCBITaxon:10116	multi-cellular organism	UBERON	UBERON:0000468	Animals	Outbred786	Outbred786	M	67
Outbred787	Rattus norvegicus	NCBITaxon	NCBITaxon:10116	multi-cellular organism	UBERON	UBERON:0000468	Animals	Outbred787	Outbred787	M	67
Outbred788	Rattus norvegicus	NCBITaxon	NCBITaxon:10116	multi-cellular organism	UBERON	UBERON:0000468	Animals	Outbred788	Outbred788	M	67
Outbred789	Rattus norvegicus	NCBITaxon	NCBITaxon:10116	multi-cellular organism	UBERON	UBERON:0000468	Animals	Outbred789	Outbred789	M	67
Outbred79	Rattus norvegicus	NCBITaxon	NCBITaxon:10116	multi-cellular organism	UBERON	UBERON:0000468	Animals	Outbred79	Outbred79	M	64
Outbred790	Rattus norvegicus	NCBITaxon	NCBITaxon:10116	multi-cellular organism	UBERON	UBERON:0000468	Animals	Outbred790	Outbred790	M	67
Outbred791	Rattus norvegicus	NCBITaxon	NCBITaxon:10116	multi-cellular organism	UBERON	UBERON:0000468	Animals	Outbred791	Outbred791	M	67
Outbred792	Rattus norvegicus	NCBITaxon	NCBITaxon:10116	multi-cellular organism	UBERON	UBERON:0000468	Animals	Outbred792	Outbred792	M	67
Outbred793	Rattus norvegicus	NCBITaxon	NCBITaxon:10116	multi-cellular organism	UBERON	UBERON:0000468	Animals	Outbred793	Outbred793	M	67
Outbred794	Rattus norvegicus	NCBITaxon	NCBITaxon:10116	multi-cellular organism	UBERON	UBERON:0000468	Animals	Outbred794	Outbred794	M	67
Outbred795	Rattus norvegicus	NCBITaxon	NCBITaxon:10116	multi-cellular organism	UBERON	UBERON:0000468	Animals	Outbred795	Outbred795	M	67
Outbred796	Rattus norvegicus	NCBITaxon	NCBITaxon:10116	multi-cellular organism	UBERON	UBERON:0000468	Animals	Outbred796	Outbred796	M	67
Outbred797	Rattus norvegicus	NCBITaxon	NCBITaxon:10116	multi-cellular organism	UBERON	UBERON:0000468	Animals	Outbred797	Outbred797	M	67
Outbred798	Rattus norvegicus	NCBITaxon	NCBITaxon:10116	multi-cellular organism	UBERON	UBERON:0000468	Animals	Outbred798	Outbred798	M	67
Outbred799	Rattus norvegicus	NCBITaxon	NCBITaxon:10116	multi-cellular organism	UBERON	UBERON:0000468	Animals	Outbred799	Outbred799	M	67
Outbred8	Rattus norvegicus	NCBITaxon	NCBITaxon:10116	multi-cellular organism	UBERON	UBERON:0000468	Animals	Outbred8	Outbred8	M	64
Outbred80	Rattus norvegicus	NCBITaxon	NCBITaxon:10116	multi-cellular organism	UBERON	UBERON:0000468	Animals	Outbred80	Outbred80	M	64
Outbred800	Rattus norvegicus	NCBITaxon	NCBITaxon:10116	multi-cellular organism	UBERON	UBERON:0000468	Animals	Outbred800	Outbred800	M	67
Outbred801	Rattus norvegicus	NCBITaxon	NCBITaxon:10116	multi-cellular organism	UBERON	UBERON:0000468	Animals	Outbred801	Outbred801	M	67
Outbred802	Rattus norvegicus	NCBITaxon	NCBITaxon:10116	multi-cellular organism	UBERON	UBERON:0000468	Animals	Outbred802	Outbred802	M	67
Outbred803	Rattus norvegicus	NCBITaxon	NCBITaxon:10116	multi-cellular organism	UBERON	UBERON:0000468	Animals	Outbred803	Outbred803	M	67
Outbred804	Rattus norvegicus	NCBITaxon	NCBITaxon:10116	multi-cellular organism	UBERON	UBERON:0000468	Animals	Outbred804	Outbred804	M	67
Outbred805	Rattus norvegicus	NCBITaxon	NCBITaxon:10116	multi-cellular organism	UBERON	UBERON:0000468	Animals	Outbred805	Outbred805	M	67
Outbred806	Rattus norvegicus	NCBITaxon	NCBITaxon:10116	multi-cellular organism	UBERON	UBERON:0000468	Animals	Outbred806	Outbred806	M	67
Outbred807	Rattus norvegicus	NCBITaxon	NCBITaxon:10116	multi-cellular organism	UBERON	UBERON:0000468	Animals	Outbred807	Outbred807	M	67
Outbred808	Rattus norvegicus	NCBITaxon	NCBITaxon:10116	multi-cellular organism	UBERON	UBERON:0000468	Animals	Outbred808	Outbred808	M	67
Outbred809	Rattus norvegicus	NCBITaxon	NCBITaxon:10116	multi-cellular organism	UBERON	UBERON:0000468	Animals	Outbred809	Outbred809	M	67
Outbred81	Rattus norvegicus	NCBITaxon	NCBITaxon:10116	multi-cellular organism	UBERON	UBERON:0000468	Animals	Outbred81	Outbred81	M	64
Outbred810	Rattus norvegicus	NCBITaxon	NCBITaxon:10116	multi-cellular organism	UBERON	UBERON:0000468	Animals	Outbred810	Outbred810	M	67
Outbred811	Rattus norvegicus	NCBITaxon	NCBITaxon:10116	multi-cellular organism	UBERON	UBERON:0000468	Animals	Outbred811	Outbred811	M	67
Outbred812	Rattus norvegicus	NCBITaxon	NCBITaxon:10116	multi-cellular organism	UBERON	UBERON:0000468	Animals	Outbred812	Outbred812	M	67
Outbred813	Rattus norvegicus	NCBITaxon	NCBITaxon:10116	multi-cellular organism	UBERON	UBERON:0000468	Animals	Outbred813	Outbred813	M	67
Outbred814	Rattus norvegicus	NCBITaxon	NCBITaxon:10116	multi-cellular organism	UBERON	UBERON:0000468	Animals	Outbred814	Outbred814	M	67
Outbred815	Rattus norvegicus	NCBITaxon	NCBITaxon:10116	multi-cellular organism	UBERON	UBERON:0000468	Animals	Outbred815	Outbred815	M	67
Outbred816	Rattus norvegicus	NCBITaxon	NCBITaxon:10116	multi-cellular organism	UBERON	UBERON:0000468	Animals	Outbred816	Outbred816	M	67
Outbred817	Rattus norvegicus	NCBITaxon	NCBITaxon:10116	multi-cellular organism	UBERON	UBERON:0000468	Animals	Outbred817	Outbred817	M	67
Outbred818	Rattus norvegicus	NCBITaxon	NCBITaxon:10116	multi-cellular organism	UBERON	UBERON:0000468	Animals	Outbred818	Outbred818	M	67
Outbred819	Rattus norvegicus	NCBITaxon	NCBITaxon:10116	multi-cellular organism	UBERON	UBERON:0000468	Animals	Outbred819	Outbred819	M	67
Outbred82	Rattus norvegicus	NCBITaxon	NCBITaxon:10116	multi-cellular organism	UBERON	UBERON:0000468	Animals	Outbred82	Outbred82	M	64
Outbred820	Rattus norvegicus	NCBITaxon	NCBITaxon:10116	multi-cellular organism	UBERON	UBERON:0000468	Animals	Outbred820	Outbred820	M	67
Outbred821	Rattus norvegicus	NCBITaxon	NCBITaxon:10116	multi-cellular organism	UBERON	UBERON:0000468	Animals	Outbred821	Outbred821	M	67
Outbred822	Rattus norvegicus	NCBITaxon	NCBITaxon:10116	multi-cellular organism	UBERON	UBERON:0000468	Animals	Outbred822	Outbred822	M	67
Outbred823	Rattus norvegicus	NCBITaxon	NCBITaxon:10116	multi-cellular organism	UBERON	UBERON:0000468	Animals	Outbred823	Outbred823	M	67
Outbred824	Rattus norvegicus	NCBITaxon	NCBITaxon:10116	multi-cellular organism	UBERON	UBERON:0000468	Animals	Outbred824	Outbred824	M	67
Outbred825	Rattus norvegicus	NCBITaxon	NCBITaxon:10116	multi-cellular organism	UBERON	UBERON:0000468	Animals	Outbred825	Outbred825	M	67
Outbred826	Rattus norvegicus	NCBITaxon	NCBITaxon:10116	multi-cellular organism	UBERON	UBERON:0000468	Animals	Outbred826	Outbred826	M	67
Outbred827	Rattus norvegicus	NCBITaxon	NCBITaxon:10116	multi-cellular organism	UBERON	UBERON:0000468	Animals	Outbred827	Outbred827	M	67
Outbred828	Rattus norvegicus	NCBITaxon	NCBITaxon:10116	multi-cellular organism	UBERON	UBERON:0000468	Animals	Outbred828	Outbred828	M	67
Outbred829	Rattus norvegicus	NCBITaxon	NCBITaxon:10116	multi-cellular organism	UBERON	UBERON:0000468	Animals	Outbred829	Outbred829	M	67
Outbred83	Rattus norvegicus	NCBITaxon	NCBITaxon:10116	multi-cellular organism	UBERON	UBERON:0000468	Animals	Outbred83	Outbred83	M	64
Outbred830	Rattus norvegicus	NCBITaxon	NCBITaxon:10116	multi-cellular organism	UBERON	UBERON:0000468	Animals	Outbred830	Outbred830	M	67
Outbred831	Rattus norvegicus	NCBITaxon	NCBITaxon:10116	multi-cellular organism	UBERON	UBERON:0000468	Animals	Outbred831	Outbred831	M	67
Outbred832	Rattus norvegicus	NCBITaxon	NCBITaxon:10116	multi-cellular organism	UBERON	UBERON:0000468	Animals	Outbred832	Outbred832	M	67
Outbred833	Rattus norvegicus	NCBITaxon	NCBITaxon:10116	multi-cellular organism	UBERON	UBERON:0000468	Animals	Outbred833	Outbred833	M	67
Outbred834	Rattus norvegicus	NCBITaxon	NCBITaxon:10116	multi-cellular organism	UBERON	UBERON:0000468	Animals	Outbred834	Outbred834	M	67
Outbred835	Rattus norvegicus	NCBITaxon	NCBITaxon:10116	multi-cellular organism	UBERON	UBERON:0000468	Animals	Outbred835	Outbred835	M	67
Outbred836	Rattus norvegicus	NCBITaxon	NCBITaxon:10116	multi-cellular organism	UBERON	UBERON:0000468	Animals	Outbred836	Outbred836	M	67
Outbred837	Rattus norvegicus	NCBITaxon	NCBITaxon:10116	multi-cellular organism	UBERON	UBERON:0000468	Animals	Outbred837	Outbred837	M	67
Outbred838	Rattus norvegicus	NCBITaxon	NCBITaxon:10116	multi-cellular organism	UBERON	UBERON:0000468	Animals	Outbred838	Outbred838	M	67
Outbred839	Rattus norvegicus	NCBITaxon	NCBITaxon:10116	multi-cellular organism	UBERON	UBERON:0000468	Animals	Outbred839	Outbred839	M	67
Outbred84	Rattus norvegicus	NCBITaxon	NCBITaxon:10116	multi-cellular organism	UBERON	UBERON:0000468	Animals	Outbred84	Outbred84	M	64
Outbred840	Rattus norvegicus	NCBITaxon	NCBITaxon:10116	multi-cellular organism	UBERON	UBERON:0000468	Animals	Outbred840	Outbred840	M	67
Outbred841	Rattus norvegicus	NCBITaxon	NCBITaxon:10116	multi-cellular organism	UBERON	UBERON:0000468	Animals	Outbred841	Outbred841	M	67
Outbred842	Rattus norvegicus	NCBITaxon	NCBITaxon:10116	multi-cellular organism	UBERON	UBERON:0000468	Animals	Outbred842	Outbred842	M	67
Outbred843	Rattus norvegicus	NCBITaxon	NCBITaxon:10116	multi-cellular organism	UBERON	UBERON:0000468	Animals	Outbred843	Outbred843	M	67
Outbred844	Rattus norvegicus	NCBITaxon	NCBITaxon:10116	multi-cellular organism	UBERON	UBERON:0000468	Animals	Outbred844	Outbred844	M	67
Outbred845	Rattus norvegicus	NCBITaxon	NCBITaxon:10116	multi-cellular organism	UBERON	UBERON:0000468	Animals	Outbred845	Outbred845	M	67
Outbred846	Rattus norvegicus	NCBITaxon	NCBITaxon:10116	multi-cellular organism	UBERON	UBERON:0000468	Animals	Outbred846	Outbred846	M	67
Outbred847	Rattus norvegicus	NCBITaxon	NCBITaxon:10116	multi-cellular organism	UBERON	UBERON:0000468	Animals	Outbred847	Outbred847	M	67
Outbred848	Rattus norvegicus	NCBITaxon	NCBITaxon:10116	multi-cellular organism	UBERON	UBERON:0000468	Animals	Outbred848	Outbred848	F	67
Outbred849	Rattus norvegicus	NCBITaxon	NCBITaxon:10116	multi-cellular organism	UBERON	UBERON:0000468	Animals	Outbred849	Outbred849	F	67
Outbred85	Rattus norvegicus	NCBITaxon	NCBITaxon:10116	multi-cellular organism	UBERON	UBERON:0000468	Animals	Outbred85	Outbred85	M	64
Outbred850	Rattus norvegicus	NCBITaxon	NCBITaxon:10116	multi-cellular organism	UBERON	UBERON:0000468	Animals	Outbred850	Outbred850	F	67
Outbred851	Rattus norvegicus	NCBITaxon	NCBITaxon:10116	multi-cellular organism	UBERON	UBERON:0000468	Animals	Outbred851	Outbred851	F	67
Outbred852	Rattus norvegicus	NCBITaxon	NCBITaxon:10116	multi-cellular organism	UBERON	UBERON:0000468	Animals	Outbred852	Outbred852	F	67
Outbred853	Rattus norvegicus	NCBITaxon	NCBITaxon:10116	multi-cellular organism	UBERON	UBERON:0000468	Animals	Outbred853	Outbred853	F	67
Outbred854	Rattus norvegicus	NCBITaxon	NCBITaxon:10116	multi-cellular organism	UBERON	UBERON:0000468	Animals	Outbred854	Outbred854	F	67
Outbred855	Rattus norvegicus	NCBITaxon	NCBITaxon:10116	multi-cellular organism	UBERON	UBERON:0000468	Animals	Outbred855	Outbred855	F	67
Outbred856	Rattus norvegicus	NCBITaxon	NCBITaxon:10116	multi-cellular organism	UBERON	UBERON:0000468	Animals	Outbred856	Outbred856	F	67
Outbred857	Rattus norvegicus	NCBITaxon	NCBITaxon:10116	multi-cellular organism	UBERON	UBERON:0000468	Animals	Outbred857	Outbred857	F	67
Outbred858	Rattus norvegicus	NCBITaxon	NCBITaxon:10116	multi-cellular organism	UBERON	UBERON:0000468	Animals	Outbred858	Outbred858	F	67
Outbred859	Rattus norvegicus	NCBITaxon	NCBITaxon:10116	multi-cellular organism	UBERON	UBERON:0000468	Animals	Outbred859	Outbred859	F	67
Outbred86	Rattus norvegicus	NCBITaxon	NCBITaxon:10116	multi-cellular organism	UBERON	UBERON:0000468	Animals	Outbred86	Outbred86	M	64
Outbred860	Rattus norvegicus	NCBITaxon	NCBITaxon:10116	multi-cellular organism	UBERON	UBERON:0000468	Animals	Outbred860	Outbred860	F	67
Outbred861	Rattus norvegicus	NCBITaxon	NCBITaxon:10116	multi-cellular organism	UBERON	UBERON:0000468	Animals	Outbred861	Outbred861	F	67
Outbred862	Rattus norvegicus	NCBITaxon	NCBITaxon:10116	multi-cellular organism	UBERON	UBERON:0000468	Animals	Outbred862	Outbred862	F	67
Outbred863	Rattus norvegicus	NCBITaxon	NCBITaxon:10116	multi-cellular organism	UBERON	UBERON:0000468	Animals	Outbred863	Outbred863	F	67
Outbred864	Rattus norvegicus	NCBITaxon	NCBITaxon:10116	multi-cellular organism	UBERON	UBERON:0000468	Animals	Outbred864	Outbred864	F	67
Outbred865	Rattus norvegicus	NCBITaxon	NCBITaxon:10116	multi-cellular organism	UBERON	UBERON:0000468	Animals	Outbred865	Outbred865	F	67
Outbred866	Rattus norvegicus	NCBITaxon	NCBITaxon:10116	multi-cellular organism	UBERON	UBERON:0000468	Animals	Outbred866	Outbred866	F	67
Outbred867	Rattus norvegicus	NCBITaxon	NCBITaxon:10116	multi-cellular organism	UBERON	UBERON:0000468	Animals	Outbred867	Outbred867	F	67
Outbred868	Rattus norvegicus	NCBITaxon	NCBITaxon:10116	multi-cellular organism	UBERON	UBERON:0000468	Animals	Outbred868	Outbred868	F	67
Outbred869	Rattus norvegicus	NCBITaxon	NCBITaxon:10116	multi-cellular organism	UBERON	UBERON:0000468	Animals	Outbred869	Outbred869	F	67
Outbred87	Rattus norvegicus	NCBITaxon	NCBITaxon:10116	multi-cellular organism	UBERON	UBERON:0000468	Animals	Outbred87	Outbred87	M	64
Outbred870	Rattus norvegicus	NCBITaxon	NCBITaxon:10116	multi-cellular organism	UBERON	UBERON:0000468	Animals	Outbred870	Outbred870	F	67
Outbred871	Rattus norvegicus	NCBITaxon	NCBITaxon:10116	multi-cellular organism	UBERON	UBERON:0000468	Animals	Outbred871	Outbred871	F	67
Outbred872	Rattus norvegicus	NCBITaxon	NCBITaxon:10116	multi-cellular organism	UBERON	UBERON:0000468	Animals	Outbred872	Outbred872	F	67
Outbred873	Rattus norvegicus	NCBITaxon	NCBITaxon:10116	multi-cellular organism	UBERON	UBERON:0000468	Animals	Outbred873	Outbred873	F	67
Outbred874	Rattus norvegicus	NCBITaxon	NCBITaxon:10116	multi-cellular organism	UBERON	UBERON:0000468	Animals	Outbred874	Outbred874	F	67
Outbred875	Rattus norvegicus	NCBITaxon	NCBITaxon:10116	multi-cellular organism	UBERON	UBERON:0000468	Animals	Outbred875	Outbred875	F	67
Outbred876	Rattus norvegicus	NCBITaxon	NCBITaxon:10116	multi-cellular organism	UBERON	UBERON:0000468	Animals	Outbred876	Outbred876	F	67
Outbred877	Rattus norvegicus	NCBITaxon	NCBITaxon:10116	multi-cellular organism	UBERON	UBERON:0000468	Animals	Outbred877	Outbred877	F	67
Outbred878	Rattus norvegicus	NCBITaxon	NCBITaxon:10116	multi-cellular organism	UBERON	UBERON:0000468	Animals	Outbred878	Outbred878	F	67
Outbred879	Rattus norvegicus	NCBITaxon	NCBITaxon:10116	multi-cellular organism	UBERON	UBERON:0000468	Animals	Outbred879	Outbred879	F	67
Outbred88	Rattus norvegicus	NCBITaxon	NCBITaxon:10116	multi-cellular organism	UBERON	UBERON:0000468	Animals	Outbred88	Outbred88	M	64
Outbred880	Rattus norvegicus	NCBITaxon	NCBITaxon:10116	multi-cellular organism	UBERON	UBERON:0000468	Animals	Outbred880	Outbred880	F	67
Outbred881	Rattus norvegicus	NCBITaxon	NCBITaxon:10116	multi-cellular organism	UBERON	UBERON:0000468	Animals	Outbred881	Outbred881	F	67
Outbred882	Rattus norvegicus	NCBITaxon	NCBITaxon:10116	multi-cellular organism	UBERON	UBERON:0000468	Animals	Outbred882	Outbred882	F	67
Outbred883	Rattus norvegicus	NCBITaxon	NCBITaxon:10116	multi-cellular organism	UBERON	UBERON:0000468	Animals	Outbred883	Outbred883	F	67
Outbred884	Rattus norvegicus	NCBITaxon	NCBITaxon:10116	multi-cellular organism	UBERON	UBERON:0000468	Animals	Outbred884	Outbred884	F	67
Outbred885	Rattus norvegicus	NCBITaxon	NCBITaxon:10116	multi-cellular organism	UBERON	UBERON:0000468	Animals	Outbred885	Outbred885	F	67
Outbred886	Rattus norvegicus	NCBITaxon	NCBITaxon:10116	multi-cellular organism	UBERON	UBERON:0000468	Animals	Outbred886	Outbred886	F	67
Outbred887	Rattus norvegicus	NCBITaxon	NCBITaxon:10116	multi-cellular organism	UBERON	UBERON:0000468	Animals	Outbred887	Outbred887	F	67
Outbred888	Rattus norvegicus	NCBITaxon	NCBITaxon:10116	multi-cellular organism	UBERON	UBERON:0000468	Animals	Outbred888	Outbred888	F	67
Outbred889	Rattus norvegicus	NCBITaxon	NCBITaxon:10116	multi-cellular organism	UBERON	UBERON:0000468	Animals	Outbred889	Outbred889	F	67
Outbred89	Rattus norvegicus	NCBITaxon	NCBITaxon:10116	multi-cellular organism	UBERON	UBERON:0000468	Animals	Outbred89	Outbred89	M	64
Outbred890	Rattus norvegicus	NCBITaxon	NCBITaxon:10116	multi-cellular organism	UBERON	UBERON:0000468	Animals	Outbred890	Outbred890	F	67
Outbred891	Rattus norvegicus	NCBITaxon	NCBITaxon:10116	multi-cellular organism	UBERON	UBERON:0000468	Animals	Outbred891	Outbred891	F	67
Outbred892	Rattus norvegicus	NCBITaxon	NCBITaxon:10116	multi-cellular organism	UBERON	UBERON:0000468	Animals	Outbred892	Outbred892	F	67
Outbred893	Rattus norvegicus	NCBITaxon	NCBITaxon:10116	multi-cellular organism	UBERON	UBERON:0000468	Animals	Outbred893	Outbred893	F	67
Outbred894	Rattus norvegicus	NCBITaxon	NCBITaxon:10116	multi-cellular organism	UBERON	UBERON:0000468	Animals	Outbred894	Outbred894	F	67
Outbred895	Rattus norvegicus	NCBITaxon	NCBITaxon:10116	multi-cellular organism	UBERON	UBERON:0000468	Animals	Outbred895	Outbred895	F	67
Outbred896	Rattus norvegicus	NCBITaxon	NCBITaxon:10116	multi-cellular organism	UBERON	UBERON:0000468	Animals	Outbred896	Outbred896	F	67
Outbred897	Rattus norvegicus	NCBITaxon	NCBITaxon:10116	multi-cellular organism	UBERON	UBERON:0000468	Animals	Outbred897	Outbred897	F	67
Outbred898	Rattus norvegicus	NCBITaxon	NCBITaxon:10116	multi-cellular organism	UBERON	UBERON:0000468	Animals	Outbred898	Outbred898	F	67
Outbred899	Rattus norvegicus	NCBITaxon	NCBITaxon:10116	multi-cellular organism	UBERON	UBERON:0000468	Animals	Outbred899	Outbred899	F	67
Outbred9	Rattus norvegicus	NCBITaxon	NCBITaxon:10116	multi-cellular organism	UBERON	UBERON:0000468	Animals	Outbred9	Outbred9	M	64
Outbred90	Rattus norvegicus	NCBITaxon	NCBITaxon:10116	multi-cellular organism	UBERON	UBERON:0000468	Animals	Outbred90	Outbred90	M	64
Outbred900	Rattus norvegicus	NCBITaxon	NCBITaxon:10116	multi-cellular organism	UBERON	UBERON:0000468	Animals	Outbred900	Outbred900	F	67
Outbred901	Rattus norvegicus	NCBITaxon	NCBITaxon:10116	multi-cellular organism	UBERON	UBERON:0000468	Animals	Outbred901	Outbred901	F	67
Outbred902	Rattus norvegicus	NCBITaxon	NCBITaxon:10116	multi-cellular organism	UBERON	UBERON:0000468	Animals	Outbred902	Outbred902	F	67
Outbred903	Rattus norvegicus	NCBITaxon	NCBITaxon:10116	multi-cellular organism	UBERON	UBERON:0000468	Animals	Outbred903	Outbred903	F	67
Outbred904	Rattus norvegicus	NCBITaxon	NCBITaxon:10116	multi-cellular organism	UBERON	UBERON:0000468	Animals	Outbred904	Outbred904	F	67
Outbred905	Rattus norvegicus	NCBITaxon	NCBITaxon:10116	multi-cellular organism	UBERON	UBERON:0000468	Animals	Outbred905	Outbred905	F	67
Outbred906	Rattus norvegicus	NCBITaxon	NCBITaxon:10116	multi-cellular organism	UBERON	UBERON:0000468	Animals	Outbred906	Outbred906	F	67
Outbred907	Rattus norvegicus	NCBITaxon	NCBITaxon:10116	multi-cellular organism	UBERON	UBERON:0000468	Animals	Outbred907	Outbred907	F	67
Outbred908	Rattus norvegicus	NCBITaxon	NCBITaxon:10116	multi-cellular organism	UBERON	UBERON:0000468	Animals	Outbred908	Outbred908	F	67
Outbred909	Rattus norvegicus	NCBITaxon	NCBITaxon:10116	multi-cellular organism	UBERON	UBERON:0000468	Animals	Outbred909	Outbred909	F	67
Outbred91	Rattus norvegicus	NCBITaxon	NCBITaxon:10116	multi-cellular organism	UBERON	UBERON:0000468	Animals	Outbred91	Outbred91	M	64
Outbred910	Rattus norvegicus	NCBITaxon	NCBITaxon:10116	multi-cellular organism	UBERON	UBERON:0000468	Animals	Outbred910	Outbred910	F	67
Outbred911	Rattus norvegicus	NCBITaxon	NCBITaxon:10116	multi-cellular organism	UBERON	UBERON:0000468	Animals	Outbred911	Outbred911	F	67
Outbred912	Rattus norvegicus	NCBITaxon	NCBITaxon:10116	multi-cellular organism	UBERON	UBERON:0000468	Animals	Outbred912	Outbred912	F	67
Outbred913	Rattus norvegicus	NCBITaxon	NCBITaxon:10116	multi-cellular organism	UBERON	UBERON:0000468	Animals	Outbred913	Outbred913	F	67
Outbred914	Rattus norvegicus	NCBITaxon	NCBITaxon:10116	multi-cellular organism	UBERON	UBERON:0000468	Animals	Outbred914	Outbred914	F	67
Outbred915	Rattus norvegicus	NCBITaxon	NCBITaxon:10116	multi-cellular organism	UBERON	UBERON:0000468	Animals	Outbred915	Outbred915	F	67
Outbred916	Rattus norvegicus	NCBITaxon	NCBITaxon:10116	multi-cellular organism	UBERON	UBERON:0000468	Animals	Outbred916	Outbred916	F	67
Outbred917	Rattus norvegicus	NCBITaxon	NCBITaxon:10116	multi-cellular organism	UBERON	UBERON:0000468	Animals	Outbred917	Outbred917	F	67
Outbred918	Rattus norvegicus	NCBITaxon	NCBITaxon:10116	multi-cellular organism	UBERON	UBERON:0000468	Animals	Outbred918	Outbred918	F	67
Outbred919	Rattus norvegicus	NCBITaxon	NCBITaxon:10116	multi-cellular organism	UBERON	UBERON:0000468	Animals	Outbred919	Outbred919	F	67
Outbred92	Rattus norvegicus	NCBITaxon	NCBITaxon:10116	multi-cellular organism	UBERON	UBERON:0000468	Animals	Outbred92	Outbred92	M	64
Outbred920	Rattus norvegicus	NCBITaxon	NCBITaxon:10116	multi-cellular organism	UBERON	UBERON:0000468	Animals	Outbred920	Outbred920	F	67
Outbred921	Rattus norvegicus	NCBITaxon	NCBITaxon:10116	multi-cellular organism	UBERON	UBERON:0000468	Animals	Outbred921	Outbred921	F	67
Outbred922	Rattus norvegicus	NCBITaxon	NCBITaxon:10116	multi-cellular organism	UBERON	UBERON:0000468	Animals	Outbred922	Outbred922	F	67
Outbred923	Rattus norvegicus	NCBITaxon	NCBITaxon:10116	multi-cellular organism	UBERON	UBERON:0000468	Animals	Outbred923	Outbred923	F	67
Outbred924	Rattus norvegicus	NCBITaxon	NCBITaxon:10116	multi-cellular organism	UBERON	UBERON:0000468	Animals	Outbred924	Outbred924	F	67
Outbred925	Rattus norvegicus	NCBITaxon	NCBITaxon:10116	multi-cellular organism	UBERON	UBERON:0000468	Animals	Outbred925	Outbred925	F	67
Outbred926	Rattus norvegicus	NCBITaxon	NCBITaxon:10116	multi-cellular organism	UBERON	UBERON:0000468	Animals	Outbred926	Outbred926	F	67
Outbred927	Rattus norvegicus	NCBITaxon	NCBITaxon:10116	multi-cellular organism	UBERON	UBERON:0000468	Animals	Outbred927	Outbred927	F	67
Outbred928	Rattus norvegicus	NCBITaxon	NCBITaxon:10116	multi-cellular organism	UBERON	UBERON:0000468	Animals	Outbred928	Outbred928	F	67
Outbred929	Rattus norvegicus	NCBITaxon	NCBITaxon:10116	multi-cellular organism	UBERON	UBERON:0000468	Animals	Outbred929	Outbred929	F	67
Outbred93	Rattus norvegicus	NCBITaxon	NCBITaxon:10116	multi-cellular organism	UBERON	UBERON:0000468	Animals	Outbred93	Outbred93	M	64
Outbred930	Rattus norvegicus	NCBITaxon	NCBITaxon:10116	multi-cellular organism	UBERON	UBERON:0000468	Animals	Outbred930	Outbred930	F	67
Outbred931	Rattus norvegicus	NCBITaxon	NCBITaxon:10116	multi-cellular organism	UBERON	UBERON:0000468	Animals	Outbred931	Outbred931	F	67
Outbred932	Rattus norvegicus	NCBITaxon	NCBITaxon:10116	multi-cellular organism	UBERON	UBERON:0000468	Animals	Outbred932	Outbred932	F	67
Outbred933	Rattus norvegicus	NCBITaxon	NCBITaxon:10116	multi-cellular organism	UBERON	UBERON:0000468	Animals	Outbred933	Outbred933	F	67
Outbred934	Rattus norvegicus	NCBITaxon	NCBITaxon:10116	multi-cellular organism	UBERON	UBERON:0000468	Animals	Outbred934	Outbred934	F	67
Outbred935	Rattus norvegicus	NCBITaxon	NCBITaxon:10116	multi-cellular organism	UBERON	UBERON:0000468	Animals	Outbred935	Outbred935	F	67
Outbred936	Rattus norvegicus	NCBITaxon	NCBITaxon:10116	multi-cellular organism	UBERON	UBERON:0000468	Animals	Outbred936	Outbred936	F	67
Outbred937	Rattus norvegicus	NCBITaxon	NCBITaxon:10116	multi-cellular organism	UBERON	UBERON:0000468	Animals	Outbred937	Outbred937	F	67
Outbred938	Rattus norvegicus	NCBITaxon	NCBITaxon:10116	multi-cellular organism	UBERON	UBERON:0000468	Animals	Outbred938	Outbred938	F	67
Outbred939	Rattus norvegicus	NCBITaxon	NCBITaxon:10116	multi-cellular organism	UBERON	UBERON:0000468	Animals	Outbred939	Outbred939	F	67
Outbred94	Rattus norvegicus	NCBITaxon	NCBITaxon:10116	multi-cellular organism	UBERON	UBERON:0000468	Animals	Outbred94	Outbred94	M	64
Outbred940	Rattus norvegicus	NCBITaxon	NCBITaxon:10116	multi-cellular organism	UBERON	UBERON:0000468	Animals	Outbred940	Outbred940	F	67
Outbred941	Rattus norvegicus	NCBITaxon	NCBITaxon:10116	multi-cellular organism	UBERON	UBERON:0000468	Animals	Outbred941	Outbred941	F	67
Outbred942	Rattus norvegicus	NCBITaxon	NCBITaxon:10116	multi-cellular organism	UBERON	UBERON:0000468	Animals	Outbred942	Outbred942	F	67
Outbred943	Rattus norvegicus	NCBITaxon	NCBITaxon:10116	multi-cellular organism	UBERON	UBERON:0000468	Animals	Outbred943	Outbred943	F	67
Outbred944	Rattus norvegicus	NCBITaxon	NCBITaxon:10116	multi-cellular organism	UBERON	UBERON:0000468	Animals	Outbred944	Outbred944	F	67
Outbred945	Rattus norvegicus	NCBITaxon	NCBITaxon:10116	multi-cellular organism	UBERON	UBERON:0000468	Animals	Outbred945	Outbred945	F	67
Outbred946	Rattus norvegicus	NCBITaxon	NCBITaxon:10116	multi-cellular organism	UBERON	UBERON:0000468	Animals	Outbred946	Outbred946	F	67
Outbred947	Rattus norvegicus	NCBITaxon	NCBITaxon:10116	multi-cellular organism	UBERON	UBERON:0000468	Animals	Outbred947	Outbred947	F	67
Outbred948	Rattus norvegicus	NCBITaxon	NCBITaxon:10116	multi-cellular organism	UBERON	UBERON:0000468	Animals	Outbred948	Outbred948	F	67
Outbred949	Rattus norvegicus	NCBITaxon	NCBITaxon:10116	multi-cellular organism	UBERON	UBERON:0000468	Animals	Outbred949	Outbred949	F	67
Outbred95	Rattus norvegicus	NCBITaxon	NCBITaxon:10116	multi-cellular organism	UBERON	UBERON:0000468	Animals	Outbred95	Outbred95	M	64
Outbred950	Rattus norvegicus	NCBITaxon	NCBITaxon:10116	multi-cellular organism	UBERON	UBERON:0000468	Animals	Outbred950	Outbred950	F	67
Outbred951	Rattus norvegicus	NCBITaxon	NCBITaxon:10116	multi-cellular organism	UBERON	UBERON:0000468	Animals	Outbred951	Outbred951	F	67
Outbred952	Rattus norvegicus	NCBITaxon	NCBITaxon:10116	multi-cellular organism	UBERON	UBERON:0000468	Animals	Outbred952	Outbred952	F	67
Outbred953	Rattus norvegicus	NCBITaxon	NCBITaxon:10116	multi-cellular organism	UBERON	UBERON:0000468	Animals	Outbred953	Outbred953	F	67
Outbred954	Rattus norvegicus	NCBITaxon	NCBITaxon:10116	multi-cellular organism	UBERON	UBERON:0000468	Animals	Outbred954	Outbred954	F	67
Outbred955	Rattus norvegicus	NCBITaxon	NCBITaxon:10116	multi-cellular organism	UBERON	UBERON:0000468	Animals	Outbred955	Outbred955	F	67
Outbred956	Rattus norvegicus	NCBITaxon	NCBITaxon:10116	multi-cellular organism	UBERON	UBERON:0000468	Animals	Outbred956	Outbred956	F	67
Outbred957	Rattus norvegicus	NCBITaxon	NCBITaxon:10116	multi-cellular organism	UBERON	UBERON:0000468	Animals	Outbred957	Outbred957	F	67
Outbred958	Rattus norvegicus	NCBITaxon	NCBITaxon:10116	multi-cellular organism	UBERON	UBERON:0000468	Animals	Outbred958	Outbred958	F	67
Outbred959	Rattus norvegicus	NCBITaxon	NCBITaxon:10116	multi-cellular organism	UBERON	UBERON:0000468	Animals	Outbred959	Outbred959	F	67
Outbred96	Rattus norvegicus	NCBITaxon	NCBITaxon:10116	multi-cellular organism	UBERON	UBERON:0000468	Animals	Outbred96	Outbred96	M	64
Outbred960	Rattus norvegicus	NCBITaxon	NCBITaxon:10116	multi-cellular organism	UBERON	UBERON:0000468	Animals	Outbred960	Outbred960	F	67
Outbred961	Rattus norvegicus	NCBITaxon	NCBITaxon:10116	multi-cellular organism	UBERON	UBERON:0000468	Animals	Outbred961	Outbred961	F	67
Outbred962	Rattus norvegicus	NCBITaxon	NCBITaxon:10116	multi-cellular organism	UBERON	UBERON:0000468	Animals	Outbred962	Outbred962	F	67
Outbred963	Rattus norvegicus	NCBITaxon	NCBITaxon:10116	multi-cellular organism	UBERON	UBERON:0000468	Animals	Outbred963	Outbred963	F	67
Outbred964	Rattus norvegicus	NCBITaxon	NCBITaxon:10116	multi-cellular organism	UBERON	UBERON:0000468	Animals	Outbred964	Outbred964	F	67
Outbred965	Rattus norvegicus	NCBITaxon	NCBITaxon:10116	multi-cellular organism	UBERON	UBERON:0000468	Animals	Outbred965	Outbred965	F	67
Outbred966	Rattus norvegicus	NCBITaxon	NCBITaxon:10116	multi-cellular organism	UBERON	UBERON:0000468	Animals	Outbred966	Outbred966	F	67
Outbred967	Rattus norvegicus	NCBITaxon	NCBITaxon:10116	multi-cellular organism	UBERON	UBERON:0000468	Animals	Outbred967	Outbred967	F	67
Outbred968	Rattus norvegicus	NCBITaxon	NCBITaxon:10116	multi-cellular organism	UBERON	UBERON:0000468	Animals	Outbred968	Outbred968	F	67
Outbred969	Rattus norvegicus	NCBITaxon	NCBITaxon:10116	multi-cellular organism	UBERON	UBERON:0000468	Animals	Outbred969	Outbred969	F	67
Outbred97	Rattus norvegicus	NCBITaxon	NCBITaxon:10116	multi-cellular organism	UBERON	UBERON:0000468	Animals	Outbred97	Outbred97	M	64
Outbred970	Rattus norvegicus	NCBITaxon	NCBITaxon:10116	multi-cellular organism	UBERON	UBERON:0000468	Animals	Outbred970	Outbred970	F	67
Outbred971	Rattus norvegicus	NCBITaxon	NCBITaxon:10116	multi-cellular organism	UBERON	UBERON:0000468	Animals	Outbred971	Outbred971	F	67
Outbred972	Rattus norvegicus	NCBITaxon	NCBITaxon:10116	multi-cellular organism	UBERON	UBERON:0000468	Animals	Outbred972	Outbred972	F	67
Outbred973	Rattus norvegicus	NCBITaxon	NCBITaxon:10116	multi-cellular organism	UBERON	UBERON:0000468	Animals	Outbred973	Outbred973	F	67
Outbred974	Rattus norvegicus	NCBITaxon	NCBITaxon:10116	multi-cellular organism	UBERON	UBERON:0000468	Animals	Outbred974	Outbred974	F	67
Outbred975	Rattus norvegicus	NCBITaxon	NCBITaxon:10116	multi-cellular organism	UBERON	UBERON:0000468	Animals	Outbred975	Outbred975	F	67
Outbred976	Rattus norvegicus	NCBITaxon	NCBITaxon:10116	multi-cellular organism	UBERON	UBERON:0000468	Animals	Outbred976	Outbred976	F	67
Outbred977	Rattus norvegicus	NCBITaxon	NCBITaxon:10116	multi-cellular organism	UBERON	UBERON:0000468	Animals	Outbred977	Outbred977	F	67
Outbred978	Rattus norvegicus	NCBITaxon	NCBITaxon:10116	multi-cellular organism	UBERON	UBERON:0000468	Animals	Outbred978	Outbred978	F	67
Outbred979	Rattus norvegicus	NCBITaxon	NCBITaxon:10116	multi-cellular organism	UBERON	UBERON:0000468	Animals	Outbred979	Outbred979	F	67
Outbred98	Rattus norvegicus	NCBITaxon	NCBITaxon:10116	multi-cellular organism	UBERON	UBERON:0000468	Animals	Outbred98	Outbred98	M	64
Outbred980	Rattus norvegicus	NCBITaxon	NCBITaxon:10116	multi-cellular organism	UBERON	UBERON:0000468	Animals	Outbred980	Outbred980	F	67
Outbred981	Rattus norvegicus	NCBITaxon	NCBITaxon:10116	multi-cellular organism	UBERON	UBERON:0000468	Animals	Outbred981	Outbred981	F	67
Outbred982	Rattus norvegicus	NCBITaxon	NCBITaxon:10116	multi-cellular organism	UBERON	UBERON:0000468	Animals	Outbred982	Outbred982	F	67
Outbred983	Rattus norvegicus	NCBITaxon	NCBITaxon:10116	multi-cellular organism	UBERON	UBERON:0000468	Animals	Outbred983	Outbred983	F	67
Outbred984	Rattus norvegicus	NCBITaxon	NCBITaxon:10116	multi-cellular organism	UBERON	UBERON:0000468	Animals	Outbred984	Outbred984	F	67
Outbred985	Rattus norvegicus	NCBITaxon	NCBITaxon:10116	multi-cellular organism	UBERON	UBERON:0000468	Animals	Outbred985	Outbred985	F	67
[truncated: 15 more rows]
