# Supplementary material for: Genomes and phenomes of a population of outbred rats and its progenitors
Source: Sci Data. 2014 Jun 10;1:140011. doi: 10.1038/sdata.2014.11 (PMC4381735; doi:10.1038/sdata.2014.11)
Supplement: Supplementary file 1 [file sdata201411-isa1.zip › a_assay_RGSMC_phenotyping.txt]

Sample Name	Protocol REF	Protocol REF	Comment[Fear related behaviours]	Protocol REF	Comment[Glucose tolerance]	Protocol REF	Comment[Blood pressure]	Protocol REF	Comment[Basal hematology]	Protocol REF	Comment[Basal immunology]	Protocol REF	Comment[Experimental autoimmune encephalitis]	Protocol REF	Comment[Euthanasia and tissue dissection, day]	Comment[Euthanasia and tissue dissection]	Protocol REF	Comment[Serum biochemistry]	Protocol REF	Comment[Arterial elastic lamina ruptures]	Protocol REF	Comment[Bone mass and strength]	Protocol REF	Comment[Wound healing]	Protocol REF	Comment[Body weight]	Protocol REF	Comment[Renal agenesis]	Assay Name	Raw Data File	Comment[Data Repository]	Comment[Data Record Accession]	Protocol REF	Derived Data File	Comment[Data Repository]	Comment[Data Record Accession]	Comment[Data Record URL]	Comment[Additional Data Record]
Outbred1	Coat colour	Fear related behaviours	48 measurements taken between weeks 8 and 10 (Table 1)	Intraperitoneal Glucose Tolerance Test (IPGTT)	6 measures taken, week 11 (Table 1)	Blood pressure	9	Basal hematology	32 measures taken, week 13 (Table 1)	Basal immunology	34 measurements taken, week 13 (Table 1)	Experimental Autoimmune Encephalomyelitis (EAE)	Induced week 13, qualitative scoring between weeks 13 and 17 (Table 1)	Euthanasia and tissue dissection	N/A	All animals euthanized during week 17	Serum biochemistry	15 measures taken, week 17 (Table 1)	Arterial elastic lamina ruptures	6 measures taken, week 17 (Table 1)	Bone mass and strength	43 measures taken, week 17 (Table 1)	Wound healing	1 measure taken, weeks 7 and 17 (Table 1)	Body weight	6 measures taken, weeks 8, 9, 11, 13, 14, and 17 (Table 1)	Renal agenesis	1 measure taken, week 17 (Table 1)	Phenotyping1					measures.txt	Figshare	943485	http://dx.doi.org/10.6084/m9.figshare.943485	measures.txt can also be found at https://www.ebi.ac.uk/arrayexpress/experiments/E-MTAB-2332/files/
Outbred10	Coat colour	Fear related behaviours	48 measurements taken between weeks 8 and 10 (Table 1)	Intraperitoneal Glucose Tolerance Test (IPGTT)	6 measures taken, week 11 (Table 1)	Blood pressure	10	Basal hematology	32 measures taken, week 13 (Table 1)	Basal immunology	34 measurements taken, week 13 (Table 1)	Experimental Autoimmune Encephalomyelitis (EAE)	Induced week 13, qualitative scoring between weeks 13 and 17 (Table 1)	Euthanasia and tissue dissection	N/A	All animals euthanized during week 17	Serum biochemistry	15 measures taken, week 17 (Table 1)	Arterial elastic lamina ruptures	6 measures taken, week 17 (Table 1)	Bone mass and strength	43 measures taken, week 17 (Table 1)	Wound healing	1 measure taken, weeks 7 and 17 (Table 1)	Body weight	6 measures taken, weeks 8, 9, 11, 13, 14, and 17 (Table 1)	Renal agenesis	1 measure taken, week 17 (Table 1)	Phenotyping2					measures.txt	Figshare	943485	http://dx.doi.org/10.6084/m9.figshare.943485	measures.txt can also be found at https://www.ebi.ac.uk/arrayexpress/experiments/E-MTAB-2332/files/
Outbred100	Coat colour	Fear related behaviours	48 measurements taken between weeks 8 and 10 (Table 1)	Intraperitoneal Glucose Tolerance Test (IPGTT)	6 measures taken, week 11 (Table 1)	Blood pressure	12	Basal hematology	32 measures taken, week 13 (Table 1)	Basal immunology	34 measurements taken, week 13 (Table 1)	Experimental Autoimmune Encephalomyelitis (EAE)	Induced week 13, qualitative scoring between weeks 13 and 17 (Table 1)	Euthanasia and tissue dissection	N/A	All animals euthanized during week 17	Serum biochemistry	15 measures taken, week 17 (Table 1)	Arterial elastic lamina ruptures	6 measures taken, week 17 (Table 1)	Bone mass and strength	43 measures taken, week 17 (Table 1)	Wound healing	1 measure taken, weeks 7 and 17 (Table 1)	Body weight	6 measures taken, weeks 8, 9, 11, 13, 14, and 17 (Table 1)	Renal agenesis	1 measure taken, week 17 (Table 1)	Phenotyping3					measures.txt	Figshare	943485	http://dx.doi.org/10.6084/m9.figshare.943485	measures.txt can also be found at https://www.ebi.ac.uk/arrayexpress/experiments/E-MTAB-2332/files/
Outbred1000	Coat colour	Fear related behaviours	48 measurements taken between weeks 8 and 10 (Table 1)	Intraperitoneal Glucose Tolerance Test (IPGTT)	6 measures taken, week 11 (Table 1)	Blood pressure	9	Basal hematology	32 measures taken, week 13 (Table 1)	Basal immunology	34 measurements taken, week 13 (Table 1)	Experimental Autoimmune Encephalomyelitis (EAE)	Induced week 13, qualitative scoring between weeks 13 and 17 (Table 1)	Euthanasia and tissue dissection	119	All animals euthanized during week 17	Serum biochemistry	15 measures taken, week 17 (Table 1)	Arterial elastic lamina ruptures	6 measures taken, week 17 (Table 1)	Bone mass and strength	43 measures taken, week 17 (Table 1)	Wound healing	1 measure taken, weeks 7 and 17 (Table 1)	Body weight	6 measures taken, weeks 8, 9, 11, 13, 14, and 17 (Table 1)	Renal agenesis	1 measure taken, week 17 (Table 1)	Phenotyping4					measures.txt	Figshare	943485	http://dx.doi.org/10.6084/m9.figshare.943485	measures.txt can also be found at https://www.ebi.ac.uk/arrayexpress/experiments/E-MTAB-2332/files/
Outbred1001	Coat colour	Fear related behaviours	48 measurements taken between weeks 8 and 10 (Table 1)	Intraperitoneal Glucose Tolerance Test (IPGTT)	6 measures taken, week 11 (Table 1)	Blood pressure	9	Basal hematology	32 measures taken, week 13 (Table 1)	Basal immunology	34 measurements taken, week 13 (Table 1)	Experimental Autoimmune Encephalomyelitis (EAE)	Induced week 13, qualitative scoring between weeks 13 and 17 (Table 1)	Euthanasia and tissue dissection	119	All animals euthanized during week 17	Serum biochemistry	15 measures taken, week 17 (Table 1)	Arterial elastic lamina ruptures	6 measures taken, week 17 (Table 1)	Bone mass and strength	43 measures taken, week 17 (Table 1)	Wound healing	1 measure taken, weeks 7 and 17 (Table 1)	Body weight	6 measures taken, weeks 8, 9, 11, 13, 14, and 17 (Table 1)	Renal agenesis	1 measure taken, week 17 (Table 1)	Phenotyping5					measures.txt	Figshare	943485	http://dx.doi.org/10.6084/m9.figshare.943485	measures.txt can also be found at https://www.ebi.ac.uk/arrayexpress/experiments/E-MTAB-2332/files/
Outbred1002	Coat colour	Fear related behaviours	48 measurements taken between weeks 8 and 10 (Table 1)	Intraperitoneal Glucose Tolerance Test (IPGTT)	6 measures taken, week 11 (Table 1)	Blood pressure	9	Basal hematology	32 measures taken, week 13 (Table 1)	Basal immunology	34 measurements taken, week 13 (Table 1)	Experimental Autoimmune Encephalomyelitis (EAE)	Induced week 13, qualitative scoring between weeks 13 and 17 (Table 1)	Euthanasia and tissue dissection	119	All animals euthanized during week 17	Serum biochemistry	15 measures taken, week 17 (Table 1)	Arterial elastic lamina ruptures	6 measures taken, week 17 (Table 1)	Bone mass and strength	43 measures taken, week 17 (Table 1)	Wound healing	1 measure taken, weeks 7 and 17 (Table 1)	Body weight	6 measures taken, weeks 8, 9, 11, 13, 14, and 17 (Table 1)	Renal agenesis	1 measure taken, week 17 (Table 1)	Phenotyping6					measures.txt	Figshare	943485	http://dx.doi.org/10.6084/m9.figshare.943485	measures.txt can also be found at https://www.ebi.ac.uk/arrayexpress/experiments/E-MTAB-2332/files/
Outbred1003	Coat colour	Fear related behaviours	48 measurements taken between weeks 8 and 10 (Table 1)	Intraperitoneal Glucose Tolerance Test (IPGTT)	6 measures taken, week 11 (Table 1)	Blood pressure	9	Basal hematology	32 measures taken, week 13 (Table 1)	Basal immunology	34 measurements taken, week 13 (Table 1)	Experimental Autoimmune Encephalomyelitis (EAE)	Induced week 13, qualitative scoring between weeks 13 and 17 (Table 1)	Euthanasia and tissue dissection	119	All animals euthanized during week 17	Serum biochemistry	15 measures taken, week 17 (Table 1)	Arterial elastic lamina ruptures	6 measures taken, week 17 (Table 1)	Bone mass and strength	43 measures taken, week 17 (Table 1)	Wound healing	1 measure taken, weeks 7 and 17 (Table 1)	Body weight	6 measures taken, weeks 8, 9, 11, 13, 14, and 17 (Table 1)	Renal agenesis	1 measure taken, week 17 (Table 1)	Phenotyping7					measures.txt	Figshare	943485	http://dx.doi.org/10.6084/m9.figshare.943485	measures.txt can also be found at https://www.ebi.ac.uk/arrayexpress/experiments/E-MTAB-2332/files/
Outbred1004	Coat colour	Fear related behaviours	48 measurements taken between weeks 8 and 10 (Table 1)	Intraperitoneal Glucose Tolerance Test (IPGTT)	6 measures taken, week 11 (Table 1)	Blood pressure	9	Basal hematology	32 measures taken, week 13 (Table 1)	Basal immunology	34 measurements taken, week 13 (Table 1)	Experimental Autoimmune Encephalomyelitis (EAE)	Induced week 13, qualitative scoring between weeks 13 and 17 (Table 1)	Euthanasia and tissue dissection	121	All animals euthanized during week 17	Serum biochemistry	15 measures taken, week 17 (Table 1)	Arterial elastic lamina ruptures	6 measures taken, week 17 (Table 1)	Bone mass and strength	43 measures taken, week 17 (Table 1)	Wound healing	1 measure taken, weeks 7 and 17 (Table 1)	Body weight	6 measures taken, weeks 8, 9, 11, 13, 14, and 17 (Table 1)	Renal agenesis	1 measure taken, week 17 (Table 1)	Phenotyping8					measures.txt	Figshare	943485	http://dx.doi.org/10.6084/m9.figshare.943485	measures.txt can also be found at https://www.ebi.ac.uk/arrayexpress/experiments/E-MTAB-2332/files/
Outbred1005	Coat colour	Fear related behaviours	48 measurements taken between weeks 8 and 10 (Table 1)	Intraperitoneal Glucose Tolerance Test (IPGTT)	6 measures taken, week 11 (Table 1)	Blood pressure	9	Basal hematology	32 measures taken, week 13 (Table 1)	Basal immunology	34 measurements taken, week 13 (Table 1)	Experimental Autoimmune Encephalomyelitis (EAE)	Induced week 13, qualitative scoring between weeks 13 and 17 (Table 1)	Euthanasia and tissue dissection	121	All animals euthanized during week 17	Serum biochemistry	15 measures taken, week 17 (Table 1)	Arterial elastic lamina ruptures	6 measures taken, week 17 (Table 1)	Bone mass and strength	43 measures taken, week 17 (Table 1)	Wound healing	1 measure taken, weeks 7 and 17 (Table 1)	Body weight	6 measures taken, weeks 8, 9, 11, 13, 14, and 17 (Table 1)	Renal agenesis	1 measure taken, week 17 (Table 1)	Phenotyping9					measures.txt	Figshare	943485	http://dx.doi.org/10.6084/m9.figshare.943485	measures.txt can also be found at https://www.ebi.ac.uk/arrayexpress/experiments/E-MTAB-2332/files/
Outbred1006	Coat colour	Fear related behaviours	48 measurements taken between weeks 8 and 10 (Table 1)	Intraperitoneal Glucose Tolerance Test (IPGTT)	6 measures taken, week 11 (Table 1)	Blood pressure	9	Basal hematology	32 measures taken, week 13 (Table 1)	Basal immunology	34 measurements taken, week 13 (Table 1)	Experimental Autoimmune Encephalomyelitis (EAE)	Induced week 13, qualitative scoring between weeks 13 and 17 (Table 1)	Euthanasia and tissue dissection	122	All animals euthanized during week 17	Serum biochemistry	15 measures taken, week 17 (Table 1)	Arterial elastic lamina ruptures	6 measures taken, week 17 (Table 1)	Bone mass and strength	43 measures taken, week 17 (Table 1)	Wound healing	1 measure taken, weeks 7 and 17 (Table 1)	Body weight	6 measures taken, weeks 8, 9, 11, 13, 14, and 17 (Table 1)	Renal agenesis	1 measure taken, week 17 (Table 1)	Phenotyping10					measures.txt	Figshare	943485	http://dx.doi.org/10.6084/m9.figshare.943485	measures.txt can also be found at https://www.ebi.ac.uk/arrayexpress/experiments/E-MTAB-2332/files/
Outbred1007	Coat colour	Fear related behaviours	48 measurements taken between weeks 8 and 10 (Table 1)	Intraperitoneal Glucose Tolerance Test (IPGTT)	6 measures taken, week 11 (Table 1)	Blood pressure	10	Basal hematology	32 measures taken, week 13 (Table 1)	Basal immunology	34 measurements taken, week 13 (Table 1)	Experimental Autoimmune Encephalomyelitis (EAE)	Induced week 13, qualitative scoring between weeks 13 and 17 (Table 1)	Euthanasia and tissue dissection	119	All animals euthanized during week 17	Serum biochemistry	15 measures taken, week 17 (Table 1)	Arterial elastic lamina ruptures	6 measures taken, week 17 (Table 1)	Bone mass and strength	43 measures taken, week 17 (Table 1)	Wound healing	1 measure taken, weeks 7 and 17 (Table 1)	Body weight	6 measures taken, weeks 8, 9, 11, 13, 14, and 17 (Table 1)	Renal agenesis	1 measure taken, week 17 (Table 1)	Phenotyping11					measures.txt	Figshare	943485	http://dx.doi.org/10.6084/m9.figshare.943485	measures.txt can also be found at https://www.ebi.ac.uk/arrayexpress/experiments/E-MTAB-2332/files/
Outbred1008	Coat colour	Fear related behaviours	48 measurements taken between weeks 8 and 10 (Table 1)	Intraperitoneal Glucose Tolerance Test (IPGTT)	6 measures taken, week 11 (Table 1)	Blood pressure	9	Basal hematology	32 measures taken, week 13 (Table 1)	Basal immunology	34 measurements taken, week 13 (Table 1)	Experimental Autoimmune Encephalomyelitis (EAE)	Induced week 13, qualitative scoring between weeks 13 and 17 (Table 1)	Euthanasia and tissue dissection	119	All animals euthanized during week 17	Serum biochemistry	15 measures taken, week 17 (Table 1)	Arterial elastic lamina ruptures	6 measures taken, week 17 (Table 1)	Bone mass and strength	43 measures taken, week 17 (Table 1)	Wound healing	1 measure taken, weeks 7 and 17 (Table 1)	Body weight	6 measures taken, weeks 8, 9, 11, 13, 14, and 17 (Table 1)	Renal agenesis	1 measure taken, week 17 (Table 1)	Phenotyping12					measures.txt	Figshare	943485	http://dx.doi.org/10.6084/m9.figshare.943485	measures.txt can also be found at https://www.ebi.ac.uk/arrayexpress/experiments/E-MTAB-2332/files/
Outbred1009	Coat colour	Fear related behaviours	48 measurements taken between weeks 8 and 10 (Table 1)	Intraperitoneal Glucose Tolerance Test (IPGTT)	6 measures taken, week 11 (Table 1)	Blood pressure	10	Basal hematology	32 measures taken, week 13 (Table 1)	Basal immunology	34 measurements taken, week 13 (Table 1)	Experimental Autoimmune Encephalomyelitis (EAE)	Induced week 13, qualitative scoring between weeks 13 and 17 (Table 1)	Euthanasia and tissue dissection	119	All animals euthanized during week 17	Serum biochemistry	15 measures taken, week 17 (Table 1)	Arterial elastic lamina ruptures	6 measures taken, week 17 (Table 1)	Bone mass and strength	43 measures taken, week 17 (Table 1)	Wound healing	1 measure taken, weeks 7 and 17 (Table 1)	Body weight	6 measures taken, weeks 8, 9, 11, 13, 14, and 17 (Table 1)	Renal agenesis	1 measure taken, week 17 (Table 1)	Phenotyping13					measures.txt	Figshare	943485	http://dx.doi.org/10.6084/m9.figshare.943485	measures.txt can also be found at https://www.ebi.ac.uk/arrayexpress/experiments/E-MTAB-2332/files/
Outbred101	Coat colour	Fear related behaviours	48 measurements taken between weeks 8 and 10 (Table 1)	Intraperitoneal Glucose Tolerance Test (IPGTT)	6 measures taken, week 11 (Table 1)	Blood pressure	12	Basal hematology	32 measures taken, week 13 (Table 1)	Basal immunology	34 measurements taken, week 13 (Table 1)	Experimental Autoimmune Encephalomyelitis (EAE)	Induced week 13, qualitative scoring between weeks 13 and 17 (Table 1)	Euthanasia and tissue dissection	N/A	All animals euthanized during week 17	Serum biochemistry	15 measures taken, week 17 (Table 1)	Arterial elastic lamina ruptures	6 measures taken, week 17 (Table 1)	Bone mass and strength	43 measures taken, week 17 (Table 1)	Wound healing	1 measure taken, weeks 7 and 17 (Table 1)	Body weight	6 measures taken, weeks 8, 9, 11, 13, 14, and 17 (Table 1)	Renal agenesis	1 measure taken, week 17 (Table 1)	Phenotyping14					measures.txt	Figshare	943485	http://dx.doi.org/10.6084/m9.figshare.943485	measures.txt can also be found at https://www.ebi.ac.uk/arrayexpress/experiments/E-MTAB-2332/files/
Outbred1010	Coat colour	Fear related behaviours	48 measurements taken between weeks 8 and 10 (Table 1)	Intraperitoneal Glucose Tolerance Test (IPGTT)	6 measures taken, week 11 (Table 1)	Blood pressure	10	Basal hematology	32 measures taken, week 13 (Table 1)	Basal immunology	34 measurements taken, week 13 (Table 1)	Experimental Autoimmune Encephalomyelitis (EAE)	Induced week 13, qualitative scoring between weeks 13 and 17 (Table 1)	Euthanasia and tissue dissection	119	All animals euthanized during week 17	Serum biochemistry	15 measures taken, week 17 (Table 1)	Arterial elastic lamina ruptures	6 measures taken, week 17 (Table 1)	Bone mass and strength	43 measures taken, week 17 (Table 1)	Wound healing	1 measure taken, weeks 7 and 17 (Table 1)	Body weight	6 measures taken, weeks 8, 9, 11, 13, 14, and 17 (Table 1)	Renal agenesis	1 measure taken, week 17 (Table 1)	Phenotyping15					measures.txt	Figshare	943485	http://dx.doi.org/10.6084/m9.figshare.943485	measures.txt can also be found at https://www.ebi.ac.uk/arrayexpress/experiments/E-MTAB-2332/files/
Outbred1011	Coat colour	Fear related behaviours	48 measurements taken between weeks 8 and 10 (Table 1)	Intraperitoneal Glucose Tolerance Test (IPGTT)	6 measures taken, week 11 (Table 1)	Blood pressure	10	Basal hematology	32 measures taken, week 13 (Table 1)	Basal immunology	34 measurements taken, week 13 (Table 1)	Experimental Autoimmune Encephalomyelitis (EAE)	Induced week 13, qualitative scoring between weeks 13 and 17 (Table 1)	Euthanasia and tissue dissection	119	All animals euthanized during week 17	Serum biochemistry	15 measures taken, week 17 (Table 1)	Arterial elastic lamina ruptures	6 measures taken, week 17 (Table 1)	Bone mass and strength	43 measures taken, week 17 (Table 1)	Wound healing	1 measure taken, weeks 7 and 17 (Table 1)	Body weight	6 measures taken, weeks 8, 9, 11, 13, 14, and 17 (Table 1)	Renal agenesis	1 measure taken, week 17 (Table 1)	Phenotyping16					measures.txt	Figshare	943485	http://dx.doi.org/10.6084/m9.figshare.943485	measures.txt can also be found at https://www.ebi.ac.uk/arrayexpress/experiments/E-MTAB-2332/files/
Outbred1012	Coat colour	Fear related behaviours	48 measurements taken between weeks 8 and 10 (Table 1)	Intraperitoneal Glucose Tolerance Test (IPGTT)	6 measures taken, week 11 (Table 1)	Blood pressure	10	Basal hematology	32 measures taken, week 13 (Table 1)	Basal immunology	34 measurements taken, week 13 (Table 1)	Experimental Autoimmune Encephalomyelitis (EAE)	Induced week 13, qualitative scoring between weeks 13 and 17 (Table 1)	Euthanasia and tissue dissection	121	All animals euthanized during week 17	Serum biochemistry	15 measures taken, week 17 (Table 1)	Arterial elastic lamina ruptures	6 measures taken, week 17 (Table 1)	Bone mass and strength	43 measures taken, week 17 (Table 1)	Wound healing	1 measure taken, weeks 7 and 17 (Table 1)	Body weight	6 measures taken, weeks 8, 9, 11, 13, 14, and 17 (Table 1)	Renal agenesis	1 measure taken, week 17 (Table 1)	Phenotyping17					measures.txt	Figshare	943485	http://dx.doi.org/10.6084/m9.figshare.943485	measures.txt can also be found at https://www.ebi.ac.uk/arrayexpress/experiments/E-MTAB-2332/files/
Outbred1013	Coat colour	Fear related behaviours	48 measurements taken between weeks 8 and 10 (Table 1)	Intraperitoneal Glucose Tolerance Test (IPGTT)	6 measures taken, week 11 (Table 1)	Blood pressure	10	Basal hematology	32 measures taken, week 13 (Table 1)	Basal immunology	34 measurements taken, week 13 (Table 1)	Experimental Autoimmune Encephalomyelitis (EAE)	Induced week 13, qualitative scoring between weeks 13 and 17 (Table 1)	Euthanasia and tissue dissection	121	All animals euthanized during week 17	Serum biochemistry	15 measures taken, week 17 (Table 1)	Arterial elastic lamina ruptures	6 measures taken, week 17 (Table 1)	Bone mass and strength	43 measures taken, week 17 (Table 1)	Wound healing	1 measure taken, weeks 7 and 17 (Table 1)	Body weight	6 measures taken, weeks 8, 9, 11, 13, 14, and 17 (Table 1)	Renal agenesis	1 measure taken, week 17 (Table 1)	Phenotyping18					measures.txt	Figshare	943485	http://dx.doi.org/10.6084/m9.figshare.943485	measures.txt can also be found at https://www.ebi.ac.uk/arrayexpress/experiments/E-MTAB-2332/files/
Outbred1014	Coat colour	Fear related behaviours	48 measurements taken between weeks 8 and 10 (Table 1)	Intraperitoneal Glucose Tolerance Test (IPGTT)	6 measures taken, week 11 (Table 1)	Blood pressure	10	Basal hematology	32 measures taken, week 13 (Table 1)	Basal immunology	34 measurements taken, week 13 (Table 1)	Experimental Autoimmune Encephalomyelitis (EAE)	Induced week 13, qualitative scoring between weeks 13 and 17 (Table 1)	Euthanasia and tissue dissection	121	All animals euthanized during week 17	Serum biochemistry	15 measures taken, week 17 (Table 1)	Arterial elastic lamina ruptures	6 measures taken, week 17 (Table 1)	Bone mass and strength	43 measures taken, week 17 (Table 1)	Wound healing	1 measure taken, weeks 7 and 17 (Table 1)	Body weight	6 measures taken, weeks 8, 9, 11, 13, 14, and 17 (Table 1)	Renal agenesis	1 measure taken, week 17 (Table 1)	Phenotyping19					measures.txt	Figshare	943485	http://dx.doi.org/10.6084/m9.figshare.943485	measures.txt can also be found at https://www.ebi.ac.uk/arrayexpress/experiments/E-MTAB-2332/files/
Outbred1015	Coat colour	Fear related behaviours	48 measurements taken between weeks 8 and 10 (Table 1)	Intraperitoneal Glucose Tolerance Test (IPGTT)	6 measures taken, week 11 (Table 1)	Blood pressure	10	Basal hematology	32 measures taken, week 13 (Table 1)	Basal immunology	34 measurements taken, week 13 (Table 1)	Experimental Autoimmune Encephalomyelitis (EAE)	Induced week 13, qualitative scoring between weeks 13 and 17 (Table 1)	Euthanasia and tissue dissection	121	All animals euthanized during week 17	Serum biochemistry	15 measures taken, week 17 (Table 1)	Arterial elastic lamina ruptures	6 measures taken, week 17 (Table 1)	Bone mass and strength	43 measures taken, week 17 (Table 1)	Wound healing	1 measure taken, weeks 7 and 17 (Table 1)	Body weight	6 measures taken, weeks 8, 9, 11, 13, 14, and 17 (Table 1)	Renal agenesis	1 measure taken, week 17 (Table 1)	Phenotyping20					measures.txt	Figshare	943485	http://dx.doi.org/10.6084/m9.figshare.943485	measures.txt can also be found at https://www.ebi.ac.uk/arrayexpress/experiments/E-MTAB-2332/files/
Outbred1016	Coat colour	Fear related behaviours	48 measurements taken between weeks 8 and 10 (Table 1)	Intraperitoneal Glucose Tolerance Test (IPGTT)	6 measures taken, week 11 (Table 1)	Blood pressure	11	Basal hematology	32 measures taken, week 13 (Table 1)	Basal immunology	34 measurements taken, week 13 (Table 1)	Experimental Autoimmune Encephalomyelitis (EAE)	Induced week 13, qualitative scoring between weeks 13 and 17 (Table 1)	Euthanasia and tissue dissection	121	All animals euthanized during week 17	Serum biochemistry	15 measures taken, week 17 (Table 1)	Arterial elastic lamina ruptures	6 measures taken, week 17 (Table 1)	Bone mass and strength	43 measures taken, week 17 (Table 1)	Wound healing	1 measure taken, weeks 7 and 17 (Table 1)	Body weight	6 measures taken, weeks 8, 9, 11, 13, 14, and 17 (Table 1)	Renal agenesis	1 measure taken, week 17 (Table 1)	Phenotyping21					measures.txt	Figshare	943485	http://dx.doi.org/10.6084/m9.figshare.943485	measures.txt can also be found at https://www.ebi.ac.uk/arrayexpress/experiments/E-MTAB-2332/files/
Outbred1017	Coat colour	Fear related behaviours	48 measurements taken between weeks 8 and 10 (Table 1)	Intraperitoneal Glucose Tolerance Test (IPGTT)	6 measures taken, week 11 (Table 1)	Blood pressure	10	Basal hematology	32 measures taken, week 13 (Table 1)	Basal immunology	34 measurements taken, week 13 (Table 1)	Experimental Autoimmune Encephalomyelitis (EAE)	Induced week 13, qualitative scoring between weeks 13 and 17 (Table 1)	Euthanasia and tissue dissection	117	All animals euthanized during week 17	Serum biochemistry	15 measures taken, week 17 (Table 1)	Arterial elastic lamina ruptures	6 measures taken, week 17 (Table 1)	Bone mass and strength	43 measures taken, week 17 (Table 1)	Wound healing	1 measure taken, weeks 7 and 17 (Table 1)	Body weight	6 measures taken, weeks 8, 9, 11, 13, 14, and 17 (Table 1)	Renal agenesis	1 measure taken, week 17 (Table 1)	Phenotyping22					measures.txt	Figshare	943485	http://dx.doi.org/10.6084/m9.figshare.943485	measures.txt can also be found at https://www.ebi.ac.uk/arrayexpress/experiments/E-MTAB-2332/files/
Outbred1018	Coat colour	Fear related behaviours	48 measurements taken between weeks 8 and 10 (Table 1)	Intraperitoneal Glucose Tolerance Test (IPGTT)	6 measures taken, week 11 (Table 1)	Blood pressure	N/A	Basal hematology	32 measures taken, week 13 (Table 1)	Basal immunology	34 measurements taken, week 13 (Table 1)	Experimental Autoimmune Encephalomyelitis (EAE)	Induced week 13, qualitative scoring between weeks 13 and 17 (Table 1)	Euthanasia and tissue dissection	119	All animals euthanized during week 17	Serum biochemistry	15 measures taken, week 17 (Table 1)	Arterial elastic lamina ruptures	6 measures taken, week 17 (Table 1)	Bone mass and strength	43 measures taken, week 17 (Table 1)	Wound healing	1 measure taken, weeks 7 and 17 (Table 1)	Body weight	6 measures taken, weeks 8, 9, 11, 13, 14, and 17 (Table 1)	Renal agenesis	1 measure taken, week 17 (Table 1)	Phenotyping23					measures.txt	Figshare	943485	http://dx.doi.org/10.6084/m9.figshare.943485	measures.txt can also be found at https://www.ebi.ac.uk/arrayexpress/experiments/E-MTAB-2332/files/
Outbred1019	Coat colour	Fear related behaviours	48 measurements taken between weeks 8 and 10 (Table 1)	Intraperitoneal Glucose Tolerance Test (IPGTT)	6 measures taken, week 11 (Table 1)	Blood pressure	10	Basal hematology	32 measures taken, week 13 (Table 1)	Basal immunology	34 measurements taken, week 13 (Table 1)	Experimental Autoimmune Encephalomyelitis (EAE)	Induced week 13, qualitative scoring between weeks 13 and 17 (Table 1)	Euthanasia and tissue dissection	119	All animals euthanized during week 17	Serum biochemistry	15 measures taken, week 17 (Table 1)	Arterial elastic lamina ruptures	6 measures taken, week 17 (Table 1)	Bone mass and strength	43 measures taken, week 17 (Table 1)	Wound healing	1 measure taken, weeks 7 and 17 (Table 1)	Body weight	6 measures taken, weeks 8, 9, 11, 13, 14, and 17 (Table 1)	Renal agenesis	1 measure taken, week 17 (Table 1)	Phenotyping24					measures.txt	Figshare	943485	http://dx.doi.org/10.6084/m9.figshare.943485	measures.txt can also be found at https://www.ebi.ac.uk/arrayexpress/experiments/E-MTAB-2332/files/
Outbred102	Coat colour	Fear related behaviours	48 measurements taken between weeks 8 and 10 (Table 1)	Intraperitoneal Glucose Tolerance Test (IPGTT)	6 measures taken, week 11 (Table 1)	Blood pressure	12	Basal hematology	32 measures taken, week 13 (Table 1)	Basal immunology	34 measurements taken, week 13 (Table 1)	Experimental Autoimmune Encephalomyelitis (EAE)	Induced week 13, qualitative scoring between weeks 13 and 17 (Table 1)	Euthanasia and tissue dissection	N/A	All animals euthanized during week 17	Serum biochemistry	15 measures taken, week 17 (Table 1)	Arterial elastic lamina ruptures	6 measures taken, week 17 (Table 1)	Bone mass and strength	43 measures taken, week 17 (Table 1)	Wound healing	1 measure taken, weeks 7 and 17 (Table 1)	Body weight	6 measures taken, weeks 8, 9, 11, 13, 14, and 17 (Table 1)	Renal agenesis	1 measure taken, week 17 (Table 1)	Phenotyping25					measures.txt	Figshare	943485	http://dx.doi.org/10.6084/m9.figshare.943485	measures.txt can also be found at https://www.ebi.ac.uk/arrayexpress/experiments/E-MTAB-2332/files/
Outbred1020	Coat colour	Fear related behaviours	48 measurements taken between weeks 8 and 10 (Table 1)	Intraperitoneal Glucose Tolerance Test (IPGTT)	6 measures taken, week 11 (Table 1)	Blood pressure	10	Basal hematology	32 measures taken, week 13 (Table 1)	Basal immunology	34 measurements taken, week 13 (Table 1)	Experimental Autoimmune Encephalomyelitis (EAE)	Induced week 13, qualitative scoring between weeks 13 and 17 (Table 1)	Euthanasia and tissue dissection	119	All animals euthanized during week 17	Serum biochemistry	15 measures taken, week 17 (Table 1)	Arterial elastic lamina ruptures	6 measures taken, week 17 (Table 1)	Bone mass and strength	43 measures taken, week 17 (Table 1)	Wound healing	1 measure taken, weeks 7 and 17 (Table 1)	Body weight	6 measures taken, weeks 8, 9, 11, 13, 14, and 17 (Table 1)	Renal agenesis	1 measure taken, week 17 (Table 1)	Phenotyping26					measures.txt	Figshare	943485	http://dx.doi.org/10.6084/m9.figshare.943485	measures.txt can also be found at https://www.ebi.ac.uk/arrayexpress/experiments/E-MTAB-2332/files/
Outbred1021	Coat colour	Fear related behaviours	48 measurements taken between weeks 8 and 10 (Table 1)	Intraperitoneal Glucose Tolerance Test (IPGTT)	6 measures taken, week 11 (Table 1)	Blood pressure	11	Basal hematology	32 measures taken, week 13 (Table 1)	Basal immunology	34 measurements taken, week 13 (Table 1)	Experimental Autoimmune Encephalomyelitis (EAE)	Induced week 13, qualitative scoring between weeks 13 and 17 (Table 1)	Euthanasia and tissue dissection	123	All animals euthanized during week 17	Serum biochemistry	15 measures taken, week 17 (Table 1)	Arterial elastic lamina ruptures	6 measures taken, week 17 (Table 1)	Bone mass and strength	43 measures taken, week 17 (Table 1)	Wound healing	1 measure taken, weeks 7 and 17 (Table 1)	Body weight	6 measures taken, weeks 8, 9, 11, 13, 14, and 17 (Table 1)	Renal agenesis	1 measure taken, week 17 (Table 1)	Phenotyping27					measures.txt	Figshare	943485	http://dx.doi.org/10.6084/m9.figshare.943485	measures.txt can also be found at https://www.ebi.ac.uk/arrayexpress/experiments/E-MTAB-2332/files/
Outbred1022	Coat colour	Fear related behaviours	48 measurements taken between weeks 8 and 10 (Table 1)	Intraperitoneal Glucose Tolerance Test (IPGTT)	6 measures taken, week 11 (Table 1)	Blood pressure	11	Basal hematology	32 measures taken, week 13 (Table 1)	Basal immunology	34 measurements taken, week 13 (Table 1)	Experimental Autoimmune Encephalomyelitis (EAE)	Induced week 13, qualitative scoring between weeks 13 and 17 (Table 1)	Euthanasia and tissue dissection	119	All animals euthanized during week 17	Serum biochemistry	15 measures taken, week 17 (Table 1)	Arterial elastic lamina ruptures	6 measures taken, week 17 (Table 1)	Bone mass and strength	43 measures taken, week 17 (Table 1)	Wound healing	1 measure taken, weeks 7 and 17 (Table 1)	Body weight	6 measures taken, weeks 8, 9, 11, 13, 14, and 17 (Table 1)	Renal agenesis	1 measure taken, week 17 (Table 1)	Phenotyping28					measures.txt	Figshare	943485	http://dx.doi.org/10.6084/m9.figshare.943485	measures.txt can also be found at https://www.ebi.ac.uk/arrayexpress/experiments/E-MTAB-2332/files/
Outbred1023	Coat colour	Fear related behaviours	48 measurements taken between weeks 8 and 10 (Table 1)	Intraperitoneal Glucose Tolerance Test (IPGTT)	6 measures taken, week 11 (Table 1)	Blood pressure	11	Basal hematology	32 measures taken, week 13 (Table 1)	Basal immunology	34 measurements taken, week 13 (Table 1)	Experimental Autoimmune Encephalomyelitis (EAE)	Induced week 13, qualitative scoring between weeks 13 and 17 (Table 1)	Euthanasia and tissue dissection	119	All animals euthanized during week 17	Serum biochemistry	15 measures taken, week 17 (Table 1)	Arterial elastic lamina ruptures	6 measures taken, week 17 (Table 1)	Bone mass and strength	43 measures taken, week 17 (Table 1)	Wound healing	1 measure taken, weeks 7 and 17 (Table 1)	Body weight	6 measures taken, weeks 8, 9, 11, 13, 14, and 17 (Table 1)	Renal agenesis	1 measure taken, week 17 (Table 1)	Phenotyping29					measures.txt	Figshare	943485	http://dx.doi.org/10.6084/m9.figshare.943485	measures.txt can also be found at https://www.ebi.ac.uk/arrayexpress/experiments/E-MTAB-2332/files/
Outbred1024	Coat colour	Fear related behaviours	48 measurements taken between weeks 8 and 10 (Table 1)	Intraperitoneal Glucose Tolerance Test (IPGTT)	6 measures taken, week 11 (Table 1)	Blood pressure	11	Basal hematology	32 measures taken, week 13 (Table 1)	Basal immunology	34 measurements taken, week 13 (Table 1)	Experimental Autoimmune Encephalomyelitis (EAE)	Induced week 13, qualitative scoring between weeks 13 and 17 (Table 1)	Euthanasia and tissue dissection	119	All animals euthanized during week 17	Serum biochemistry	15 measures taken, week 17 (Table 1)	Arterial elastic lamina ruptures	6 measures taken, week 17 (Table 1)	Bone mass and strength	43 measures taken, week 17 (Table 1)	Wound healing	1 measure taken, weeks 7 and 17 (Table 1)	Body weight	6 measures taken, weeks 8, 9, 11, 13, 14, and 17 (Table 1)	Renal agenesis	1 measure taken, week 17 (Table 1)	Phenotyping30					measures.txt	Figshare	943485	http://dx.doi.org/10.6084/m9.figshare.943485	measures.txt can also be found at https://www.ebi.ac.uk/arrayexpress/experiments/E-MTAB-2332/files/
Outbred1025	Coat colour	Fear related behaviours	48 measurements taken between weeks 8 and 10 (Table 1)	Intraperitoneal Glucose Tolerance Test (IPGTT)	6 measures taken, week 11 (Table 1)	Blood pressure	11	Basal hematology	32 measures taken, week 13 (Table 1)	Basal immunology	34 measurements taken, week 13 (Table 1)	Experimental Autoimmune Encephalomyelitis (EAE)	Induced week 13, qualitative scoring between weeks 13 and 17 (Table 1)	Euthanasia and tissue dissection	119	All animals euthanized during week 17	Serum biochemistry	15 measures taken, week 17 (Table 1)	Arterial elastic lamina ruptures	6 measures taken, week 17 (Table 1)	Bone mass and strength	43 measures taken, week 17 (Table 1)	Wound healing	1 measure taken, weeks 7 and 17 (Table 1)	Body weight	6 measures taken, weeks 8, 9, 11, 13, 14, and 17 (Table 1)	Renal agenesis	1 measure taken, week 17 (Table 1)	Phenotyping31					measures.txt	Figshare	943485	http://dx.doi.org/10.6084/m9.figshare.943485	measures.txt can also be found at https://www.ebi.ac.uk/arrayexpress/experiments/E-MTAB-2332/files/
Outbred1026	Coat colour	Fear related behaviours	48 measurements taken between weeks 8 and 10 (Table 1)	Intraperitoneal Glucose Tolerance Test (IPGTT)	6 measures taken, week 11 (Table 1)	Blood pressure	11	Basal hematology	32 measures taken, week 13 (Table 1)	Basal immunology	34 measurements taken, week 13 (Table 1)	Experimental Autoimmune Encephalomyelitis (EAE)	Induced week 13, qualitative scoring between weeks 13 and 17 (Table 1)	Euthanasia and tissue dissection	112	All animals euthanized during week 17	Serum biochemistry	15 measures taken, week 17 (Table 1)	Arterial elastic lamina ruptures	6 measures taken, week 17 (Table 1)	Bone mass and strength	43 measures taken, week 17 (Table 1)	Wound healing	1 measure taken, weeks 7 and 17 (Table 1)	Body weight	6 measures taken, weeks 8, 9, 11, 13, 14, and 17 (Table 1)	Renal agenesis	1 measure taken, week 17 (Table 1)	Phenotyping32					measures.txt	Figshare	943485	http://dx.doi.org/10.6084/m9.figshare.943485	measures.txt can also be found at https://www.ebi.ac.uk/arrayexpress/experiments/E-MTAB-2332/files/
Outbred1027	Coat colour	Fear related behaviours	48 measurements taken between weeks 8 and 10 (Table 1)	Intraperitoneal Glucose Tolerance Test (IPGTT)	6 measures taken, week 11 (Table 1)	Blood pressure	11	Basal hematology	32 measures taken, week 13 (Table 1)	Basal immunology	34 measurements taken, week 13 (Table 1)	Experimental Autoimmune Encephalomyelitis (EAE)	Induced week 13, qualitative scoring between weeks 13 and 17 (Table 1)	Euthanasia and tissue dissection	112	All animals euthanized during week 17	Serum biochemistry	15 measures taken, week 17 (Table 1)	Arterial elastic lamina ruptures	6 measures taken, week 17 (Table 1)	Bone mass and strength	43 measures taken, week 17 (Table 1)	Wound healing	1 measure taken, weeks 7 and 17 (Table 1)	Body weight	6 measures taken, weeks 8, 9, 11, 13, 14, and 17 (Table 1)	Renal agenesis	1 measure taken, week 17 (Table 1)	Phenotyping33					measures.txt	Figshare	943485	http://dx.doi.org/10.6084/m9.figshare.943485	measures.txt can also be found at https://www.ebi.ac.uk/arrayexpress/experiments/E-MTAB-2332/files/
Outbred1028	Coat colour	Fear related behaviours	48 measurements taken between weeks 8 and 10 (Table 1)	Intraperitoneal Glucose Tolerance Test (IPGTT)	6 measures taken, week 11 (Table 1)	Blood pressure	12	Basal hematology	32 measures taken, week 13 (Table 1)	Basal immunology	34 measurements taken, week 13 (Table 1)	Experimental Autoimmune Encephalomyelitis (EAE)	Induced week 13, qualitative scoring between weeks 13 and 17 (Table 1)	Euthanasia and tissue dissection	123	All animals euthanized during week 17	Serum biochemistry	15 measures taken, week 17 (Table 1)	Arterial elastic lamina ruptures	6 measures taken, week 17 (Table 1)	Bone mass and strength	43 measures taken, week 17 (Table 1)	Wound healing	1 measure taken, weeks 7 and 17 (Table 1)	Body weight	6 measures taken, weeks 8, 9, 11, 13, 14, and 17 (Table 1)	Renal agenesis	1 measure taken, week 17 (Table 1)	Phenotyping34					measures.txt	Figshare	943485	http://dx.doi.org/10.6084/m9.figshare.943485	measures.txt can also be found at https://www.ebi.ac.uk/arrayexpress/experiments/E-MTAB-2332/files/
Outbred1029	Coat colour	Fear related behaviours	48 measurements taken between weeks 8 and 10 (Table 1)	Intraperitoneal Glucose Tolerance Test (IPGTT)	6 measures taken, week 11 (Table 1)	Blood pressure	12	Basal hematology	32 measures taken, week 13 (Table 1)	Basal immunology	34 measurements taken, week 13 (Table 1)	Experimental Autoimmune Encephalomyelitis (EAE)	Induced week 13, qualitative scoring between weeks 13 and 17 (Table 1)	Euthanasia and tissue dissection	123	All animals euthanized during week 17	Serum biochemistry	15 measures taken, week 17 (Table 1)	Arterial elastic lamina ruptures	6 measures taken, week 17 (Table 1)	Bone mass and strength	43 measures taken, week 17 (Table 1)	Wound healing	1 measure taken, weeks 7 and 17 (Table 1)	Body weight	6 measures taken, weeks 8, 9, 11, 13, 14, and 17 (Table 1)	Renal agenesis	1 measure taken, week 17 (Table 1)	Phenotyping35					measures.txt	Figshare	943485	http://dx.doi.org/10.6084/m9.figshare.943485	measures.txt can also be found at https://www.ebi.ac.uk/arrayexpress/experiments/E-MTAB-2332/files/
Outbred103	Coat colour	Fear related behaviours	48 measurements taken between weeks 8 and 10 (Table 1)	Intraperitoneal Glucose Tolerance Test (IPGTT)	6 measures taken, week 11 (Table 1)	Blood pressure	13	Basal hematology	32 measures taken, week 13 (Table 1)	Basal immunology	34 measurements taken, week 13 (Table 1)	Experimental Autoimmune Encephalomyelitis (EAE)	Induced week 13, qualitative scoring between weeks 13 and 17 (Table 1)	Euthanasia and tissue dissection	N/A	All animals euthanized during week 17	Serum biochemistry	15 measures taken, week 17 (Table 1)	Arterial elastic lamina ruptures	6 measures taken, week 17 (Table 1)	Bone mass and strength	43 measures taken, week 17 (Table 1)	Wound healing	1 measure taken, weeks 7 and 17 (Table 1)	Body weight	6 measures taken, weeks 8, 9, 11, 13, 14, and 17 (Table 1)	Renal agenesis	1 measure taken, week 17 (Table 1)	Phenotyping36					measures.txt	Figshare	943485	http://dx.doi.org/10.6084/m9.figshare.943485	measures.txt can also be found at https://www.ebi.ac.uk/arrayexpress/experiments/E-MTAB-2332/files/
Outbred1030	Coat colour	Fear related behaviours	48 measurements taken between weeks 8 and 10 (Table 1)	Intraperitoneal Glucose Tolerance Test (IPGTT)	6 measures taken, week 11 (Table 1)	Blood pressure	12	Basal hematology	32 measures taken, week 13 (Table 1)	Basal immunology	34 measurements taken, week 13 (Table 1)	Experimental Autoimmune Encephalomyelitis (EAE)	Induced week 13, qualitative scoring between weeks 13 and 17 (Table 1)	Euthanasia and tissue dissection	116	All animals euthanized during week 17	Serum biochemistry	15 measures taken, week 17 (Table 1)	Arterial elastic lamina ruptures	6 measures taken, week 17 (Table 1)	Bone mass and strength	43 measures taken, week 17 (Table 1)	Wound healing	1 measure taken, weeks 7 and 17 (Table 1)	Body weight	6 measures taken, weeks 8, 9, 11, 13, 14, and 17 (Table 1)	Renal agenesis	1 measure taken, week 17 (Table 1)	Phenotyping37					measures.txt	Figshare	943485	http://dx.doi.org/10.6084/m9.figshare.943485	measures.txt can also be found at https://www.ebi.ac.uk/arrayexpress/experiments/E-MTAB-2332/files/
Outbred1031	Coat colour	Fear related behaviours	48 measurements taken between weeks 8 and 10 (Table 1)	Intraperitoneal Glucose Tolerance Test (IPGTT)	6 measures taken, week 11 (Table 1)	Blood pressure	12	Basal hematology	32 measures taken, week 13 (Table 1)	Basal immunology	34 measurements taken, week 13 (Table 1)	Experimental Autoimmune Encephalomyelitis (EAE)	Induced week 13, qualitative scoring between weeks 13 and 17 (Table 1)	Euthanasia and tissue dissection	116	All animals euthanized during week 17	Serum biochemistry	15 measures taken, week 17 (Table 1)	Arterial elastic lamina ruptures	6 measures taken, week 17 (Table 1)	Bone mass and strength	43 measures taken, week 17 (Table 1)	Wound healing	1 measure taken, weeks 7 and 17 (Table 1)	Body weight	6 measures taken, weeks 8, 9, 11, 13, 14, and 17 (Table 1)	Renal agenesis	1 measure taken, week 17 (Table 1)	Phenotyping38					measures.txt	Figshare	943485	http://dx.doi.org/10.6084/m9.figshare.943485	measures.txt can also be found at https://www.ebi.ac.uk/arrayexpress/experiments/E-MTAB-2332/files/
Outbred1032	Coat colour	Fear related behaviours	48 measurements taken between weeks 8 and 10 (Table 1)	Intraperitoneal Glucose Tolerance Test (IPGTT)	6 measures taken, week 11 (Table 1)	Blood pressure	12	Basal hematology	32 measures taken, week 13 (Table 1)	Basal immunology	34 measurements taken, week 13 (Table 1)	Experimental Autoimmune Encephalomyelitis (EAE)	Induced week 13, qualitative scoring between weeks 13 and 17 (Table 1)	Euthanasia and tissue dissection	116	All animals euthanized during week 17	Serum biochemistry	15 measures taken, week 17 (Table 1)	Arterial elastic lamina ruptures	6 measures taken, week 17 (Table 1)	Bone mass and strength	43 measures taken, week 17 (Table 1)	Wound healing	1 measure taken, weeks 7 and 17 (Table 1)	Body weight	6 measures taken, weeks 8, 9, 11, 13, 14, and 17 (Table 1)	Renal agenesis	1 measure taken, week 17 (Table 1)	Phenotyping39					measures.txt	Figshare	943485	http://dx.doi.org/10.6084/m9.figshare.943485	measures.txt can also be found at https://www.ebi.ac.uk/arrayexpress/experiments/E-MTAB-2332/files/
Outbred1033	Coat colour	Fear related behaviours	48 measurements taken between weeks 8 and 10 (Table 1)	Intraperitoneal Glucose Tolerance Test (IPGTT)	6 measures taken, week 11 (Table 1)	Blood pressure	12	Basal hematology	32 measures taken, week 13 (Table 1)	Basal immunology	34 measurements taken, week 13 (Table 1)	Experimental Autoimmune Encephalomyelitis (EAE)	Induced week 13, qualitative scoring between weeks 13 and 17 (Table 1)	Euthanasia and tissue dissection	116	All animals euthanized during week 17	Serum biochemistry	15 measures taken, week 17 (Table 1)	Arterial elastic lamina ruptures	6 measures taken, week 17 (Table 1)	Bone mass and strength	43 measures taken, week 17 (Table 1)	Wound healing	1 measure taken, weeks 7 and 17 (Table 1)	Body weight	6 measures taken, weeks 8, 9, 11, 13, 14, and 17 (Table 1)	Renal agenesis	1 measure taken, week 17 (Table 1)	Phenotyping40					measures.txt	Figshare	943485	http://dx.doi.org/10.6084/m9.figshare.943485	measures.txt can also be found at https://www.ebi.ac.uk/arrayexpress/experiments/E-MTAB-2332/files/
Outbred1034	Coat colour	Fear related behaviours	48 measurements taken between weeks 8 and 10 (Table 1)	Intraperitoneal Glucose Tolerance Test (IPGTT)	6 measures taken, week 11 (Table 1)	Blood pressure	12	Basal hematology	32 measures taken, week 13 (Table 1)	Basal immunology	34 measurements taken, week 13 (Table 1)	Experimental Autoimmune Encephalomyelitis (EAE)	Induced week 13, qualitative scoring between weeks 13 and 17 (Table 1)	Euthanasia and tissue dissection	116	All animals euthanized during week 17	Serum biochemistry	15 measures taken, week 17 (Table 1)	Arterial elastic lamina ruptures	6 measures taken, week 17 (Table 1)	Bone mass and strength	43 measures taken, week 17 (Table 1)	Wound healing	1 measure taken, weeks 7 and 17 (Table 1)	Body weight	6 measures taken, weeks 8, 9, 11, 13, 14, and 17 (Table 1)	Renal agenesis	1 measure taken, week 17 (Table 1)	Phenotyping41					measures.txt	Figshare	943485	http://dx.doi.org/10.6084/m9.figshare.943485	measures.txt can also be found at https://www.ebi.ac.uk/arrayexpress/experiments/E-MTAB-2332/files/
Outbred1035	Coat colour	Fear related behaviours	48 measurements taken between weeks 8 and 10 (Table 1)	Intraperitoneal Glucose Tolerance Test (IPGTT)	6 measures taken, week 11 (Table 1)	Blood pressure	12	Basal hematology	32 measures taken, week 13 (Table 1)	Basal immunology	34 measurements taken, week 13 (Table 1)	Experimental Autoimmune Encephalomyelitis (EAE)	Induced week 13, qualitative scoring between weeks 13 and 17 (Table 1)	Euthanasia and tissue dissection	121	All animals euthanized during week 17	Serum biochemistry	15 measures taken, week 17 (Table 1)	Arterial elastic lamina ruptures	6 measures taken, week 17 (Table 1)	Bone mass and strength	43 measures taken, week 17 (Table 1)	Wound healing	1 measure taken, weeks 7 and 17 (Table 1)	Body weight	6 measures taken, weeks 8, 9, 11, 13, 14, and 17 (Table 1)	Renal agenesis	1 measure taken, week 17 (Table 1)	Phenotyping42					measures.txt	Figshare	943485	http://dx.doi.org/10.6084/m9.figshare.943485	measures.txt can also be found at https://www.ebi.ac.uk/arrayexpress/experiments/E-MTAB-2332/files/
Outbred1036	Coat colour	Fear related behaviours	48 measurements taken between weeks 8 and 10 (Table 1)	Intraperitoneal Glucose Tolerance Test (IPGTT)	6 measures taken, week 11 (Table 1)	Blood pressure	12	Basal hematology	32 measures taken, week 13 (Table 1)	Basal immunology	34 measurements taken, week 13 (Table 1)	Experimental Autoimmune Encephalomyelitis (EAE)	Induced week 13, qualitative scoring between weeks 13 and 17 (Table 1)	Euthanasia and tissue dissection	119	All animals euthanized during week 17	Serum biochemistry	15 measures taken, week 17 (Table 1)	Arterial elastic lamina ruptures	6 measures taken, week 17 (Table 1)	Bone mass and strength	43 measures taken, week 17 (Table 1)	Wound healing	1 measure taken, weeks 7 and 17 (Table 1)	Body weight	6 measures taken, weeks 8, 9, 11, 13, 14, and 17 (Table 1)	Renal agenesis	1 measure taken, week 17 (Table 1)	Phenotyping43					measures.txt	Figshare	943485	http://dx.doi.org/10.6084/m9.figshare.943485	measures.txt can also be found at https://www.ebi.ac.uk/arrayexpress/experiments/E-MTAB-2332/files/
Outbred1037	Coat colour	Fear related behaviours	48 measurements taken between weeks 8 and 10 (Table 1)	Intraperitoneal Glucose Tolerance Test (IPGTT)	6 measures taken, week 11 (Table 1)	Blood pressure	12	Basal hematology	32 measures taken, week 13 (Table 1)	Basal immunology	34 measurements taken, week 13 (Table 1)	Experimental Autoimmune Encephalomyelitis (EAE)	Induced week 13, qualitative scoring between weeks 13 and 17 (Table 1)	Euthanasia and tissue dissection	119	All animals euthanized during week 17	Serum biochemistry	15 measures taken, week 17 (Table 1)	Arterial elastic lamina ruptures	6 measures taken, week 17 (Table 1)	Bone mass and strength	43 measures taken, week 17 (Table 1)	Wound healing	1 measure taken, weeks 7 and 17 (Table 1)	Body weight	6 measures taken, weeks 8, 9, 11, 13, 14, and 17 (Table 1)	Renal agenesis	1 measure taken, week 17 (Table 1)	Phenotyping44					measures.txt	Figshare	943485	http://dx.doi.org/10.6084/m9.figshare.943485	measures.txt can also be found at https://www.ebi.ac.uk/arrayexpress/experiments/E-MTAB-2332/files/
Outbred1038	Coat colour	Fear related behaviours	48 measurements taken between weeks 8 and 10 (Table 1)	Intraperitoneal Glucose Tolerance Test (IPGTT)	6 measures taken, week 11 (Table 1)	Blood pressure	12	Basal hematology	32 measures taken, week 13 (Table 1)	Basal immunology	34 measurements taken, week 13 (Table 1)	Experimental Autoimmune Encephalomyelitis (EAE)	Induced week 13, qualitative scoring between weeks 13 and 17 (Table 1)	Euthanasia and tissue dissection	121	All animals euthanized during week 17	Serum biochemistry	15 measures taken, week 17 (Table 1)	Arterial elastic lamina ruptures	6 measures taken, week 17 (Table 1)	Bone mass and strength	43 measures taken, week 17 (Table 1)	Wound healing	1 measure taken, weeks 7 and 17 (Table 1)	Body weight	6 measures taken, weeks 8, 9, 11, 13, 14, and 17 (Table 1)	Renal agenesis	1 measure taken, week 17 (Table 1)	Phenotyping45					measures.txt	Figshare	943485	http://dx.doi.org/10.6084/m9.figshare.943485	measures.txt can also be found at https://www.ebi.ac.uk/arrayexpress/experiments/E-MTAB-2332/files/
Outbred1039	Coat colour	Fear related behaviours	48 measurements taken between weeks 8 and 10 (Table 1)	Intraperitoneal Glucose Tolerance Test (IPGTT)	6 measures taken, week 11 (Table 1)	Blood pressure	12	Basal hematology	32 measures taken, week 13 (Table 1)	Basal immunology	34 measurements taken, week 13 (Table 1)	Experimental Autoimmune Encephalomyelitis (EAE)	Induced week 13, qualitative scoring between weeks 13 and 17 (Table 1)	Euthanasia and tissue dissection	121	All animals euthanized during week 17	Serum biochemistry	15 measures taken, week 17 (Table 1)	Arterial elastic lamina ruptures	6 measures taken, week 17 (Table 1)	Bone mass and strength	43 measures taken, week 17 (Table 1)	Wound healing	1 measure taken, weeks 7 and 17 (Table 1)	Body weight	6 measures taken, weeks 8, 9, 11, 13, 14, and 17 (Table 1)	Renal agenesis	1 measure taken, week 17 (Table 1)	Phenotyping46					measures.txt	Figshare	943485	http://dx.doi.org/10.6084/m9.figshare.943485	measures.txt can also be found at https://www.ebi.ac.uk/arrayexpress/experiments/E-MTAB-2332/files/
Outbred104	Coat colour	Fear related behaviours	48 measurements taken between weeks 8 and 10 (Table 1)	Intraperitoneal Glucose Tolerance Test (IPGTT)	6 measures taken, week 11 (Table 1)	Blood pressure	13	Basal hematology	32 measures taken, week 13 (Table 1)	Basal immunology	34 measurements taken, week 13 (Table 1)	Experimental Autoimmune Encephalomyelitis (EAE)	Induced week 13, qualitative scoring between weeks 13 and 17 (Table 1)	Euthanasia and tissue dissection	N/A	All animals euthanized during week 17	Serum biochemistry	15 measures taken, week 17 (Table 1)	Arterial elastic lamina ruptures	6 measures taken, week 17 (Table 1)	Bone mass and strength	43 measures taken, week 17 (Table 1)	Wound healing	1 measure taken, weeks 7 and 17 (Table 1)	Body weight	6 measures taken, weeks 8, 9, 11, 13, 14, and 17 (Table 1)	Renal agenesis	1 measure taken, week 17 (Table 1)	Phenotyping47					measures.txt	Figshare	943485	http://dx.doi.org/10.6084/m9.figshare.943485	measures.txt can also be found at https://www.ebi.ac.uk/arrayexpress/experiments/E-MTAB-2332/files/
Outbred1040	Coat colour	Fear related behaviours	48 measurements taken between weeks 8 and 10 (Table 1)	Intraperitoneal Glucose Tolerance Test (IPGTT)	6 measures taken, week 11 (Table 1)	Blood pressure	13	Basal hematology	32 measures taken, week 13 (Table 1)	Basal immunology	34 measurements taken, week 13 (Table 1)	Experimental Autoimmune Encephalomyelitis (EAE)	Induced week 13, qualitative scoring between weeks 13 and 17 (Table 1)	Euthanasia and tissue dissection	121	All animals euthanized during week 17	Serum biochemistry	15 measures taken, week 17 (Table 1)	Arterial elastic lamina ruptures	6 measures taken, week 17 (Table 1)	Bone mass and strength	43 measures taken, week 17 (Table 1)	Wound healing	1 measure taken, weeks 7 and 17 (Table 1)	Body weight	6 measures taken, weeks 8, 9, 11, 13, 14, and 17 (Table 1)	Renal agenesis	1 measure taken, week 17 (Table 1)	Phenotyping48					measures.txt	Figshare	943485	http://dx.doi.org/10.6084/m9.figshare.943485	measures.txt can also be found at https://www.ebi.ac.uk/arrayexpress/experiments/E-MTAB-2332/files/
Outbred1041	Coat colour	Fear related behaviours	48 measurements taken between weeks 8 and 10 (Table 1)	Intraperitoneal Glucose Tolerance Test (IPGTT)	6 measures taken, week 11 (Table 1)	Blood pressure	12	Basal hematology	32 measures taken, week 13 (Table 1)	Basal immunology	34 measurements taken, week 13 (Table 1)	Experimental Autoimmune Encephalomyelitis (EAE)	Induced week 13, qualitative scoring between weeks 13 and 17 (Table 1)	Euthanasia and tissue dissection	121	All animals euthanized during week 17	Serum biochemistry	15 measures taken, week 17 (Table 1)	Arterial elastic lamina ruptures	6 measures taken, week 17 (Table 1)	Bone mass and strength	43 measures taken, week 17 (Table 1)	Wound healing	1 measure taken, weeks 7 and 17 (Table 1)	Body weight	6 measures taken, weeks 8, 9, 11, 13, 14, and 17 (Table 1)	Renal agenesis	1 measure taken, week 17 (Table 1)	Phenotyping49					measures.txt	Figshare	943485	http://dx.doi.org/10.6084/m9.figshare.943485	measures.txt can also be found at https://www.ebi.ac.uk/arrayexpress/experiments/E-MTAB-2332/files/
Outbred1042	Coat colour	Fear related behaviours	48 measurements taken between weeks 8 and 10 (Table 1)	Intraperitoneal Glucose Tolerance Test (IPGTT)	6 measures taken, week 11 (Table 1)	Blood pressure	13	Basal hematology	32 measures taken, week 13 (Table 1)	Basal immunology	34 measurements taken, week 13 (Table 1)	Experimental Autoimmune Encephalomyelitis (EAE)	Induced week 13, qualitative scoring between weeks 13 and 17 (Table 1)	Euthanasia and tissue dissection	121	All animals euthanized during week 17	Serum biochemistry	15 measures taken, week 17 (Table 1)	Arterial elastic lamina ruptures	6 measures taken, week 17 (Table 1)	Bone mass and strength	43 measures taken, week 17 (Table 1)	Wound healing	1 measure taken, weeks 7 and 17 (Table 1)	Body weight	6 measures taken, weeks 8, 9, 11, 13, 14, and 17 (Table 1)	Renal agenesis	1 measure taken, week 17 (Table 1)	Phenotyping50					measures.txt	Figshare	943485	http://dx.doi.org/10.6084/m9.figshare.943485	measures.txt can also be found at https://www.ebi.ac.uk/arrayexpress/experiments/E-MTAB-2332/files/
Outbred1043	Coat colour	Fear related behaviours	48 measurements taken between weeks 8 and 10 (Table 1)	Intraperitoneal Glucose Tolerance Test (IPGTT)	6 measures taken, week 11 (Table 1)	Blood pressure	12	Basal hematology	32 measures taken, week 13 (Table 1)	Basal immunology	34 measurements taken, week 13 (Table 1)	Experimental Autoimmune Encephalomyelitis (EAE)	Induced week 13, qualitative scoring between weeks 13 and 17 (Table 1)	Euthanasia and tissue dissection	122	All animals euthanized during week 17	Serum biochemistry	15 measures taken, week 17 (Table 1)	Arterial elastic lamina ruptures	6 measures taken, week 17 (Table 1)	Bone mass and strength	43 measures taken, week 17 (Table 1)	Wound healing	1 measure taken, weeks 7 and 17 (Table 1)	Body weight	6 measures taken, weeks 8, 9, 11, 13, 14, and 17 (Table 1)	Renal agenesis	1 measure taken, week 17 (Table 1)	Phenotyping51					measures.txt	Figshare	943485	http://dx.doi.org/10.6084/m9.figshare.943485	measures.txt can also be found at https://www.ebi.ac.uk/arrayexpress/experiments/E-MTAB-2332/files/
Outbred1044	Coat colour	Fear related behaviours	48 measurements taken between weeks 8 and 10 (Table 1)	Intraperitoneal Glucose Tolerance Test (IPGTT)	6 measures taken, week 11 (Table 1)	Blood pressure	13	Basal hematology	32 measures taken, week 13 (Table 1)	Basal immunology	34 measurements taken, week 13 (Table 1)	Experimental Autoimmune Encephalomyelitis (EAE)	Induced week 13, qualitative scoring between weeks 13 and 17 (Table 1)	Euthanasia and tissue dissection	122	All animals euthanized during week 17	Serum biochemistry	15 measures taken, week 17 (Table 1)	Arterial elastic lamina ruptures	6 measures taken, week 17 (Table 1)	Bone mass and strength	43 measures taken, week 17 (Table 1)	Wound healing	1 measure taken, weeks 7 and 17 (Table 1)	Body weight	6 measures taken, weeks 8, 9, 11, 13, 14, and 17 (Table 1)	Renal agenesis	1 measure taken, week 17 (Table 1)	Phenotyping52					measures.txt	Figshare	943485	http://dx.doi.org/10.6084/m9.figshare.943485	measures.txt can also be found at https://www.ebi.ac.uk/arrayexpress/experiments/E-MTAB-2332/files/
Outbred1045	Coat colour	Fear related behaviours	48 measurements taken between weeks 8 and 10 (Table 1)	Intraperitoneal Glucose Tolerance Test (IPGTT)	6 measures taken, week 11 (Table 1)	Blood pressure	13	Basal hematology	32 measures taken, week 13 (Table 1)	Basal immunology	34 measurements taken, week 13 (Table 1)	Experimental Autoimmune Encephalomyelitis (EAE)	Induced week 13, qualitative scoring between weeks 13 and 17 (Table 1)	Euthanasia and tissue dissection	122	All animals euthanized during week 17	Serum biochemistry	15 measures taken, week 17 (Table 1)	Arterial elastic lamina ruptures	6 measures taken, week 17 (Table 1)	Bone mass and strength	43 measures taken, week 17 (Table 1)	Wound healing	1 measure taken, weeks 7 and 17 (Table 1)	Body weight	6 measures taken, weeks 8, 9, 11, 13, 14, and 17 (Table 1)	Renal agenesis	1 measure taken, week 17 (Table 1)	Phenotyping53					measures.txt	Figshare	943485	http://dx.doi.org/10.6084/m9.figshare.943485	measures.txt can also be found at https://www.ebi.ac.uk/arrayexpress/experiments/E-MTAB-2332/files/
Outbred1046	Coat colour	Fear related behaviours	48 measurements taken between weeks 8 and 10 (Table 1)	Intraperitoneal Glucose Tolerance Test (IPGTT)	6 measures taken, week 11 (Table 1)	Blood pressure	14	Basal hematology	32 measures taken, week 13 (Table 1)	Basal immunology	34 measurements taken, week 13 (Table 1)	Experimental Autoimmune Encephalomyelitis (EAE)	Induced week 13, qualitative scoring between weeks 13 and 17 (Table 1)	Euthanasia and tissue dissection	122	All animals euthanized during week 17	Serum biochemistry	15 measures taken, week 17 (Table 1)	Arterial elastic lamina ruptures	6 measures taken, week 17 (Table 1)	Bone mass and strength	43 measures taken, week 17 (Table 1)	Wound healing	1 measure taken, weeks 7 and 17 (Table 1)	Body weight	6 measures taken, weeks 8, 9, 11, 13, 14, and 17 (Table 1)	Renal agenesis	1 measure taken, week 17 (Table 1)	Phenotyping54					measures.txt	Figshare	943485	http://dx.doi.org/10.6084/m9.figshare.943485	measures.txt can also be found at https://www.ebi.ac.uk/arrayexpress/experiments/E-MTAB-2332/files/
Outbred1047	Coat colour	Fear related behaviours	48 measurements taken between weeks 8 and 10 (Table 1)	Intraperitoneal Glucose Tolerance Test (IPGTT)	6 measures taken, week 11 (Table 1)	Blood pressure	14	Basal hematology	32 measures taken, week 13 (Table 1)	Basal immunology	34 measurements taken, week 13 (Table 1)	Experimental Autoimmune Encephalomyelitis (EAE)	Induced week 13, qualitative scoring between weeks 13 and 17 (Table 1)	Euthanasia and tissue dissection	122	All animals euthanized during week 17	Serum biochemistry	15 measures taken, week 17 (Table 1)	Arterial elastic lamina ruptures	6 measures taken, week 17 (Table 1)	Bone mass and strength	43 measures taken, week 17 (Table 1)	Wound healing	1 measure taken, weeks 7 and 17 (Table 1)	Body weight	6 measures taken, weeks 8, 9, 11, 13, 14, and 17 (Table 1)	Renal agenesis	1 measure taken, week 17 (Table 1)	Phenotyping55					measures.txt	Figshare	943485	http://dx.doi.org/10.6084/m9.figshare.943485	measures.txt can also be found at https://www.ebi.ac.uk/arrayexpress/experiments/E-MTAB-2332/files/
Outbred1048	Coat colour	Fear related behaviours	48 measurements taken between weeks 8 and 10 (Table 1)	Intraperitoneal Glucose Tolerance Test (IPGTT)	6 measures taken, week 11 (Table 1)	Blood pressure	14	Basal hematology	32 measures taken, week 13 (Table 1)	Basal immunology	34 measurements taken, week 13 (Table 1)	Experimental Autoimmune Encephalomyelitis (EAE)	Induced week 13, qualitative scoring between weeks 13 and 17 (Table 1)	Euthanasia and tissue dissection	120	All animals euthanized during week 17	Serum biochemistry	15 measures taken, week 17 (Table 1)	Arterial elastic lamina ruptures	6 measures taken, week 17 (Table 1)	Bone mass and strength	43 measures taken, week 17 (Table 1)	Wound healing	1 measure taken, weeks 7 and 17 (Table 1)	Body weight	6 measures taken, weeks 8, 9, 11, 13, 14, and 17 (Table 1)	Renal agenesis	1 measure taken, week 17 (Table 1)	Phenotyping56					measures.txt	Figshare	943485	http://dx.doi.org/10.6084/m9.figshare.943485	measures.txt can also be found at https://www.ebi.ac.uk/arrayexpress/experiments/E-MTAB-2332/files/
Outbred1049	Coat colour	Fear related behaviours	48 measurements taken between weeks 8 and 10 (Table 1)	Intraperitoneal Glucose Tolerance Test (IPGTT)	6 measures taken, week 11 (Table 1)	Blood pressure	14	Basal hematology	32 measures taken, week 13 (Table 1)	Basal immunology	34 measurements taken, week 13 (Table 1)	Experimental Autoimmune Encephalomyelitis (EAE)	Induced week 13, qualitative scoring between weeks 13 and 17 (Table 1)	Euthanasia and tissue dissection	120	All animals euthanized during week 17	Serum biochemistry	15 measures taken, week 17 (Table 1)	Arterial elastic lamina ruptures	6 measures taken, week 17 (Table 1)	Bone mass and strength	43 measures taken, week 17 (Table 1)	Wound healing	1 measure taken, weeks 7 and 17 (Table 1)	Body weight	6 measures taken, weeks 8, 9, 11, 13, 14, and 17 (Table 1)	Renal agenesis	1 measure taken, week 17 (Table 1)	Phenotyping57					measures.txt	Figshare	943485	http://dx.doi.org/10.6084/m9.figshare.943485	measures.txt can also be found at https://www.ebi.ac.uk/arrayexpress/experiments/E-MTAB-2332/files/
Outbred105	Coat colour	Fear related behaviours	48 measurements taken between weeks 8 and 10 (Table 1)	Intraperitoneal Glucose Tolerance Test (IPGTT)	6 measures taken, week 11 (Table 1)	Blood pressure	14	Basal hematology	32 measures taken, week 13 (Table 1)	Basal immunology	34 measurements taken, week 13 (Table 1)	Experimental Autoimmune Encephalomyelitis (EAE)	Induced week 13, qualitative scoring between weeks 13 and 17 (Table 1)	Euthanasia and tissue dissection	N/A	All animals euthanized during week 17	Serum biochemistry	15 measures taken, week 17 (Table 1)	Arterial elastic lamina ruptures	6 measures taken, week 17 (Table 1)	Bone mass and strength	43 measures taken, week 17 (Table 1)	Wound healing	1 measure taken, weeks 7 and 17 (Table 1)	Body weight	6 measures taken, weeks 8, 9, 11, 13, 14, and 17 (Table 1)	Renal agenesis	1 measure taken, week 17 (Table 1)	Phenotyping58					measures.txt	Figshare	943485	http://dx.doi.org/10.6084/m9.figshare.943485	measures.txt can also be found at https://www.ebi.ac.uk/arrayexpress/experiments/E-MTAB-2332/files/
Outbred1050	Coat colour	Fear related behaviours	48 measurements taken between weeks 8 and 10 (Table 1)	Intraperitoneal Glucose Tolerance Test (IPGTT)	6 measures taken, week 11 (Table 1)	Blood pressure	14	Basal hematology	32 measures taken, week 13 (Table 1)	Basal immunology	34 measurements taken, week 13 (Table 1)	Experimental Autoimmune Encephalomyelitis (EAE)	Induced week 13, qualitative scoring between weeks 13 and 17 (Table 1)	Euthanasia and tissue dissection	120	All animals euthanized during week 17	Serum biochemistry	15 measures taken, week 17 (Table 1)	Arterial elastic lamina ruptures	6 measures taken, week 17 (Table 1)	Bone mass and strength	43 measures taken, week 17 (Table 1)	Wound healing	1 measure taken, weeks 7 and 17 (Table 1)	Body weight	6 measures taken, weeks 8, 9, 11, 13, 14, and 17 (Table 1)	Renal agenesis	1 measure taken, week 17 (Table 1)	Phenotyping59					measures.txt	Figshare	943485	http://dx.doi.org/10.6084/m9.figshare.943485	measures.txt can also be found at https://www.ebi.ac.uk/arrayexpress/experiments/E-MTAB-2332/files/
Outbred1051	Coat colour	Fear related behaviours	48 measurements taken between weeks 8 and 10 (Table 1)	Intraperitoneal Glucose Tolerance Test (IPGTT)	6 measures taken, week 11 (Table 1)	Blood pressure	14	Basal hematology	32 measures taken, week 13 (Table 1)	Basal immunology	34 measurements taken, week 13 (Table 1)	Experimental Autoimmune Encephalomyelitis (EAE)	Induced week 13, qualitative scoring between weeks 13 and 17 (Table 1)	Euthanasia and tissue dissection	120	All animals euthanized during week 17	Serum biochemistry	15 measures taken, week 17 (Table 1)	Arterial elastic lamina ruptures	6 measures taken, week 17 (Table 1)	Bone mass and strength	43 measures taken, week 17 (Table 1)	Wound healing	1 measure taken, weeks 7 and 17 (Table 1)	Body weight	6 measures taken, weeks 8, 9, 11, 13, 14, and 17 (Table 1)	Renal agenesis	1 measure taken, week 17 (Table 1)	Phenotyping60					measures.txt	Figshare	943485	http://dx.doi.org/10.6084/m9.figshare.943485	measures.txt can also be found at https://www.ebi.ac.uk/arrayexpress/experiments/E-MTAB-2332/files/
Outbred1052	Coat colour	Fear related behaviours	48 measurements taken between weeks 8 and 10 (Table 1)	Intraperitoneal Glucose Tolerance Test (IPGTT)	6 measures taken, week 11 (Table 1)	Blood pressure	15	Basal hematology	32 measures taken, week 13 (Table 1)	Basal immunology	34 measurements taken, week 13 (Table 1)	Experimental Autoimmune Encephalomyelitis (EAE)	Induced week 13, qualitative scoring between weeks 13 and 17 (Table 1)	Euthanasia and tissue dissection	120	All animals euthanized during week 17	Serum biochemistry	15 measures taken, week 17 (Table 1)	Arterial elastic lamina ruptures	6 measures taken, week 17 (Table 1)	Bone mass and strength	43 measures taken, week 17 (Table 1)	Wound healing	1 measure taken, weeks 7 and 17 (Table 1)	Body weight	6 measures taken, weeks 8, 9, 11, 13, 14, and 17 (Table 1)	Renal agenesis	1 measure taken, week 17 (Table 1)	Phenotyping61					measures.txt	Figshare	943485	http://dx.doi.org/10.6084/m9.figshare.943485	measures.txt can also be found at https://www.ebi.ac.uk/arrayexpress/experiments/E-MTAB-2332/files/
Outbred1053	Coat colour	Fear related behaviours	48 measurements taken between weeks 8 and 10 (Table 1)	Intraperitoneal Glucose Tolerance Test (IPGTT)	6 measures taken, week 11 (Table 1)	Blood pressure	15	Basal hematology	32 measures taken, week 13 (Table 1)	Basal immunology	34 measurements taken, week 13 (Table 1)	Experimental Autoimmune Encephalomyelitis (EAE)	Induced week 13, qualitative scoring between weeks 13 and 17 (Table 1)	Euthanasia and tissue dissection	120	All animals euthanized during week 17	Serum biochemistry	15 measures taken, week 17 (Table 1)	Arterial elastic lamina ruptures	6 measures taken, week 17 (Table 1)	Bone mass and strength	43 measures taken, week 17 (Table 1)	Wound healing	1 measure taken, weeks 7 and 17 (Table 1)	Body weight	6 measures taken, weeks 8, 9, 11, 13, 14, and 17 (Table 1)	Renal agenesis	1 measure taken, week 17 (Table 1)	Phenotyping62					measures.txt	Figshare	943485	http://dx.doi.org/10.6084/m9.figshare.943485	measures.txt can also be found at https://www.ebi.ac.uk/arrayexpress/experiments/E-MTAB-2332/files/
Outbred1054	Coat colour	Fear related behaviours	48 measurements taken between weeks 8 and 10 (Table 1)	Intraperitoneal Glucose Tolerance Test (IPGTT)	6 measures taken, week 11 (Table 1)	Blood pressure	15	Basal hematology	32 measures taken, week 13 (Table 1)	Basal immunology	34 measurements taken, week 13 (Table 1)	Experimental Autoimmune Encephalomyelitis (EAE)	Induced week 13, qualitative scoring between weeks 13 and 17 (Table 1)	Euthanasia and tissue dissection	125	All animals euthanized during week 17	Serum biochemistry	15 measures taken, week 17 (Table 1)	Arterial elastic lamina ruptures	6 measures taken, week 17 (Table 1)	Bone mass and strength	43 measures taken, week 17 (Table 1)	Wound healing	1 measure taken, weeks 7 and 17 (Table 1)	Body weight	6 measures taken, weeks 8, 9, 11, 13, 14, and 17 (Table 1)	Renal agenesis	1 measure taken, week 17 (Table 1)	Phenotyping63					measures.txt	Figshare	943485	http://dx.doi.org/10.6084/m9.figshare.943485	measures.txt can also be found at https://www.ebi.ac.uk/arrayexpress/experiments/E-MTAB-2332/files/
Outbred1055	Coat colour	Fear related behaviours	48 measurements taken between weeks 8 and 10 (Table 1)	Intraperitoneal Glucose Tolerance Test (IPGTT)	6 measures taken, week 11 (Table 1)	Blood pressure	15	Basal hematology	32 measures taken, week 13 (Table 1)	Basal immunology	34 measurements taken, week 13 (Table 1)	Experimental Autoimmune Encephalomyelitis (EAE)	Induced week 13, qualitative scoring between weeks 13 and 17 (Table 1)	Euthanasia and tissue dissection	125	All animals euthanized during week 17	Serum biochemistry	15 measures taken, week 17 (Table 1)	Arterial elastic lamina ruptures	6 measures taken, week 17 (Table 1)	Bone mass and strength	43 measures taken, week 17 (Table 1)	Wound healing	1 measure taken, weeks 7 and 17 (Table 1)	Body weight	6 measures taken, weeks 8, 9, 11, 13, 14, and 17 (Table 1)	Renal agenesis	1 measure taken, week 17 (Table 1)	Phenotyping64					measures.txt	Figshare	943485	http://dx.doi.org/10.6084/m9.figshare.943485	measures.txt can also be found at https://www.ebi.ac.uk/arrayexpress/experiments/E-MTAB-2332/files/
Outbred1056	Coat colour	Fear related behaviours	48 measurements taken between weeks 8 and 10 (Table 1)	Intraperitoneal Glucose Tolerance Test (IPGTT)	6 measures taken, week 11 (Table 1)	Blood pressure	15	Basal hematology	32 measures taken, week 13 (Table 1)	Basal immunology	34 measurements taken, week 13 (Table 1)	Experimental Autoimmune Encephalomyelitis (EAE)	Induced week 13, qualitative scoring between weeks 13 and 17 (Table 1)	Euthanasia and tissue dissection	125	All animals euthanized during week 17	Serum biochemistry	15 measures taken, week 17 (Table 1)	Arterial elastic lamina ruptures	6 measures taken, week 17 (Table 1)	Bone mass and strength	43 measures taken, week 17 (Table 1)	Wound healing	1 measure taken, weeks 7 and 17 (Table 1)	Body weight	6 measures taken, weeks 8, 9, 11, 13, 14, and 17 (Table 1)	Renal agenesis	1 measure taken, week 17 (Table 1)	Phenotyping65					measures.txt	Figshare	943485	http://dx.doi.org/10.6084/m9.figshare.943485	measures.txt can also be found at https://www.ebi.ac.uk/arrayexpress/experiments/E-MTAB-2332/files/
Outbred1057	Coat colour	Fear related behaviours	48 measurements taken between weeks 8 and 10 (Table 1)	Intraperitoneal Glucose Tolerance Test (IPGTT)	6 measures taken, week 11 (Table 1)	Blood pressure	15	Basal hematology	32 measures taken, week 13 (Table 1)	Basal immunology	34 measurements taken, week 13 (Table 1)	Experimental Autoimmune Encephalomyelitis (EAE)	Induced week 13, qualitative scoring between weeks 13 and 17 (Table 1)	Euthanasia and tissue dissection	125	All animals euthanized during week 17	Serum biochemistry	15 measures taken, week 17 (Table 1)	Arterial elastic lamina ruptures	6 measures taken, week 17 (Table 1)	Bone mass and strength	43 measures taken, week 17 (Table 1)	Wound healing	1 measure taken, weeks 7 and 17 (Table 1)	Body weight	6 measures taken, weeks 8, 9, 11, 13, 14, and 17 (Table 1)	Renal agenesis	1 measure taken, week 17 (Table 1)	Phenotyping66					measures.txt	Figshare	943485	http://dx.doi.org/10.6084/m9.figshare.943485	measures.txt can also be found at https://www.ebi.ac.uk/arrayexpress/experiments/E-MTAB-2332/files/
Outbred1058	Coat colour	Fear related behaviours	48 measurements taken between weeks 8 and 10 (Table 1)	Intraperitoneal Glucose Tolerance Test (IPGTT)	6 measures taken, week 11 (Table 1)	Blood pressure	15	Basal hematology	32 measures taken, week 13 (Table 1)	Basal immunology	34 measurements taken, week 13 (Table 1)	Experimental Autoimmune Encephalomyelitis (EAE)	Induced week 13, qualitative scoring between weeks 13 and 17 (Table 1)	Euthanasia and tissue dissection	123	All animals euthanized during week 17	Serum biochemistry	15 measures taken, week 17 (Table 1)	Arterial elastic lamina ruptures	6 measures taken, week 17 (Table 1)	Bone mass and strength	43 measures taken, week 17 (Table 1)	Wound healing	1 measure taken, weeks 7 and 17 (Table 1)	Body weight	6 measures taken, weeks 8, 9, 11, 13, 14, and 17 (Table 1)	Renal agenesis	1 measure taken, week 17 (Table 1)	Phenotyping67					measures.txt	Figshare	943485	http://dx.doi.org/10.6084/m9.figshare.943485	measures.txt can also be found at https://www.ebi.ac.uk/arrayexpress/experiments/E-MTAB-2332/files/
Outbred1059	Coat colour	Fear related behaviours	48 measurements taken between weeks 8 and 10 (Table 1)	Intraperitoneal Glucose Tolerance Test (IPGTT)	6 measures taken, week 11 (Table 1)	Blood pressure	15	Basal hematology	32 measures taken, week 13 (Table 1)	Basal immunology	34 measurements taken, week 13 (Table 1)	Experimental Autoimmune Encephalomyelitis (EAE)	Induced week 13, qualitative scoring between weeks 13 and 17 (Table 1)	Euthanasia and tissue dissection	119	All animals euthanized during week 17	Serum biochemistry	15 measures taken, week 17 (Table 1)	Arterial elastic lamina ruptures	6 measures taken, week 17 (Table 1)	Bone mass and strength	43 measures taken, week 17 (Table 1)	Wound healing	1 measure taken, weeks 7 and 17 (Table 1)	Body weight	6 measures taken, weeks 8, 9, 11, 13, 14, and 17 (Table 1)	Renal agenesis	1 measure taken, week 17 (Table 1)	Phenotyping68					measures.txt	Figshare	943485	http://dx.doi.org/10.6084/m9.figshare.943485	measures.txt can also be found at https://www.ebi.ac.uk/arrayexpress/experiments/E-MTAB-2332/files/
Outbred106	Coat colour	Fear related behaviours	48 measurements taken between weeks 8 and 10 (Table 1)	Intraperitoneal Glucose Tolerance Test (IPGTT)	6 measures taken, week 11 (Table 1)	Blood pressure	15	Basal hematology	32 measures taken, week 13 (Table 1)	Basal immunology	34 measurements taken, week 13 (Table 1)	Experimental Autoimmune Encephalomyelitis (EAE)	Induced week 13, qualitative scoring between weeks 13 and 17 (Table 1)	Euthanasia and tissue dissection	N/A	All animals euthanized during week 17	Serum biochemistry	15 measures taken, week 17 (Table 1)	Arterial elastic lamina ruptures	6 measures taken, week 17 (Table 1)	Bone mass and strength	43 measures taken, week 17 (Table 1)	Wound healing	1 measure taken, weeks 7 and 17 (Table 1)	Body weight	6 measures taken, weeks 8, 9, 11, 13, 14, and 17 (Table 1)	Renal agenesis	1 measure taken, week 17 (Table 1)	Phenotyping69					measures.txt	Figshare	943485	http://dx.doi.org/10.6084/m9.figshare.943485	measures.txt can also be found at https://www.ebi.ac.uk/arrayexpress/experiments/E-MTAB-2332/files/
Outbred1060	Coat colour	Fear related behaviours	48 measurements taken between weeks 8 and 10 (Table 1)	Intraperitoneal Glucose Tolerance Test (IPGTT)	6 measures taken, week 11 (Table 1)	Blood pressure	15	Basal hematology	32 measures taken, week 13 (Table 1)	Basal immunology	34 measurements taken, week 13 (Table 1)	Experimental Autoimmune Encephalomyelitis (EAE)	Induced week 13, qualitative scoring between weeks 13 and 17 (Table 1)	Euthanasia and tissue dissection	119	All animals euthanized during week 17	Serum biochemistry	15 measures taken, week 17 (Table 1)	Arterial elastic lamina ruptures	6 measures taken, week 17 (Table 1)	Bone mass and strength	43 measures taken, week 17 (Table 1)	Wound healing	1 measure taken, weeks 7 and 17 (Table 1)	Body weight	6 measures taken, weeks 8, 9, 11, 13, 14, and 17 (Table 1)	Renal agenesis	1 measure taken, week 17 (Table 1)	Phenotyping70					measures.txt	Figshare	943485	http://dx.doi.org/10.6084/m9.figshare.943485	measures.txt can also be found at https://www.ebi.ac.uk/arrayexpress/experiments/E-MTAB-2332/files/
Outbred1061	Coat colour	Fear related behaviours	48 measurements taken between weeks 8 and 10 (Table 1)	Intraperitoneal Glucose Tolerance Test (IPGTT)	6 measures taken, week 11 (Table 1)	Blood pressure	15	Basal hematology	32 measures taken, week 13 (Table 1)	Basal immunology	34 measurements taken, week 13 (Table 1)	Experimental Autoimmune Encephalomyelitis (EAE)	Induced week 13, qualitative scoring between weeks 13 and 17 (Table 1)	Euthanasia and tissue dissection	119	All animals euthanized during week 17	Serum biochemistry	15 measures taken, week 17 (Table 1)	Arterial elastic lamina ruptures	6 measures taken, week 17 (Table 1)	Bone mass and strength	43 measures taken, week 17 (Table 1)	Wound healing	1 measure taken, weeks 7 and 17 (Table 1)	Body weight	6 measures taken, weeks 8, 9, 11, 13, 14, and 17 (Table 1)	Renal agenesis	1 measure taken, week 17 (Table 1)	Phenotyping71					measures.txt	Figshare	943485	http://dx.doi.org/10.6084/m9.figshare.943485	measures.txt can also be found at https://www.ebi.ac.uk/arrayexpress/experiments/E-MTAB-2332/files/
Outbred1062	Coat colour	Fear related behaviours	48 measurements taken between weeks 8 and 10 (Table 1)	Intraperitoneal Glucose Tolerance Test (IPGTT)	6 measures taken, week 11 (Table 1)	Blood pressure	15	Basal hematology	32 measures taken, week 13 (Table 1)	Basal immunology	34 measurements taken, week 13 (Table 1)	Experimental Autoimmune Encephalomyelitis (EAE)	Induced week 13, qualitative scoring between weeks 13 and 17 (Table 1)	Euthanasia and tissue dissection	119	All animals euthanized during week 17	Serum biochemistry	15 measures taken, week 17 (Table 1)	Arterial elastic lamina ruptures	6 measures taken, week 17 (Table 1)	Bone mass and strength	43 measures taken, week 17 (Table 1)	Wound healing	1 measure taken, weeks 7 and 17 (Table 1)	Body weight	6 measures taken, weeks 8, 9, 11, 13, 14, and 17 (Table 1)	Renal agenesis	1 measure taken, week 17 (Table 1)	Phenotyping72					measures.txt	Figshare	943485	http://dx.doi.org/10.6084/m9.figshare.943485	measures.txt can also be found at https://www.ebi.ac.uk/arrayexpress/experiments/E-MTAB-2332/files/
Outbred1063	Coat colour	Fear related behaviours	48 measurements taken between weeks 8 and 10 (Table 1)	Intraperitoneal Glucose Tolerance Test (IPGTT)	6 measures taken, week 11 (Table 1)	Blood pressure	15	Basal hematology	32 measures taken, week 13 (Table 1)	Basal immunology	34 measurements taken, week 13 (Table 1)	Experimental Autoimmune Encephalomyelitis (EAE)	Induced week 13, qualitative scoring between weeks 13 and 17 (Table 1)	Euthanasia and tissue dissection	119	All animals euthanized during week 17	Serum biochemistry	15 measures taken, week 17 (Table 1)	Arterial elastic lamina ruptures	6 measures taken, week 17 (Table 1)	Bone mass and strength	43 measures taken, week 17 (Table 1)	Wound healing	1 measure taken, weeks 7 and 17 (Table 1)	Body weight	6 measures taken, weeks 8, 9, 11, 13, 14, and 17 (Table 1)	Renal agenesis	1 measure taken, week 17 (Table 1)	Phenotyping73					measures.txt	Figshare	943485	http://dx.doi.org/10.6084/m9.figshare.943485	measures.txt can also be found at https://www.ebi.ac.uk/arrayexpress/experiments/E-MTAB-2332/files/
Outbred1064	Coat colour	Fear related behaviours	48 measurements taken between weeks 8 and 10 (Table 1)	Intraperitoneal Glucose Tolerance Test (IPGTT)	6 measures taken, week 11 (Table 1)	Blood pressure	16	Basal hematology	32 measures taken, week 13 (Table 1)	Basal immunology	34 measurements taken, week 13 (Table 1)	Experimental Autoimmune Encephalomyelitis (EAE)	Induced week 13, qualitative scoring between weeks 13 and 17 (Table 1)	Euthanasia and tissue dissection	120	All animals euthanized during week 17	Serum biochemistry	15 measures taken, week 17 (Table 1)	Arterial elastic lamina ruptures	6 measures taken, week 17 (Table 1)	Bone mass and strength	43 measures taken, week 17 (Table 1)	Wound healing	1 measure taken, weeks 7 and 17 (Table 1)	Body weight	6 measures taken, weeks 8, 9, 11, 13, 14, and 17 (Table 1)	Renal agenesis	1 measure taken, week 17 (Table 1)	Phenotyping74					measures.txt	Figshare	943485	http://dx.doi.org/10.6084/m9.figshare.943485	measures.txt can also be found at https://www.ebi.ac.uk/arrayexpress/experiments/E-MTAB-2332/files/
Outbred1065	Coat colour	Fear related behaviours	48 measurements taken between weeks 8 and 10 (Table 1)	Intraperitoneal Glucose Tolerance Test (IPGTT)	6 measures taken, week 11 (Table 1)	Blood pressure	15	Basal hematology	32 measures taken, week 13 (Table 1)	Basal immunology	34 measurements taken, week 13 (Table 1)	Experimental Autoimmune Encephalomyelitis (EAE)	Induced week 13, qualitative scoring between weeks 13 and 17 (Table 1)	Euthanasia and tissue dissection	120	All animals euthanized during week 17	Serum biochemistry	15 measures taken, week 17 (Table 1)	Arterial elastic lamina ruptures	6 measures taken, week 17 (Table 1)	Bone mass and strength	43 measures taken, week 17 (Table 1)	Wound healing	1 measure taken, weeks 7 and 17 (Table 1)	Body weight	6 measures taken, weeks 8, 9, 11, 13, 14, and 17 (Table 1)	Renal agenesis	1 measure taken, week 17 (Table 1)	Phenotyping75					measures.txt	Figshare	943485	http://dx.doi.org/10.6084/m9.figshare.943485	measures.txt can also be found at https://www.ebi.ac.uk/arrayexpress/experiments/E-MTAB-2332/files/
Outbred1066	Coat colour	Fear related behaviours	48 measurements taken between weeks 8 and 10 (Table 1)	Intraperitoneal Glucose Tolerance Test (IPGTT)	6 measures taken, week 11 (Table 1)	Blood pressure	16	Basal hematology	32 measures taken, week 13 (Table 1)	Basal immunology	34 measurements taken, week 13 (Table 1)	Experimental Autoimmune Encephalomyelitis (EAE)	Induced week 13, qualitative scoring between weeks 13 and 17 (Table 1)	Euthanasia and tissue dissection	120	All animals euthanized during week 17	Serum biochemistry	15 measures taken, week 17 (Table 1)	Arterial elastic lamina ruptures	6 measures taken, week 17 (Table 1)	Bone mass and strength	43 measures taken, week 17 (Table 1)	Wound healing	1 measure taken, weeks 7 and 17 (Table 1)	Body weight	6 measures taken, weeks 8, 9, 11, 13, 14, and 17 (Table 1)	Renal agenesis	1 measure taken, week 17 (Table 1)	Phenotyping76					measures.txt	Figshare	943485	http://dx.doi.org/10.6084/m9.figshare.943485	measures.txt can also be found at https://www.ebi.ac.uk/arrayexpress/experiments/E-MTAB-2332/files/
Outbred1067	Coat colour	Fear related behaviours	48 measurements taken between weeks 8 and 10 (Table 1)	Intraperitoneal Glucose Tolerance Test (IPGTT)	6 measures taken, week 11 (Table 1)	Blood pressure	16	Basal hematology	32 measures taken, week 13 (Table 1)	Basal immunology	34 measurements taken, week 13 (Table 1)	Experimental Autoimmune Encephalomyelitis (EAE)	Induced week 13, qualitative scoring between weeks 13 and 17 (Table 1)	Euthanasia and tissue dissection	120	All animals euthanized during week 17	Serum biochemistry	15 measures taken, week 17 (Table 1)	Arterial elastic lamina ruptures	6 measures taken, week 17 (Table 1)	Bone mass and strength	43 measures taken, week 17 (Table 1)	Wound healing	1 measure taken, weeks 7 and 17 (Table 1)	Body weight	6 measures taken, weeks 8, 9, 11, 13, 14, and 17 (Table 1)	Renal agenesis	1 measure taken, week 17 (Table 1)	Phenotyping77					measures.txt	Figshare	943485	http://dx.doi.org/10.6084/m9.figshare.943485	measures.txt can also be found at https://www.ebi.ac.uk/arrayexpress/experiments/E-MTAB-2332/files/
Outbred1068	Coat colour	Fear related behaviours	48 measurements taken between weeks 8 and 10 (Table 1)	Intraperitoneal Glucose Tolerance Test (IPGTT)	6 measures taken, week 11 (Table 1)	Blood pressure	16	Basal hematology	32 measures taken, week 13 (Table 1)	Basal immunology	34 measurements taken, week 13 (Table 1)	Experimental Autoimmune Encephalomyelitis (EAE)	Induced week 13, qualitative scoring between weeks 13 and 17 (Table 1)	Euthanasia and tissue dissection	120	All animals euthanized during week 17	Serum biochemistry	15 measures taken, week 17 (Table 1)	Arterial elastic lamina ruptures	6 measures taken, week 17 (Table 1)	Bone mass and strength	43 measures taken, week 17 (Table 1)	Wound healing	1 measure taken, weeks 7 and 17 (Table 1)	Body weight	6 measures taken, weeks 8, 9, 11, 13, 14, and 17 (Table 1)	Renal agenesis	1 measure taken, week 17 (Table 1)	Phenotyping78					measures.txt	Figshare	943485	http://dx.doi.org/10.6084/m9.figshare.943485	measures.txt can also be found at https://www.ebi.ac.uk/arrayexpress/experiments/E-MTAB-2332/files/
Outbred1069	Coat colour	Fear related behaviours	48 measurements taken between weeks 8 and 10 (Table 1)	Intraperitoneal Glucose Tolerance Test (IPGTT)	6 measures taken, week 11 (Table 1)	Blood pressure	16	Basal hematology	32 measures taken, week 13 (Table 1)	Basal immunology	34 measurements taken, week 13 (Table 1)	Experimental Autoimmune Encephalomyelitis (EAE)	Induced week 13, qualitative scoring between weeks 13 and 17 (Table 1)	Euthanasia and tissue dissection	120	All animals euthanized during week 17	Serum biochemistry	15 measures taken, week 17 (Table 1)	Arterial elastic lamina ruptures	6 measures taken, week 17 (Table 1)	Bone mass and strength	43 measures taken, week 17 (Table 1)	Wound healing	1 measure taken, weeks 7 and 17 (Table 1)	Body weight	6 measures taken, weeks 8, 9, 11, 13, 14, and 17 (Table 1)	Renal agenesis	1 measure taken, week 17 (Table 1)	Phenotyping79					measures.txt	Figshare	943485	http://dx.doi.org/10.6084/m9.figshare.943485	measures.txt can also be found at https://www.ebi.ac.uk/arrayexpress/experiments/E-MTAB-2332/files/
Outbred107	Coat colour	Fear related behaviours	48 measurements taken between weeks 8 and 10 (Table 1)	Intraperitoneal Glucose Tolerance Test (IPGTT)	6 measures taken, week 11 (Table 1)	Blood pressure	14	Basal hematology	32 measures taken, week 13 (Table 1)	Basal immunology	34 measurements taken, week 13 (Table 1)	Experimental Autoimmune Encephalomyelitis (EAE)	Induced week 13, qualitative scoring between weeks 13 and 17 (Table 1)	Euthanasia and tissue dissection	N/A	All animals euthanized during week 17	Serum biochemistry	15 measures taken, week 17 (Table 1)	Arterial elastic lamina ruptures	6 measures taken, week 17 (Table 1)	Bone mass and strength	43 measures taken, week 17 (Table 1)	Wound healing	1 measure taken, weeks 7 and 17 (Table 1)	Body weight	6 measures taken, weeks 8, 9, 11, 13, 14, and 17 (Table 1)	Renal agenesis	1 measure taken, week 17 (Table 1)	Phenotyping80					measures.txt	Figshare	943485	http://dx.doi.org/10.6084/m9.figshare.943485	measures.txt can also be found at https://www.ebi.ac.uk/arrayexpress/experiments/E-MTAB-2332/files/
Outbred1070	Coat colour	Fear related behaviours	48 measurements taken between weeks 8 and 10 (Table 1)	Intraperitoneal Glucose Tolerance Test (IPGTT)	6 measures taken, week 11 (Table 1)	Blood pressure	16	Basal hematology	32 measures taken, week 13 (Table 1)	Basal immunology	34 measurements taken, week 13 (Table 1)	Experimental Autoimmune Encephalomyelitis (EAE)	Induced week 13, qualitative scoring between weeks 13 and 17 (Table 1)	Euthanasia and tissue dissection	120	All animals euthanized during week 17	Serum biochemistry	15 measures taken, week 17 (Table 1)	Arterial elastic lamina ruptures	6 measures taken, week 17 (Table 1)	Bone mass and strength	43 measures taken, week 17 (Table 1)	Wound healing	1 measure taken, weeks 7 and 17 (Table 1)	Body weight	6 measures taken, weeks 8, 9, 11, 13, 14, and 17 (Table 1)	Renal agenesis	1 measure taken, week 17 (Table 1)	Phenotyping81					measures.txt	Figshare	943485	http://dx.doi.org/10.6084/m9.figshare.943485	measures.txt can also be found at https://www.ebi.ac.uk/arrayexpress/experiments/E-MTAB-2332/files/
Outbred1071	Coat colour	Fear related behaviours	48 measurements taken between weeks 8 and 10 (Table 1)	Intraperitoneal Glucose Tolerance Test (IPGTT)	6 measures taken, week 11 (Table 1)	Blood pressure	16	Basal hematology	32 measures taken, week 13 (Table 1)	Basal immunology	34 measurements taken, week 13 (Table 1)	Experimental Autoimmune Encephalomyelitis (EAE)	Induced week 13, qualitative scoring between weeks 13 and 17 (Table 1)	Euthanasia and tissue dissection	120	All animals euthanized during week 17	Serum biochemistry	15 measures taken, week 17 (Table 1)	Arterial elastic lamina ruptures	6 measures taken, week 17 (Table 1)	Bone mass and strength	43 measures taken, week 17 (Table 1)	Wound healing	1 measure taken, weeks 7 and 17 (Table 1)	Body weight	6 measures taken, weeks 8, 9, 11, 13, 14, and 17 (Table 1)	Renal agenesis	1 measure taken, week 17 (Table 1)	Phenotyping82					measures.txt	Figshare	943485	http://dx.doi.org/10.6084/m9.figshare.943485	measures.txt can also be found at https://www.ebi.ac.uk/arrayexpress/experiments/E-MTAB-2332/files/
Outbred1072	Coat colour	Fear related behaviours	48 measurements taken between weeks 8 and 10 (Table 1)	Intraperitoneal Glucose Tolerance Test (IPGTT)	6 measures taken, week 11 (Table 1)	Blood pressure	16	Basal hematology	32 measures taken, week 13 (Table 1)	Basal immunology	34 measurements taken, week 13 (Table 1)	Experimental Autoimmune Encephalomyelitis (EAE)	Induced week 13, qualitative scoring between weeks 13 and 17 (Table 1)	Euthanasia and tissue dissection	120	All animals euthanized during week 17	Serum biochemistry	15 measures taken, week 17 (Table 1)	Arterial elastic lamina ruptures	6 measures taken, week 17 (Table 1)	Bone mass and strength	43 measures taken, week 17 (Table 1)	Wound healing	1 measure taken, weeks 7 and 17 (Table 1)	Body weight	6 measures taken, weeks 8, 9, 11, 13, 14, and 17 (Table 1)	Renal agenesis	1 measure taken, week 17 (Table 1)	Phenotyping83					measures.txt	Figshare	943485	http://dx.doi.org/10.6084/m9.figshare.943485	measures.txt can also be found at https://www.ebi.ac.uk/arrayexpress/experiments/E-MTAB-2332/files/
Outbred1073	Coat colour	Fear related behaviours	48 measurements taken between weeks 8 and 10 (Table 1)	Intraperitoneal Glucose Tolerance Test (IPGTT)	6 measures taken, week 11 (Table 1)	Blood pressure	16	Basal hematology	32 measures taken, week 13 (Table 1)	Basal immunology	34 measurements taken, week 13 (Table 1)	Experimental Autoimmune Encephalomyelitis (EAE)	Induced week 13, qualitative scoring between weeks 13 and 17 (Table 1)	Euthanasia and tissue dissection	120	All animals euthanized during week 17	Serum biochemistry	15 measures taken, week 17 (Table 1)	Arterial elastic lamina ruptures	6 measures taken, week 17 (Table 1)	Bone mass and strength	43 measures taken, week 17 (Table 1)	Wound healing	1 measure taken, weeks 7 and 17 (Table 1)	Body weight	6 measures taken, weeks 8, 9, 11, 13, 14, and 17 (Table 1)	Renal agenesis	1 measure taken, week 17 (Table 1)	Phenotyping84					measures.txt	Figshare	943485	http://dx.doi.org/10.6084/m9.figshare.943485	measures.txt can also be found at https://www.ebi.ac.uk/arrayexpress/experiments/E-MTAB-2332/files/
Outbred1074	Coat colour	Fear related behaviours	48 measurements taken between weeks 8 and 10 (Table 1)	Intraperitoneal Glucose Tolerance Test (IPGTT)	6 measures taken, week 11 (Table 1)	Blood pressure	16	Basal hematology	32 measures taken, week 13 (Table 1)	Basal immunology	34 measurements taken, week 13 (Table 1)	Experimental Autoimmune Encephalomyelitis (EAE)	Induced week 13, qualitative scoring between weeks 13 and 17 (Table 1)	Euthanasia and tissue dissection	120	All animals euthanized during week 17	Serum biochemistry	15 measures taken, week 17 (Table 1)	Arterial elastic lamina ruptures	6 measures taken, week 17 (Table 1)	Bone mass and strength	43 measures taken, week 17 (Table 1)	Wound healing	1 measure taken, weeks 7 and 17 (Table 1)	Body weight	6 measures taken, weeks 8, 9, 11, 13, 14, and 17 (Table 1)	Renal agenesis	1 measure taken, week 17 (Table 1)	Phenotyping85					measures.txt	Figshare	943485	http://dx.doi.org/10.6084/m9.figshare.943485	measures.txt can also be found at https://www.ebi.ac.uk/arrayexpress/experiments/E-MTAB-2332/files/
Outbred1075	Coat colour	Fear related behaviours	48 measurements taken between weeks 8 and 10 (Table 1)	Intraperitoneal Glucose Tolerance Test (IPGTT)	6 measures taken, week 11 (Table 1)	Blood pressure	16	Basal hematology	32 measures taken, week 13 (Table 1)	Basal immunology	34 measurements taken, week 13 (Table 1)	Experimental Autoimmune Encephalomyelitis (EAE)	Induced week 13, qualitative scoring between weeks 13 and 17 (Table 1)	Euthanasia and tissue dissection	120	All animals euthanized during week 17	Serum biochemistry	15 measures taken, week 17 (Table 1)	Arterial elastic lamina ruptures	6 measures taken, week 17 (Table 1)	Bone mass and strength	43 measures taken, week 17 (Table 1)	Wound healing	1 measure taken, weeks 7 and 17 (Table 1)	Body weight	6 measures taken, weeks 8, 9, 11, 13, 14, and 17 (Table 1)	Renal agenesis	1 measure taken, week 17 (Table 1)	Phenotyping86					measures.txt	Figshare	943485	http://dx.doi.org/10.6084/m9.figshare.943485	measures.txt can also be found at https://www.ebi.ac.uk/arrayexpress/experiments/E-MTAB-2332/files/
Outbred1076	Coat colour	Fear related behaviours	48 measurements taken between weeks 8 and 10 (Table 1)	Intraperitoneal Glucose Tolerance Test (IPGTT)	6 measures taken, week 11 (Table 1)	Blood pressure	17	Basal hematology	32 measures taken, week 13 (Table 1)	Basal immunology	34 measurements taken, week 13 (Table 1)	Experimental Autoimmune Encephalomyelitis (EAE)	Induced week 13, qualitative scoring between weeks 13 and 17 (Table 1)	Euthanasia and tissue dissection	120	All animals euthanized during week 17	Serum biochemistry	15 measures taken, week 17 (Table 1)	Arterial elastic lamina ruptures	6 measures taken, week 17 (Table 1)	Bone mass and strength	43 measures taken, week 17 (Table 1)	Wound healing	1 measure taken, weeks 7 and 17 (Table 1)	Body weight	6 measures taken, weeks 8, 9, 11, 13, 14, and 17 (Table 1)	Renal agenesis	1 measure taken, week 17 (Table 1)	Phenotyping87					measures.txt	Figshare	943485	http://dx.doi.org/10.6084/m9.figshare.943485	measures.txt can also be found at https://www.ebi.ac.uk/arrayexpress/experiments/E-MTAB-2332/files/
Outbred1077	Coat colour	Fear related behaviours	48 measurements taken between weeks 8 and 10 (Table 1)	Intraperitoneal Glucose Tolerance Test (IPGTT)	6 measures taken, week 11 (Table 1)	Blood pressure	16	Basal hematology	32 measures taken, week 13 (Table 1)	Basal immunology	34 measurements taken, week 13 (Table 1)	Experimental Autoimmune Encephalomyelitis (EAE)	Induced week 13, qualitative scoring between weeks 13 and 17 (Table 1)	Euthanasia and tissue dissection	120	All animals euthanized during week 17	Serum biochemistry	15 measures taken, week 17 (Table 1)	Arterial elastic lamina ruptures	6 measures taken, week 17 (Table 1)	Bone mass and strength	43 measures taken, week 17 (Table 1)	Wound healing	1 measure taken, weeks 7 and 17 (Table 1)	Body weight	6 measures taken, weeks 8, 9, 11, 13, 14, and 17 (Table 1)	Renal agenesis	1 measure taken, week 17 (Table 1)	Phenotyping88					measures.txt	Figshare	943485	http://dx.doi.org/10.6084/m9.figshare.943485	measures.txt can also be found at https://www.ebi.ac.uk/arrayexpress/experiments/E-MTAB-2332/files/
Outbred1078	Coat colour	Fear related behaviours	48 measurements taken between weeks 8 and 10 (Table 1)	Intraperitoneal Glucose Tolerance Test (IPGTT)	6 measures taken, week 11 (Table 1)	Blood pressure	16	Basal hematology	32 measures taken, week 13 (Table 1)	Basal immunology	34 measurements taken, week 13 (Table 1)	Experimental Autoimmune Encephalomyelitis (EAE)	Induced week 13, qualitative scoring between weeks 13 and 17 (Table 1)	Euthanasia and tissue dissection	120	All animals euthanized during week 17	Serum biochemistry	15 measures taken, week 17 (Table 1)	Arterial elastic lamina ruptures	6 measures taken, week 17 (Table 1)	Bone mass and strength	43 measures taken, week 17 (Table 1)	Wound healing	1 measure taken, weeks 7 and 17 (Table 1)	Body weight	6 measures taken, weeks 8, 9, 11, 13, 14, and 17 (Table 1)	Renal agenesis	1 measure taken, week 17 (Table 1)	Phenotyping89					measures.txt	Figshare	943485	http://dx.doi.org/10.6084/m9.figshare.943485	measures.txt can also be found at https://www.ebi.ac.uk/arrayexpress/experiments/E-MTAB-2332/files/
Outbred1079	Coat colour	Fear related behaviours	48 measurements taken between weeks 8 and 10 (Table 1)	Intraperitoneal Glucose Tolerance Test (IPGTT)	6 measures taken, week 11 (Table 1)	Blood pressure	16	Basal hematology	32 measures taken, week 13 (Table 1)	Basal immunology	34 measurements taken, week 13 (Table 1)	Experimental Autoimmune Encephalomyelitis (EAE)	Induced week 13, qualitative scoring between weeks 13 and 17 (Table 1)	Euthanasia and tissue dissection	120	All animals euthanized during week 17	Serum biochemistry	15 measures taken, week 17 (Table 1)	Arterial elastic lamina ruptures	6 measures taken, week 17 (Table 1)	Bone mass and strength	43 measures taken, week 17 (Table 1)	Wound healing	1 measure taken, weeks 7 and 17 (Table 1)	Body weight	6 measures taken, weeks 8, 9, 11, 13, 14, and 17 (Table 1)	Renal agenesis	1 measure taken, week 17 (Table 1)	Phenotyping90					measures.txt	Figshare	943485	http://dx.doi.org/10.6084/m9.figshare.943485	measures.txt can also be found at https://www.ebi.ac.uk/arrayexpress/experiments/E-MTAB-2332/files/
Outbred108	Coat colour	Fear related behaviours	48 measurements taken between weeks 8 and 10 (Table 1)	Intraperitoneal Glucose Tolerance Test (IPGTT)	6 measures taken, week 11 (Table 1)	Blood pressure	13	Basal hematology	32 measures taken, week 13 (Table 1)	Basal immunology	34 measurements taken, week 13 (Table 1)	Experimental Autoimmune Encephalomyelitis (EAE)	Induced week 13, qualitative scoring between weeks 13 and 17 (Table 1)	Euthanasia and tissue dissection	N/A	All animals euthanized during week 17	Serum biochemistry	15 measures taken, week 17 (Table 1)	Arterial elastic lamina ruptures	6 measures taken, week 17 (Table 1)	Bone mass and strength	43 measures taken, week 17 (Table 1)	Wound healing	1 measure taken, weeks 7 and 17 (Table 1)	Body weight	6 measures taken, weeks 8, 9, 11, 13, 14, and 17 (Table 1)	Renal agenesis	1 measure taken, week 17 (Table 1)	Phenotyping91					measures.txt	Figshare	943485	http://dx.doi.org/10.6084/m9.figshare.943485	measures.txt can also be found at https://www.ebi.ac.uk/arrayexpress/experiments/E-MTAB-2332/files/
Outbred1080	Coat colour	Fear related behaviours	48 measurements taken between weeks 8 and 10 (Table 1)	Intraperitoneal Glucose Tolerance Test (IPGTT)	6 measures taken, week 11 (Table 1)	Blood pressure	17	Basal hematology	32 measures taken, week 13 (Table 1)	Basal immunology	34 measurements taken, week 13 (Table 1)	Experimental Autoimmune Encephalomyelitis (EAE)	Induced week 13, qualitative scoring between weeks 13 and 17 (Table 1)	Euthanasia and tissue dissection	120	All animals euthanized during week 17	Serum biochemistry	15 measures taken, week 17 (Table 1)	Arterial elastic lamina ruptures	6 measures taken, week 17 (Table 1)	Bone mass and strength	43 measures taken, week 17 (Table 1)	Wound healing	1 measure taken, weeks 7 and 17 (Table 1)	Body weight	6 measures taken, weeks 8, 9, 11, 13, 14, and 17 (Table 1)	Renal agenesis	1 measure taken, week 17 (Table 1)	Phenotyping92					measures.txt	Figshare	943485	http://dx.doi.org/10.6084/m9.figshare.943485	measures.txt can also be found at https://www.ebi.ac.uk/arrayexpress/experiments/E-MTAB-2332/files/
Outbred1081	Coat colour	Fear related behaviours	48 measurements taken between weeks 8 and 10 (Table 1)	Intraperitoneal Glucose Tolerance Test (IPGTT)	6 measures taken, week 11 (Table 1)	Blood pressure	16	Basal hematology	32 measures taken, week 13 (Table 1)	Basal immunology	34 measurements taken, week 13 (Table 1)	Experimental Autoimmune Encephalomyelitis (EAE)	Induced week 13, qualitative scoring between weeks 13 and 17 (Table 1)	Euthanasia and tissue dissection	120	All animals euthanized during week 17	Serum biochemistry	15 measures taken, week 17 (Table 1)	Arterial elastic lamina ruptures	6 measures taken, week 17 (Table 1)	Bone mass and strength	43 measures taken, week 17 (Table 1)	Wound healing	1 measure taken, weeks 7 and 17 (Table 1)	Body weight	6 measures taken, weeks 8, 9, 11, 13, 14, and 17 (Table 1)	Renal agenesis	1 measure taken, week 17 (Table 1)	Phenotyping93					measures.txt	Figshare	943485	http://dx.doi.org/10.6084/m9.figshare.943485	measures.txt can also be found at https://www.ebi.ac.uk/arrayexpress/experiments/E-MTAB-2332/files/
Outbred1082	Coat colour	Fear related behaviours	48 measurements taken between weeks 8 and 10 (Table 1)	Intraperitoneal Glucose Tolerance Test (IPGTT)	6 measures taken, week 11 (Table 1)	Blood pressure	17	Basal hematology	32 measures taken, week 13 (Table 1)	Basal immunology	34 measurements taken, week 13 (Table 1)	Experimental Autoimmune Encephalomyelitis (EAE)	Induced week 13, qualitative scoring between weeks 13 and 17 (Table 1)	Euthanasia and tissue dissection	122	All animals euthanized during week 17	Serum biochemistry	15 measures taken, week 17 (Table 1)	Arterial elastic lamina ruptures	6 measures taken, week 17 (Table 1)	Bone mass and strength	43 measures taken, week 17 (Table 1)	Wound healing	1 measure taken, weeks 7 and 17 (Table 1)	Body weight	6 measures taken, weeks 8, 9, 11, 13, 14, and 17 (Table 1)	Renal agenesis	1 measure taken, week 17 (Table 1)	Phenotyping94					measures.txt	Figshare	943485	http://dx.doi.org/10.6084/m9.figshare.943485	measures.txt can also be found at https://www.ebi.ac.uk/arrayexpress/experiments/E-MTAB-2332/files/
Outbred1083	Coat colour	Fear related behaviours	48 measurements taken between weeks 8 and 10 (Table 1)	Intraperitoneal Glucose Tolerance Test (IPGTT)	6 measures taken, week 11 (Table 1)	Blood pressure	17	Basal hematology	32 measures taken, week 13 (Table 1)	Basal immunology	34 measurements taken, week 13 (Table 1)	Experimental Autoimmune Encephalomyelitis (EAE)	Induced week 13, qualitative scoring between weeks 13 and 17 (Table 1)	Euthanasia and tissue dissection	122	All animals euthanized during week 17	Serum biochemistry	15 measures taken, week 17 (Table 1)	Arterial elastic lamina ruptures	6 measures taken, week 17 (Table 1)	Bone mass and strength	43 measures taken, week 17 (Table 1)	Wound healing	1 measure taken, weeks 7 and 17 (Table 1)	Body weight	6 measures taken, weeks 8, 9, 11, 13, 14, and 17 (Table 1)	Renal agenesis	1 measure taken, week 17 (Table 1)	Phenotyping95					measures.txt	Figshare	943485	http://dx.doi.org/10.6084/m9.figshare.943485	measures.txt can also be found at https://www.ebi.ac.uk/arrayexpress/experiments/E-MTAB-2332/files/
Outbred1084	Coat colour	Fear related behaviours	48 measurements taken between weeks 8 and 10 (Table 1)	Intraperitoneal Glucose Tolerance Test (IPGTT)	6 measures taken, week 11 (Table 1)	Blood pressure	17	Basal hematology	32 measures taken, week 13 (Table 1)	Basal immunology	34 measurements taken, week 13 (Table 1)	Experimental Autoimmune Encephalomyelitis (EAE)	Induced week 13, qualitative scoring between weeks 13 and 17 (Table 1)	Euthanasia and tissue dissection	122	All animals euthanized during week 17	Serum biochemistry	15 measures taken, week 17 (Table 1)	Arterial elastic lamina ruptures	6 measures taken, week 17 (Table 1)	Bone mass and strength	43 measures taken, week 17 (Table 1)	Wound healing	1 measure taken, weeks 7 and 17 (Table 1)	Body weight	6 measures taken, weeks 8, 9, 11, 13, 14, and 17 (Table 1)	Renal agenesis	1 measure taken, week 17 (Table 1)	Phenotyping96					measures.txt	Figshare	943485	http://dx.doi.org/10.6084/m9.figshare.943485	measures.txt can also be found at https://www.ebi.ac.uk/arrayexpress/experiments/E-MTAB-2332/files/
Outbred1085	Coat colour	Fear related behaviours	48 measurements taken between weeks 8 and 10 (Table 1)	Intraperitoneal Glucose Tolerance Test (IPGTT)	6 measures taken, week 11 (Table 1)	Blood pressure	17	Basal hematology	32 measures taken, week 13 (Table 1)	Basal immunology	34 measurements taken, week 13 (Table 1)	Experimental Autoimmune Encephalomyelitis (EAE)	Induced week 13, qualitative scoring between weeks 13 and 17 (Table 1)	Euthanasia and tissue dissection	122	All animals euthanized during week 17	Serum biochemistry	15 measures taken, week 17 (Table 1)	Arterial elastic lamina ruptures	6 measures taken, week 17 (Table 1)	Bone mass and strength	43 measures taken, week 17 (Table 1)	Wound healing	1 measure taken, weeks 7 and 17 (Table 1)	Body weight	6 measures taken, weeks 8, 9, 11, 13, 14, and 17 (Table 1)	Renal agenesis	1 measure taken, week 17 (Table 1)	Phenotyping97					measures.txt	Figshare	943485	http://dx.doi.org/10.6084/m9.figshare.943485	measures.txt can also be found at https://www.ebi.ac.uk/arrayexpress/experiments/E-MTAB-2332/files/
Outbred1086	Coat colour	Fear related behaviours	48 measurements taken between weeks 8 and 10 (Table 1)	Intraperitoneal Glucose Tolerance Test (IPGTT)	6 measures taken, week 11 (Table 1)	Blood pressure	17	Basal hematology	32 measures taken, week 13 (Table 1)	Basal immunology	34 measurements taken, week 13 (Table 1)	Experimental Autoimmune Encephalomyelitis (EAE)	Induced week 13, qualitative scoring between weeks 13 and 17 (Table 1)	Euthanasia and tissue dissection	122	All animals euthanized during week 17	Serum biochemistry	15 measures taken, week 17 (Table 1)	Arterial elastic lamina ruptures	6 measures taken, week 17 (Table 1)	Bone mass and strength	43 measures taken, week 17 (Table 1)	Wound healing	1 measure taken, weeks 7 and 17 (Table 1)	Body weight	6 measures taken, weeks 8, 9, 11, 13, 14, and 17 (Table 1)	Renal agenesis	1 measure taken, week 17 (Table 1)	Phenotyping98					measures.txt	Figshare	943485	http://dx.doi.org/10.6084/m9.figshare.943485	measures.txt can also be found at https://www.ebi.ac.uk/arrayexpress/experiments/E-MTAB-2332/files/
Outbred1087	Coat colour	Fear related behaviours	48 measurements taken between weeks 8 and 10 (Table 1)	Intraperitoneal Glucose Tolerance Test (IPGTT)	6 measures taken, week 11 (Table 1)	Blood pressure	17	Basal hematology	32 measures taken, week 13 (Table 1)	Basal immunology	34 measurements taken, week 13 (Table 1)	Experimental Autoimmune Encephalomyelitis (EAE)	Induced week 13, qualitative scoring between weeks 13 and 17 (Table 1)	Euthanasia and tissue dissection	119	All animals euthanized during week 17	Serum biochemistry	15 measures taken, week 17 (Table 1)	Arterial elastic lamina ruptures	6 measures taken, week 17 (Table 1)	Bone mass and strength	43 measures taken, week 17 (Table 1)	Wound healing	1 measure taken, weeks 7 and 17 (Table 1)	Body weight	6 measures taken, weeks 8, 9, 11, 13, 14, and 17 (Table 1)	Renal agenesis	1 measure taken, week 17 (Table 1)	Phenotyping99					measures.txt	Figshare	943485	http://dx.doi.org/10.6084/m9.figshare.943485	measures.txt can also be found at https://www.ebi.ac.uk/arrayexpress/experiments/E-MTAB-2332/files/
Outbred1088	Coat colour	Fear related behaviours	48 measurements taken between weeks 8 and 10 (Table 1)	Intraperitoneal Glucose Tolerance Test (IPGTT)	6 measures taken, week 11 (Table 1)	Blood pressure	17	Basal hematology	32 measures taken, week 13 (Table 1)	Basal immunology	34 measurements taken, week 13 (Table 1)	Experimental Autoimmune Encephalomyelitis (EAE)	Induced week 13, qualitative scoring between weeks 13 and 17 (Table 1)	Euthanasia and tissue dissection	120	All animals euthanized during week 17	Serum biochemistry	15 measures taken, week 17 (Table 1)	Arterial elastic lamina ruptures	6 measures taken, week 17 (Table 1)	Bone mass and strength	43 measures taken, week 17 (Table 1)	Wound healing	1 measure taken, weeks 7 and 17 (Table 1)	Body weight	6 measures taken, weeks 8, 9, 11, 13, 14, and 17 (Table 1)	Renal agenesis	1 measure taken, week 17 (Table 1)	Phenotyping100					measures.txt	Figshare	943485	http://dx.doi.org/10.6084/m9.figshare.943485	measures.txt can also be found at https://www.ebi.ac.uk/arrayexpress/experiments/E-MTAB-2332/files/
Outbred1089	Coat colour	Fear related behaviours	48 measurements taken between weeks 8 and 10 (Table 1)	Intraperitoneal Glucose Tolerance Test (IPGTT)	6 measures taken, week 11 (Table 1)	Blood pressure	17	Basal hematology	32 measures taken, week 13 (Table 1)	Basal immunology	34 measurements taken, week 13 (Table 1)	Experimental Autoimmune Encephalomyelitis (EAE)	Induced week 13, qualitative scoring between weeks 13 and 17 (Table 1)	Euthanasia and tissue dissection	120	All animals euthanized during week 17	Serum biochemistry	15 measures taken, week 17 (Table 1)	Arterial elastic lamina ruptures	6 measures taken, week 17 (Table 1)	Bone mass and strength	43 measures taken, week 17 (Table 1)	Wound healing	1 measure taken, weeks 7 and 17 (Table 1)	Body weight	6 measures taken, weeks 8, 9, 11, 13, 14, and 17 (Table 1)	Renal agenesis	1 measure taken, week 17 (Table 1)	Phenotyping101					measures.txt	Figshare	943485	http://dx.doi.org/10.6084/m9.figshare.943485	measures.txt can also be found at https://www.ebi.ac.uk/arrayexpress/experiments/E-MTAB-2332/files/
Outbred109	Coat colour	Fear related behaviours	48 measurements taken between weeks 8 and 10 (Table 1)	Intraperitoneal Glucose Tolerance Test (IPGTT)	6 measures taken, week 11 (Table 1)	Blood pressure	13	Basal hematology	32 measures taken, week 13 (Table 1)	Basal immunology	34 measurements taken, week 13 (Table 1)	Experimental Autoimmune Encephalomyelitis (EAE)	Induced week 13, qualitative scoring between weeks 13 and 17 (Table 1)	Euthanasia and tissue dissection	N/A	All animals euthanized during week 17	Serum biochemistry	15 measures taken, week 17 (Table 1)	Arterial elastic lamina ruptures	6 measures taken, week 17 (Table 1)	Bone mass and strength	43 measures taken, week 17 (Table 1)	Wound healing	1 measure taken, weeks 7 and 17 (Table 1)	Body weight	6 measures taken, weeks 8, 9, 11, 13, 14, and 17 (Table 1)	Renal agenesis	1 measure taken, week 17 (Table 1)	Phenotyping102					measures.txt	Figshare	943485	http://dx.doi.org/10.6084/m9.figshare.943485	measures.txt can also be found at https://www.ebi.ac.uk/arrayexpress/experiments/E-MTAB-2332/files/
Outbred1090	Coat colour	Fear related behaviours	48 measurements taken between weeks 8 and 10 (Table 1)	Intraperitoneal Glucose Tolerance Test (IPGTT)	6 measures taken, week 11 (Table 1)	Blood pressure	17	Basal hematology	32 measures taken, week 13 (Table 1)	Basal immunology	34 measurements taken, week 13 (Table 1)	Experimental Autoimmune Encephalomyelitis (EAE)	Induced week 13, qualitative scoring between weeks 13 and 17 (Table 1)	Euthanasia and tissue dissection	120	All animals euthanized during week 17	Serum biochemistry	15 measures taken, week 17 (Table 1)	Arterial elastic lamina ruptures	6 measures taken, week 17 (Table 1)	Bone mass and strength	43 measures taken, week 17 (Table 1)	Wound healing	1 measure taken, weeks 7 and 17 (Table 1)	Body weight	6 measures taken, weeks 8, 9, 11, 13, 14, and 17 (Table 1)	Renal agenesis	1 measure taken, week 17 (Table 1)	Phenotyping103					measures.txt	Figshare	943485	http://dx.doi.org/10.6084/m9.figshare.943485	measures.txt can also be found at https://www.ebi.ac.uk/arrayexpress/experiments/E-MTAB-2332/files/
Outbred1091	Coat colour	Fear related behaviours	48 measurements taken between weeks 8 and 10 (Table 1)	Intraperitoneal Glucose Tolerance Test (IPGTT)	6 measures taken, week 11 (Table 1)	Blood pressure	17	Basal hematology	32 measures taken, week 13 (Table 1)	Basal immunology	34 measurements taken, week 13 (Table 1)	Experimental Autoimmune Encephalomyelitis (EAE)	Induced week 13, qualitative scoring between weeks 13 and 17 (Table 1)	Euthanasia and tissue dissection	120	All animals euthanized during week 17	Serum biochemistry	15 measures taken, week 17 (Table 1)	Arterial elastic lamina ruptures	6 measures taken, week 17 (Table 1)	Bone mass and strength	43 measures taken, week 17 (Table 1)	Wound healing	1 measure taken, weeks 7 and 17 (Table 1)	Body weight	6 measures taken, weeks 8, 9, 11, 13, 14, and 17 (Table 1)	Renal agenesis	1 measure taken, week 17 (Table 1)	Phenotyping104					measures.txt	Figshare	943485	http://dx.doi.org/10.6084/m9.figshare.943485	measures.txt can also be found at https://www.ebi.ac.uk/arrayexpress/experiments/E-MTAB-2332/files/
Outbred1092	Coat colour	Fear related behaviours	48 measurements taken between weeks 8 and 10 (Table 1)	Intraperitoneal Glucose Tolerance Test (IPGTT)	6 measures taken, week 11 (Table 1)	Blood pressure	17	Basal hematology	32 measures taken, week 13 (Table 1)	Basal immunology	34 measurements taken, week 13 (Table 1)	Experimental Autoimmune Encephalomyelitis (EAE)	Induced week 13, qualitative scoring between weeks 13 and 17 (Table 1)	Euthanasia and tissue dissection	120	All animals euthanized during week 17	Serum biochemistry	15 measures taken, week 17 (Table 1)	Arterial elastic lamina ruptures	6 measures taken, week 17 (Table 1)	Bone mass and strength	43 measures taken, week 17 (Table 1)	Wound healing	1 measure taken, weeks 7 and 17 (Table 1)	Body weight	6 measures taken, weeks 8, 9, 11, 13, 14, and 17 (Table 1)	Renal agenesis	1 measure taken, week 17 (Table 1)	Phenotyping105					measures.txt	Figshare	943485	http://dx.doi.org/10.6084/m9.figshare.943485	measures.txt can also be found at https://www.ebi.ac.uk/arrayexpress/experiments/E-MTAB-2332/files/
Outbred1093	Coat colour	Fear related behaviours	48 measurements taken between weeks 8 and 10 (Table 1)	Intraperitoneal Glucose Tolerance Test (IPGTT)	6 measures taken, week 11 (Table 1)	Blood pressure	17	Basal hematology	32 measures taken, week 13 (Table 1)	Basal immunology	34 measurements taken, week 13 (Table 1)	Experimental Autoimmune Encephalomyelitis (EAE)	Induced week 13, qualitative scoring between weeks 13 and 17 (Table 1)	Euthanasia and tissue dissection	120	All animals euthanized during week 17	Serum biochemistry	15 measures taken, week 17 (Table 1)	Arterial elastic lamina ruptures	6 measures taken, week 17 (Table 1)	Bone mass and strength	43 measures taken, week 17 (Table 1)	Wound healing	1 measure taken, weeks 7 and 17 (Table 1)	Body weight	6 measures taken, weeks 8, 9, 11, 13, 14, and 17 (Table 1)	Renal agenesis	1 measure taken, week 17 (Table 1)	Phenotyping106					measures.txt	Figshare	943485	http://dx.doi.org/10.6084/m9.figshare.943485	measures.txt can also be found at https://www.ebi.ac.uk/arrayexpress/experiments/E-MTAB-2332/files/
Outbred1094	Coat colour	Fear related behaviours	48 measurements taken between weeks 8 and 10 (Table 1)	Intraperitoneal Glucose Tolerance Test (IPGTT)	6 measures taken, week 11 (Table 1)	Blood pressure	18	Basal hematology	32 measures taken, week 13 (Table 1)	Basal immunology	34 measurements taken, week 13 (Table 1)	Experimental Autoimmune Encephalomyelitis (EAE)	Induced week 13, qualitative scoring between weeks 13 and 17 (Table 1)	Euthanasia and tissue dissection	120	All animals euthanized during week 17	Serum biochemistry	15 measures taken, week 17 (Table 1)	Arterial elastic lamina ruptures	6 measures taken, week 17 (Table 1)	Bone mass and strength	43 measures taken, week 17 (Table 1)	Wound healing	1 measure taken, weeks 7 and 17 (Table 1)	Body weight	6 measures taken, weeks 8, 9, 11, 13, 14, and 17 (Table 1)	Renal agenesis	1 measure taken, week 17 (Table 1)	Phenotyping107					measures.txt	Figshare	943485	http://dx.doi.org/10.6084/m9.figshare.943485	measures.txt can also be found at https://www.ebi.ac.uk/arrayexpress/experiments/E-MTAB-2332/files/
Outbred1095	Coat colour	Fear related behaviours	48 measurements taken between weeks 8 and 10 (Table 1)	Intraperitoneal Glucose Tolerance Test (IPGTT)	6 measures taken, week 11 (Table 1)	Blood pressure	18	Basal hematology	32 measures taken, week 13 (Table 1)	Basal immunology	34 measurements taken, week 13 (Table 1)	Experimental Autoimmune Encephalomyelitis (EAE)	Induced week 13, qualitative scoring between weeks 13 and 17 (Table 1)	Euthanasia and tissue dissection	120	All animals euthanized during week 17	Serum biochemistry	15 measures taken, week 17 (Table 1)	Arterial elastic lamina ruptures	6 measures taken, week 17 (Table 1)	Bone mass and strength	43 measures taken, week 17 (Table 1)	Wound healing	1 measure taken, weeks 7 and 17 (Table 1)	Body weight	6 measures taken, weeks 8, 9, 11, 13, 14, and 17 (Table 1)	Renal agenesis	1 measure taken, week 17 (Table 1)	Phenotyping108					measures.txt	Figshare	943485	http://dx.doi.org/10.6084/m9.figshare.943485	measures.txt can also be found at https://www.ebi.ac.uk/arrayexpress/experiments/E-MTAB-2332/files/
Outbred1096	Coat colour	Fear related behaviours	48 measurements taken between weeks 8 and 10 (Table 1)	Intraperitoneal Glucose Tolerance Test (IPGTT)	6 measures taken, week 11 (Table 1)	Blood pressure	18	Basal hematology	32 measures taken, week 13 (Table 1)	Basal immunology	34 measurements taken, week 13 (Table 1)	Experimental Autoimmune Encephalomyelitis (EAE)	Induced week 13, qualitative scoring between weeks 13 and 17 (Table 1)	Euthanasia and tissue dissection	123	All animals euthanized during week 17	Serum biochemistry	15 measures taken, week 17 (Table 1)	Arterial elastic lamina ruptures	6 measures taken, week 17 (Table 1)	Bone mass and strength	43 measures taken, week 17 (Table 1)	Wound healing	1 measure taken, weeks 7 and 17 (Table 1)	Body weight	6 measures taken, weeks 8, 9, 11, 13, 14, and 17 (Table 1)	Renal agenesis	1 measure taken, week 17 (Table 1)	Phenotyping109					measures.txt	Figshare	943485	http://dx.doi.org/10.6084/m9.figshare.943485	measures.txt can also be found at https://www.ebi.ac.uk/arrayexpress/experiments/E-MTAB-2332/files/
Outbred1097	Coat colour	Fear related behaviours	48 measurements taken between weeks 8 and 10 (Table 1)	Intraperitoneal Glucose Tolerance Test (IPGTT)	6 measures taken, week 11 (Table 1)	Blood pressure	18	Basal hematology	32 measures taken, week 13 (Table 1)	Basal immunology	34 measurements taken, week 13 (Table 1)	Experimental Autoimmune Encephalomyelitis (EAE)	Induced week 13, qualitative scoring between weeks 13 and 17 (Table 1)	Euthanasia and tissue dissection	123	All animals euthanized during week 17	Serum biochemistry	15 measures taken, week 17 (Table 1)	Arterial elastic lamina ruptures	6 measures taken, week 17 (Table 1)	Bone mass and strength	43 measures taken, week 17 (Table 1)	Wound healing	1 measure taken, weeks 7 and 17 (Table 1)	Body weight	6 measures taken, weeks 8, 9, 11, 13, 14, and 17 (Table 1)	Renal agenesis	1 measure taken, week 17 (Table 1)	Phenotyping110					measures.txt	Figshare	943485	http://dx.doi.org/10.6084/m9.figshare.943485	measures.txt can also be found at https://www.ebi.ac.uk/arrayexpress/experiments/E-MTAB-2332/files/
Outbred1098	Coat colour	Fear related behaviours	48 measurements taken between weeks 8 and 10 (Table 1)	Intraperitoneal Glucose Tolerance Test (IPGTT)	6 measures taken, week 11 (Table 1)	Blood pressure	17	Basal hematology	32 measures taken, week 13 (Table 1)	Basal immunology	34 measurements taken, week 13 (Table 1)	Experimental Autoimmune Encephalomyelitis (EAE)	Induced week 13, qualitative scoring between weeks 13 and 17 (Table 1)	Euthanasia and tissue dissection	120	All animals euthanized during week 17	Serum biochemistry	15 measures taken, week 17 (Table 1)	Arterial elastic lamina ruptures	6 measures taken, week 17 (Table 1)	Bone mass and strength	43 measures taken, week 17 (Table 1)	Wound healing	1 measure taken, weeks 7 and 17 (Table 1)	Body weight	6 measures taken, weeks 8, 9, 11, 13, 14, and 17 (Table 1)	Renal agenesis	1 measure taken, week 17 (Table 1)	Phenotyping111					measures.txt	Figshare	943485	http://dx.doi.org/10.6084/m9.figshare.943485	measures.txt can also be found at https://www.ebi.ac.uk/arrayexpress/experiments/E-MTAB-2332/files/
Outbred1099	Coat colour	Fear related behaviours	48 measurements taken between weeks 8 and 10 (Table 1)	Intraperitoneal Glucose Tolerance Test (IPGTT)	6 measures taken, week 11 (Table 1)	Blood pressure	17	Basal hematology	32 measures taken, week 13 (Table 1)	Basal immunology	34 measurements taken, week 13 (Table 1)	Experimental Autoimmune Encephalomyelitis (EAE)	Induced week 13, qualitative scoring between weeks 13 and 17 (Table 1)	Euthanasia and tissue dissection	115	All animals euthanized during week 17	Serum biochemistry	15 measures taken, week 17 (Table 1)	Arterial elastic lamina ruptures	6 measures taken, week 17 (Table 1)	Bone mass and strength	43 measures taken, week 17 (Table 1)	Wound healing	1 measure taken, weeks 7 and 17 (Table 1)	Body weight	6 measures taken, weeks 8, 9, 11, 13, 14, and 17 (Table 1)	Renal agenesis	1 measure taken, week 17 (Table 1)	Phenotyping112					measures.txt	Figshare	943485	http://dx.doi.org/10.6084/m9.figshare.943485	measures.txt can also be found at https://www.ebi.ac.uk/arrayexpress/experiments/E-MTAB-2332/files/
Outbred11	Coat colour	Fear related behaviours	48 measurements taken between weeks 8 and 10 (Table 1)	Intraperitoneal Glucose Tolerance Test (IPGTT)	6 measures taken, week 11 (Table 1)	Blood pressure	10	Basal hematology	32 measures taken, week 13 (Table 1)	Basal immunology	34 measurements taken, week 13 (Table 1)	Experimental Autoimmune Encephalomyelitis (EAE)	Induced week 13, qualitative scoring between weeks 13 and 17 (Table 1)	Euthanasia and tissue dissection	N/A	All animals euthanized during week 17	Serum biochemistry	15 measures taken, week 17 (Table 1)	Arterial elastic lamina ruptures	6 measures taken, week 17 (Table 1)	Bone mass and strength	43 measures taken, week 17 (Table 1)	Wound healing	1 measure taken, weeks 7 and 17 (Table 1)	Body weight	6 measures taken, weeks 8, 9, 11, 13, 14, and 17 (Table 1)	Renal agenesis	1 measure taken, week 17 (Table 1)	Phenotyping113					measures.txt	Figshare	943485	http://dx.doi.org/10.6084/m9.figshare.943485	measures.txt can also be found at https://www.ebi.ac.uk/arrayexpress/experiments/E-MTAB-2332/files/
Outbred110	Coat colour	Fear related behaviours	48 measurements taken between weeks 8 and 10 (Table 1)	Intraperitoneal Glucose Tolerance Test (IPGTT)	6 measures taken, week 11 (Table 1)	Blood pressure	14	Basal hematology	32 measures taken, week 13 (Table 1)	Basal immunology	34 measurements taken, week 13 (Table 1)	Experimental Autoimmune Encephalomyelitis (EAE)	Induced week 13, qualitative scoring between weeks 13 and 17 (Table 1)	Euthanasia and tissue dissection	N/A	All animals euthanized during week 17	Serum biochemistry	15 measures taken, week 17 (Table 1)	Arterial elastic lamina ruptures	6 measures taken, week 17 (Table 1)	Bone mass and strength	43 measures taken, week 17 (Table 1)	Wound healing	1 measure taken, weeks 7 and 17 (Table 1)	Body weight	6 measures taken, weeks 8, 9, 11, 13, 14, and 17 (Table 1)	Renal agenesis	1 measure taken, week 17 (Table 1)	Phenotyping114					measures.txt	Figshare	943485	http://dx.doi.org/10.6084/m9.figshare.943485	measures.txt can also be found at https://www.ebi.ac.uk/arrayexpress/experiments/E-MTAB-2332/files/
Outbred1100	Coat colour	Fear related behaviours	48 measurements taken between weeks 8 and 10 (Table 1)	Intraperitoneal Glucose Tolerance Test (IPGTT)	6 measures taken, week 11 (Table 1)	Blood pressure	18	Basal hematology	32 measures taken, week 13 (Table 1)	Basal immunology	34 measurements taken, week 13 (Table 1)	Experimental Autoimmune Encephalomyelitis (EAE)	Induced week 13, qualitative scoring between weeks 13 and 17 (Table 1)	Euthanasia and tissue dissection	116	All animals euthanized during week 17	Serum biochemistry	15 measures taken, week 17 (Table 1)	Arterial elastic lamina ruptures	6 measures taken, week 17 (Table 1)	Bone mass and strength	43 measures taken, week 17 (Table 1)	Wound healing	1 measure taken, weeks 7 and 17 (Table 1)	Body weight	6 measures taken, weeks 8, 9, 11, 13, 14, and 17 (Table 1)	Renal agenesis	1 measure taken, week 17 (Table 1)	Phenotyping115					measures.txt	Figshare	943485	http://dx.doi.org/10.6084/m9.figshare.943485	measures.txt can also be found at https://www.ebi.ac.uk/arrayexpress/experiments/E-MTAB-2332/files/
Outbred1101	Coat colour	Fear related behaviours	48 measurements taken between weeks 8 and 10 (Table 1)	Intraperitoneal Glucose Tolerance Test (IPGTT)	6 measures taken, week 11 (Table 1)	Blood pressure	18	Basal hematology	32 measures taken, week 13 (Table 1)	Basal immunology	34 measurements taken, week 13 (Table 1)	Experimental Autoimmune Encephalomyelitis (EAE)	Induced week 13, qualitative scoring between weeks 13 and 17 (Table 1)	Euthanasia and tissue dissection	116	All animals euthanized during week 17	Serum biochemistry	15 measures taken, week 17 (Table 1)	Arterial elastic lamina ruptures	6 measures taken, week 17 (Table 1)	Bone mass and strength	43 measures taken, week 17 (Table 1)	Wound healing	1 measure taken, weeks 7 and 17 (Table 1)	Body weight	6 measures taken, weeks 8, 9, 11, 13, 14, and 17 (Table 1)	Renal agenesis	1 measure taken, week 17 (Table 1)	Phenotyping116					measures.txt	Figshare	943485	http://dx.doi.org/10.6084/m9.figshare.943485	measures.txt can also be found at https://www.ebi.ac.uk/arrayexpress/experiments/E-MTAB-2332/files/
Outbred1102	Coat colour	Fear related behaviours	48 measurements taken between weeks 8 and 10 (Table 1)	Intraperitoneal Glucose Tolerance Test (IPGTT)	6 measures taken, week 11 (Table 1)	Blood pressure	18	Basal hematology	32 measures taken, week 13 (Table 1)	Basal immunology	34 measurements taken, week 13 (Table 1)	Experimental Autoimmune Encephalomyelitis (EAE)	Induced week 13, qualitative scoring between weeks 13 and 17 (Table 1)	Euthanasia and tissue dissection	116	All animals euthanized during week 17	Serum biochemistry	15 measures taken, week 17 (Table 1)	Arterial elastic lamina ruptures	6 measures taken, week 17 (Table 1)	Bone mass and strength	43 measures taken, week 17 (Table 1)	Wound healing	1 measure taken, weeks 7 and 17 (Table 1)	Body weight	6 measures taken, weeks 8, 9, 11, 13, 14, and 17 (Table 1)	Renal agenesis	1 measure taken, week 17 (Table 1)	Phenotyping117					measures.txt	Figshare	943485	http://dx.doi.org/10.6084/m9.figshare.943485	measures.txt can also be found at https://www.ebi.ac.uk/arrayexpress/experiments/E-MTAB-2332/files/
Outbred1103	Coat colour	Fear related behaviours	48 measurements taken between weeks 8 and 10 (Table 1)	Intraperitoneal Glucose Tolerance Test (IPGTT)	6 measures taken, week 11 (Table 1)	Blood pressure	18	Basal hematology	32 measures taken, week 13 (Table 1)	Basal immunology	34 measurements taken, week 13 (Table 1)	Experimental Autoimmune Encephalomyelitis (EAE)	Induced week 13, qualitative scoring between weeks 13 and 17 (Table 1)	Euthanasia and tissue dissection	116	All animals euthanized during week 17	Serum biochemistry	15 measures taken, week 17 (Table 1)	Arterial elastic lamina ruptures	6 measures taken, week 17 (Table 1)	Bone mass and strength	43 measures taken, week 17 (Table 1)	Wound healing	1 measure taken, weeks 7 and 17 (Table 1)	Body weight	6 measures taken, weeks 8, 9, 11, 13, 14, and 17 (Table 1)	Renal agenesis	1 measure taken, week 17 (Table 1)	Phenotyping118					measures.txt	Figshare	943485	http://dx.doi.org/10.6084/m9.figshare.943485	measures.txt can also be found at https://www.ebi.ac.uk/arrayexpress/experiments/E-MTAB-2332/files/
Outbred1104	Coat colour	Fear related behaviours	48 measurements taken between weeks 8 and 10 (Table 1)	Intraperitoneal Glucose Tolerance Test (IPGTT)	6 measures taken, week 11 (Table 1)	Blood pressure	18	Basal hematology	32 measures taken, week 13 (Table 1)	Basal immunology	34 measurements taken, week 13 (Table 1)	Experimental Autoimmune Encephalomyelitis (EAE)	Induced week 13, qualitative scoring between weeks 13 and 17 (Table 1)	Euthanasia and tissue dissection	116	All animals euthanized during week 17	Serum biochemistry	15 measures taken, week 17 (Table 1)	Arterial elastic lamina ruptures	6 measures taken, week 17 (Table 1)	Bone mass and strength	43 measures taken, week 17 (Table 1)	Wound healing	1 measure taken, weeks 7 and 17 (Table 1)	Body weight	6 measures taken, weeks 8, 9, 11, 13, 14, and 17 (Table 1)	Renal agenesis	1 measure taken, week 17 (Table 1)	Phenotyping119					measures.txt	Figshare	943485	http://dx.doi.org/10.6084/m9.figshare.943485	measures.txt can also be found at https://www.ebi.ac.uk/arrayexpress/experiments/E-MTAB-2332/files/
Outbred1105	Coat colour	Fear related behaviours	48 measurements taken between weeks 8 and 10 (Table 1)	Intraperitoneal Glucose Tolerance Test (IPGTT)	6 measures taken, week 11 (Table 1)	Blood pressure	18	Basal hematology	32 measures taken, week 13 (Table 1)	Basal immunology	34 measurements taken, week 13 (Table 1)	Experimental Autoimmune Encephalomyelitis (EAE)	Induced week 13, qualitative scoring between weeks 13 and 17 (Table 1)	Euthanasia and tissue dissection	116	All animals euthanized during week 17	Serum biochemistry	15 measures taken, week 17 (Table 1)	Arterial elastic lamina ruptures	6 measures taken, week 17 (Table 1)	Bone mass and strength	43 measures taken, week 17 (Table 1)	Wound healing	1 measure taken, weeks 7 and 17 (Table 1)	Body weight	6 measures taken, weeks 8, 9, 11, 13, 14, and 17 (Table 1)	Renal agenesis	1 measure taken, week 17 (Table 1)	Phenotyping120					measures.txt	Figshare	943485	http://dx.doi.org/10.6084/m9.figshare.943485	measures.txt can also be found at https://www.ebi.ac.uk/arrayexpress/experiments/E-MTAB-2332/files/
Outbred1106	Coat colour	Fear related behaviours	48 measurements taken between weeks 8 and 10 (Table 1)	Intraperitoneal Glucose Tolerance Test (IPGTT)	6 measures taken, week 11 (Table 1)	Blood pressure	18	Basal hematology	32 measures taken, week 13 (Table 1)	Basal immunology	34 measurements taken, week 13 (Table 1)	Experimental Autoimmune Encephalomyelitis (EAE)	Induced week 13, qualitative scoring between weeks 13 and 17 (Table 1)	Euthanasia and tissue dissection	105	All animals euthanized during week 17	Serum biochemistry	15 measures taken, week 17 (Table 1)	Arterial elastic lamina ruptures	6 measures taken, week 17 (Table 1)	Bone mass and strength	43 measures taken, week 17 (Table 1)	Wound healing	1 measure taken, weeks 7 and 17 (Table 1)	Body weight	6 measures taken, weeks 8, 9, 11, 13, 14, and 17 (Table 1)	Renal agenesis	1 measure taken, week 17 (Table 1)	Phenotyping121					measures.txt	Figshare	943485	http://dx.doi.org/10.6084/m9.figshare.943485	measures.txt can also be found at https://www.ebi.ac.uk/arrayexpress/experiments/E-MTAB-2332/files/
Outbred1107	Coat colour	Fear related behaviours	48 measurements taken between weeks 8 and 10 (Table 1)	Intraperitoneal Glucose Tolerance Test (IPGTT)	6 measures taken, week 11 (Table 1)	Blood pressure	18	Basal hematology	32 measures taken, week 13 (Table 1)	Basal immunology	34 measurements taken, week 13 (Table 1)	Experimental Autoimmune Encephalomyelitis (EAE)	Induced week 13, qualitative scoring between weeks 13 and 17 (Table 1)	Euthanasia and tissue dissection	105	All animals euthanized during week 17	Serum biochemistry	15 measures taken, week 17 (Table 1)	Arterial elastic lamina ruptures	6 measures taken, week 17 (Table 1)	Bone mass and strength	43 measures taken, week 17 (Table 1)	Wound healing	1 measure taken, weeks 7 and 17 (Table 1)	Body weight	6 measures taken, weeks 8, 9, 11, 13, 14, and 17 (Table 1)	Renal agenesis	1 measure taken, week 17 (Table 1)	Phenotyping122					measures.txt	Figshare	943485	http://dx.doi.org/10.6084/m9.figshare.943485	measures.txt can also be found at https://www.ebi.ac.uk/arrayexpress/experiments/E-MTAB-2332/files/
Outbred1108	Coat colour	Fear related behaviours	48 measurements taken between weeks 8 and 10 (Table 1)	Intraperitoneal Glucose Tolerance Test (IPGTT)	6 measures taken, week 11 (Table 1)	Blood pressure	18	Basal hematology	32 measures taken, week 13 (Table 1)	Basal immunology	34 measurements taken, week 13 (Table 1)	Experimental Autoimmune Encephalomyelitis (EAE)	Induced week 13, qualitative scoring between weeks 13 and 17 (Table 1)	Euthanasia and tissue dissection	105	All animals euthanized during week 17	Serum biochemistry	15 measures taken, week 17 (Table 1)	Arterial elastic lamina ruptures	6 measures taken, week 17 (Table 1)	Bone mass and strength	43 measures taken, week 17 (Table 1)	Wound healing	1 measure taken, weeks 7 and 17 (Table 1)	Body weight	6 measures taken, weeks 8, 9, 11, 13, 14, and 17 (Table 1)	Renal agenesis	1 measure taken, week 17 (Table 1)	Phenotyping123					measures.txt	Figshare	943485	http://dx.doi.org/10.6084/m9.figshare.943485	measures.txt can also be found at https://www.ebi.ac.uk/arrayexpress/experiments/E-MTAB-2332/files/
Outbred1109	Coat colour	Fear related behaviours	48 measurements taken between weeks 8 and 10 (Table 1)	Intraperitoneal Glucose Tolerance Test (IPGTT)	6 measures taken, week 11 (Table 1)	Blood pressure	18	Basal hematology	32 measures taken, week 13 (Table 1)	Basal immunology	34 measurements taken, week 13 (Table 1)	Experimental Autoimmune Encephalomyelitis (EAE)	Induced week 13, qualitative scoring between weeks 13 and 17 (Table 1)	Euthanasia and tissue dissection	105	All animals euthanized during week 17	Serum biochemistry	15 measures taken, week 17 (Table 1)	Arterial elastic lamina ruptures	6 measures taken, week 17 (Table 1)	Bone mass and strength	43 measures taken, week 17 (Table 1)	Wound healing	1 measure taken, weeks 7 and 17 (Table 1)	Body weight	6 measures taken, weeks 8, 9, 11, 13, 14, and 17 (Table 1)	Renal agenesis	1 measure taken, week 17 (Table 1)	Phenotyping124					measures.txt	Figshare	943485	http://dx.doi.org/10.6084/m9.figshare.943485	measures.txt can also be found at https://www.ebi.ac.uk/arrayexpress/experiments/E-MTAB-2332/files/
Outbred111	Coat colour	Fear related behaviours	48 measurements taken between weeks 8 and 10 (Table 1)	Intraperitoneal Glucose Tolerance Test (IPGTT)	6 measures taken, week 11 (Table 1)	Blood pressure	14	Basal hematology	32 measures taken, week 13 (Table 1)	Basal immunology	34 measurements taken, week 13 (Table 1)	Experimental Autoimmune Encephalomyelitis (EAE)	Induced week 13, qualitative scoring between weeks 13 and 17 (Table 1)	Euthanasia and tissue dissection	N/A	All animals euthanized during week 17	Serum biochemistry	15 measures taken, week 17 (Table 1)	Arterial elastic lamina ruptures	6 measures taken, week 17 (Table 1)	Bone mass and strength	43 measures taken, week 17 (Table 1)	Wound healing	1 measure taken, weeks 7 and 17 (Table 1)	Body weight	6 measures taken, weeks 8, 9, 11, 13, 14, and 17 (Table 1)	Renal agenesis	1 measure taken, week 17 (Table 1)	Phenotyping125					measures.txt	Figshare	943485	http://dx.doi.org/10.6084/m9.figshare.943485	measures.txt can also be found at https://www.ebi.ac.uk/arrayexpress/experiments/E-MTAB-2332/files/
Outbred1110	Coat colour	Fear related behaviours	48 measurements taken between weeks 8 and 10 (Table 1)	Intraperitoneal Glucose Tolerance Test (IPGTT)	6 measures taken, week 11 (Table 1)	Blood pressure	18	Basal hematology	32 measures taken, week 13 (Table 1)	Basal immunology	34 measurements taken, week 13 (Table 1)	Experimental Autoimmune Encephalomyelitis (EAE)	Induced week 13, qualitative scoring between weeks 13 and 17 (Table 1)	Euthanasia and tissue dissection	105	All animals euthanized during week 17	Serum biochemistry	15 measures taken, week 17 (Table 1)	Arterial elastic lamina ruptures	6 measures taken, week 17 (Table 1)	Bone mass and strength	43 measures taken, week 17 (Table 1)	Wound healing	1 measure taken, weeks 7 and 17 (Table 1)	Body weight	6 measures taken, weeks 8, 9, 11, 13, 14, and 17 (Table 1)	Renal agenesis	1 measure taken, week 17 (Table 1)	Phenotyping126					measures.txt	Figshare	943485	http://dx.doi.org/10.6084/m9.figshare.943485	measures.txt can also be found at https://www.ebi.ac.uk/arrayexpress/experiments/E-MTAB-2332/files/
Outbred1111	Coat colour	Fear related behaviours	48 measurements taken between weeks 8 and 10 (Table 1)	Intraperitoneal Glucose Tolerance Test (IPGTT)	6 measures taken, week 11 (Table 1)	Blood pressure	18	Basal hematology	32 measures taken, week 13 (Table 1)	Basal immunology	34 measurements taken, week 13 (Table 1)	Experimental Autoimmune Encephalomyelitis (EAE)	Induced week 13, qualitative scoring between weeks 13 and 17 (Table 1)	Euthanasia and tissue dissection	105	All animals euthanized during week 17	Serum biochemistry	15 measures taken, week 17 (Table 1)	Arterial elastic lamina ruptures	6 measures taken, week 17 (Table 1)	Bone mass and strength	43 measures taken, week 17 (Table 1)	Wound healing	1 measure taken, weeks 7 and 17 (Table 1)	Body weight	6 measures taken, weeks 8, 9, 11, 13, 14, and 17 (Table 1)	Renal agenesis	1 measure taken, week 17 (Table 1)	Phenotyping127					measures.txt	Figshare	943485	http://dx.doi.org/10.6084/m9.figshare.943485	measures.txt can also be found at https://www.ebi.ac.uk/arrayexpress/experiments/E-MTAB-2332/files/
Outbred1112	Coat colour	Fear related behaviours	48 measurements taken between weeks 8 and 10 (Table 1)	Intraperitoneal Glucose Tolerance Test (IPGTT)	6 measures taken, week 11 (Table 1)	Blood pressure	19	Basal hematology	32 measures taken, week 13 (Table 1)	Basal immunology	34 measurements taken, week 13 (Table 1)	Experimental Autoimmune Encephalomyelitis (EAE)	Induced week 13, qualitative scoring between weeks 13 and 17 (Table 1)	Euthanasia and tissue dissection	111	All animals euthanized during week 17	Serum biochemistry	15 measures taken, week 17 (Table 1)	Arterial elastic lamina ruptures	6 measures taken, week 17 (Table 1)	Bone mass and strength	43 measures taken, week 17 (Table 1)	Wound healing	1 measure taken, weeks 7 and 17 (Table 1)	Body weight	6 measures taken, weeks 8, 9, 11, 13, 14, and 17 (Table 1)	Renal agenesis	1 measure taken, week 17 (Table 1)	Phenotyping128					measures.txt	Figshare	943485	http://dx.doi.org/10.6084/m9.figshare.943485	measures.txt can also be found at https://www.ebi.ac.uk/arrayexpress/experiments/E-MTAB-2332/files/
Outbred1113	Coat colour	Fear related behaviours	48 measurements taken between weeks 8 and 10 (Table 1)	Intraperitoneal Glucose Tolerance Test (IPGTT)	6 measures taken, week 11 (Table 1)	Blood pressure	18	Basal hematology	32 measures taken, week 13 (Table 1)	Basal immunology	34 measurements taken, week 13 (Table 1)	Experimental Autoimmune Encephalomyelitis (EAE)	Induced week 13, qualitative scoring between weeks 13 and 17 (Table 1)	Euthanasia and tissue dissection	111	All animals euthanized during week 17	Serum biochemistry	15 measures taken, week 17 (Table 1)	Arterial elastic lamina ruptures	6 measures taken, week 17 (Table 1)	Bone mass and strength	43 measures taken, week 17 (Table 1)	Wound healing	1 measure taken, weeks 7 and 17 (Table 1)	Body weight	6 measures taken, weeks 8, 9, 11, 13, 14, and 17 (Table 1)	Renal agenesis	1 measure taken, week 17 (Table 1)	Phenotyping129					measures.txt	Figshare	943485	http://dx.doi.org/10.6084/m9.figshare.943485	measures.txt can also be found at https://www.ebi.ac.uk/arrayexpress/experiments/E-MTAB-2332/files/
Outbred1114	Coat colour	Fear related behaviours	48 measurements taken between weeks 8 and 10 (Table 1)	Intraperitoneal Glucose Tolerance Test (IPGTT)	6 measures taken, week 11 (Table 1)	Blood pressure	9	Basal hematology	32 measures taken, week 13 (Table 1)	Basal immunology	34 measurements taken, week 13 (Table 1)	Experimental Autoimmune Encephalomyelitis (EAE)	Induced week 13, qualitative scoring between weeks 13 and 17 (Table 1)	Euthanasia and tissue dissection	121	All animals euthanized during week 17	Serum biochemistry	15 measures taken, week 17 (Table 1)	Arterial elastic lamina ruptures	6 measures taken, week 17 (Table 1)	Bone mass and strength	43 measures taken, week 17 (Table 1)	Wound healing	1 measure taken, weeks 7 and 17 (Table 1)	Body weight	6 measures taken, weeks 8, 9, 11, 13, 14, and 17 (Table 1)	Renal agenesis	1 measure taken, week 17 (Table 1)	Phenotyping130					measures.txt	Figshare	943485	http://dx.doi.org/10.6084/m9.figshare.943485	measures.txt can also be found at https://www.ebi.ac.uk/arrayexpress/experiments/E-MTAB-2332/files/
Outbred1115	Coat colour	Fear related behaviours	48 measurements taken between weeks 8 and 10 (Table 1)	Intraperitoneal Glucose Tolerance Test (IPGTT)	6 measures taken, week 11 (Table 1)	Blood pressure	9	Basal hematology	32 measures taken, week 13 (Table 1)	Basal immunology	34 measurements taken, week 13 (Table 1)	Experimental Autoimmune Encephalomyelitis (EAE)	Induced week 13, qualitative scoring between weeks 13 and 17 (Table 1)	Euthanasia and tissue dissection	121	All animals euthanized during week 17	Serum biochemistry	15 measures taken, week 17 (Table 1)	Arterial elastic lamina ruptures	6 measures taken, week 17 (Table 1)	Bone mass and strength	43 measures taken, week 17 (Table 1)	Wound healing	1 measure taken, weeks 7 and 17 (Table 1)	Body weight	6 measures taken, weeks 8, 9, 11, 13, 14, and 17 (Table 1)	Renal agenesis	1 measure taken, week 17 (Table 1)	Phenotyping131					measures.txt	Figshare	943485	http://dx.doi.org/10.6084/m9.figshare.943485	measures.txt can also be found at https://www.ebi.ac.uk/arrayexpress/experiments/E-MTAB-2332/files/
Outbred1116	Coat colour	Fear related behaviours	48 measurements taken between weeks 8 and 10 (Table 1)	Intraperitoneal Glucose Tolerance Test (IPGTT)	6 measures taken, week 11 (Table 1)	Blood pressure	9	Basal hematology	32 measures taken, week 13 (Table 1)	Basal immunology	34 measurements taken, week 13 (Table 1)	Experimental Autoimmune Encephalomyelitis (EAE)	Induced week 13, qualitative scoring between weeks 13 and 17 (Table 1)	Euthanasia and tissue dissection	121	All animals euthanized during week 17	Serum biochemistry	15 measures taken, week 17 (Table 1)	Arterial elastic lamina ruptures	6 measures taken, week 17 (Table 1)	Bone mass and strength	43 measures taken, week 17 (Table 1)	Wound healing	1 measure taken, weeks 7 and 17 (Table 1)	Body weight	6 measures taken, weeks 8, 9, 11, 13, 14, and 17 (Table 1)	Renal agenesis	1 measure taken, week 17 (Table 1)	Phenotyping132					measures.txt	Figshare	943485	http://dx.doi.org/10.6084/m9.figshare.943485	measures.txt can also be found at https://www.ebi.ac.uk/arrayexpress/experiments/E-MTAB-2332/files/
Outbred1117	Coat colour	Fear related behaviours	48 measurements taken between weeks 8 and 10 (Table 1)	Intraperitoneal Glucose Tolerance Test (IPGTT)	6 measures taken, week 11 (Table 1)	Blood pressure	9	Basal hematology	32 measures taken, week 13 (Table 1)	Basal immunology	34 measurements taken, week 13 (Table 1)	Experimental Autoimmune Encephalomyelitis (EAE)	Induced week 13, qualitative scoring between weeks 13 and 17 (Table 1)	Euthanasia and tissue dissection	121	All animals euthanized during week 17	Serum biochemistry	15 measures taken, week 17 (Table 1)	Arterial elastic lamina ruptures	6 measures taken, week 17 (Table 1)	Bone mass and strength	43 measures taken, week 17 (Table 1)	Wound healing	1 measure taken, weeks 7 and 17 (Table 1)	Body weight	6 measures taken, weeks 8, 9, 11, 13, 14, and 17 (Table 1)	Renal agenesis	1 measure taken, week 17 (Table 1)	Phenotyping133					measures.txt	Figshare	943485	http://dx.doi.org/10.6084/m9.figshare.943485	measures.txt can also be found at https://www.ebi.ac.uk/arrayexpress/experiments/E-MTAB-2332/files/
Outbred1118	Coat colour	Fear related behaviours	48 measurements taken between weeks 8 and 10 (Table 1)	Intraperitoneal Glucose Tolerance Test (IPGTT)	6 measures taken, week 11 (Table 1)	Blood pressure	9	Basal hematology	32 measures taken, week 13 (Table 1)	Basal immunology	34 measurements taken, week 13 (Table 1)	Experimental Autoimmune Encephalomyelitis (EAE)	Induced week 13, qualitative scoring between weeks 13 and 17 (Table 1)	Euthanasia and tissue dissection	121	All animals euthanized during week 17	Serum biochemistry	15 measures taken, week 17 (Table 1)	Arterial elastic lamina ruptures	6 measures taken, week 17 (Table 1)	Bone mass and strength	43 measures taken, week 17 (Table 1)	Wound healing	1 measure taken, weeks 7 and 17 (Table 1)	Body weight	6 measures taken, weeks 8, 9, 11, 13, 14, and 17 (Table 1)	Renal agenesis	1 measure taken, week 17 (Table 1)	Phenotyping134					measures.txt	Figshare	943485	http://dx.doi.org/10.6084/m9.figshare.943485	measures.txt can also be found at https://www.ebi.ac.uk/arrayexpress/experiments/E-MTAB-2332/files/
Outbred1119	Coat colour	Fear related behaviours	48 measurements taken between weeks 8 and 10 (Table 1)	Intraperitoneal Glucose Tolerance Test (IPGTT)	6 measures taken, week 11 (Table 1)	Blood pressure	9	Basal hematology	32 measures taken, week 13 (Table 1)	Basal immunology	34 measurements taken, week 13 (Table 1)	Experimental Autoimmune Encephalomyelitis (EAE)	Induced week 13, qualitative scoring between weeks 13 and 17 (Table 1)	Euthanasia and tissue dissection	120	All animals euthanized during week 17	Serum biochemistry	15 measures taken, week 17 (Table 1)	Arterial elastic lamina ruptures	6 measures taken, week 17 (Table 1)	Bone mass and strength	43 measures taken, week 17 (Table 1)	Wound healing	1 measure taken, weeks 7 and 17 (Table 1)	Body weight	6 measures taken, weeks 8, 9, 11, 13, 14, and 17 (Table 1)	Renal agenesis	1 measure taken, week 17 (Table 1)	Phenotyping135					measures.txt	Figshare	943485	http://dx.doi.org/10.6084/m9.figshare.943485	measures.txt can also be found at https://www.ebi.ac.uk/arrayexpress/experiments/E-MTAB-2332/files/
Outbred112	Coat colour	Fear related behaviours	48 measurements taken between weeks 8 and 10 (Table 1)	Intraperitoneal Glucose Tolerance Test (IPGTT)	6 measures taken, week 11 (Table 1)	Blood pressure	14	Basal hematology	32 measures taken, week 13 (Table 1)	Basal immunology	34 measurements taken, week 13 (Table 1)	Experimental Autoimmune Encephalomyelitis (EAE)	Induced week 13, qualitative scoring between weeks 13 and 17 (Table 1)	Euthanasia and tissue dissection	N/A	All animals euthanized during week 17	Serum biochemistry	15 measures taken, week 17 (Table 1)	Arterial elastic lamina ruptures	6 measures taken, week 17 (Table 1)	Bone mass and strength	43 measures taken, week 17 (Table 1)	Wound healing	1 measure taken, weeks 7 and 17 (Table 1)	Body weight	6 measures taken, weeks 8, 9, 11, 13, 14, and 17 (Table 1)	Renal agenesis	1 measure taken, week 17 (Table 1)	Phenotyping136					measures.txt	Figshare	943485	http://dx.doi.org/10.6084/m9.figshare.943485	measures.txt can also be found at https://www.ebi.ac.uk/arrayexpress/experiments/E-MTAB-2332/files/
Outbred1120	Coat colour	Fear related behaviours	48 measurements taken between weeks 8 and 10 (Table 1)	Intraperitoneal Glucose Tolerance Test (IPGTT)	6 measures taken, week 11 (Table 1)	Blood pressure	9	Basal hematology	32 measures taken, week 13 (Table 1)	Basal immunology	34 measurements taken, week 13 (Table 1)	Experimental Autoimmune Encephalomyelitis (EAE)	Induced week 13, qualitative scoring between weeks 13 and 17 (Table 1)	Euthanasia and tissue dissection	123	All animals euthanized during week 17	Serum biochemistry	15 measures taken, week 17 (Table 1)	Arterial elastic lamina ruptures	6 measures taken, week 17 (Table 1)	Bone mass and strength	43 measures taken, week 17 (Table 1)	Wound healing	1 measure taken, weeks 7 and 17 (Table 1)	Body weight	6 measures taken, weeks 8, 9, 11, 13, 14, and 17 (Table 1)	Renal agenesis	1 measure taken, week 17 (Table 1)	Phenotyping137					measures.txt	Figshare	943485	http://dx.doi.org/10.6084/m9.figshare.943485	measures.txt can also be found at https://www.ebi.ac.uk/arrayexpress/experiments/E-MTAB-2332/files/
Outbred1121	Coat colour	Fear related behaviours	48 measurements taken between weeks 8 and 10 (Table 1)	Intraperitoneal Glucose Tolerance Test (IPGTT)	6 measures taken, week 11 (Table 1)	Blood pressure	10	Basal hematology	32 measures taken, week 13 (Table 1)	Basal immunology	34 measurements taken, week 13 (Table 1)	Experimental Autoimmune Encephalomyelitis (EAE)	Induced week 13, qualitative scoring between weeks 13 and 17 (Table 1)	Euthanasia and tissue dissection	123	All animals euthanized during week 17	Serum biochemistry	15 measures taken, week 17 (Table 1)	Arterial elastic lamina ruptures	6 measures taken, week 17 (Table 1)	Bone mass and strength	43 measures taken, week 17 (Table 1)	Wound healing	1 measure taken, weeks 7 and 17 (Table 1)	Body weight	6 measures taken, weeks 8, 9, 11, 13, 14, and 17 (Table 1)	Renal agenesis	1 measure taken, week 17 (Table 1)	Phenotyping138					measures.txt	Figshare	943485	http://dx.doi.org/10.6084/m9.figshare.943485	measures.txt can also be found at https://www.ebi.ac.uk/arrayexpress/experiments/E-MTAB-2332/files/
Outbred1122	Coat colour	Fear related behaviours	48 measurements taken between weeks 8 and 10 (Table 1)	Intraperitoneal Glucose Tolerance Test (IPGTT)	6 measures taken, week 11 (Table 1)	Blood pressure	9	Basal hematology	32 measures taken, week 13 (Table 1)	Basal immunology	34 measurements taken, week 13 (Table 1)	Experimental Autoimmune Encephalomyelitis (EAE)	Induced week 13, qualitative scoring between weeks 13 and 17 (Table 1)	Euthanasia and tissue dissection	123	All animals euthanized during week 17	Serum biochemistry	15 measures taken, week 17 (Table 1)	Arterial elastic lamina ruptures	6 measures taken, week 17 (Table 1)	Bone mass and strength	43 measures taken, week 17 (Table 1)	Wound healing	1 measure taken, weeks 7 and 17 (Table 1)	Body weight	6 measures taken, weeks 8, 9, 11, 13, 14, and 17 (Table 1)	Renal agenesis	1 measure taken, week 17 (Table 1)	Phenotyping139					measures.txt	Figshare	943485	http://dx.doi.org/10.6084/m9.figshare.943485	measures.txt can also be found at https://www.ebi.ac.uk/arrayexpress/experiments/E-MTAB-2332/files/
Outbred1123	Coat colour	Fear related behaviours	48 measurements taken between weeks 8 and 10 (Table 1)	Intraperitoneal Glucose Tolerance Test (IPGTT)	6 measures taken, week 11 (Table 1)	Blood pressure	10	Basal hematology	32 measures taken, week 13 (Table 1)	Basal immunology	34 measurements taken, week 13 (Table 1)	Experimental Autoimmune Encephalomyelitis (EAE)	Induced week 13, qualitative scoring between weeks 13 and 17 (Table 1)	Euthanasia and tissue dissection	121	All animals euthanized during week 17	Serum biochemistry	15 measures taken, week 17 (Table 1)	Arterial elastic lamina ruptures	6 measures taken, week 17 (Table 1)	Bone mass and strength	43 measures taken, week 17 (Table 1)	Wound healing	1 measure taken, weeks 7 and 17 (Table 1)	Body weight	6 measures taken, weeks 8, 9, 11, 13, 14, and 17 (Table 1)	Renal agenesis	1 measure taken, week 17 (Table 1)	Phenotyping140					measures.txt	Figshare	943485	http://dx.doi.org/10.6084/m9.figshare.943485	measures.txt can also be found at https://www.ebi.ac.uk/arrayexpress/experiments/E-MTAB-2332/files/
Outbred1124	Coat colour	Fear related behaviours	48 measurements taken between weeks 8 and 10 (Table 1)	Intraperitoneal Glucose Tolerance Test (IPGTT)	6 measures taken, week 11 (Table 1)	Blood pressure	10	Basal hematology	32 measures taken, week 13 (Table 1)	Basal immunology	34 measurements taken, week 13 (Table 1)	Experimental Autoimmune Encephalomyelitis (EAE)	Induced week 13, qualitative scoring between weeks 13 and 17 (Table 1)	Euthanasia and tissue dissection	121	All animals euthanized during week 17	Serum biochemistry	15 measures taken, week 17 (Table 1)	Arterial elastic lamina ruptures	6 measures taken, week 17 (Table 1)	Bone mass and strength	43 measures taken, week 17 (Table 1)	Wound healing	1 measure taken, weeks 7 and 17 (Table 1)	Body weight	6 measures taken, weeks 8, 9, 11, 13, 14, and 17 (Table 1)	Renal agenesis	1 measure taken, week 17 (Table 1)	Phenotyping141					measures.txt	Figshare	943485	http://dx.doi.org/10.6084/m9.figshare.943485	measures.txt can also be found at https://www.ebi.ac.uk/arrayexpress/experiments/E-MTAB-2332/files/
Outbred1125	Coat colour	Fear related behaviours	48 measurements taken between weeks 8 and 10 (Table 1)	Intraperitoneal Glucose Tolerance Test (IPGTT)	6 measures taken, week 11 (Table 1)	Blood pressure	10	Basal hematology	32 measures taken, week 13 (Table 1)	Basal immunology	34 measurements taken, week 13 (Table 1)	Experimental Autoimmune Encephalomyelitis (EAE)	Induced week 13, qualitative scoring between weeks 13 and 17 (Table 1)	Euthanasia and tissue dissection	121	All animals euthanized during week 17	Serum biochemistry	15 measures taken, week 17 (Table 1)	Arterial elastic lamina ruptures	6 measures taken, week 17 (Table 1)	Bone mass and strength	43 measures taken, week 17 (Table 1)	Wound healing	1 measure taken, weeks 7 and 17 (Table 1)	Body weight	6 measures taken, weeks 8, 9, 11, 13, 14, and 17 (Table 1)	Renal agenesis	1 measure taken, week 17 (Table 1)	Phenotyping142					measures.txt	Figshare	943485	http://dx.doi.org/10.6084/m9.figshare.943485	measures.txt can also be found at https://www.ebi.ac.uk/arrayexpress/experiments/E-MTAB-2332/files/
Outbred1126	Coat colour	Fear related behaviours	48 measurements taken between weeks 8 and 10 (Table 1)	Intraperitoneal Glucose Tolerance Test (IPGTT)	6 measures taken, week 11 (Table 1)	Blood pressure	10	Basal hematology	32 measures taken, week 13 (Table 1)	Basal immunology	34 measurements taken, week 13 (Table 1)	Experimental Autoimmune Encephalomyelitis (EAE)	Induced week 13, qualitative scoring between weeks 13 and 17 (Table 1)	Euthanasia and tissue dissection	123	All animals euthanized during week 17	Serum biochemistry	15 measures taken, week 17 (Table 1)	Arterial elastic lamina ruptures	6 measures taken, week 17 (Table 1)	Bone mass and strength	43 measures taken, week 17 (Table 1)	Wound healing	1 measure taken, weeks 7 and 17 (Table 1)	Body weight	6 measures taken, weeks 8, 9, 11, 13, 14, and 17 (Table 1)	Renal agenesis	1 measure taken, week 17 (Table 1)	Phenotyping143					measures.txt	Figshare	943485	http://dx.doi.org/10.6084/m9.figshare.943485	measures.txt can also be found at https://www.ebi.ac.uk/arrayexpress/experiments/E-MTAB-2332/files/
Outbred1127	Coat colour	Fear related behaviours	48 measurements taken between weeks 8 and 10 (Table 1)	Intraperitoneal Glucose Tolerance Test (IPGTT)	6 measures taken, week 11 (Table 1)	Blood pressure	10	Basal hematology	32 measures taken, week 13 (Table 1)	Basal immunology	34 measurements taken, week 13 (Table 1)	Experimental Autoimmune Encephalomyelitis (EAE)	Induced week 13, qualitative scoring between weeks 13 and 17 (Table 1)	Euthanasia and tissue dissection	123	All animals euthanized during week 17	Serum biochemistry	15 measures taken, week 17 (Table 1)	Arterial elastic lamina ruptures	6 measures taken, week 17 (Table 1)	Bone mass and strength	43 measures taken, week 17 (Table 1)	Wound healing	1 measure taken, weeks 7 and 17 (Table 1)	Body weight	6 measures taken, weeks 8, 9, 11, 13, 14, and 17 (Table 1)	Renal agenesis	1 measure taken, week 17 (Table 1)	Phenotyping144					measures.txt	Figshare	943485	http://dx.doi.org/10.6084/m9.figshare.943485	measures.txt can also be found at https://www.ebi.ac.uk/arrayexpress/experiments/E-MTAB-2332/files/
Outbred1128	Coat colour	Fear related behaviours	48 measurements taken between weeks 8 and 10 (Table 1)	Intraperitoneal Glucose Tolerance Test (IPGTT)	6 measures taken, week 11 (Table 1)	Blood pressure	10	Basal hematology	32 measures taken, week 13 (Table 1)	Basal immunology	34 measurements taken, week 13 (Table 1)	Experimental Autoimmune Encephalomyelitis (EAE)	Induced week 13, qualitative scoring between weeks 13 and 17 (Table 1)	Euthanasia and tissue dissection	123	All animals euthanized during week 17	Serum biochemistry	15 measures taken, week 17 (Table 1)	Arterial elastic lamina ruptures	6 measures taken, week 17 (Table 1)	Bone mass and strength	43 measures taken, week 17 (Table 1)	Wound healing	1 measure taken, weeks 7 and 17 (Table 1)	Body weight	6 measures taken, weeks 8, 9, 11, 13, 14, and 17 (Table 1)	Renal agenesis	1 measure taken, week 17 (Table 1)	Phenotyping145					measures.txt	Figshare	943485	http://dx.doi.org/10.6084/m9.figshare.943485	measures.txt can also be found at https://www.ebi.ac.uk/arrayexpress/experiments/E-MTAB-2332/files/
Outbred1129	Coat colour	Fear related behaviours	48 measurements taken between weeks 8 and 10 (Table 1)	Intraperitoneal Glucose Tolerance Test (IPGTT)	6 measures taken, week 11 (Table 1)	Blood pressure	10	Basal hematology	32 measures taken, week 13 (Table 1)	Basal immunology	34 measurements taken, week 13 (Table 1)	Experimental Autoimmune Encephalomyelitis (EAE)	Induced week 13, qualitative scoring between weeks 13 and 17 (Table 1)	Euthanasia and tissue dissection	124	All animals euthanized during week 17	Serum biochemistry	15 measures taken, week 17 (Table 1)	Arterial elastic lamina ruptures	6 measures taken, week 17 (Table 1)	Bone mass and strength	43 measures taken, week 17 (Table 1)	Wound healing	1 measure taken, weeks 7 and 17 (Table 1)	Body weight	6 measures taken, weeks 8, 9, 11, 13, 14, and 17 (Table 1)	Renal agenesis	1 measure taken, week 17 (Table 1)	Phenotyping146					measures.txt	Figshare	943485	http://dx.doi.org/10.6084/m9.figshare.943485	measures.txt can also be found at https://www.ebi.ac.uk/arrayexpress/experiments/E-MTAB-2332/files/
Outbred113	Coat colour	Fear related behaviours	48 measurements taken between weeks 8 and 10 (Table 1)	Intraperitoneal Glucose Tolerance Test (IPGTT)	6 measures taken, week 11 (Table 1)	Blood pressure	14	Basal hematology	32 measures taken, week 13 (Table 1)	Basal immunology	34 measurements taken, week 13 (Table 1)	Experimental Autoimmune Encephalomyelitis (EAE)	Induced week 13, qualitative scoring between weeks 13 and 17 (Table 1)	Euthanasia and tissue dissection	N/A	All animals euthanized during week 17	Serum biochemistry	15 measures taken, week 17 (Table 1)	Arterial elastic lamina ruptures	6 measures taken, week 17 (Table 1)	Bone mass and strength	43 measures taken, week 17 (Table 1)	Wound healing	1 measure taken, weeks 7 and 17 (Table 1)	Body weight	6 measures taken, weeks 8, 9, 11, 13, 14, and 17 (Table 1)	Renal agenesis	1 measure taken, week 17 (Table 1)	Phenotyping147					measures.txt	Figshare	943485	http://dx.doi.org/10.6084/m9.figshare.943485	measures.txt can also be found at https://www.ebi.ac.uk/arrayexpress/experiments/E-MTAB-2332/files/
Outbred1130	Coat colour	Fear related behaviours	48 measurements taken between weeks 8 and 10 (Table 1)	Intraperitoneal Glucose Tolerance Test (IPGTT)	6 measures taken, week 11 (Table 1)	Blood pressure	10	Basal hematology	32 measures taken, week 13 (Table 1)	Basal immunology	34 measurements taken, week 13 (Table 1)	Experimental Autoimmune Encephalomyelitis (EAE)	Induced week 13, qualitative scoring between weeks 13 and 17 (Table 1)	Euthanasia and tissue dissection	124	All animals euthanized during week 17	Serum biochemistry	15 measures taken, week 17 (Table 1)	Arterial elastic lamina ruptures	6 measures taken, week 17 (Table 1)	Bone mass and strength	43 measures taken, week 17 (Table 1)	Wound healing	1 measure taken, weeks 7 and 17 (Table 1)	Body weight	6 measures taken, weeks 8, 9, 11, 13, 14, and 17 (Table 1)	Renal agenesis	1 measure taken, week 17 (Table 1)	Phenotyping148					measures.txt	Figshare	943485	http://dx.doi.org/10.6084/m9.figshare.943485	measures.txt can also be found at https://www.ebi.ac.uk/arrayexpress/experiments/E-MTAB-2332/files/
Outbred1131	Coat colour	Fear related behaviours	48 measurements taken between weeks 8 and 10 (Table 1)	Intraperitoneal Glucose Tolerance Test (IPGTT)	6 measures taken, week 11 (Table 1)	Blood pressure	10	Basal hematology	32 measures taken, week 13 (Table 1)	Basal immunology	34 measurements taken, week 13 (Table 1)	Experimental Autoimmune Encephalomyelitis (EAE)	Induced week 13, qualitative scoring between weeks 13 and 17 (Table 1)	Euthanasia and tissue dissection	124	All animals euthanized during week 17	Serum biochemistry	15 measures taken, week 17 (Table 1)	Arterial elastic lamina ruptures	6 measures taken, week 17 (Table 1)	Bone mass and strength	43 measures taken, week 17 (Table 1)	Wound healing	1 measure taken, weeks 7 and 17 (Table 1)	Body weight	6 measures taken, weeks 8, 9, 11, 13, 14, and 17 (Table 1)	Renal agenesis	1 measure taken, week 17 (Table 1)	Phenotyping149					measures.txt	Figshare	943485	http://dx.doi.org/10.6084/m9.figshare.943485	measures.txt can also be found at https://www.ebi.ac.uk/arrayexpress/experiments/E-MTAB-2332/files/
Outbred1132	Coat colour	Fear related behaviours	48 measurements taken between weeks 8 and 10 (Table 1)	Intraperitoneal Glucose Tolerance Test (IPGTT)	6 measures taken, week 11 (Table 1)	Blood pressure	11	Basal hematology	32 measures taken, week 13 (Table 1)	Basal immunology	34 measurements taken, week 13 (Table 1)	Experimental Autoimmune Encephalomyelitis (EAE)	Induced week 13, qualitative scoring between weeks 13 and 17 (Table 1)	Euthanasia and tissue dissection	121	All animals euthanized during week 17	Serum biochemistry	15 measures taken, week 17 (Table 1)	Arterial elastic lamina ruptures	6 measures taken, week 17 (Table 1)	Bone mass and strength	43 measures taken, week 17 (Table 1)	Wound healing	1 measure taken, weeks 7 and 17 (Table 1)	Body weight	6 measures taken, weeks 8, 9, 11, 13, 14, and 17 (Table 1)	Renal agenesis	1 measure taken, week 17 (Table 1)	Phenotyping150					measures.txt	Figshare	943485	http://dx.doi.org/10.6084/m9.figshare.943485	measures.txt can also be found at https://www.ebi.ac.uk/arrayexpress/experiments/E-MTAB-2332/files/
Outbred1133	Coat colour	Fear related behaviours	48 measurements taken between weeks 8 and 10 (Table 1)	Intraperitoneal Glucose Tolerance Test (IPGTT)	6 measures taken, week 11 (Table 1)	Blood pressure	10	Basal hematology	32 measures taken, week 13 (Table 1)	Basal immunology	34 measurements taken, week 13 (Table 1)	Experimental Autoimmune Encephalomyelitis (EAE)	Induced week 13, qualitative scoring between weeks 13 and 17 (Table 1)	Euthanasia and tissue dissection	123	All animals euthanized during week 17	Serum biochemistry	15 measures taken, week 17 (Table 1)	Arterial elastic lamina ruptures	6 measures taken, week 17 (Table 1)	Bone mass and strength	43 measures taken, week 17 (Table 1)	Wound healing	1 measure taken, weeks 7 and 17 (Table 1)	Body weight	6 measures taken, weeks 8, 9, 11, 13, 14, and 17 (Table 1)	Renal agenesis	1 measure taken, week 17 (Table 1)	Phenotyping151					measures.txt	Figshare	943485	http://dx.doi.org/10.6084/m9.figshare.943485	measures.txt can also be found at https://www.ebi.ac.uk/arrayexpress/experiments/E-MTAB-2332/files/
Outbred1134	Coat colour	Fear related behaviours	48 measurements taken between weeks 8 and 10 (Table 1)	Intraperitoneal Glucose Tolerance Test (IPGTT)	6 measures taken, week 11 (Table 1)	Blood pressure	11	Basal hematology	32 measures taken, week 13 (Table 1)	Basal immunology	34 measurements taken, week 13 (Table 1)	Experimental Autoimmune Encephalomyelitis (EAE)	Induced week 13, qualitative scoring between weeks 13 and 17 (Table 1)	Euthanasia and tissue dissection	123	All animals euthanized during week 17	Serum biochemistry	15 measures taken, week 17 (Table 1)	Arterial elastic lamina ruptures	6 measures taken, week 17 (Table 1)	Bone mass and strength	43 measures taken, week 17 (Table 1)	Wound healing	1 measure taken, weeks 7 and 17 (Table 1)	Body weight	6 measures taken, weeks 8, 9, 11, 13, 14, and 17 (Table 1)	Renal agenesis	1 measure taken, week 17 (Table 1)	Phenotyping152					measures.txt	Figshare	943485	http://dx.doi.org/10.6084/m9.figshare.943485	measures.txt can also be found at https://www.ebi.ac.uk/arrayexpress/experiments/E-MTAB-2332/files/
Outbred1135	Coat colour	Fear related behaviours	48 measurements taken between weeks 8 and 10 (Table 1)	Intraperitoneal Glucose Tolerance Test (IPGTT)	6 measures taken, week 11 (Table 1)	Blood pressure	11	Basal hematology	32 measures taken, week 13 (Table 1)	Basal immunology	34 measurements taken, week 13 (Table 1)	Experimental Autoimmune Encephalomyelitis (EAE)	Induced week 13, qualitative scoring between weeks 13 and 17 (Table 1)	Euthanasia and tissue dissection	123	All animals euthanized during week 17	Serum biochemistry	15 measures taken, week 17 (Table 1)	Arterial elastic lamina ruptures	6 measures taken, week 17 (Table 1)	Bone mass and strength	43 measures taken, week 17 (Table 1)	Wound healing	1 measure taken, weeks 7 and 17 (Table 1)	Body weight	6 measures taken, weeks 8, 9, 11, 13, 14, and 17 (Table 1)	Renal agenesis	1 measure taken, week 17 (Table 1)	Phenotyping153					measures.txt	Figshare	943485	http://dx.doi.org/10.6084/m9.figshare.943485	measures.txt can also be found at https://www.ebi.ac.uk/arrayexpress/experiments/E-MTAB-2332/files/
Outbred1136	Coat colour	Fear related behaviours	48 measurements taken between weeks 8 and 10 (Table 1)	Intraperitoneal Glucose Tolerance Test (IPGTT)	6 measures taken, week 11 (Table 1)	Blood pressure	11	Basal hematology	32 measures taken, week 13 (Table 1)	Basal immunology	34 measurements taken, week 13 (Table 1)	Experimental Autoimmune Encephalomyelitis (EAE)	Induced week 13, qualitative scoring between weeks 13 and 17 (Table 1)	Euthanasia and tissue dissection	123	All animals euthanized during week 17	Serum biochemistry	15 measures taken, week 17 (Table 1)	Arterial elastic lamina ruptures	6 measures taken, week 17 (Table 1)	Bone mass and strength	43 measures taken, week 17 (Table 1)	Wound healing	1 measure taken, weeks 7 and 17 (Table 1)	Body weight	6 measures taken, weeks 8, 9, 11, 13, 14, and 17 (Table 1)	Renal agenesis	1 measure taken, week 17 (Table 1)	Phenotyping154					measures.txt	Figshare	943485	http://dx.doi.org/10.6084/m9.figshare.943485	measures.txt can also be found at https://www.ebi.ac.uk/arrayexpress/experiments/E-MTAB-2332/files/
Outbred1137	Coat colour	Fear related behaviours	48 measurements taken between weeks 8 and 10 (Table 1)	Intraperitoneal Glucose Tolerance Test (IPGTT)	6 measures taken, week 11 (Table 1)	Blood pressure	11	Basal hematology	32 measures taken, week 13 (Table 1)	Basal immunology	34 measurements taken, week 13 (Table 1)	Experimental Autoimmune Encephalomyelitis (EAE)	Induced week 13, qualitative scoring between weeks 13 and 17 (Table 1)	Euthanasia and tissue dissection	123	All animals euthanized during week 17	Serum biochemistry	15 measures taken, week 17 (Table 1)	Arterial elastic lamina ruptures	6 measures taken, week 17 (Table 1)	Bone mass and strength	43 measures taken, week 17 (Table 1)	Wound healing	1 measure taken, weeks 7 and 17 (Table 1)	Body weight	6 measures taken, weeks 8, 9, 11, 13, 14, and 17 (Table 1)	Renal agenesis	1 measure taken, week 17 (Table 1)	Phenotyping155					measures.txt	Figshare	943485	http://dx.doi.org/10.6084/m9.figshare.943485	measures.txt can also be found at https://www.ebi.ac.uk/arrayexpress/experiments/E-MTAB-2332/files/
Outbred1138	Coat colour	Fear related behaviours	48 measurements taken between weeks 8 and 10 (Table 1)	Intraperitoneal Glucose Tolerance Test (IPGTT)	6 measures taken, week 11 (Table 1)	Blood pressure	10	Basal hematology	32 measures taken, week 13 (Table 1)	Basal immunology	34 measurements taken, week 13 (Table 1)	Experimental Autoimmune Encephalomyelitis (EAE)	Induced week 13, qualitative scoring between weeks 13 and 17 (Table 1)	Euthanasia and tissue dissection	124	All animals euthanized during week 17	Serum biochemistry	15 measures taken, week 17 (Table 1)	Arterial elastic lamina ruptures	6 measures taken, week 17 (Table 1)	Bone mass and strength	43 measures taken, week 17 (Table 1)	Wound healing	1 measure taken, weeks 7 and 17 (Table 1)	Body weight	6 measures taken, weeks 8, 9, 11, 13, 14, and 17 (Table 1)	Renal agenesis	1 measure taken, week 17 (Table 1)	Phenotyping156					measures.txt	Figshare	943485	http://dx.doi.org/10.6084/m9.figshare.943485	measures.txt can also be found at https://www.ebi.ac.uk/arrayexpress/experiments/E-MTAB-2332/files/
Outbred1139	Coat colour	Fear related behaviours	48 measurements taken between weeks 8 and 10 (Table 1)	Intraperitoneal Glucose Tolerance Test (IPGTT)	6 measures taken, week 11 (Table 1)	Blood pressure	10	Basal hematology	32 measures taken, week 13 (Table 1)	Basal immunology	34 measurements taken, week 13 (Table 1)	Experimental Autoimmune Encephalomyelitis (EAE)	Induced week 13, qualitative scoring between weeks 13 and 17 (Table 1)	Euthanasia and tissue dissection	124	All animals euthanized during week 17	Serum biochemistry	15 measures taken, week 17 (Table 1)	Arterial elastic lamina ruptures	6 measures taken, week 17 (Table 1)	Bone mass and strength	43 measures taken, week 17 (Table 1)	Wound healing	1 measure taken, weeks 7 and 17 (Table 1)	Body weight	6 measures taken, weeks 8, 9, 11, 13, 14, and 17 (Table 1)	Renal agenesis	1 measure taken, week 17 (Table 1)	Phenotyping157					measures.txt	Figshare	943485	http://dx.doi.org/10.6084/m9.figshare.943485	measures.txt can also be found at https://www.ebi.ac.uk/arrayexpress/experiments/E-MTAB-2332/files/
Outbred114	Coat colour	Fear related behaviours	48 measurements taken between weeks 8 and 10 (Table 1)	Intraperitoneal Glucose Tolerance Test (IPGTT)	6 measures taken, week 11 (Table 1)	Blood pressure	14	Basal hematology	32 measures taken, week 13 (Table 1)	Basal immunology	34 measurements taken, week 13 (Table 1)	Experimental Autoimmune Encephalomyelitis (EAE)	Induced week 13, qualitative scoring between weeks 13 and 17 (Table 1)	Euthanasia and tissue dissection	N/A	All animals euthanized during week 17	Serum biochemistry	15 measures taken, week 17 (Table 1)	Arterial elastic lamina ruptures	6 measures taken, week 17 (Table 1)	Bone mass and strength	43 measures taken, week 17 (Table 1)	Wound healing	1 measure taken, weeks 7 and 17 (Table 1)	Body weight	6 measures taken, weeks 8, 9, 11, 13, 14, and 17 (Table 1)	Renal agenesis	1 measure taken, week 17 (Table 1)	Phenotyping158					measures.txt	Figshare	943485	http://dx.doi.org/10.6084/m9.figshare.943485	measures.txt can also be found at https://www.ebi.ac.uk/arrayexpress/experiments/E-MTAB-2332/files/
Outbred1140	Coat colour	Fear related behaviours	48 measurements taken between weeks 8 and 10 (Table 1)	Intraperitoneal Glucose Tolerance Test (IPGTT)	6 measures taken, week 11 (Table 1)	Blood pressure	11	Basal hematology	32 measures taken, week 13 (Table 1)	Basal immunology	34 measurements taken, week 13 (Table 1)	Experimental Autoimmune Encephalomyelitis (EAE)	Induced week 13, qualitative scoring between weeks 13 and 17 (Table 1)	Euthanasia and tissue dissection	119	All animals euthanized during week 17	Serum biochemistry	15 measures taken, week 17 (Table 1)	Arterial elastic lamina ruptures	6 measures taken, week 17 (Table 1)	Bone mass and strength	43 measures taken, week 17 (Table 1)	Wound healing	1 measure taken, weeks 7 and 17 (Table 1)	Body weight	6 measures taken, weeks 8, 9, 11, 13, 14, and 17 (Table 1)	Renal agenesis	1 measure taken, week 17 (Table 1)	Phenotyping159					measures.txt	Figshare	943485	http://dx.doi.org/10.6084/m9.figshare.943485	measures.txt can also be found at https://www.ebi.ac.uk/arrayexpress/experiments/E-MTAB-2332/files/
Outbred1141	Coat colour	Fear related behaviours	48 measurements taken between weeks 8 and 10 (Table 1)	Intraperitoneal Glucose Tolerance Test (IPGTT)	6 measures taken, week 11 (Table 1)	Blood pressure	11	Basal hematology	32 measures taken, week 13 (Table 1)	Basal immunology	34 measurements taken, week 13 (Table 1)	Experimental Autoimmune Encephalomyelitis (EAE)	Induced week 13, qualitative scoring between weeks 13 and 17 (Table 1)	Euthanasia and tissue dissection	121	All animals euthanized during week 17	Serum biochemistry	15 measures taken, week 17 (Table 1)	Arterial elastic lamina ruptures	6 measures taken, week 17 (Table 1)	Bone mass and strength	43 measures taken, week 17 (Table 1)	Wound healing	1 measure taken, weeks 7 and 17 (Table 1)	Body weight	6 measures taken, weeks 8, 9, 11, 13, 14, and 17 (Table 1)	Renal agenesis	1 measure taken, week 17 (Table 1)	Phenotyping160					measures.txt	Figshare	943485	http://dx.doi.org/10.6084/m9.figshare.943485	measures.txt can also be found at https://www.ebi.ac.uk/arrayexpress/experiments/E-MTAB-2332/files/
Outbred1142	Coat colour	Fear related behaviours	48 measurements taken between weeks 8 and 10 (Table 1)	Intraperitoneal Glucose Tolerance Test (IPGTT)	6 measures taken, week 11 (Table 1)	Blood pressure	11	Basal hematology	32 measures taken, week 13 (Table 1)	Basal immunology	34 measurements taken, week 13 (Table 1)	Experimental Autoimmune Encephalomyelitis (EAE)	Induced week 13, qualitative scoring between weeks 13 and 17 (Table 1)	Euthanasia and tissue dissection	121	All animals euthanized during week 17	Serum biochemistry	15 measures taken, week 17 (Table 1)	Arterial elastic lamina ruptures	6 measures taken, week 17 (Table 1)	Bone mass and strength	43 measures taken, week 17 (Table 1)	Wound healing	1 measure taken, weeks 7 and 17 (Table 1)	Body weight	6 measures taken, weeks 8, 9, 11, 13, 14, and 17 (Table 1)	Renal agenesis	1 measure taken, week 17 (Table 1)	Phenotyping161					measures.txt	Figshare	943485	http://dx.doi.org/10.6084/m9.figshare.943485	measures.txt can also be found at https://www.ebi.ac.uk/arrayexpress/experiments/E-MTAB-2332/files/
Outbred1143	Coat colour	Fear related behaviours	48 measurements taken between weeks 8 and 10 (Table 1)	Intraperitoneal Glucose Tolerance Test (IPGTT)	6 measures taken, week 11 (Table 1)	Blood pressure	11	Basal hematology	32 measures taken, week 13 (Table 1)	Basal immunology	34 measurements taken, week 13 (Table 1)	Experimental Autoimmune Encephalomyelitis (EAE)	Induced week 13, qualitative scoring between weeks 13 and 17 (Table 1)	Euthanasia and tissue dissection	121	All animals euthanized during week 17	Serum biochemistry	15 measures taken, week 17 (Table 1)	Arterial elastic lamina ruptures	6 measures taken, week 17 (Table 1)	Bone mass and strength	43 measures taken, week 17 (Table 1)	Wound healing	1 measure taken, weeks 7 and 17 (Table 1)	Body weight	6 measures taken, weeks 8, 9, 11, 13, 14, and 17 (Table 1)	Renal agenesis	1 measure taken, week 17 (Table 1)	Phenotyping162					measures.txt	Figshare	943485	http://dx.doi.org/10.6084/m9.figshare.943485	measures.txt can also be found at https://www.ebi.ac.uk/arrayexpress/experiments/E-MTAB-2332/files/
Outbred1144	Coat colour	Fear related behaviours	48 measurements taken between weeks 8 and 10 (Table 1)	Intraperitoneal Glucose Tolerance Test (IPGTT)	6 measures taken, week 11 (Table 1)	Blood pressure	11	Basal hematology	32 measures taken, week 13 (Table 1)	Basal immunology	34 measurements taken, week 13 (Table 1)	Experimental Autoimmune Encephalomyelitis (EAE)	Induced week 13, qualitative scoring between weeks 13 and 17 (Table 1)	Euthanasia and tissue dissection	121	All animals euthanized during week 17	Serum biochemistry	15 measures taken, week 17 (Table 1)	Arterial elastic lamina ruptures	6 measures taken, week 17 (Table 1)	Bone mass and strength	43 measures taken, week 17 (Table 1)	Wound healing	1 measure taken, weeks 7 and 17 (Table 1)	Body weight	6 measures taken, weeks 8, 9, 11, 13, 14, and 17 (Table 1)	Renal agenesis	1 measure taken, week 17 (Table 1)	Phenotyping163					measures.txt	Figshare	943485	http://dx.doi.org/10.6084/m9.figshare.943485	measures.txt can also be found at https://www.ebi.ac.uk/arrayexpress/experiments/E-MTAB-2332/files/
Outbred1145	Coat colour	Fear related behaviours	48 measurements taken between weeks 8 and 10 (Table 1)	Intraperitoneal Glucose Tolerance Test (IPGTT)	6 measures taken, week 11 (Table 1)	Blood pressure	11	Basal hematology	32 measures taken, week 13 (Table 1)	Basal immunology	34 measurements taken, week 13 (Table 1)	Experimental Autoimmune Encephalomyelitis (EAE)	Induced week 13, qualitative scoring between weeks 13 and 17 (Table 1)	Euthanasia and tissue dissection	121	All animals euthanized during week 17	Serum biochemistry	15 measures taken, week 17 (Table 1)	Arterial elastic lamina ruptures	6 measures taken, week 17 (Table 1)	Bone mass and strength	43 measures taken, week 17 (Table 1)	Wound healing	1 measure taken, weeks 7 and 17 (Table 1)	Body weight	6 measures taken, weeks 8, 9, 11, 13, 14, and 17 (Table 1)	Renal agenesis	1 measure taken, week 17 (Table 1)	Phenotyping164					measures.txt	Figshare	943485	http://dx.doi.org/10.6084/m9.figshare.943485	measures.txt can also be found at https://www.ebi.ac.uk/arrayexpress/experiments/E-MTAB-2332/files/
Outbred1146	Coat colour	Fear related behaviours	48 measurements taken between weeks 8 and 10 (Table 1)	Intraperitoneal Glucose Tolerance Test (IPGTT)	6 measures taken, week 11 (Table 1)	Blood pressure	11	Basal hematology	32 measures taken, week 13 (Table 1)	Basal immunology	34 measurements taken, week 13 (Table 1)	Experimental Autoimmune Encephalomyelitis (EAE)	Induced week 13, qualitative scoring between weeks 13 and 17 (Table 1)	Euthanasia and tissue dissection	121	All animals euthanized during week 17	Serum biochemistry	15 measures taken, week 17 (Table 1)	Arterial elastic lamina ruptures	6 measures taken, week 17 (Table 1)	Bone mass and strength	43 measures taken, week 17 (Table 1)	Wound healing	1 measure taken, weeks 7 and 17 (Table 1)	Body weight	6 measures taken, weeks 8, 9, 11, 13, 14, and 17 (Table 1)	Renal agenesis	1 measure taken, week 17 (Table 1)	Phenotyping165					measures.txt	Figshare	943485	http://dx.doi.org/10.6084/m9.figshare.943485	measures.txt can also be found at https://www.ebi.ac.uk/arrayexpress/experiments/E-MTAB-2332/files/
Outbred1147	Coat colour	Fear related behaviours	48 measurements taken between weeks 8 and 10 (Table 1)	Intraperitoneal Glucose Tolerance Test (IPGTT)	6 measures taken, week 11 (Table 1)	Blood pressure	11	Basal hematology	32 measures taken, week 13 (Table 1)	Basal immunology	34 measurements taken, week 13 (Table 1)	Experimental Autoimmune Encephalomyelitis (EAE)	Induced week 13, qualitative scoring between weeks 13 and 17 (Table 1)	Euthanasia and tissue dissection	121	All animals euthanized during week 17	Serum biochemistry	15 measures taken, week 17 (Table 1)	Arterial elastic lamina ruptures	6 measures taken, week 17 (Table 1)	Bone mass and strength	43 measures taken, week 17 (Table 1)	Wound healing	1 measure taken, weeks 7 and 17 (Table 1)	Body weight	6 measures taken, weeks 8, 9, 11, 13, 14, and 17 (Table 1)	Renal agenesis	1 measure taken, week 17 (Table 1)	Phenotyping166					measures.txt	Figshare	943485	http://dx.doi.org/10.6084/m9.figshare.943485	measures.txt can also be found at https://www.ebi.ac.uk/arrayexpress/experiments/E-MTAB-2332/files/
Outbred1148	Coat colour	Fear related behaviours	48 measurements taken between weeks 8 and 10 (Table 1)	Intraperitoneal Glucose Tolerance Test (IPGTT)	6 measures taken, week 11 (Table 1)	Blood pressure	11	Basal hematology	32 measures taken, week 13 (Table 1)	Basal immunology	34 measurements taken, week 13 (Table 1)	Experimental Autoimmune Encephalomyelitis (EAE)	Induced week 13, qualitative scoring between weeks 13 and 17 (Table 1)	Euthanasia and tissue dissection	121	All animals euthanized during week 17	Serum biochemistry	15 measures taken, week 17 (Table 1)	Arterial elastic lamina ruptures	6 measures taken, week 17 (Table 1)	Bone mass and strength	43 measures taken, week 17 (Table 1)	Wound healing	1 measure taken, weeks 7 and 17 (Table 1)	Body weight	6 measures taken, weeks 8, 9, 11, 13, 14, and 17 (Table 1)	Renal agenesis	1 measure taken, week 17 (Table 1)	Phenotyping167					measures.txt	Figshare	943485	http://dx.doi.org/10.6084/m9.figshare.943485	measures.txt can also be found at https://www.ebi.ac.uk/arrayexpress/experiments/E-MTAB-2332/files/
Outbred1149	Coat colour	Fear related behaviours	48 measurements taken between weeks 8 and 10 (Table 1)	Intraperitoneal Glucose Tolerance Test (IPGTT)	6 measures taken, week 11 (Table 1)	Blood pressure	11	Basal hematology	32 measures taken, week 13 (Table 1)	Basal immunology	34 measurements taken, week 13 (Table 1)	Experimental Autoimmune Encephalomyelitis (EAE)	Induced week 13, qualitative scoring between weeks 13 and 17 (Table 1)	Euthanasia and tissue dissection	121	All animals euthanized during week 17	Serum biochemistry	15 measures taken, week 17 (Table 1)	Arterial elastic lamina ruptures	6 measures taken, week 17 (Table 1)	Bone mass and strength	43 measures taken, week 17 (Table 1)	Wound healing	1 measure taken, weeks 7 and 17 (Table 1)	Body weight	6 measures taken, weeks 8, 9, 11, 13, 14, and 17 (Table 1)	Renal agenesis	1 measure taken, week 17 (Table 1)	Phenotyping168					measures.txt	Figshare	943485	http://dx.doi.org/10.6084/m9.figshare.943485	measures.txt can also be found at https://www.ebi.ac.uk/arrayexpress/experiments/E-MTAB-2332/files/
Outbred115	Coat colour	Fear related behaviours	48 measurements taken between weeks 8 and 10 (Table 1)	Intraperitoneal Glucose Tolerance Test (IPGTT)	6 measures taken, week 11 (Table 1)	Blood pressure	16	Basal hematology	32 measures taken, week 13 (Table 1)	Basal immunology	34 measurements taken, week 13 (Table 1)	Experimental Autoimmune Encephalomyelitis (EAE)	Induced week 13, qualitative scoring between weeks 13 and 17 (Table 1)	Euthanasia and tissue dissection	N/A	All animals euthanized during week 17	Serum biochemistry	15 measures taken, week 17 (Table 1)	Arterial elastic lamina ruptures	6 measures taken, week 17 (Table 1)	Bone mass and strength	43 measures taken, week 17 (Table 1)	Wound healing	1 measure taken, weeks 7 and 17 (Table 1)	Body weight	6 measures taken, weeks 8, 9, 11, 13, 14, and 17 (Table 1)	Renal agenesis	1 measure taken, week 17 (Table 1)	Phenotyping169					measures.txt	Figshare	943485	http://dx.doi.org/10.6084/m9.figshare.943485	measures.txt can also be found at https://www.ebi.ac.uk/arrayexpress/experiments/E-MTAB-2332/files/
Outbred1150	Coat colour	Fear related behaviours	48 measurements taken between weeks 8 and 10 (Table 1)	Intraperitoneal Glucose Tolerance Test (IPGTT)	6 measures taken, week 11 (Table 1)	Blood pressure	12	Basal hematology	32 measures taken, week 13 (Table 1)	Basal immunology	34 measurements taken, week 13 (Table 1)	Experimental Autoimmune Encephalomyelitis (EAE)	Induced week 13, qualitative scoring between weeks 13 and 17 (Table 1)	Euthanasia and tissue dissection	121	All animals euthanized during week 17	Serum biochemistry	15 measures taken, week 17 (Table 1)	Arterial elastic lamina ruptures	6 measures taken, week 17 (Table 1)	Bone mass and strength	43 measures taken, week 17 (Table 1)	Wound healing	1 measure taken, weeks 7 and 17 (Table 1)	Body weight	6 measures taken, weeks 8, 9, 11, 13, 14, and 17 (Table 1)	Renal agenesis	1 measure taken, week 17 (Table 1)	Phenotyping170					measures.txt	Figshare	943485	http://dx.doi.org/10.6084/m9.figshare.943485	measures.txt can also be found at https://www.ebi.ac.uk/arrayexpress/experiments/E-MTAB-2332/files/
Outbred1151	Coat colour	Fear related behaviours	48 measurements taken between weeks 8 and 10 (Table 1)	Intraperitoneal Glucose Tolerance Test (IPGTT)	6 measures taken, week 11 (Table 1)	Blood pressure	12	Basal hematology	32 measures taken, week 13 (Table 1)	Basal immunology	34 measurements taken, week 13 (Table 1)	Experimental Autoimmune Encephalomyelitis (EAE)	Induced week 13, qualitative scoring between weeks 13 and 17 (Table 1)	Euthanasia and tissue dissection	121	All animals euthanized during week 17	Serum biochemistry	15 measures taken, week 17 (Table 1)	Arterial elastic lamina ruptures	6 measures taken, week 17 (Table 1)	Bone mass and strength	43 measures taken, week 17 (Table 1)	Wound healing	1 measure taken, weeks 7 and 17 (Table 1)	Body weight	6 measures taken, weeks 8, 9, 11, 13, 14, and 17 (Table 1)	Renal agenesis	1 measure taken, week 17 (Table 1)	Phenotyping171					measures.txt	Figshare	943485	http://dx.doi.org/10.6084/m9.figshare.943485	measures.txt can also be found at https://www.ebi.ac.uk/arrayexpress/experiments/E-MTAB-2332/files/
Outbred1152	Coat colour	Fear related behaviours	48 measurements taken between weeks 8 and 10 (Table 1)	Intraperitoneal Glucose Tolerance Test (IPGTT)	6 measures taken, week 11 (Table 1)	Blood pressure	12	Basal hematology	32 measures taken, week 13 (Table 1)	Basal immunology	34 measurements taken, week 13 (Table 1)	Experimental Autoimmune Encephalomyelitis (EAE)	Induced week 13, qualitative scoring between weeks 13 and 17 (Table 1)	Euthanasia and tissue dissection	121	All animals euthanized during week 17	Serum biochemistry	15 measures taken, week 17 (Table 1)	Arterial elastic lamina ruptures	6 measures taken, week 17 (Table 1)	Bone mass and strength	43 measures taken, week 17 (Table 1)	Wound healing	1 measure taken, weeks 7 and 17 (Table 1)	Body weight	6 measures taken, weeks 8, 9, 11, 13, 14, and 17 (Table 1)	Renal agenesis	1 measure taken, week 17 (Table 1)	Phenotyping172					measures.txt	Figshare	943485	http://dx.doi.org/10.6084/m9.figshare.943485	measures.txt can also be found at https://www.ebi.ac.uk/arrayexpress/experiments/E-MTAB-2332/files/
Outbred1153	Coat colour	Fear related behaviours	48 measurements taken between weeks 8 and 10 (Table 1)	Intraperitoneal Glucose Tolerance Test (IPGTT)	6 measures taken, week 11 (Table 1)	Blood pressure	13	Basal hematology	32 measures taken, week 13 (Table 1)	Basal immunology	34 measurements taken, week 13 (Table 1)	Experimental Autoimmune Encephalomyelitis (EAE)	Induced week 13, qualitative scoring between weeks 13 and 17 (Table 1)	Euthanasia and tissue dissection	121	All animals euthanized during week 17	Serum biochemistry	15 measures taken, week 17 (Table 1)	Arterial elastic lamina ruptures	6 measures taken, week 17 (Table 1)	Bone mass and strength	43 measures taken, week 17 (Table 1)	Wound healing	1 measure taken, weeks 7 and 17 (Table 1)	Body weight	6 measures taken, weeks 8, 9, 11, 13, 14, and 17 (Table 1)	Renal agenesis	1 measure taken, week 17 (Table 1)	Phenotyping173					measures.txt	Figshare	943485	http://dx.doi.org/10.6084/m9.figshare.943485	measures.txt can also be found at https://www.ebi.ac.uk/arrayexpress/experiments/E-MTAB-2332/files/
Outbred1154	Coat colour	Fear related behaviours	48 measurements taken between weeks 8 and 10 (Table 1)	Intraperitoneal Glucose Tolerance Test (IPGTT)	6 measures taken, week 11 (Table 1)	Blood pressure	13	Basal hematology	32 measures taken, week 13 (Table 1)	Basal immunology	34 measurements taken, week 13 (Table 1)	Experimental Autoimmune Encephalomyelitis (EAE)	Induced week 13, qualitative scoring between weeks 13 and 17 (Table 1)	Euthanasia and tissue dissection	121	All animals euthanized during week 17	Serum biochemistry	15 measures taken, week 17 (Table 1)	Arterial elastic lamina ruptures	6 measures taken, week 17 (Table 1)	Bone mass and strength	43 measures taken, week 17 (Table 1)	Wound healing	1 measure taken, weeks 7 and 17 (Table 1)	Body weight	6 measures taken, weeks 8, 9, 11, 13, 14, and 17 (Table 1)	Renal agenesis	1 measure taken, week 17 (Table 1)	Phenotyping174					measures.txt	Figshare	943485	http://dx.doi.org/10.6084/m9.figshare.943485	measures.txt can also be found at https://www.ebi.ac.uk/arrayexpress/experiments/E-MTAB-2332/files/
Outbred1155	Coat colour	Fear related behaviours	48 measurements taken between weeks 8 and 10 (Table 1)	Intraperitoneal Glucose Tolerance Test (IPGTT)	6 measures taken, week 11 (Table 1)	Blood pressure	13	Basal hematology	32 measures taken, week 13 (Table 1)	Basal immunology	34 measurements taken, week 13 (Table 1)	Experimental Autoimmune Encephalomyelitis (EAE)	Induced week 13, qualitative scoring between weeks 13 and 17 (Table 1)	Euthanasia and tissue dissection	118	All animals euthanized during week 17	Serum biochemistry	15 measures taken, week 17 (Table 1)	Arterial elastic lamina ruptures	6 measures taken, week 17 (Table 1)	Bone mass and strength	43 measures taken, week 17 (Table 1)	Wound healing	1 measure taken, weeks 7 and 17 (Table 1)	Body weight	6 measures taken, weeks 8, 9, 11, 13, 14, and 17 (Table 1)	Renal agenesis	1 measure taken, week 17 (Table 1)	Phenotyping175					measures.txt	Figshare	943485	http://dx.doi.org/10.6084/m9.figshare.943485	measures.txt can also be found at https://www.ebi.ac.uk/arrayexpress/experiments/E-MTAB-2332/files/
Outbred1156	Coat colour	Fear related behaviours	48 measurements taken between weeks 8 and 10 (Table 1)	Intraperitoneal Glucose Tolerance Test (IPGTT)	6 measures taken, week 11 (Table 1)	Blood pressure	12	Basal hematology	32 measures taken, week 13 (Table 1)	Basal immunology	34 measurements taken, week 13 (Table 1)	Experimental Autoimmune Encephalomyelitis (EAE)	Induced week 13, qualitative scoring between weeks 13 and 17 (Table 1)	Euthanasia and tissue dissection	118	All animals euthanized during week 17	Serum biochemistry	15 measures taken, week 17 (Table 1)	Arterial elastic lamina ruptures	6 measures taken, week 17 (Table 1)	Bone mass and strength	43 measures taken, week 17 (Table 1)	Wound healing	1 measure taken, weeks 7 and 17 (Table 1)	Body weight	6 measures taken, weeks 8, 9, 11, 13, 14, and 17 (Table 1)	Renal agenesis	1 measure taken, week 17 (Table 1)	Phenotyping176					measures.txt	Figshare	943485	http://dx.doi.org/10.6084/m9.figshare.943485	measures.txt can also be found at https://www.ebi.ac.uk/arrayexpress/experiments/E-MTAB-2332/files/
Outbred1157	Coat colour	Fear related behaviours	48 measurements taken between weeks 8 and 10 (Table 1)	Intraperitoneal Glucose Tolerance Test (IPGTT)	6 measures taken, week 11 (Table 1)	Blood pressure	12	Basal hematology	32 measures taken, week 13 (Table 1)	Basal immunology	34 measurements taken, week 13 (Table 1)	Experimental Autoimmune Encephalomyelitis (EAE)	Induced week 13, qualitative scoring between weeks 13 and 17 (Table 1)	Euthanasia and tissue dissection	118	All animals euthanized during week 17	Serum biochemistry	15 measures taken, week 17 (Table 1)	Arterial elastic lamina ruptures	6 measures taken, week 17 (Table 1)	Bone mass and strength	43 measures taken, week 17 (Table 1)	Wound healing	1 measure taken, weeks 7 and 17 (Table 1)	Body weight	6 measures taken, weeks 8, 9, 11, 13, 14, and 17 (Table 1)	Renal agenesis	1 measure taken, week 17 (Table 1)	Phenotyping177					measures.txt	Figshare	943485	http://dx.doi.org/10.6084/m9.figshare.943485	measures.txt can also be found at https://www.ebi.ac.uk/arrayexpress/experiments/E-MTAB-2332/files/
Outbred1158	Coat colour	Fear related behaviours	48 measurements taken between weeks 8 and 10 (Table 1)	Intraperitoneal Glucose Tolerance Test (IPGTT)	6 measures taken, week 11 (Table 1)	Blood pressure	12	Basal hematology	32 measures taken, week 13 (Table 1)	Basal immunology	34 measurements taken, week 13 (Table 1)	Experimental Autoimmune Encephalomyelitis (EAE)	Induced week 13, qualitative scoring between weeks 13 and 17 (Table 1)	Euthanasia and tissue dissection	118	All animals euthanized during week 17	Serum biochemistry	15 measures taken, week 17 (Table 1)	Arterial elastic lamina ruptures	6 measures taken, week 17 (Table 1)	Bone mass and strength	43 measures taken, week 17 (Table 1)	Wound healing	1 measure taken, weeks 7 and 17 (Table 1)	Body weight	6 measures taken, weeks 8, 9, 11, 13, 14, and 17 (Table 1)	Renal agenesis	1 measure taken, week 17 (Table 1)	Phenotyping178					measures.txt	Figshare	943485	http://dx.doi.org/10.6084/m9.figshare.943485	measures.txt can also be found at https://www.ebi.ac.uk/arrayexpress/experiments/E-MTAB-2332/files/
Outbred1159	Coat colour	Fear related behaviours	48 measurements taken between weeks 8 and 10 (Table 1)	Intraperitoneal Glucose Tolerance Test (IPGTT)	6 measures taken, week 11 (Table 1)	Blood pressure	12	Basal hematology	32 measures taken, week 13 (Table 1)	Basal immunology	34 measurements taken, week 13 (Table 1)	Experimental Autoimmune Encephalomyelitis (EAE)	Induced week 13, qualitative scoring between weeks 13 and 17 (Table 1)	Euthanasia and tissue dissection	114	All animals euthanized during week 17	Serum biochemistry	15 measures taken, week 17 (Table 1)	Arterial elastic lamina ruptures	6 measures taken, week 17 (Table 1)	Bone mass and strength	43 measures taken, week 17 (Table 1)	Wound healing	1 measure taken, weeks 7 and 17 (Table 1)	Body weight	6 measures taken, weeks 8, 9, 11, 13, 14, and 17 (Table 1)	Renal agenesis	1 measure taken, week 17 (Table 1)	Phenotyping179					measures.txt	Figshare	943485	http://dx.doi.org/10.6084/m9.figshare.943485	measures.txt can also be found at https://www.ebi.ac.uk/arrayexpress/experiments/E-MTAB-2332/files/
Outbred116	Coat colour	Fear related behaviours	48 measurements taken between weeks 8 and 10 (Table 1)	Intraperitoneal Glucose Tolerance Test (IPGTT)	6 measures taken, week 11 (Table 1)	Blood pressure	16	Basal hematology	32 measures taken, week 13 (Table 1)	Basal immunology	34 measurements taken, week 13 (Table 1)	Experimental Autoimmune Encephalomyelitis (EAE)	Induced week 13, qualitative scoring between weeks 13 and 17 (Table 1)	Euthanasia and tissue dissection	N/A	All animals euthanized during week 17	Serum biochemistry	15 measures taken, week 17 (Table 1)	Arterial elastic lamina ruptures	6 measures taken, week 17 (Table 1)	Bone mass and strength	43 measures taken, week 17 (Table 1)	Wound healing	1 measure taken, weeks 7 and 17 (Table 1)	Body weight	6 measures taken, weeks 8, 9, 11, 13, 14, and 17 (Table 1)	Renal agenesis	1 measure taken, week 17 (Table 1)	Phenotyping180					measures.txt	Figshare	943485	http://dx.doi.org/10.6084/m9.figshare.943485	measures.txt can also be found at https://www.ebi.ac.uk/arrayexpress/experiments/E-MTAB-2332/files/
Outbred1160	Coat colour	Fear related behaviours	48 measurements taken between weeks 8 and 10 (Table 1)	Intraperitoneal Glucose Tolerance Test (IPGTT)	6 measures taken, week 11 (Table 1)	Blood pressure	12	Basal hematology	32 measures taken, week 13 (Table 1)	Basal immunology	34 measurements taken, week 13 (Table 1)	Experimental Autoimmune Encephalomyelitis (EAE)	Induced week 13, qualitative scoring between weeks 13 and 17 (Table 1)	Euthanasia and tissue dissection	114	All animals euthanized during week 17	Serum biochemistry	15 measures taken, week 17 (Table 1)	Arterial elastic lamina ruptures	6 measures taken, week 17 (Table 1)	Bone mass and strength	43 measures taken, week 17 (Table 1)	Wound healing	1 measure taken, weeks 7 and 17 (Table 1)	Body weight	6 measures taken, weeks 8, 9, 11, 13, 14, and 17 (Table 1)	Renal agenesis	1 measure taken, week 17 (Table 1)	Phenotyping181					measures.txt	Figshare	943485	http://dx.doi.org/10.6084/m9.figshare.943485	measures.txt can also be found at https://www.ebi.ac.uk/arrayexpress/experiments/E-MTAB-2332/files/
Outbred1161	Coat colour	Fear related behaviours	48 measurements taken between weeks 8 and 10 (Table 1)	Intraperitoneal Glucose Tolerance Test (IPGTT)	6 measures taken, week 11 (Table 1)	Blood pressure	12	Basal hematology	32 measures taken, week 13 (Table 1)	Basal immunology	34 measurements taken, week 13 (Table 1)	Experimental Autoimmune Encephalomyelitis (EAE)	Induced week 13, qualitative scoring between weeks 13 and 17 (Table 1)	Euthanasia and tissue dissection	114	All animals euthanized during week 17	Serum biochemistry	15 measures taken, week 17 (Table 1)	Arterial elastic lamina ruptures	6 measures taken, week 17 (Table 1)	Bone mass and strength	43 measures taken, week 17 (Table 1)	Wound healing	1 measure taken, weeks 7 and 17 (Table 1)	Body weight	6 measures taken, weeks 8, 9, 11, 13, 14, and 17 (Table 1)	Renal agenesis	1 measure taken, week 17 (Table 1)	Phenotyping182					measures.txt	Figshare	943485	http://dx.doi.org/10.6084/m9.figshare.943485	measures.txt can also be found at https://www.ebi.ac.uk/arrayexpress/experiments/E-MTAB-2332/files/
Outbred1162	Coat colour	Fear related behaviours	48 measurements taken between weeks 8 and 10 (Table 1)	Intraperitoneal Glucose Tolerance Test (IPGTT)	6 measures taken, week 11 (Table 1)	Blood pressure	13	Basal hematology	32 measures taken, week 13 (Table 1)	Basal immunology	34 measurements taken, week 13 (Table 1)	Experimental Autoimmune Encephalomyelitis (EAE)	Induced week 13, qualitative scoring between weeks 13 and 17 (Table 1)	Euthanasia and tissue dissection	115	All animals euthanized during week 17	Serum biochemistry	15 measures taken, week 17 (Table 1)	Arterial elastic lamina ruptures	6 measures taken, week 17 (Table 1)	Bone mass and strength	43 measures taken, week 17 (Table 1)	Wound healing	1 measure taken, weeks 7 and 17 (Table 1)	Body weight	6 measures taken, weeks 8, 9, 11, 13, 14, and 17 (Table 1)	Renal agenesis	1 measure taken, week 17 (Table 1)	Phenotyping183					measures.txt	Figshare	943485	http://dx.doi.org/10.6084/m9.figshare.943485	measures.txt can also be found at https://www.ebi.ac.uk/arrayexpress/experiments/E-MTAB-2332/files/
Outbred1163	Coat colour	Fear related behaviours	48 measurements taken between weeks 8 and 10 (Table 1)	Intraperitoneal Glucose Tolerance Test (IPGTT)	6 measures taken, week 11 (Table 1)	Blood pressure	13	Basal hematology	32 measures taken, week 13 (Table 1)	Basal immunology	34 measurements taken, week 13 (Table 1)	Experimental Autoimmune Encephalomyelitis (EAE)	Induced week 13, qualitative scoring between weeks 13 and 17 (Table 1)	Euthanasia and tissue dissection	115	All animals euthanized during week 17	Serum biochemistry	15 measures taken, week 17 (Table 1)	Arterial elastic lamina ruptures	6 measures taken, week 17 (Table 1)	Bone mass and strength	43 measures taken, week 17 (Table 1)	Wound healing	1 measure taken, weeks 7 and 17 (Table 1)	Body weight	6 measures taken, weeks 8, 9, 11, 13, 14, and 17 (Table 1)	Renal agenesis	1 measure taken, week 17 (Table 1)	Phenotyping184					measures.txt	Figshare	943485	http://dx.doi.org/10.6084/m9.figshare.943485	measures.txt can also be found at https://www.ebi.ac.uk/arrayexpress/experiments/E-MTAB-2332/files/
Outbred1164	Coat colour	Fear related behaviours	48 measurements taken between weeks 8 and 10 (Table 1)	Intraperitoneal Glucose Tolerance Test (IPGTT)	6 measures taken, week 11 (Table 1)	Blood pressure	13	Basal hematology	32 measures taken, week 13 (Table 1)	Basal immunology	34 measurements taken, week 13 (Table 1)	Experimental Autoimmune Encephalomyelitis (EAE)	Induced week 13, qualitative scoring between weeks 13 and 17 (Table 1)	Euthanasia and tissue dissection	124	All animals euthanized during week 17	Serum biochemistry	15 measures taken, week 17 (Table 1)	Arterial elastic lamina ruptures	6 measures taken, week 17 (Table 1)	Bone mass and strength	43 measures taken, week 17 (Table 1)	Wound healing	1 measure taken, weeks 7 and 17 (Table 1)	Body weight	6 measures taken, weeks 8, 9, 11, 13, 14, and 17 (Table 1)	Renal agenesis	1 measure taken, week 17 (Table 1)	Phenotyping185					measures.txt	Figshare	943485	http://dx.doi.org/10.6084/m9.figshare.943485	measures.txt can also be found at https://www.ebi.ac.uk/arrayexpress/experiments/E-MTAB-2332/files/
Outbred1165	Coat colour	Fear related behaviours	48 measurements taken between weeks 8 and 10 (Table 1)	Intraperitoneal Glucose Tolerance Test (IPGTT)	6 measures taken, week 11 (Table 1)	Blood pressure	12	Basal hematology	32 measures taken, week 13 (Table 1)	Basal immunology	34 measurements taken, week 13 (Table 1)	Experimental Autoimmune Encephalomyelitis (EAE)	Induced week 13, qualitative scoring between weeks 13 and 17 (Table 1)	Euthanasia and tissue dissection	122	All animals euthanized during week 17	Serum biochemistry	15 measures taken, week 17 (Table 1)	Arterial elastic lamina ruptures	6 measures taken, week 17 (Table 1)	Bone mass and strength	43 measures taken, week 17 (Table 1)	Wound healing	1 measure taken, weeks 7 and 17 (Table 1)	Body weight	6 measures taken, weeks 8, 9, 11, 13, 14, and 17 (Table 1)	Renal agenesis	1 measure taken, week 17 (Table 1)	Phenotyping186					measures.txt	Figshare	943485	http://dx.doi.org/10.6084/m9.figshare.943485	measures.txt can also be found at https://www.ebi.ac.uk/arrayexpress/experiments/E-MTAB-2332/files/
Outbred1166	Coat colour	Fear related behaviours	48 measurements taken between weeks 8 and 10 (Table 1)	Intraperitoneal Glucose Tolerance Test (IPGTT)	6 measures taken, week 11 (Table 1)	Blood pressure	13	Basal hematology	32 measures taken, week 13 (Table 1)	Basal immunology	34 measurements taken, week 13 (Table 1)	Experimental Autoimmune Encephalomyelitis (EAE)	Induced week 13, qualitative scoring between weeks 13 and 17 (Table 1)	Euthanasia and tissue dissection	122	All animals euthanized during week 17	Serum biochemistry	15 measures taken, week 17 (Table 1)	Arterial elastic lamina ruptures	6 measures taken, week 17 (Table 1)	Bone mass and strength	43 measures taken, week 17 (Table 1)	Wound healing	1 measure taken, weeks 7 and 17 (Table 1)	Body weight	6 measures taken, weeks 8, 9, 11, 13, 14, and 17 (Table 1)	Renal agenesis	1 measure taken, week 17 (Table 1)	Phenotyping187					measures.txt	Figshare	943485	http://dx.doi.org/10.6084/m9.figshare.943485	measures.txt can also be found at https://www.ebi.ac.uk/arrayexpress/experiments/E-MTAB-2332/files/
Outbred1167	Coat colour	Fear related behaviours	48 measurements taken between weeks 8 and 10 (Table 1)	Intraperitoneal Glucose Tolerance Test (IPGTT)	6 measures taken, week 11 (Table 1)	Blood pressure	13	Basal hematology	32 measures taken, week 13 (Table 1)	Basal immunology	34 measurements taken, week 13 (Table 1)	Experimental Autoimmune Encephalomyelitis (EAE)	Induced week 13, qualitative scoring between weeks 13 and 17 (Table 1)	Euthanasia and tissue dissection	124	All animals euthanized during week 17	Serum biochemistry	15 measures taken, week 17 (Table 1)	Arterial elastic lamina ruptures	6 measures taken, week 17 (Table 1)	Bone mass and strength	43 measures taken, week 17 (Table 1)	Wound healing	1 measure taken, weeks 7 and 17 (Table 1)	Body weight	6 measures taken, weeks 8, 9, 11, 13, 14, and 17 (Table 1)	Renal agenesis	1 measure taken, week 17 (Table 1)	Phenotyping188					measures.txt	Figshare	943485	http://dx.doi.org/10.6084/m9.figshare.943485	measures.txt can also be found at https://www.ebi.ac.uk/arrayexpress/experiments/E-MTAB-2332/files/
Outbred1168	Coat colour	Fear related behaviours	48 measurements taken between weeks 8 and 10 (Table 1)	Intraperitoneal Glucose Tolerance Test (IPGTT)	6 measures taken, week 11 (Table 1)	Blood pressure	15	Basal hematology	32 measures taken, week 13 (Table 1)	Basal immunology	34 measurements taken, week 13 (Table 1)	Experimental Autoimmune Encephalomyelitis (EAE)	Induced week 13, qualitative scoring between weeks 13 and 17 (Table 1)	Euthanasia and tissue dissection	124	All animals euthanized during week 17	Serum biochemistry	15 measures taken, week 17 (Table 1)	Arterial elastic lamina ruptures	6 measures taken, week 17 (Table 1)	Bone mass and strength	43 measures taken, week 17 (Table 1)	Wound healing	1 measure taken, weeks 7 and 17 (Table 1)	Body weight	6 measures taken, weeks 8, 9, 11, 13, 14, and 17 (Table 1)	Renal agenesis	1 measure taken, week 17 (Table 1)	Phenotyping189					measures.txt	Figshare	943485	http://dx.doi.org/10.6084/m9.figshare.943485	measures.txt can also be found at https://www.ebi.ac.uk/arrayexpress/experiments/E-MTAB-2332/files/
Outbred1169	Coat colour	Fear related behaviours	48 measurements taken between weeks 8 and 10 (Table 1)	Intraperitoneal Glucose Tolerance Test (IPGTT)	6 measures taken, week 11 (Table 1)	Blood pressure	15	Basal hematology	32 measures taken, week 13 (Table 1)	Basal immunology	34 measurements taken, week 13 (Table 1)	Experimental Autoimmune Encephalomyelitis (EAE)	Induced week 13, qualitative scoring between weeks 13 and 17 (Table 1)	Euthanasia and tissue dissection	124	All animals euthanized during week 17	Serum biochemistry	15 measures taken, week 17 (Table 1)	Arterial elastic lamina ruptures	6 measures taken, week 17 (Table 1)	Bone mass and strength	43 measures taken, week 17 (Table 1)	Wound healing	1 measure taken, weeks 7 and 17 (Table 1)	Body weight	6 measures taken, weeks 8, 9, 11, 13, 14, and 17 (Table 1)	Renal agenesis	1 measure taken, week 17 (Table 1)	Phenotyping190					measures.txt	Figshare	943485	http://dx.doi.org/10.6084/m9.figshare.943485	measures.txt can also be found at https://www.ebi.ac.uk/arrayexpress/experiments/E-MTAB-2332/files/
Outbred117	Coat colour	Fear related behaviours	48 measurements taken between weeks 8 and 10 (Table 1)	Intraperitoneal Glucose Tolerance Test (IPGTT)	6 measures taken, week 11 (Table 1)	Blood pressure	16	Basal hematology	32 measures taken, week 13 (Table 1)	Basal immunology	34 measurements taken, week 13 (Table 1)	Experimental Autoimmune Encephalomyelitis (EAE)	Induced week 13, qualitative scoring between weeks 13 and 17 (Table 1)	Euthanasia and tissue dissection	N/A	All animals euthanized during week 17	Serum biochemistry	15 measures taken, week 17 (Table 1)	Arterial elastic lamina ruptures	6 measures taken, week 17 (Table 1)	Bone mass and strength	43 measures taken, week 17 (Table 1)	Wound healing	1 measure taken, weeks 7 and 17 (Table 1)	Body weight	6 measures taken, weeks 8, 9, 11, 13, 14, and 17 (Table 1)	Renal agenesis	1 measure taken, week 17 (Table 1)	Phenotyping191					measures.txt	Figshare	943485	http://dx.doi.org/10.6084/m9.figshare.943485	measures.txt can also be found at https://www.ebi.ac.uk/arrayexpress/experiments/E-MTAB-2332/files/
Outbred1170	Coat colour	Fear related behaviours	48 measurements taken between weeks 8 and 10 (Table 1)	Intraperitoneal Glucose Tolerance Test (IPGTT)	6 measures taken, week 11 (Table 1)	Blood pressure	14	Basal hematology	32 measures taken, week 13 (Table 1)	Basal immunology	34 measurements taken, week 13 (Table 1)	Experimental Autoimmune Encephalomyelitis (EAE)	Induced week 13, qualitative scoring between weeks 13 and 17 (Table 1)	Euthanasia and tissue dissection	124	All animals euthanized during week 17	Serum biochemistry	15 measures taken, week 17 (Table 1)	Arterial elastic lamina ruptures	6 measures taken, week 17 (Table 1)	Bone mass and strength	43 measures taken, week 17 (Table 1)	Wound healing	1 measure taken, weeks 7 and 17 (Table 1)	Body weight	6 measures taken, weeks 8, 9, 11, 13, 14, and 17 (Table 1)	Renal agenesis	1 measure taken, week 17 (Table 1)	Phenotyping192					measures.txt	Figshare	943485	http://dx.doi.org/10.6084/m9.figshare.943485	measures.txt can also be found at https://www.ebi.ac.uk/arrayexpress/experiments/E-MTAB-2332/files/
Outbred1171	Coat colour	Fear related behaviours	48 measurements taken between weeks 8 and 10 (Table 1)	Intraperitoneal Glucose Tolerance Test (IPGTT)	6 measures taken, week 11 (Table 1)	Blood pressure	14	Basal hematology	32 measures taken, week 13 (Table 1)	Basal immunology	34 measurements taken, week 13 (Table 1)	Experimental Autoimmune Encephalomyelitis (EAE)	Induced week 13, qualitative scoring between weeks 13 and 17 (Table 1)	Euthanasia and tissue dissection	124	All animals euthanized during week 17	Serum biochemistry	15 measures taken, week 17 (Table 1)	Arterial elastic lamina ruptures	6 measures taken, week 17 (Table 1)	Bone mass and strength	43 measures taken, week 17 (Table 1)	Wound healing	1 measure taken, weeks 7 and 17 (Table 1)	Body weight	6 measures taken, weeks 8, 9, 11, 13, 14, and 17 (Table 1)	Renal agenesis	1 measure taken, week 17 (Table 1)	Phenotyping193					measures.txt	Figshare	943485	http://dx.doi.org/10.6084/m9.figshare.943485	measures.txt can also be found at https://www.ebi.ac.uk/arrayexpress/experiments/E-MTAB-2332/files/
Outbred1172	Coat colour	Fear related behaviours	48 measurements taken between weeks 8 and 10 (Table 1)	Intraperitoneal Glucose Tolerance Test (IPGTT)	6 measures taken, week 11 (Table 1)	Blood pressure	14	Basal hematology	32 measures taken, week 13 (Table 1)	Basal immunology	34 measurements taken, week 13 (Table 1)	Experimental Autoimmune Encephalomyelitis (EAE)	Induced week 13, qualitative scoring between weeks 13 and 17 (Table 1)	Euthanasia and tissue dissection	124	All animals euthanized during week 17	Serum biochemistry	15 measures taken, week 17 (Table 1)	Arterial elastic lamina ruptures	6 measures taken, week 17 (Table 1)	Bone mass and strength	43 measures taken, week 17 (Table 1)	Wound healing	1 measure taken, weeks 7 and 17 (Table 1)	Body weight	6 measures taken, weeks 8, 9, 11, 13, 14, and 17 (Table 1)	Renal agenesis	1 measure taken, week 17 (Table 1)	Phenotyping194					measures.txt	Figshare	943485	http://dx.doi.org/10.6084/m9.figshare.943485	measures.txt can also be found at https://www.ebi.ac.uk/arrayexpress/experiments/E-MTAB-2332/files/
Outbred1173	Coat colour	Fear related behaviours	48 measurements taken between weeks 8 and 10 (Table 1)	Intraperitoneal Glucose Tolerance Test (IPGTT)	6 measures taken, week 11 (Table 1)	Blood pressure	14	Basal hematology	32 measures taken, week 13 (Table 1)	Basal immunology	34 measurements taken, week 13 (Table 1)	Experimental Autoimmune Encephalomyelitis (EAE)	Induced week 13, qualitative scoring between weeks 13 and 17 (Table 1)	Euthanasia and tissue dissection	124	All animals euthanized during week 17	Serum biochemistry	15 measures taken, week 17 (Table 1)	Arterial elastic lamina ruptures	6 measures taken, week 17 (Table 1)	Bone mass and strength	43 measures taken, week 17 (Table 1)	Wound healing	1 measure taken, weeks 7 and 17 (Table 1)	Body weight	6 measures taken, weeks 8, 9, 11, 13, 14, and 17 (Table 1)	Renal agenesis	1 measure taken, week 17 (Table 1)	Phenotyping195					measures.txt	Figshare	943485	http://dx.doi.org/10.6084/m9.figshare.943485	measures.txt can also be found at https://www.ebi.ac.uk/arrayexpress/experiments/E-MTAB-2332/files/
Outbred1174	Coat colour	Fear related behaviours	48 measurements taken between weeks 8 and 10 (Table 1)	Intraperitoneal Glucose Tolerance Test (IPGTT)	6 measures taken, week 11 (Table 1)	Blood pressure	14	Basal hematology	32 measures taken, week 13 (Table 1)	Basal immunology	34 measurements taken, week 13 (Table 1)	Experimental Autoimmune Encephalomyelitis (EAE)	Induced week 13, qualitative scoring between weeks 13 and 17 (Table 1)	Euthanasia and tissue dissection	122	All animals euthanized during week 17	Serum biochemistry	15 measures taken, week 17 (Table 1)	Arterial elastic lamina ruptures	6 measures taken, week 17 (Table 1)	Bone mass and strength	43 measures taken, week 17 (Table 1)	Wound healing	1 measure taken, weeks 7 and 17 (Table 1)	Body weight	6 measures taken, weeks 8, 9, 11, 13, 14, and 17 (Table 1)	Renal agenesis	1 measure taken, week 17 (Table 1)	Phenotyping196					measures.txt	Figshare	943485	http://dx.doi.org/10.6084/m9.figshare.943485	measures.txt can also be found at https://www.ebi.ac.uk/arrayexpress/experiments/E-MTAB-2332/files/
Outbred1175	Coat colour	Fear related behaviours	48 measurements taken between weeks 8 and 10 (Table 1)	Intraperitoneal Glucose Tolerance Test (IPGTT)	6 measures taken, week 11 (Table 1)	Blood pressure	15	Basal hematology	32 measures taken, week 13 (Table 1)	Basal immunology	34 measurements taken, week 13 (Table 1)	Experimental Autoimmune Encephalomyelitis (EAE)	Induced week 13, qualitative scoring between weeks 13 and 17 (Table 1)	Euthanasia and tissue dissection	122	All animals euthanized during week 17	Serum biochemistry	15 measures taken, week 17 (Table 1)	Arterial elastic lamina ruptures	6 measures taken, week 17 (Table 1)	Bone mass and strength	43 measures taken, week 17 (Table 1)	Wound healing	1 measure taken, weeks 7 and 17 (Table 1)	Body weight	6 measures taken, weeks 8, 9, 11, 13, 14, and 17 (Table 1)	Renal agenesis	1 measure taken, week 17 (Table 1)	Phenotyping197					measures.txt	Figshare	943485	http://dx.doi.org/10.6084/m9.figshare.943485	measures.txt can also be found at https://www.ebi.ac.uk/arrayexpress/experiments/E-MTAB-2332/files/
Outbred1176	Coat colour	Fear related behaviours	48 measurements taken between weeks 8 and 10 (Table 1)	Intraperitoneal Glucose Tolerance Test (IPGTT)	6 measures taken, week 11 (Table 1)	Blood pressure	15	Basal hematology	32 measures taken, week 13 (Table 1)	Basal immunology	34 measurements taken, week 13 (Table 1)	Experimental Autoimmune Encephalomyelitis (EAE)	Induced week 13, qualitative scoring between weeks 13 and 17 (Table 1)	Euthanasia and tissue dissection	127	All animals euthanized during week 17	Serum biochemistry	15 measures taken, week 17 (Table 1)	Arterial elastic lamina ruptures	6 measures taken, week 17 (Table 1)	Bone mass and strength	43 measures taken, week 17 (Table 1)	Wound healing	1 measure taken, weeks 7 and 17 (Table 1)	Body weight	6 measures taken, weeks 8, 9, 11, 13, 14, and 17 (Table 1)	Renal agenesis	1 measure taken, week 17 (Table 1)	Phenotyping198					measures.txt	Figshare	943485	http://dx.doi.org/10.6084/m9.figshare.943485	measures.txt can also be found at https://www.ebi.ac.uk/arrayexpress/experiments/E-MTAB-2332/files/
Outbred1177	Coat colour	Fear related behaviours	48 measurements taken between weeks 8 and 10 (Table 1)	Intraperitoneal Glucose Tolerance Test (IPGTT)	6 measures taken, week 11 (Table 1)	Blood pressure	15	Basal hematology	32 measures taken, week 13 (Table 1)	Basal immunology	34 measurements taken, week 13 (Table 1)	Experimental Autoimmune Encephalomyelitis (EAE)	Induced week 13, qualitative scoring between weeks 13 and 17 (Table 1)	Euthanasia and tissue dissection	125	All animals euthanized during week 17	Serum biochemistry	15 measures taken, week 17 (Table 1)	Arterial elastic lamina ruptures	6 measures taken, week 17 (Table 1)	Bone mass and strength	43 measures taken, week 17 (Table 1)	Wound healing	1 measure taken, weeks 7 and 17 (Table 1)	Body weight	6 measures taken, weeks 8, 9, 11, 13, 14, and 17 (Table 1)	Renal agenesis	1 measure taken, week 17 (Table 1)	Phenotyping199					measures.txt	Figshare	943485	http://dx.doi.org/10.6084/m9.figshare.943485	measures.txt can also be found at https://www.ebi.ac.uk/arrayexpress/experiments/E-MTAB-2332/files/
Outbred1178	Coat colour	Fear related behaviours	48 measurements taken between weeks 8 and 10 (Table 1)	Intraperitoneal Glucose Tolerance Test (IPGTT)	6 measures taken, week 11 (Table 1)	Blood pressure	15	Basal hematology	32 measures taken, week 13 (Table 1)	Basal immunology	34 measurements taken, week 13 (Table 1)	Experimental Autoimmune Encephalomyelitis (EAE)	Induced week 13, qualitative scoring between weeks 13 and 17 (Table 1)	Euthanasia and tissue dissection	125	All animals euthanized during week 17	Serum biochemistry	15 measures taken, week 17 (Table 1)	Arterial elastic lamina ruptures	6 measures taken, week 17 (Table 1)	Bone mass and strength	43 measures taken, week 17 (Table 1)	Wound healing	1 measure taken, weeks 7 and 17 (Table 1)	Body weight	6 measures taken, weeks 8, 9, 11, 13, 14, and 17 (Table 1)	Renal agenesis	1 measure taken, week 17 (Table 1)	Phenotyping200					measures.txt	Figshare	943485	http://dx.doi.org/10.6084/m9.figshare.943485	measures.txt can also be found at https://www.ebi.ac.uk/arrayexpress/experiments/E-MTAB-2332/files/
Outbred1179	Coat colour	Fear related behaviours	48 measurements taken between weeks 8 and 10 (Table 1)	Intraperitoneal Glucose Tolerance Test (IPGTT)	6 measures taken, week 11 (Table 1)	Blood pressure	15	Basal hematology	32 measures taken, week 13 (Table 1)	Basal immunology	34 measurements taken, week 13 (Table 1)	Experimental Autoimmune Encephalomyelitis (EAE)	Induced week 13, qualitative scoring between weeks 13 and 17 (Table 1)	Euthanasia and tissue dissection	125	All animals euthanized during week 17	Serum biochemistry	15 measures taken, week 17 (Table 1)	Arterial elastic lamina ruptures	6 measures taken, week 17 (Table 1)	Bone mass and strength	43 measures taken, week 17 (Table 1)	Wound healing	1 measure taken, weeks 7 and 17 (Table 1)	Body weight	6 measures taken, weeks 8, 9, 11, 13, 14, and 17 (Table 1)	Renal agenesis	1 measure taken, week 17 (Table 1)	Phenotyping201					measures.txt	Figshare	943485	http://dx.doi.org/10.6084/m9.figshare.943485	measures.txt can also be found at https://www.ebi.ac.uk/arrayexpress/experiments/E-MTAB-2332/files/
Outbred118	Coat colour	Fear related behaviours	48 measurements taken between weeks 8 and 10 (Table 1)	Intraperitoneal Glucose Tolerance Test (IPGTT)	6 measures taken, week 11 (Table 1)	Blood pressure	16	Basal hematology	32 measures taken, week 13 (Table 1)	Basal immunology	34 measurements taken, week 13 (Table 1)	Experimental Autoimmune Encephalomyelitis (EAE)	Induced week 13, qualitative scoring between weeks 13 and 17 (Table 1)	Euthanasia and tissue dissection	N/A	All animals euthanized during week 17	Serum biochemistry	15 measures taken, week 17 (Table 1)	Arterial elastic lamina ruptures	6 measures taken, week 17 (Table 1)	Bone mass and strength	43 measures taken, week 17 (Table 1)	Wound healing	1 measure taken, weeks 7 and 17 (Table 1)	Body weight	6 measures taken, weeks 8, 9, 11, 13, 14, and 17 (Table 1)	Renal agenesis	1 measure taken, week 17 (Table 1)	Phenotyping202					measures.txt	Figshare	943485	http://dx.doi.org/10.6084/m9.figshare.943485	measures.txt can also be found at https://www.ebi.ac.uk/arrayexpress/experiments/E-MTAB-2332/files/
Outbred1180	Coat colour	Fear related behaviours	48 measurements taken between weeks 8 and 10 (Table 1)	Intraperitoneal Glucose Tolerance Test (IPGTT)	6 measures taken, week 11 (Table 1)	Blood pressure	15	Basal hematology	32 measures taken, week 13 (Table 1)	Basal immunology	34 measurements taken, week 13 (Table 1)	Experimental Autoimmune Encephalomyelitis (EAE)	Induced week 13, qualitative scoring between weeks 13 and 17 (Table 1)	Euthanasia and tissue dissection	122	All animals euthanized during week 17	Serum biochemistry	15 measures taken, week 17 (Table 1)	Arterial elastic lamina ruptures	6 measures taken, week 17 (Table 1)	Bone mass and strength	43 measures taken, week 17 (Table 1)	Wound healing	1 measure taken, weeks 7 and 17 (Table 1)	Body weight	6 measures taken, weeks 8, 9, 11, 13, 14, and 17 (Table 1)	Renal agenesis	1 measure taken, week 17 (Table 1)	Phenotyping203					measures.txt	Figshare	943485	http://dx.doi.org/10.6084/m9.figshare.943485	measures.txt can also be found at https://www.ebi.ac.uk/arrayexpress/experiments/E-MTAB-2332/files/
Outbred1181	Coat colour	Fear related behaviours	48 measurements taken between weeks 8 and 10 (Table 1)	Intraperitoneal Glucose Tolerance Test (IPGTT)	6 measures taken, week 11 (Table 1)	Blood pressure	15	Basal hematology	32 measures taken, week 13 (Table 1)	Basal immunology	34 measurements taken, week 13 (Table 1)	Experimental Autoimmune Encephalomyelitis (EAE)	Induced week 13, qualitative scoring between weeks 13 and 17 (Table 1)	Euthanasia and tissue dissection	122	All animals euthanized during week 17	Serum biochemistry	15 measures taken, week 17 (Table 1)	Arterial elastic lamina ruptures	6 measures taken, week 17 (Table 1)	Bone mass and strength	43 measures taken, week 17 (Table 1)	Wound healing	1 measure taken, weeks 7 and 17 (Table 1)	Body weight	6 measures taken, weeks 8, 9, 11, 13, 14, and 17 (Table 1)	Renal agenesis	1 measure taken, week 17 (Table 1)	Phenotyping204					measures.txt	Figshare	943485	http://dx.doi.org/10.6084/m9.figshare.943485	measures.txt can also be found at https://www.ebi.ac.uk/arrayexpress/experiments/E-MTAB-2332/files/
Outbred1182	Coat colour	Fear related behaviours	48 measurements taken between weeks 8 and 10 (Table 1)	Intraperitoneal Glucose Tolerance Test (IPGTT)	6 measures taken, week 11 (Table 1)	Blood pressure	15	Basal hematology	32 measures taken, week 13 (Table 1)	Basal immunology	34 measurements taken, week 13 (Table 1)	Experimental Autoimmune Encephalomyelitis (EAE)	Induced week 13, qualitative scoring between weeks 13 and 17 (Table 1)	Euthanasia and tissue dissection	122	All animals euthanized during week 17	Serum biochemistry	15 measures taken, week 17 (Table 1)	Arterial elastic lamina ruptures	6 measures taken, week 17 (Table 1)	Bone mass and strength	43 measures taken, week 17 (Table 1)	Wound healing	1 measure taken, weeks 7 and 17 (Table 1)	Body weight	6 measures taken, weeks 8, 9, 11, 13, 14, and 17 (Table 1)	Renal agenesis	1 measure taken, week 17 (Table 1)	Phenotyping205					measures.txt	Figshare	943485	http://dx.doi.org/10.6084/m9.figshare.943485	measures.txt can also be found at https://www.ebi.ac.uk/arrayexpress/experiments/E-MTAB-2332/files/
Outbred1183	Coat colour	Fear related behaviours	48 measurements taken between weeks 8 and 10 (Table 1)	Intraperitoneal Glucose Tolerance Test (IPGTT)	6 measures taken, week 11 (Table 1)	Blood pressure	15	Basal hematology	32 measures taken, week 13 (Table 1)	Basal immunology	34 measurements taken, week 13 (Table 1)	Experimental Autoimmune Encephalomyelitis (EAE)	Induced week 13, qualitative scoring between weeks 13 and 17 (Table 1)	Euthanasia and tissue dissection	122	All animals euthanized during week 17	Serum biochemistry	15 measures taken, week 17 (Table 1)	Arterial elastic lamina ruptures	6 measures taken, week 17 (Table 1)	Bone mass and strength	43 measures taken, week 17 (Table 1)	Wound healing	1 measure taken, weeks 7 and 17 (Table 1)	Body weight	6 measures taken, weeks 8, 9, 11, 13, 14, and 17 (Table 1)	Renal agenesis	1 measure taken, week 17 (Table 1)	Phenotyping206					measures.txt	Figshare	943485	http://dx.doi.org/10.6084/m9.figshare.943485	measures.txt can also be found at https://www.ebi.ac.uk/arrayexpress/experiments/E-MTAB-2332/files/
Outbred1184	Coat colour	Fear related behaviours	48 measurements taken between weeks 8 and 10 (Table 1)	Intraperitoneal Glucose Tolerance Test (IPGTT)	6 measures taken, week 11 (Table 1)	Blood pressure	15	Basal hematology	32 measures taken, week 13 (Table 1)	Basal immunology	34 measurements taken, week 13 (Table 1)	Experimental Autoimmune Encephalomyelitis (EAE)	Induced week 13, qualitative scoring between weeks 13 and 17 (Table 1)	Euthanasia and tissue dissection	122	All animals euthanized during week 17	Serum biochemistry	15 measures taken, week 17 (Table 1)	Arterial elastic lamina ruptures	6 measures taken, week 17 (Table 1)	Bone mass and strength	43 measures taken, week 17 (Table 1)	Wound healing	1 measure taken, weeks 7 and 17 (Table 1)	Body weight	6 measures taken, weeks 8, 9, 11, 13, 14, and 17 (Table 1)	Renal agenesis	1 measure taken, week 17 (Table 1)	Phenotyping207					measures.txt	Figshare	943485	http://dx.doi.org/10.6084/m9.figshare.943485	measures.txt can also be found at https://www.ebi.ac.uk/arrayexpress/experiments/E-MTAB-2332/files/
Outbred1185	Coat colour	Fear related behaviours	48 measurements taken between weeks 8 and 10 (Table 1)	Intraperitoneal Glucose Tolerance Test (IPGTT)	6 measures taken, week 11 (Table 1)	Blood pressure	15	Basal hematology	32 measures taken, week 13 (Table 1)	Basal immunology	34 measurements taken, week 13 (Table 1)	Experimental Autoimmune Encephalomyelitis (EAE)	Induced week 13, qualitative scoring between weeks 13 and 17 (Table 1)	Euthanasia and tissue dissection	122	All animals euthanized during week 17	Serum biochemistry	15 measures taken, week 17 (Table 1)	Arterial elastic lamina ruptures	6 measures taken, week 17 (Table 1)	Bone mass and strength	43 measures taken, week 17 (Table 1)	Wound healing	1 measure taken, weeks 7 and 17 (Table 1)	Body weight	6 measures taken, weeks 8, 9, 11, 13, 14, and 17 (Table 1)	Renal agenesis	1 measure taken, week 17 (Table 1)	Phenotyping208					measures.txt	Figshare	943485	http://dx.doi.org/10.6084/m9.figshare.943485	measures.txt can also be found at https://www.ebi.ac.uk/arrayexpress/experiments/E-MTAB-2332/files/
Outbred1186	Coat colour	Fear related behaviours	48 measurements taken between weeks 8 and 10 (Table 1)	Intraperitoneal Glucose Tolerance Test (IPGTT)	6 measures taken, week 11 (Table 1)	Blood pressure	16	Basal hematology	32 measures taken, week 13 (Table 1)	Basal immunology	34 measurements taken, week 13 (Table 1)	Experimental Autoimmune Encephalomyelitis (EAE)	Induced week 13, qualitative scoring between weeks 13 and 17 (Table 1)	Euthanasia and tissue dissection	122	All animals euthanized during week 17	Serum biochemistry	15 measures taken, week 17 (Table 1)	Arterial elastic lamina ruptures	6 measures taken, week 17 (Table 1)	Bone mass and strength	43 measures taken, week 17 (Table 1)	Wound healing	1 measure taken, weeks 7 and 17 (Table 1)	Body weight	6 measures taken, weeks 8, 9, 11, 13, 14, and 17 (Table 1)	Renal agenesis	1 measure taken, week 17 (Table 1)	Phenotyping209					measures.txt	Figshare	943485	http://dx.doi.org/10.6084/m9.figshare.943485	measures.txt can also be found at https://www.ebi.ac.uk/arrayexpress/experiments/E-MTAB-2332/files/
Outbred1187	Coat colour	Fear related behaviours	48 measurements taken between weeks 8 and 10 (Table 1)	Intraperitoneal Glucose Tolerance Test (IPGTT)	6 measures taken, week 11 (Table 1)	Blood pressure	16	Basal hematology	32 measures taken, week 13 (Table 1)	Basal immunology	34 measurements taken, week 13 (Table 1)	Experimental Autoimmune Encephalomyelitis (EAE)	Induced week 13, qualitative scoring between weeks 13 and 17 (Table 1)	Euthanasia and tissue dissection	122	All animals euthanized during week 17	Serum biochemistry	15 measures taken, week 17 (Table 1)	Arterial elastic lamina ruptures	6 measures taken, week 17 (Table 1)	Bone mass and strength	43 measures taken, week 17 (Table 1)	Wound healing	1 measure taken, weeks 7 and 17 (Table 1)	Body weight	6 measures taken, weeks 8, 9, 11, 13, 14, and 17 (Table 1)	Renal agenesis	1 measure taken, week 17 (Table 1)	Phenotyping210					measures.txt	Figshare	943485	http://dx.doi.org/10.6084/m9.figshare.943485	measures.txt can also be found at https://www.ebi.ac.uk/arrayexpress/experiments/E-MTAB-2332/files/
Outbred1188	Coat colour	Fear related behaviours	48 measurements taken between weeks 8 and 10 (Table 1)	Intraperitoneal Glucose Tolerance Test (IPGTT)	6 measures taken, week 11 (Table 1)	Blood pressure	15	Basal hematology	32 measures taken, week 13 (Table 1)	Basal immunology	34 measurements taken, week 13 (Table 1)	Experimental Autoimmune Encephalomyelitis (EAE)	Induced week 13, qualitative scoring between weeks 13 and 17 (Table 1)	Euthanasia and tissue dissection	122	All animals euthanized during week 17	Serum biochemistry	15 measures taken, week 17 (Table 1)	Arterial elastic lamina ruptures	6 measures taken, week 17 (Table 1)	Bone mass and strength	43 measures taken, week 17 (Table 1)	Wound healing	1 measure taken, weeks 7 and 17 (Table 1)	Body weight	6 measures taken, weeks 8, 9, 11, 13, 14, and 17 (Table 1)	Renal agenesis	1 measure taken, week 17 (Table 1)	Phenotyping211					measures.txt	Figshare	943485	http://dx.doi.org/10.6084/m9.figshare.943485	measures.txt can also be found at https://www.ebi.ac.uk/arrayexpress/experiments/E-MTAB-2332/files/
Outbred1189	Coat colour	Fear related behaviours	48 measurements taken between weeks 8 and 10 (Table 1)	Intraperitoneal Glucose Tolerance Test (IPGTT)	6 measures taken, week 11 (Table 1)	Blood pressure	N/A	Basal hematology	32 measures taken, week 13 (Table 1)	Basal immunology	34 measurements taken, week 13 (Table 1)	Experimental Autoimmune Encephalomyelitis (EAE)	Induced week 13, qualitative scoring between weeks 13 and 17 (Table 1)	Euthanasia and tissue dissection	122	All animals euthanized during week 17	Serum biochemistry	15 measures taken, week 17 (Table 1)	Arterial elastic lamina ruptures	6 measures taken, week 17 (Table 1)	Bone mass and strength	43 measures taken, week 17 (Table 1)	Wound healing	1 measure taken, weeks 7 and 17 (Table 1)	Body weight	6 measures taken, weeks 8, 9, 11, 13, 14, and 17 (Table 1)	Renal agenesis	1 measure taken, week 17 (Table 1)	Phenotyping212					measures.txt	Figshare	943485	http://dx.doi.org/10.6084/m9.figshare.943485	measures.txt can also be found at https://www.ebi.ac.uk/arrayexpress/experiments/E-MTAB-2332/files/
Outbred119	Coat colour	Fear related behaviours	48 measurements taken between weeks 8 and 10 (Table 1)	Intraperitoneal Glucose Tolerance Test (IPGTT)	6 measures taken, week 11 (Table 1)	Blood pressure	16	Basal hematology	32 measures taken, week 13 (Table 1)	Basal immunology	34 measurements taken, week 13 (Table 1)	Experimental Autoimmune Encephalomyelitis (EAE)	Induced week 13, qualitative scoring between weeks 13 and 17 (Table 1)	Euthanasia and tissue dissection	N/A	All animals euthanized during week 17	Serum biochemistry	15 measures taken, week 17 (Table 1)	Arterial elastic lamina ruptures	6 measures taken, week 17 (Table 1)	Bone mass and strength	43 measures taken, week 17 (Table 1)	Wound healing	1 measure taken, weeks 7 and 17 (Table 1)	Body weight	6 measures taken, weeks 8, 9, 11, 13, 14, and 17 (Table 1)	Renal agenesis	1 measure taken, week 17 (Table 1)	Phenotyping213					measures.txt	Figshare	943485	http://dx.doi.org/10.6084/m9.figshare.943485	measures.txt can also be found at https://www.ebi.ac.uk/arrayexpress/experiments/E-MTAB-2332/files/
Outbred1190	Coat colour	Fear related behaviours	48 measurements taken between weeks 8 and 10 (Table 1)	Intraperitoneal Glucose Tolerance Test (IPGTT)	6 measures taken, week 11 (Table 1)	Blood pressure	16	Basal hematology	32 measures taken, week 13 (Table 1)	Basal immunology	34 measurements taken, week 13 (Table 1)	Experimental Autoimmune Encephalomyelitis (EAE)	Induced week 13, qualitative scoring between weeks 13 and 17 (Table 1)	Euthanasia and tissue dissection	122	All animals euthanized during week 17	Serum biochemistry	15 measures taken, week 17 (Table 1)	Arterial elastic lamina ruptures	6 measures taken, week 17 (Table 1)	Bone mass and strength	43 measures taken, week 17 (Table 1)	Wound healing	1 measure taken, weeks 7 and 17 (Table 1)	Body weight	6 measures taken, weeks 8, 9, 11, 13, 14, and 17 (Table 1)	Renal agenesis	1 measure taken, week 17 (Table 1)	Phenotyping214					measures.txt	Figshare	943485	http://dx.doi.org/10.6084/m9.figshare.943485	measures.txt can also be found at https://www.ebi.ac.uk/arrayexpress/experiments/E-MTAB-2332/files/
Outbred1191	Coat colour	Fear related behaviours	48 measurements taken between weeks 8 and 10 (Table 1)	Intraperitoneal Glucose Tolerance Test (IPGTT)	6 measures taken, week 11 (Table 1)	Blood pressure	15	Basal hematology	32 measures taken, week 13 (Table 1)	Basal immunology	34 measurements taken, week 13 (Table 1)	Experimental Autoimmune Encephalomyelitis (EAE)	Induced week 13, qualitative scoring between weeks 13 and 17 (Table 1)	Euthanasia and tissue dissection	122	All animals euthanized during week 17	Serum biochemistry	15 measures taken, week 17 (Table 1)	Arterial elastic lamina ruptures	6 measures taken, week 17 (Table 1)	Bone mass and strength	43 measures taken, week 17 (Table 1)	Wound healing	1 measure taken, weeks 7 and 17 (Table 1)	Body weight	6 measures taken, weeks 8, 9, 11, 13, 14, and 17 (Table 1)	Renal agenesis	1 measure taken, week 17 (Table 1)	Phenotyping215					measures.txt	Figshare	943485	http://dx.doi.org/10.6084/m9.figshare.943485	measures.txt can also be found at https://www.ebi.ac.uk/arrayexpress/experiments/E-MTAB-2332/files/
Outbred1192	Coat colour	Fear related behaviours	48 measurements taken between weeks 8 and 10 (Table 1)	Intraperitoneal Glucose Tolerance Test (IPGTT)	6 measures taken, week 11 (Table 1)	Blood pressure	15	Basal hematology	32 measures taken, week 13 (Table 1)	Basal immunology	34 measurements taken, week 13 (Table 1)	Experimental Autoimmune Encephalomyelitis (EAE)	Induced week 13, qualitative scoring between weeks 13 and 17 (Table 1)	Euthanasia and tissue dissection	122	All animals euthanized during week 17	Serum biochemistry	15 measures taken, week 17 (Table 1)	Arterial elastic lamina ruptures	6 measures taken, week 17 (Table 1)	Bone mass and strength	43 measures taken, week 17 (Table 1)	Wound healing	1 measure taken, weeks 7 and 17 (Table 1)	Body weight	6 measures taken, weeks 8, 9, 11, 13, 14, and 17 (Table 1)	Renal agenesis	1 measure taken, week 17 (Table 1)	Phenotyping216					measures.txt	Figshare	943485	http://dx.doi.org/10.6084/m9.figshare.943485	measures.txt can also be found at https://www.ebi.ac.uk/arrayexpress/experiments/E-MTAB-2332/files/
Outbred1193	Coat colour	Fear related behaviours	48 measurements taken between weeks 8 and 10 (Table 1)	Intraperitoneal Glucose Tolerance Test (IPGTT)	6 measures taken, week 11 (Table 1)	Blood pressure	15	Basal hematology	32 measures taken, week 13 (Table 1)	Basal immunology	34 measurements taken, week 13 (Table 1)	Experimental Autoimmune Encephalomyelitis (EAE)	Induced week 13, qualitative scoring between weeks 13 and 17 (Table 1)	Euthanasia and tissue dissection	122	All animals euthanized during week 17	Serum biochemistry	15 measures taken, week 17 (Table 1)	Arterial elastic lamina ruptures	6 measures taken, week 17 (Table 1)	Bone mass and strength	43 measures taken, week 17 (Table 1)	Wound healing	1 measure taken, weeks 7 and 17 (Table 1)	Body weight	6 measures taken, weeks 8, 9, 11, 13, 14, and 17 (Table 1)	Renal agenesis	1 measure taken, week 17 (Table 1)	Phenotyping217					measures.txt	Figshare	943485	http://dx.doi.org/10.6084/m9.figshare.943485	measures.txt can also be found at https://www.ebi.ac.uk/arrayexpress/experiments/E-MTAB-2332/files/
Outbred1194	Coat colour	Fear related behaviours	48 measurements taken between weeks 8 and 10 (Table 1)	Intraperitoneal Glucose Tolerance Test (IPGTT)	6 measures taken, week 11 (Table 1)	Blood pressure	16	Basal hematology	32 measures taken, week 13 (Table 1)	Basal immunology	34 measurements taken, week 13 (Table 1)	Experimental Autoimmune Encephalomyelitis (EAE)	Induced week 13, qualitative scoring between weeks 13 and 17 (Table 1)	Euthanasia and tissue dissection	122	All animals euthanized during week 17	Serum biochemistry	15 measures taken, week 17 (Table 1)	Arterial elastic lamina ruptures	6 measures taken, week 17 (Table 1)	Bone mass and strength	43 measures taken, week 17 (Table 1)	Wound healing	1 measure taken, weeks 7 and 17 (Table 1)	Body weight	6 measures taken, weeks 8, 9, 11, 13, 14, and 17 (Table 1)	Renal agenesis	1 measure taken, week 17 (Table 1)	Phenotyping218					measures.txt	Figshare	943485	http://dx.doi.org/10.6084/m9.figshare.943485	measures.txt can also be found at https://www.ebi.ac.uk/arrayexpress/experiments/E-MTAB-2332/files/
Outbred1195	Coat colour	Fear related behaviours	48 measurements taken between weeks 8 and 10 (Table 1)	Intraperitoneal Glucose Tolerance Test (IPGTT)	6 measures taken, week 11 (Table 1)	Blood pressure	16	Basal hematology	32 measures taken, week 13 (Table 1)	Basal immunology	34 measurements taken, week 13 (Table 1)	Experimental Autoimmune Encephalomyelitis (EAE)	Induced week 13, qualitative scoring between weeks 13 and 17 (Table 1)	Euthanasia and tissue dissection	124	All animals euthanized during week 17	Serum biochemistry	15 measures taken, week 17 (Table 1)	Arterial elastic lamina ruptures	6 measures taken, week 17 (Table 1)	Bone mass and strength	43 measures taken, week 17 (Table 1)	Wound healing	1 measure taken, weeks 7 and 17 (Table 1)	Body weight	6 measures taken, weeks 8, 9, 11, 13, 14, and 17 (Table 1)	Renal agenesis	1 measure taken, week 17 (Table 1)	Phenotyping219					measures.txt	Figshare	943485	http://dx.doi.org/10.6084/m9.figshare.943485	measures.txt can also be found at https://www.ebi.ac.uk/arrayexpress/experiments/E-MTAB-2332/files/
Outbred1196	Coat colour	Fear related behaviours	48 measurements taken between weeks 8 and 10 (Table 1)	Intraperitoneal Glucose Tolerance Test (IPGTT)	6 measures taken, week 11 (Table 1)	Blood pressure	16	Basal hematology	32 measures taken, week 13 (Table 1)	Basal immunology	34 measurements taken, week 13 (Table 1)	Experimental Autoimmune Encephalomyelitis (EAE)	Induced week 13, qualitative scoring between weeks 13 and 17 (Table 1)	Euthanasia and tissue dissection	124	All animals euthanized during week 17	Serum biochemistry	15 measures taken, week 17 (Table 1)	Arterial elastic lamina ruptures	6 measures taken, week 17 (Table 1)	Bone mass and strength	43 measures taken, week 17 (Table 1)	Wound healing	1 measure taken, weeks 7 and 17 (Table 1)	Body weight	6 measures taken, weeks 8, 9, 11, 13, 14, and 17 (Table 1)	Renal agenesis	1 measure taken, week 17 (Table 1)	Phenotyping220					measures.txt	Figshare	943485	http://dx.doi.org/10.6084/m9.figshare.943485	measures.txt can also be found at https://www.ebi.ac.uk/arrayexpress/experiments/E-MTAB-2332/files/
Outbred1197	Coat colour	Fear related behaviours	48 measurements taken between weeks 8 and 10 (Table 1)	Intraperitoneal Glucose Tolerance Test (IPGTT)	6 measures taken, week 11 (Table 1)	Blood pressure	16	Basal hematology	32 measures taken, week 13 (Table 1)	Basal immunology	34 measurements taken, week 13 (Table 1)	Experimental Autoimmune Encephalomyelitis (EAE)	Induced week 13, qualitative scoring between weeks 13 and 17 (Table 1)	Euthanasia and tissue dissection	124	All animals euthanized during week 17	Serum biochemistry	15 measures taken, week 17 (Table 1)	Arterial elastic lamina ruptures	6 measures taken, week 17 (Table 1)	Bone mass and strength	43 measures taken, week 17 (Table 1)	Wound healing	1 measure taken, weeks 7 and 17 (Table 1)	Body weight	6 measures taken, weeks 8, 9, 11, 13, 14, and 17 (Table 1)	Renal agenesis	1 measure taken, week 17 (Table 1)	Phenotyping221					measures.txt	Figshare	943485	http://dx.doi.org/10.6084/m9.figshare.943485	measures.txt can also be found at https://www.ebi.ac.uk/arrayexpress/experiments/E-MTAB-2332/files/
Outbred1198	Coat colour	Fear related behaviours	48 measurements taken between weeks 8 and 10 (Table 1)	Intraperitoneal Glucose Tolerance Test (IPGTT)	6 measures taken, week 11 (Table 1)	Blood pressure	16	Basal hematology	32 measures taken, week 13 (Table 1)	Basal immunology	34 measurements taken, week 13 (Table 1)	Experimental Autoimmune Encephalomyelitis (EAE)	Induced week 13, qualitative scoring between weeks 13 and 17 (Table 1)	Euthanasia and tissue dissection	122	All animals euthanized during week 17	Serum biochemistry	15 measures taken, week 17 (Table 1)	Arterial elastic lamina ruptures	6 measures taken, week 17 (Table 1)	Bone mass and strength	43 measures taken, week 17 (Table 1)	Wound healing	1 measure taken, weeks 7 and 17 (Table 1)	Body weight	6 measures taken, weeks 8, 9, 11, 13, 14, and 17 (Table 1)	Renal agenesis	1 measure taken, week 17 (Table 1)	Phenotyping222					measures.txt	Figshare	943485	http://dx.doi.org/10.6084/m9.figshare.943485	measures.txt can also be found at https://www.ebi.ac.uk/arrayexpress/experiments/E-MTAB-2332/files/
Outbred1199	Coat colour	Fear related behaviours	48 measurements taken between weeks 8 and 10 (Table 1)	Intraperitoneal Glucose Tolerance Test (IPGTT)	6 measures taken, week 11 (Table 1)	Blood pressure	16	Basal hematology	32 measures taken, week 13 (Table 1)	Basal immunology	34 measurements taken, week 13 (Table 1)	Experimental Autoimmune Encephalomyelitis (EAE)	Induced week 13, qualitative scoring between weeks 13 and 17 (Table 1)	Euthanasia and tissue dissection	122	All animals euthanized during week 17	Serum biochemistry	15 measures taken, week 17 (Table 1)	Arterial elastic lamina ruptures	6 measures taken, week 17 (Table 1)	Bone mass and strength	43 measures taken, week 17 (Table 1)	Wound healing	1 measure taken, weeks 7 and 17 (Table 1)	Body weight	6 measures taken, weeks 8, 9, 11, 13, 14, and 17 (Table 1)	Renal agenesis	1 measure taken, week 17 (Table 1)	Phenotyping223					measures.txt	Figshare	943485	http://dx.doi.org/10.6084/m9.figshare.943485	measures.txt can also be found at https://www.ebi.ac.uk/arrayexpress/experiments/E-MTAB-2332/files/
Outbred12	Coat colour	Fear related behaviours	48 measurements taken between weeks 8 and 10 (Table 1)	Intraperitoneal Glucose Tolerance Test (IPGTT)	6 measures taken, week 11 (Table 1)	Blood pressure	10	Basal hematology	32 measures taken, week 13 (Table 1)	Basal immunology	34 measurements taken, week 13 (Table 1)	Experimental Autoimmune Encephalomyelitis (EAE)	Induced week 13, qualitative scoring between weeks 13 and 17 (Table 1)	Euthanasia and tissue dissection	N/A	All animals euthanized during week 17	Serum biochemistry	15 measures taken, week 17 (Table 1)	Arterial elastic lamina ruptures	6 measures taken, week 17 (Table 1)	Bone mass and strength	43 measures taken, week 17 (Table 1)	Wound healing	1 measure taken, weeks 7 and 17 (Table 1)	Body weight	6 measures taken, weeks 8, 9, 11, 13, 14, and 17 (Table 1)	Renal agenesis	1 measure taken, week 17 (Table 1)	Phenotyping224					measures.txt	Figshare	943485	http://dx.doi.org/10.6084/m9.figshare.943485	measures.txt can also be found at https://www.ebi.ac.uk/arrayexpress/experiments/E-MTAB-2332/files/
Outbred120	Coat colour	Fear related behaviours	48 measurements taken between weeks 8 and 10 (Table 1)	Intraperitoneal Glucose Tolerance Test (IPGTT)	6 measures taken, week 11 (Table 1)	Blood pressure	16	Basal hematology	32 measures taken, week 13 (Table 1)	Basal immunology	34 measurements taken, week 13 (Table 1)	Experimental Autoimmune Encephalomyelitis (EAE)	Induced week 13, qualitative scoring between weeks 13 and 17 (Table 1)	Euthanasia and tissue dissection	N/A	All animals euthanized during week 17	Serum biochemistry	15 measures taken, week 17 (Table 1)	Arterial elastic lamina ruptures	6 measures taken, week 17 (Table 1)	Bone mass and strength	43 measures taken, week 17 (Table 1)	Wound healing	1 measure taken, weeks 7 and 17 (Table 1)	Body weight	6 measures taken, weeks 8, 9, 11, 13, 14, and 17 (Table 1)	Renal agenesis	1 measure taken, week 17 (Table 1)	Phenotyping225					measures.txt	Figshare	943485	http://dx.doi.org/10.6084/m9.figshare.943485	measures.txt can also be found at https://www.ebi.ac.uk/arrayexpress/experiments/E-MTAB-2332/files/
Outbred1200	Coat colour	Fear related behaviours	48 measurements taken between weeks 8 and 10 (Table 1)	Intraperitoneal Glucose Tolerance Test (IPGTT)	6 measures taken, week 11 (Table 1)	Blood pressure	16	Basal hematology	32 measures taken, week 13 (Table 1)	Basal immunology	34 measurements taken, week 13 (Table 1)	Experimental Autoimmune Encephalomyelitis (EAE)	Induced week 13, qualitative scoring between weeks 13 and 17 (Table 1)	Euthanasia and tissue dissection	122	All animals euthanized during week 17	Serum biochemistry	15 measures taken, week 17 (Table 1)	Arterial elastic lamina ruptures	6 measures taken, week 17 (Table 1)	Bone mass and strength	43 measures taken, week 17 (Table 1)	Wound healing	1 measure taken, weeks 7 and 17 (Table 1)	Body weight	6 measures taken, weeks 8, 9, 11, 13, 14, and 17 (Table 1)	Renal agenesis	1 measure taken, week 17 (Table 1)	Phenotyping226					measures.txt	Figshare	943485	http://dx.doi.org/10.6084/m9.figshare.943485	measures.txt can also be found at https://www.ebi.ac.uk/arrayexpress/experiments/E-MTAB-2332/files/
Outbred1201	Coat colour	Fear related behaviours	48 measurements taken between weeks 8 and 10 (Table 1)	Intraperitoneal Glucose Tolerance Test (IPGTT)	6 measures taken, week 11 (Table 1)	Blood pressure	16	Basal hematology	32 measures taken, week 13 (Table 1)	Basal immunology	34 measurements taken, week 13 (Table 1)	Experimental Autoimmune Encephalomyelitis (EAE)	Induced week 13, qualitative scoring between weeks 13 and 17 (Table 1)	Euthanasia and tissue dissection	122	All animals euthanized during week 17	Serum biochemistry	15 measures taken, week 17 (Table 1)	Arterial elastic lamina ruptures	6 measures taken, week 17 (Table 1)	Bone mass and strength	43 measures taken, week 17 (Table 1)	Wound healing	1 measure taken, weeks 7 and 17 (Table 1)	Body weight	6 measures taken, weeks 8, 9, 11, 13, 14, and 17 (Table 1)	Renal agenesis	1 measure taken, week 17 (Table 1)	Phenotyping227					measures.txt	Figshare	943485	http://dx.doi.org/10.6084/m9.figshare.943485	measures.txt can also be found at https://www.ebi.ac.uk/arrayexpress/experiments/E-MTAB-2332/files/
Outbred1202	Coat colour	Fear related behaviours	48 measurements taken between weeks 8 and 10 (Table 1)	Intraperitoneal Glucose Tolerance Test (IPGTT)	6 measures taken, week 11 (Table 1)	Blood pressure	16	Basal hematology	32 measures taken, week 13 (Table 1)	Basal immunology	34 measurements taken, week 13 (Table 1)	Experimental Autoimmune Encephalomyelitis (EAE)	Induced week 13, qualitative scoring between weeks 13 and 17 (Table 1)	Euthanasia and tissue dissection	123	All animals euthanized during week 17	Serum biochemistry	15 measures taken, week 17 (Table 1)	Arterial elastic lamina ruptures	6 measures taken, week 17 (Table 1)	Bone mass and strength	43 measures taken, week 17 (Table 1)	Wound healing	1 measure taken, weeks 7 and 17 (Table 1)	Body weight	6 measures taken, weeks 8, 9, 11, 13, 14, and 17 (Table 1)	Renal agenesis	1 measure taken, week 17 (Table 1)	Phenotyping228					measures.txt	Figshare	943485	http://dx.doi.org/10.6084/m9.figshare.943485	measures.txt can also be found at https://www.ebi.ac.uk/arrayexpress/experiments/E-MTAB-2332/files/
Outbred1203	Coat colour	Fear related behaviours	48 measurements taken between weeks 8 and 10 (Table 1)	Intraperitoneal Glucose Tolerance Test (IPGTT)	6 measures taken, week 11 (Table 1)	Blood pressure	16	Basal hematology	32 measures taken, week 13 (Table 1)	Basal immunology	34 measurements taken, week 13 (Table 1)	Experimental Autoimmune Encephalomyelitis (EAE)	Induced week 13, qualitative scoring between weeks 13 and 17 (Table 1)	Euthanasia and tissue dissection	123	All animals euthanized during week 17	Serum biochemistry	15 measures taken, week 17 (Table 1)	Arterial elastic lamina ruptures	6 measures taken, week 17 (Table 1)	Bone mass and strength	43 measures taken, week 17 (Table 1)	Wound healing	1 measure taken, weeks 7 and 17 (Table 1)	Body weight	6 measures taken, weeks 8, 9, 11, 13, 14, and 17 (Table 1)	Renal agenesis	1 measure taken, week 17 (Table 1)	Phenotyping229					measures.txt	Figshare	943485	http://dx.doi.org/10.6084/m9.figshare.943485	measures.txt can also be found at https://www.ebi.ac.uk/arrayexpress/experiments/E-MTAB-2332/files/
Outbred1204	Coat colour	Fear related behaviours	48 measurements taken between weeks 8 and 10 (Table 1)	Intraperitoneal Glucose Tolerance Test (IPGTT)	6 measures taken, week 11 (Table 1)	Blood pressure	17	Basal hematology	32 measures taken, week 13 (Table 1)	Basal immunology	34 measurements taken, week 13 (Table 1)	Experimental Autoimmune Encephalomyelitis (EAE)	Induced week 13, qualitative scoring between weeks 13 and 17 (Table 1)	Euthanasia and tissue dissection	123	All animals euthanized during week 17	Serum biochemistry	15 measures taken, week 17 (Table 1)	Arterial elastic lamina ruptures	6 measures taken, week 17 (Table 1)	Bone mass and strength	43 measures taken, week 17 (Table 1)	Wound healing	1 measure taken, weeks 7 and 17 (Table 1)	Body weight	6 measures taken, weeks 8, 9, 11, 13, 14, and 17 (Table 1)	Renal agenesis	1 measure taken, week 17 (Table 1)	Phenotyping230					measures.txt	Figshare	943485	http://dx.doi.org/10.6084/m9.figshare.943485	measures.txt can also be found at https://www.ebi.ac.uk/arrayexpress/experiments/E-MTAB-2332/files/
Outbred1205	Coat colour	Fear related behaviours	48 measurements taken between weeks 8 and 10 (Table 1)	Intraperitoneal Glucose Tolerance Test (IPGTT)	6 measures taken, week 11 (Table 1)	Blood pressure	17	Basal hematology	32 measures taken, week 13 (Table 1)	Basal immunology	34 measurements taken, week 13 (Table 1)	Experimental Autoimmune Encephalomyelitis (EAE)	Induced week 13, qualitative scoring between weeks 13 and 17 (Table 1)	Euthanasia and tissue dissection	123	All animals euthanized during week 17	Serum biochemistry	15 measures taken, week 17 (Table 1)	Arterial elastic lamina ruptures	6 measures taken, week 17 (Table 1)	Bone mass and strength	43 measures taken, week 17 (Table 1)	Wound healing	1 measure taken, weeks 7 and 17 (Table 1)	Body weight	6 measures taken, weeks 8, 9, 11, 13, 14, and 17 (Table 1)	Renal agenesis	1 measure taken, week 17 (Table 1)	Phenotyping231					measures.txt	Figshare	943485	http://dx.doi.org/10.6084/m9.figshare.943485	measures.txt can also be found at https://www.ebi.ac.uk/arrayexpress/experiments/E-MTAB-2332/files/
Outbred1206	Coat colour	Fear related behaviours	48 measurements taken between weeks 8 and 10 (Table 1)	Intraperitoneal Glucose Tolerance Test (IPGTT)	6 measures taken, week 11 (Table 1)	Blood pressure	17	Basal hematology	32 measures taken, week 13 (Table 1)	Basal immunology	34 measurements taken, week 13 (Table 1)	Experimental Autoimmune Encephalomyelitis (EAE)	Induced week 13, qualitative scoring between weeks 13 and 17 (Table 1)	Euthanasia and tissue dissection	123	All animals euthanized during week 17	Serum biochemistry	15 measures taken, week 17 (Table 1)	Arterial elastic lamina ruptures	6 measures taken, week 17 (Table 1)	Bone mass and strength	43 measures taken, week 17 (Table 1)	Wound healing	1 measure taken, weeks 7 and 17 (Table 1)	Body weight	6 measures taken, weeks 8, 9, 11, 13, 14, and 17 (Table 1)	Renal agenesis	1 measure taken, week 17 (Table 1)	Phenotyping232					measures.txt	Figshare	943485	http://dx.doi.org/10.6084/m9.figshare.943485	measures.txt can also be found at https://www.ebi.ac.uk/arrayexpress/experiments/E-MTAB-2332/files/
Outbred1207	Coat colour	Fear related behaviours	48 measurements taken between weeks 8 and 10 (Table 1)	Intraperitoneal Glucose Tolerance Test (IPGTT)	6 measures taken, week 11 (Table 1)	Blood pressure	17	Basal hematology	32 measures taken, week 13 (Table 1)	Basal immunology	34 measurements taken, week 13 (Table 1)	Experimental Autoimmune Encephalomyelitis (EAE)	Induced week 13, qualitative scoring between weeks 13 and 17 (Table 1)	Euthanasia and tissue dissection	125	All animals euthanized during week 17	Serum biochemistry	15 measures taken, week 17 (Table 1)	Arterial elastic lamina ruptures	6 measures taken, week 17 (Table 1)	Bone mass and strength	43 measures taken, week 17 (Table 1)	Wound healing	1 measure taken, weeks 7 and 17 (Table 1)	Body weight	6 measures taken, weeks 8, 9, 11, 13, 14, and 17 (Table 1)	Renal agenesis	1 measure taken, week 17 (Table 1)	Phenotyping233					measures.txt	Figshare	943485	http://dx.doi.org/10.6084/m9.figshare.943485	measures.txt can also be found at https://www.ebi.ac.uk/arrayexpress/experiments/E-MTAB-2332/files/
Outbred1208	Coat colour	Fear related behaviours	48 measurements taken between weeks 8 and 10 (Table 1)	Intraperitoneal Glucose Tolerance Test (IPGTT)	6 measures taken, week 11 (Table 1)	Blood pressure	17	Basal hematology	32 measures taken, week 13 (Table 1)	Basal immunology	34 measurements taken, week 13 (Table 1)	Experimental Autoimmune Encephalomyelitis (EAE)	Induced week 13, qualitative scoring between weeks 13 and 17 (Table 1)	Euthanasia and tissue dissection	125	All animals euthanized during week 17	Serum biochemistry	15 measures taken, week 17 (Table 1)	Arterial elastic lamina ruptures	6 measures taken, week 17 (Table 1)	Bone mass and strength	43 measures taken, week 17 (Table 1)	Wound healing	1 measure taken, weeks 7 and 17 (Table 1)	Body weight	6 measures taken, weeks 8, 9, 11, 13, 14, and 17 (Table 1)	Renal agenesis	1 measure taken, week 17 (Table 1)	Phenotyping234					measures.txt	Figshare	943485	http://dx.doi.org/10.6084/m9.figshare.943485	measures.txt can also be found at https://www.ebi.ac.uk/arrayexpress/experiments/E-MTAB-2332/files/
Outbred1209	Coat colour	Fear related behaviours	48 measurements taken between weeks 8 and 10 (Table 1)	Intraperitoneal Glucose Tolerance Test (IPGTT)	6 measures taken, week 11 (Table 1)	Blood pressure	17	Basal hematology	32 measures taken, week 13 (Table 1)	Basal immunology	34 measurements taken, week 13 (Table 1)	Experimental Autoimmune Encephalomyelitis (EAE)	Induced week 13, qualitative scoring between weeks 13 and 17 (Table 1)	Euthanasia and tissue dissection	125	All animals euthanized during week 17	Serum biochemistry	15 measures taken, week 17 (Table 1)	Arterial elastic lamina ruptures	6 measures taken, week 17 (Table 1)	Bone mass and strength	43 measures taken, week 17 (Table 1)	Wound healing	1 measure taken, weeks 7 and 17 (Table 1)	Body weight	6 measures taken, weeks 8, 9, 11, 13, 14, and 17 (Table 1)	Renal agenesis	1 measure taken, week 17 (Table 1)	Phenotyping235					measures.txt	Figshare	943485	http://dx.doi.org/10.6084/m9.figshare.943485	measures.txt can also be found at https://www.ebi.ac.uk/arrayexpress/experiments/E-MTAB-2332/files/
Outbred121	Coat colour	Fear related behaviours	48 measurements taken between weeks 8 and 10 (Table 1)	Intraperitoneal Glucose Tolerance Test (IPGTT)	6 measures taken, week 11 (Table 1)	Blood pressure	17	Basal hematology	32 measures taken, week 13 (Table 1)	Basal immunology	34 measurements taken, week 13 (Table 1)	Experimental Autoimmune Encephalomyelitis (EAE)	Induced week 13, qualitative scoring between weeks 13 and 17 (Table 1)	Euthanasia and tissue dissection	N/A	All animals euthanized during week 17	Serum biochemistry	15 measures taken, week 17 (Table 1)	Arterial elastic lamina ruptures	6 measures taken, week 17 (Table 1)	Bone mass and strength	43 measures taken, week 17 (Table 1)	Wound healing	1 measure taken, weeks 7 and 17 (Table 1)	Body weight	6 measures taken, weeks 8, 9, 11, 13, 14, and 17 (Table 1)	Renal agenesis	1 measure taken, week 17 (Table 1)	Phenotyping236					measures.txt	Figshare	943485	http://dx.doi.org/10.6084/m9.figshare.943485	measures.txt can also be found at https://www.ebi.ac.uk/arrayexpress/experiments/E-MTAB-2332/files/
Outbred1210	Coat colour	Fear related behaviours	48 measurements taken between weeks 8 and 10 (Table 1)	Intraperitoneal Glucose Tolerance Test (IPGTT)	6 measures taken, week 11 (Table 1)	Blood pressure	17	Basal hematology	32 measures taken, week 13 (Table 1)	Basal immunology	34 measurements taken, week 13 (Table 1)	Experimental Autoimmune Encephalomyelitis (EAE)	Induced week 13, qualitative scoring between weeks 13 and 17 (Table 1)	Euthanasia and tissue dissection	126	All animals euthanized during week 17	Serum biochemistry	15 measures taken, week 17 (Table 1)	Arterial elastic lamina ruptures	6 measures taken, week 17 (Table 1)	Bone mass and strength	43 measures taken, week 17 (Table 1)	Wound healing	1 measure taken, weeks 7 and 17 (Table 1)	Body weight	6 measures taken, weeks 8, 9, 11, 13, 14, and 17 (Table 1)	Renal agenesis	1 measure taken, week 17 (Table 1)	Phenotyping237					measures.txt	Figshare	943485	http://dx.doi.org/10.6084/m9.figshare.943485	measures.txt can also be found at https://www.ebi.ac.uk/arrayexpress/experiments/E-MTAB-2332/files/
Outbred1211	Coat colour	Fear related behaviours	48 measurements taken between weeks 8 and 10 (Table 1)	Intraperitoneal Glucose Tolerance Test (IPGTT)	6 measures taken, week 11 (Table 1)	Blood pressure	16	Basal hematology	32 measures taken, week 13 (Table 1)	Basal immunology	34 measurements taken, week 13 (Table 1)	Experimental Autoimmune Encephalomyelitis (EAE)	Induced week 13, qualitative scoring between weeks 13 and 17 (Table 1)	Euthanasia and tissue dissection	126	All animals euthanized during week 17	Serum biochemistry	15 measures taken, week 17 (Table 1)	Arterial elastic lamina ruptures	6 measures taken, week 17 (Table 1)	Bone mass and strength	43 measures taken, week 17 (Table 1)	Wound healing	1 measure taken, weeks 7 and 17 (Table 1)	Body weight	6 measures taken, weeks 8, 9, 11, 13, 14, and 17 (Table 1)	Renal agenesis	1 measure taken, week 17 (Table 1)	Phenotyping238					measures.txt	Figshare	943485	http://dx.doi.org/10.6084/m9.figshare.943485	measures.txt can also be found at https://www.ebi.ac.uk/arrayexpress/experiments/E-MTAB-2332/files/
Outbred1212	Coat colour	Fear related behaviours	48 measurements taken between weeks 8 and 10 (Table 1)	Intraperitoneal Glucose Tolerance Test (IPGTT)	6 measures taken, week 11 (Table 1)	Blood pressure	16	Basal hematology	32 measures taken, week 13 (Table 1)	Basal immunology	34 measurements taken, week 13 (Table 1)	Experimental Autoimmune Encephalomyelitis (EAE)	Induced week 13, qualitative scoring between weeks 13 and 17 (Table 1)	Euthanasia and tissue dissection	126	All animals euthanized during week 17	Serum biochemistry	15 measures taken, week 17 (Table 1)	Arterial elastic lamina ruptures	6 measures taken, week 17 (Table 1)	Bone mass and strength	43 measures taken, week 17 (Table 1)	Wound healing	1 measure taken, weeks 7 and 17 (Table 1)	Body weight	6 measures taken, weeks 8, 9, 11, 13, 14, and 17 (Table 1)	Renal agenesis	1 measure taken, week 17 (Table 1)	Phenotyping239					measures.txt	Figshare	943485	http://dx.doi.org/10.6084/m9.figshare.943485	measures.txt can also be found at https://www.ebi.ac.uk/arrayexpress/experiments/E-MTAB-2332/files/
Outbred1213	Coat colour	Fear related behaviours	48 measurements taken between weeks 8 and 10 (Table 1)	Intraperitoneal Glucose Tolerance Test (IPGTT)	6 measures taken, week 11 (Table 1)	Blood pressure	17	Basal hematology	32 measures taken, week 13 (Table 1)	Basal immunology	34 measurements taken, week 13 (Table 1)	Experimental Autoimmune Encephalomyelitis (EAE)	Induced week 13, qualitative scoring between weeks 13 and 17 (Table 1)	Euthanasia and tissue dissection	126	All animals euthanized during week 17	Serum biochemistry	15 measures taken, week 17 (Table 1)	Arterial elastic lamina ruptures	6 measures taken, week 17 (Table 1)	Bone mass and strength	43 measures taken, week 17 (Table 1)	Wound healing	1 measure taken, weeks 7 and 17 (Table 1)	Body weight	6 measures taken, weeks 8, 9, 11, 13, 14, and 17 (Table 1)	Renal agenesis	1 measure taken, week 17 (Table 1)	Phenotyping240					measures.txt	Figshare	943485	http://dx.doi.org/10.6084/m9.figshare.943485	measures.txt can also be found at https://www.ebi.ac.uk/arrayexpress/experiments/E-MTAB-2332/files/
Outbred1214	Coat colour	Fear related behaviours	48 measurements taken between weeks 8 and 10 (Table 1)	Intraperitoneal Glucose Tolerance Test (IPGTT)	6 measures taken, week 11 (Table 1)	Blood pressure	17	Basal hematology	32 measures taken, week 13 (Table 1)	Basal immunology	34 measurements taken, week 13 (Table 1)	Experimental Autoimmune Encephalomyelitis (EAE)	Induced week 13, qualitative scoring between weeks 13 and 17 (Table 1)	Euthanasia and tissue dissection	126	All animals euthanized during week 17	Serum biochemistry	15 measures taken, week 17 (Table 1)	Arterial elastic lamina ruptures	6 measures taken, week 17 (Table 1)	Bone mass and strength	43 measures taken, week 17 (Table 1)	Wound healing	1 measure taken, weeks 7 and 17 (Table 1)	Body weight	6 measures taken, weeks 8, 9, 11, 13, 14, and 17 (Table 1)	Renal agenesis	1 measure taken, week 17 (Table 1)	Phenotyping241					measures.txt	Figshare	943485	http://dx.doi.org/10.6084/m9.figshare.943485	measures.txt can also be found at https://www.ebi.ac.uk/arrayexpress/experiments/E-MTAB-2332/files/
Outbred1215	Coat colour	Fear related behaviours	48 measurements taken between weeks 8 and 10 (Table 1)	Intraperitoneal Glucose Tolerance Test (IPGTT)	6 measures taken, week 11 (Table 1)	Blood pressure	17	Basal hematology	32 measures taken, week 13 (Table 1)	Basal immunology	34 measurements taken, week 13 (Table 1)	Experimental Autoimmune Encephalomyelitis (EAE)	Induced week 13, qualitative scoring between weeks 13 and 17 (Table 1)	Euthanasia and tissue dissection	126	All animals euthanized during week 17	Serum biochemistry	15 measures taken, week 17 (Table 1)	Arterial elastic lamina ruptures	6 measures taken, week 17 (Table 1)	Bone mass and strength	43 measures taken, week 17 (Table 1)	Wound healing	1 measure taken, weeks 7 and 17 (Table 1)	Body weight	6 measures taken, weeks 8, 9, 11, 13, 14, and 17 (Table 1)	Renal agenesis	1 measure taken, week 17 (Table 1)	Phenotyping242					measures.txt	Figshare	943485	http://dx.doi.org/10.6084/m9.figshare.943485	measures.txt can also be found at https://www.ebi.ac.uk/arrayexpress/experiments/E-MTAB-2332/files/
Outbred1216	Coat colour	Fear related behaviours	48 measurements taken between weeks 8 and 10 (Table 1)	Intraperitoneal Glucose Tolerance Test (IPGTT)	6 measures taken, week 11 (Table 1)	Blood pressure	17	Basal hematology	32 measures taken, week 13 (Table 1)	Basal immunology	34 measurements taken, week 13 (Table 1)	Experimental Autoimmune Encephalomyelitis (EAE)	Induced week 13, qualitative scoring between weeks 13 and 17 (Table 1)	Euthanasia and tissue dissection	123	All animals euthanized during week 17	Serum biochemistry	15 measures taken, week 17 (Table 1)	Arterial elastic lamina ruptures	6 measures taken, week 17 (Table 1)	Bone mass and strength	43 measures taken, week 17 (Table 1)	Wound healing	1 measure taken, weeks 7 and 17 (Table 1)	Body weight	6 measures taken, weeks 8, 9, 11, 13, 14, and 17 (Table 1)	Renal agenesis	1 measure taken, week 17 (Table 1)	Phenotyping243					measures.txt	Figshare	943485	http://dx.doi.org/10.6084/m9.figshare.943485	measures.txt can also be found at https://www.ebi.ac.uk/arrayexpress/experiments/E-MTAB-2332/files/
Outbred1217	Coat colour	Fear related behaviours	48 measurements taken between weeks 8 and 10 (Table 1)	Intraperitoneal Glucose Tolerance Test (IPGTT)	6 measures taken, week 11 (Table 1)	Blood pressure	17	Basal hematology	32 measures taken, week 13 (Table 1)	Basal immunology	34 measurements taken, week 13 (Table 1)	Experimental Autoimmune Encephalomyelitis (EAE)	Induced week 13, qualitative scoring between weeks 13 and 17 (Table 1)	Euthanasia and tissue dissection	118	All animals euthanized during week 17	Serum biochemistry	15 measures taken, week 17 (Table 1)	Arterial elastic lamina ruptures	6 measures taken, week 17 (Table 1)	Bone mass and strength	43 measures taken, week 17 (Table 1)	Wound healing	1 measure taken, weeks 7 and 17 (Table 1)	Body weight	6 measures taken, weeks 8, 9, 11, 13, 14, and 17 (Table 1)	Renal agenesis	1 measure taken, week 17 (Table 1)	Phenotyping244					measures.txt	Figshare	943485	http://dx.doi.org/10.6084/m9.figshare.943485	measures.txt can also be found at https://www.ebi.ac.uk/arrayexpress/experiments/E-MTAB-2332/files/
Outbred1218	Coat colour	Fear related behaviours	48 measurements taken between weeks 8 and 10 (Table 1)	Intraperitoneal Glucose Tolerance Test (IPGTT)	6 measures taken, week 11 (Table 1)	Blood pressure	17	Basal hematology	32 measures taken, week 13 (Table 1)	Basal immunology	34 measurements taken, week 13 (Table 1)	Experimental Autoimmune Encephalomyelitis (EAE)	Induced week 13, qualitative scoring between weeks 13 and 17 (Table 1)	Euthanasia and tissue dissection	118	All animals euthanized during week 17	Serum biochemistry	15 measures taken, week 17 (Table 1)	Arterial elastic lamina ruptures	6 measures taken, week 17 (Table 1)	Bone mass and strength	43 measures taken, week 17 (Table 1)	Wound healing	1 measure taken, weeks 7 and 17 (Table 1)	Body weight	6 measures taken, weeks 8, 9, 11, 13, 14, and 17 (Table 1)	Renal agenesis	1 measure taken, week 17 (Table 1)	Phenotyping245					measures.txt	Figshare	943485	http://dx.doi.org/10.6084/m9.figshare.943485	measures.txt can also be found at https://www.ebi.ac.uk/arrayexpress/experiments/E-MTAB-2332/files/
Outbred1219	Coat colour	Fear related behaviours	48 measurements taken between weeks 8 and 10 (Table 1)	Intraperitoneal Glucose Tolerance Test (IPGTT)	6 measures taken, week 11 (Table 1)	Blood pressure	17	Basal hematology	32 measures taken, week 13 (Table 1)	Basal immunology	34 measurements taken, week 13 (Table 1)	Experimental Autoimmune Encephalomyelitis (EAE)	Induced week 13, qualitative scoring between weeks 13 and 17 (Table 1)	Euthanasia and tissue dissection	118	All animals euthanized during week 17	Serum biochemistry	15 measures taken, week 17 (Table 1)	Arterial elastic lamina ruptures	6 measures taken, week 17 (Table 1)	Bone mass and strength	43 measures taken, week 17 (Table 1)	Wound healing	1 measure taken, weeks 7 and 17 (Table 1)	Body weight	6 measures taken, weeks 8, 9, 11, 13, 14, and 17 (Table 1)	Renal agenesis	1 measure taken, week 17 (Table 1)	Phenotyping246					measures.txt	Figshare	943485	http://dx.doi.org/10.6084/m9.figshare.943485	measures.txt can also be found at https://www.ebi.ac.uk/arrayexpress/experiments/E-MTAB-2332/files/
Outbred122	Coat colour	Fear related behaviours	48 measurements taken between weeks 8 and 10 (Table 1)	Intraperitoneal Glucose Tolerance Test (IPGTT)	6 measures taken, week 11 (Table 1)	Blood pressure	16	Basal hematology	32 measures taken, week 13 (Table 1)	Basal immunology	34 measurements taken, week 13 (Table 1)	Experimental Autoimmune Encephalomyelitis (EAE)	Induced week 13, qualitative scoring between weeks 13 and 17 (Table 1)	Euthanasia and tissue dissection	N/A	All animals euthanized during week 17	Serum biochemistry	15 measures taken, week 17 (Table 1)	Arterial elastic lamina ruptures	6 measures taken, week 17 (Table 1)	Bone mass and strength	43 measures taken, week 17 (Table 1)	Wound healing	1 measure taken, weeks 7 and 17 (Table 1)	Body weight	6 measures taken, weeks 8, 9, 11, 13, 14, and 17 (Table 1)	Renal agenesis	1 measure taken, week 17 (Table 1)	Phenotyping247					measures.txt	Figshare	943485	http://dx.doi.org/10.6084/m9.figshare.943485	measures.txt can also be found at https://www.ebi.ac.uk/arrayexpress/experiments/E-MTAB-2332/files/
Outbred1220	Coat colour	Fear related behaviours	48 measurements taken between weeks 8 and 10 (Table 1)	Intraperitoneal Glucose Tolerance Test (IPGTT)	6 measures taken, week 11 (Table 1)	Blood pressure	17	Basal hematology	32 measures taken, week 13 (Table 1)	Basal immunology	34 measurements taken, week 13 (Table 1)	Experimental Autoimmune Encephalomyelitis (EAE)	Induced week 13, qualitative scoring between weeks 13 and 17 (Table 1)	Euthanasia and tissue dissection	118	All animals euthanized during week 17	Serum biochemistry	15 measures taken, week 17 (Table 1)	Arterial elastic lamina ruptures	6 measures taken, week 17 (Table 1)	Bone mass and strength	43 measures taken, week 17 (Table 1)	Wound healing	1 measure taken, weeks 7 and 17 (Table 1)	Body weight	6 measures taken, weeks 8, 9, 11, 13, 14, and 17 (Table 1)	Renal agenesis	1 measure taken, week 17 (Table 1)	Phenotyping248					measures.txt	Figshare	943485	http://dx.doi.org/10.6084/m9.figshare.943485	measures.txt can also be found at https://www.ebi.ac.uk/arrayexpress/experiments/E-MTAB-2332/files/
Outbred1221	Coat colour	Fear related behaviours	48 measurements taken between weeks 8 and 10 (Table 1)	Intraperitoneal Glucose Tolerance Test (IPGTT)	6 measures taken, week 11 (Table 1)	Blood pressure	17	Basal hematology	32 measures taken, week 13 (Table 1)	Basal immunology	34 measurements taken, week 13 (Table 1)	Experimental Autoimmune Encephalomyelitis (EAE)	Induced week 13, qualitative scoring between weeks 13 and 17 (Table 1)	Euthanasia and tissue dissection	118	All animals euthanized during week 17	Serum biochemistry	15 measures taken, week 17 (Table 1)	Arterial elastic lamina ruptures	6 measures taken, week 17 (Table 1)	Bone mass and strength	43 measures taken, week 17 (Table 1)	Wound healing	1 measure taken, weeks 7 and 17 (Table 1)	Body weight	6 measures taken, weeks 8, 9, 11, 13, 14, and 17 (Table 1)	Renal agenesis	1 measure taken, week 17 (Table 1)	Phenotyping249					measures.txt	Figshare	943485	http://dx.doi.org/10.6084/m9.figshare.943485	measures.txt can also be found at https://www.ebi.ac.uk/arrayexpress/experiments/E-MTAB-2332/files/
Outbred1222	Coat colour	Fear related behaviours	48 measurements taken between weeks 8 and 10 (Table 1)	Intraperitoneal Glucose Tolerance Test (IPGTT)	6 measures taken, week 11 (Table 1)	Blood pressure	18	Basal hematology	32 measures taken, week 13 (Table 1)	Basal immunology	34 measurements taken, week 13 (Table 1)	Experimental Autoimmune Encephalomyelitis (EAE)	Induced week 13, qualitative scoring between weeks 13 and 17 (Table 1)	Euthanasia and tissue dissection	107	All animals euthanized during week 17	Serum biochemistry	15 measures taken, week 17 (Table 1)	Arterial elastic lamina ruptures	6 measures taken, week 17 (Table 1)	Bone mass and strength	43 measures taken, week 17 (Table 1)	Wound healing	1 measure taken, weeks 7 and 17 (Table 1)	Body weight	6 measures taken, weeks 8, 9, 11, 13, 14, and 17 (Table 1)	Renal agenesis	1 measure taken, week 17 (Table 1)	Phenotyping250					measures.txt	Figshare	943485	http://dx.doi.org/10.6084/m9.figshare.943485	measures.txt can also be found at https://www.ebi.ac.uk/arrayexpress/experiments/E-MTAB-2332/files/
Outbred1223	Coat colour	Fear related behaviours	48 measurements taken between weeks 8 and 10 (Table 1)	Intraperitoneal Glucose Tolerance Test (IPGTT)	6 measures taken, week 11 (Table 1)	Blood pressure	18	Basal hematology	32 measures taken, week 13 (Table 1)	Basal immunology	34 measurements taken, week 13 (Table 1)	Experimental Autoimmune Encephalomyelitis (EAE)	Induced week 13, qualitative scoring between weeks 13 and 17 (Table 1)	Euthanasia and tissue dissection	107	All animals euthanized during week 17	Serum biochemistry	15 measures taken, week 17 (Table 1)	Arterial elastic lamina ruptures	6 measures taken, week 17 (Table 1)	Bone mass and strength	43 measures taken, week 17 (Table 1)	Wound healing	1 measure taken, weeks 7 and 17 (Table 1)	Body weight	6 measures taken, weeks 8, 9, 11, 13, 14, and 17 (Table 1)	Renal agenesis	1 measure taken, week 17 (Table 1)	Phenotyping251					measures.txt	Figshare	943485	http://dx.doi.org/10.6084/m9.figshare.943485	measures.txt can also be found at https://www.ebi.ac.uk/arrayexpress/experiments/E-MTAB-2332/files/
Outbred1224	Coat colour	Fear related behaviours	48 measurements taken between weeks 8 and 10 (Table 1)	Intraperitoneal Glucose Tolerance Test (IPGTT)	6 measures taken, week 11 (Table 1)	Blood pressure	18	Basal hematology	32 measures taken, week 13 (Table 1)	Basal immunology	34 measurements taken, week 13 (Table 1)	Experimental Autoimmune Encephalomyelitis (EAE)	Induced week 13, qualitative scoring between weeks 13 and 17 (Table 1)	Euthanasia and tissue dissection	107	All animals euthanized during week 17	Serum biochemistry	15 measures taken, week 17 (Table 1)	Arterial elastic lamina ruptures	6 measures taken, week 17 (Table 1)	Bone mass and strength	43 measures taken, week 17 (Table 1)	Wound healing	1 measure taken, weeks 7 and 17 (Table 1)	Body weight	6 measures taken, weeks 8, 9, 11, 13, 14, and 17 (Table 1)	Renal agenesis	1 measure taken, week 17 (Table 1)	Phenotyping252					measures.txt	Figshare	943485	http://dx.doi.org/10.6084/m9.figshare.943485	measures.txt can also be found at https://www.ebi.ac.uk/arrayexpress/experiments/E-MTAB-2332/files/
Outbred1225	Coat colour	Fear related behaviours	48 measurements taken between weeks 8 and 10 (Table 1)	Intraperitoneal Glucose Tolerance Test (IPGTT)	6 measures taken, week 11 (Table 1)	Blood pressure	18	Basal hematology	32 measures taken, week 13 (Table 1)	Basal immunology	34 measurements taken, week 13 (Table 1)	Experimental Autoimmune Encephalomyelitis (EAE)	Induced week 13, qualitative scoring between weeks 13 and 17 (Table 1)	Euthanasia and tissue dissection	107	All animals euthanized during week 17	Serum biochemistry	15 measures taken, week 17 (Table 1)	Arterial elastic lamina ruptures	6 measures taken, week 17 (Table 1)	Bone mass and strength	43 measures taken, week 17 (Table 1)	Wound healing	1 measure taken, weeks 7 and 17 (Table 1)	Body weight	6 measures taken, weeks 8, 9, 11, 13, 14, and 17 (Table 1)	Renal agenesis	1 measure taken, week 17 (Table 1)	Phenotyping253					measures.txt	Figshare	943485	http://dx.doi.org/10.6084/m9.figshare.943485	measures.txt can also be found at https://www.ebi.ac.uk/arrayexpress/experiments/E-MTAB-2332/files/
Outbred1226	Coat colour	Fear related behaviours	48 measurements taken between weeks 8 and 10 (Table 1)	Intraperitoneal Glucose Tolerance Test (IPGTT)	6 measures taken, week 11 (Table 1)	Blood pressure	18	Basal hematology	32 measures taken, week 13 (Table 1)	Basal immunology	34 measurements taken, week 13 (Table 1)	Experimental Autoimmune Encephalomyelitis (EAE)	Induced week 13, qualitative scoring between weeks 13 and 17 (Table 1)	Euthanasia and tissue dissection	107	All animals euthanized during week 17	Serum biochemistry	15 measures taken, week 17 (Table 1)	Arterial elastic lamina ruptures	6 measures taken, week 17 (Table 1)	Bone mass and strength	43 measures taken, week 17 (Table 1)	Wound healing	1 measure taken, weeks 7 and 17 (Table 1)	Body weight	6 measures taken, weeks 8, 9, 11, 13, 14, and 17 (Table 1)	Renal agenesis	1 measure taken, week 17 (Table 1)	Phenotyping254					measures.txt	Figshare	943485	http://dx.doi.org/10.6084/m9.figshare.943485	measures.txt can also be found at https://www.ebi.ac.uk/arrayexpress/experiments/E-MTAB-2332/files/
Outbred1227	Coat colour	Fear related behaviours	48 measurements taken between weeks 8 and 10 (Table 1)	Intraperitoneal Glucose Tolerance Test (IPGTT)	6 measures taken, week 11 (Table 1)	Blood pressure	18	Basal hematology	32 measures taken, week 13 (Table 1)	Basal immunology	34 measurements taken, week 13 (Table 1)	Experimental Autoimmune Encephalomyelitis (EAE)	Induced week 13, qualitative scoring between weeks 13 and 17 (Table 1)	Euthanasia and tissue dissection	107	All animals euthanized during week 17	Serum biochemistry	15 measures taken, week 17 (Table 1)	Arterial elastic lamina ruptures	6 measures taken, week 17 (Table 1)	Bone mass and strength	43 measures taken, week 17 (Table 1)	Wound healing	1 measure taken, weeks 7 and 17 (Table 1)	Body weight	6 measures taken, weeks 8, 9, 11, 13, 14, and 17 (Table 1)	Renal agenesis	1 measure taken, week 17 (Table 1)	Phenotyping255					measures.txt	Figshare	943485	http://dx.doi.org/10.6084/m9.figshare.943485	measures.txt can also be found at https://www.ebi.ac.uk/arrayexpress/experiments/E-MTAB-2332/files/
Outbred1228	Coat colour	Fear related behaviours	48 measurements taken between weeks 8 and 10 (Table 1)	Intraperitoneal Glucose Tolerance Test (IPGTT)	6 measures taken, week 11 (Table 1)	Blood pressure	18	Basal hematology	32 measures taken, week 13 (Table 1)	Basal immunology	34 measurements taken, week 13 (Table 1)	Experimental Autoimmune Encephalomyelitis (EAE)	Induced week 13, qualitative scoring between weeks 13 and 17 (Table 1)	Euthanasia and tissue dissection	108	All animals euthanized during week 17	Serum biochemistry	15 measures taken, week 17 (Table 1)	Arterial elastic lamina ruptures	6 measures taken, week 17 (Table 1)	Bone mass and strength	43 measures taken, week 17 (Table 1)	Wound healing	1 measure taken, weeks 7 and 17 (Table 1)	Body weight	6 measures taken, weeks 8, 9, 11, 13, 14, and 17 (Table 1)	Renal agenesis	1 measure taken, week 17 (Table 1)	Phenotyping256					measures.txt	Figshare	943485	http://dx.doi.org/10.6084/m9.figshare.943485	measures.txt can also be found at https://www.ebi.ac.uk/arrayexpress/experiments/E-MTAB-2332/files/
Outbred1229	Coat colour	Fear related behaviours	48 measurements taken between weeks 8 and 10 (Table 1)	Intraperitoneal Glucose Tolerance Test (IPGTT)	6 measures taken, week 11 (Table 1)	Blood pressure	18	Basal hematology	32 measures taken, week 13 (Table 1)	Basal immunology	34 measurements taken, week 13 (Table 1)	Experimental Autoimmune Encephalomyelitis (EAE)	Induced week 13, qualitative scoring between weeks 13 and 17 (Table 1)	Euthanasia and tissue dissection	108	All animals euthanized during week 17	Serum biochemistry	15 measures taken, week 17 (Table 1)	Arterial elastic lamina ruptures	6 measures taken, week 17 (Table 1)	Bone mass and strength	43 measures taken, week 17 (Table 1)	Wound healing	1 measure taken, weeks 7 and 17 (Table 1)	Body weight	6 measures taken, weeks 8, 9, 11, 13, 14, and 17 (Table 1)	Renal agenesis	1 measure taken, week 17 (Table 1)	Phenotyping257					measures.txt	Figshare	943485	http://dx.doi.org/10.6084/m9.figshare.943485	measures.txt can also be found at https://www.ebi.ac.uk/arrayexpress/experiments/E-MTAB-2332/files/
Outbred123	Coat colour	Fear related behaviours	48 measurements taken between weeks 8 and 10 (Table 1)	Intraperitoneal Glucose Tolerance Test (IPGTT)	6 measures taken, week 11 (Table 1)	Blood pressure	16	Basal hematology	32 measures taken, week 13 (Table 1)	Basal immunology	34 measurements taken, week 13 (Table 1)	Experimental Autoimmune Encephalomyelitis (EAE)	Induced week 13, qualitative scoring between weeks 13 and 17 (Table 1)	Euthanasia and tissue dissection	N/A	All animals euthanized during week 17	Serum biochemistry	15 measures taken, week 17 (Table 1)	Arterial elastic lamina ruptures	6 measures taken, week 17 (Table 1)	Bone mass and strength	43 measures taken, week 17 (Table 1)	Wound healing	1 measure taken, weeks 7 and 17 (Table 1)	Body weight	6 measures taken, weeks 8, 9, 11, 13, 14, and 17 (Table 1)	Renal agenesis	1 measure taken, week 17 (Table 1)	Phenotyping258					measures.txt	Figshare	943485	http://dx.doi.org/10.6084/m9.figshare.943485	measures.txt can also be found at https://www.ebi.ac.uk/arrayexpress/experiments/E-MTAB-2332/files/
Outbred1230	Coat colour	Fear related behaviours	48 measurements taken between weeks 8 and 10 (Table 1)	Intraperitoneal Glucose Tolerance Test (IPGTT)	6 measures taken, week 11 (Table 1)	Blood pressure	18	Basal hematology	32 measures taken, week 13 (Table 1)	Basal immunology	34 measurements taken, week 13 (Table 1)	Experimental Autoimmune Encephalomyelitis (EAE)	Induced week 13, qualitative scoring between weeks 13 and 17 (Table 1)	Euthanasia and tissue dissection	108	All animals euthanized during week 17	Serum biochemistry	15 measures taken, week 17 (Table 1)	Arterial elastic lamina ruptures	6 measures taken, week 17 (Table 1)	Bone mass and strength	43 measures taken, week 17 (Table 1)	Wound healing	1 measure taken, weeks 7 and 17 (Table 1)	Body weight	6 measures taken, weeks 8, 9, 11, 13, 14, and 17 (Table 1)	Renal agenesis	1 measure taken, week 17 (Table 1)	Phenotyping259					measures.txt	Figshare	943485	http://dx.doi.org/10.6084/m9.figshare.943485	measures.txt can also be found at https://www.ebi.ac.uk/arrayexpress/experiments/E-MTAB-2332/files/
Outbred1231	Coat colour	Fear related behaviours	48 measurements taken between weeks 8 and 10 (Table 1)	Intraperitoneal Glucose Tolerance Test (IPGTT)	6 measures taken, week 11 (Table 1)	Blood pressure	18	Basal hematology	32 measures taken, week 13 (Table 1)	Basal immunology	34 measurements taken, week 13 (Table 1)	Experimental Autoimmune Encephalomyelitis (EAE)	Induced week 13, qualitative scoring between weeks 13 and 17 (Table 1)	Euthanasia and tissue dissection	107	All animals euthanized during week 17	Serum biochemistry	15 measures taken, week 17 (Table 1)	Arterial elastic lamina ruptures	6 measures taken, week 17 (Table 1)	Bone mass and strength	43 measures taken, week 17 (Table 1)	Wound healing	1 measure taken, weeks 7 and 17 (Table 1)	Body weight	6 measures taken, weeks 8, 9, 11, 13, 14, and 17 (Table 1)	Renal agenesis	1 measure taken, week 17 (Table 1)	Phenotyping260					measures.txt	Figshare	943485	http://dx.doi.org/10.6084/m9.figshare.943485	measures.txt can also be found at https://www.ebi.ac.uk/arrayexpress/experiments/E-MTAB-2332/files/
Outbred1232	Coat colour	Fear related behaviours	48 measurements taken between weeks 8 and 10 (Table 1)	Intraperitoneal Glucose Tolerance Test (IPGTT)	6 measures taken, week 11 (Table 1)	Blood pressure	17	Basal hematology	32 measures taken, week 13 (Table 1)	Basal immunology	34 measurements taken, week 13 (Table 1)	Experimental Autoimmune Encephalomyelitis (EAE)	Induced week 13, qualitative scoring between weeks 13 and 17 (Table 1)	Euthanasia and tissue dissection	N/A	All animals euthanized during week 17	Serum biochemistry	15 measures taken, week 17 (Table 1)	Arterial elastic lamina ruptures	6 measures taken, week 17 (Table 1)	Bone mass and strength	43 measures taken, week 17 (Table 1)	Wound healing	1 measure taken, weeks 7 and 17 (Table 1)	Body weight	6 measures taken, weeks 8, 9, 11, 13, 14, and 17 (Table 1)	Renal agenesis	1 measure taken, week 17 (Table 1)	Phenotyping261					measures.txt	Figshare	943485	http://dx.doi.org/10.6084/m9.figshare.943485	measures.txt can also be found at https://www.ebi.ac.uk/arrayexpress/experiments/E-MTAB-2332/files/
Outbred1233	Coat colour	Fear related behaviours	48 measurements taken between weeks 8 and 10 (Table 1)	Intraperitoneal Glucose Tolerance Test (IPGTT)	6 measures taken, week 11 (Table 1)	Blood pressure	17	Basal hematology	32 measures taken, week 13 (Table 1)	Basal immunology	34 measurements taken, week 13 (Table 1)	Experimental Autoimmune Encephalomyelitis (EAE)	Induced week 13, qualitative scoring between weeks 13 and 17 (Table 1)	Euthanasia and tissue dissection	N/A	All animals euthanized during week 17	Serum biochemistry	15 measures taken, week 17 (Table 1)	Arterial elastic lamina ruptures	6 measures taken, week 17 (Table 1)	Bone mass and strength	43 measures taken, week 17 (Table 1)	Wound healing	1 measure taken, weeks 7 and 17 (Table 1)	Body weight	6 measures taken, weeks 8, 9, 11, 13, 14, and 17 (Table 1)	Renal agenesis	1 measure taken, week 17 (Table 1)	Phenotyping262					measures.txt	Figshare	943485	http://dx.doi.org/10.6084/m9.figshare.943485	measures.txt can also be found at https://www.ebi.ac.uk/arrayexpress/experiments/E-MTAB-2332/files/
Outbred1234	Coat colour	Fear related behaviours	48 measurements taken between weeks 8 and 10 (Table 1)	Intraperitoneal Glucose Tolerance Test (IPGTT)	6 measures taken, week 11 (Table 1)	Blood pressure	17	Basal hematology	32 measures taken, week 13 (Table 1)	Basal immunology	34 measurements taken, week 13 (Table 1)	Experimental Autoimmune Encephalomyelitis (EAE)	Induced week 13, qualitative scoring between weeks 13 and 17 (Table 1)	Euthanasia and tissue dissection	128	All animals euthanized during week 17	Serum biochemistry	15 measures taken, week 17 (Table 1)	Arterial elastic lamina ruptures	6 measures taken, week 17 (Table 1)	Bone mass and strength	43 measures taken, week 17 (Table 1)	Wound healing	1 measure taken, weeks 7 and 17 (Table 1)	Body weight	6 measures taken, weeks 8, 9, 11, 13, 14, and 17 (Table 1)	Renal agenesis	1 measure taken, week 17 (Table 1)	Phenotyping263					measures.txt	Figshare	943485	http://dx.doi.org/10.6084/m9.figshare.943485	measures.txt can also be found at https://www.ebi.ac.uk/arrayexpress/experiments/E-MTAB-2332/files/
Outbred1235	Coat colour	Fear related behaviours	48 measurements taken between weeks 8 and 10 (Table 1)	Intraperitoneal Glucose Tolerance Test (IPGTT)	6 measures taken, week 11 (Table 1)	Blood pressure	18	Basal hematology	32 measures taken, week 13 (Table 1)	Basal immunology	34 measurements taken, week 13 (Table 1)	Experimental Autoimmune Encephalomyelitis (EAE)	Induced week 13, qualitative scoring between weeks 13 and 17 (Table 1)	Euthanasia and tissue dissection	128	All animals euthanized during week 17	Serum biochemistry	15 measures taken, week 17 (Table 1)	Arterial elastic lamina ruptures	6 measures taken, week 17 (Table 1)	Bone mass and strength	43 measures taken, week 17 (Table 1)	Wound healing	1 measure taken, weeks 7 and 17 (Table 1)	Body weight	6 measures taken, weeks 8, 9, 11, 13, 14, and 17 (Table 1)	Renal agenesis	1 measure taken, week 17 (Table 1)	Phenotyping264					measures.txt	Figshare	943485	http://dx.doi.org/10.6084/m9.figshare.943485	measures.txt can also be found at https://www.ebi.ac.uk/arrayexpress/experiments/E-MTAB-2332/files/
Outbred1236	Coat colour	Fear related behaviours	48 measurements taken between weeks 8 and 10 (Table 1)	Intraperitoneal Glucose Tolerance Test (IPGTT)	6 measures taken, week 11 (Table 1)	Blood pressure	17	Basal hematology	32 measures taken, week 13 (Table 1)	Basal immunology	34 measurements taken, week 13 (Table 1)	Experimental Autoimmune Encephalomyelitis (EAE)	Induced week 13, qualitative scoring between weeks 13 and 17 (Table 1)	Euthanasia and tissue dissection	125	All animals euthanized during week 17	Serum biochemistry	15 measures taken, week 17 (Table 1)	Arterial elastic lamina ruptures	6 measures taken, week 17 (Table 1)	Bone mass and strength	43 measures taken, week 17 (Table 1)	Wound healing	1 measure taken, weeks 7 and 17 (Table 1)	Body weight	6 measures taken, weeks 8, 9, 11, 13, 14, and 17 (Table 1)	Renal agenesis	1 measure taken, week 17 (Table 1)	Phenotyping265					measures.txt	Figshare	943485	http://dx.doi.org/10.6084/m9.figshare.943485	measures.txt can also be found at https://www.ebi.ac.uk/arrayexpress/experiments/E-MTAB-2332/files/
Outbred1237	Coat colour	Fear related behaviours	48 measurements taken between weeks 8 and 10 (Table 1)	Intraperitoneal Glucose Tolerance Test (IPGTT)	6 measures taken, week 11 (Table 1)	Blood pressure	N/A	Basal hematology	32 measures taken, week 13 (Table 1)	Basal immunology	34 measurements taken, week 13 (Table 1)	Experimental Autoimmune Encephalomyelitis (EAE)	Induced week 13, qualitative scoring between weeks 13 and 17 (Table 1)	Euthanasia and tissue dissection	125	All animals euthanized during week 17	Serum biochemistry	15 measures taken, week 17 (Table 1)	Arterial elastic lamina ruptures	6 measures taken, week 17 (Table 1)	Bone mass and strength	43 measures taken, week 17 (Table 1)	Wound healing	1 measure taken, weeks 7 and 17 (Table 1)	Body weight	6 measures taken, weeks 8, 9, 11, 13, 14, and 17 (Table 1)	Renal agenesis	1 measure taken, week 17 (Table 1)	Phenotyping266					measures.txt	Figshare	943485	http://dx.doi.org/10.6084/m9.figshare.943485	measures.txt can also be found at https://www.ebi.ac.uk/arrayexpress/experiments/E-MTAB-2332/files/
Outbred1238	Coat colour	Fear related behaviours	48 measurements taken between weeks 8 and 10 (Table 1)	Intraperitoneal Glucose Tolerance Test (IPGTT)	6 measures taken, week 11 (Table 1)	Blood pressure	18	Basal hematology	32 measures taken, week 13 (Table 1)	Basal immunology	34 measurements taken, week 13 (Table 1)	Experimental Autoimmune Encephalomyelitis (EAE)	Induced week 13, qualitative scoring between weeks 13 and 17 (Table 1)	Euthanasia and tissue dissection	125	All animals euthanized during week 17	Serum biochemistry	15 measures taken, week 17 (Table 1)	Arterial elastic lamina ruptures	6 measures taken, week 17 (Table 1)	Bone mass and strength	43 measures taken, week 17 (Table 1)	Wound healing	1 measure taken, weeks 7 and 17 (Table 1)	Body weight	6 measures taken, weeks 8, 9, 11, 13, 14, and 17 (Table 1)	Renal agenesis	1 measure taken, week 17 (Table 1)	Phenotyping267					measures.txt	Figshare	943485	http://dx.doi.org/10.6084/m9.figshare.943485	measures.txt can also be found at https://www.ebi.ac.uk/arrayexpress/experiments/E-MTAB-2332/files/
Outbred1239	Coat colour	Fear related behaviours	48 measurements taken between weeks 8 and 10 (Table 1)	Intraperitoneal Glucose Tolerance Test (IPGTT)	6 measures taken, week 11 (Table 1)	Blood pressure	18	Basal hematology	32 measures taken, week 13 (Table 1)	Basal immunology	34 measurements taken, week 13 (Table 1)	Experimental Autoimmune Encephalomyelitis (EAE)	Induced week 13, qualitative scoring between weeks 13 and 17 (Table 1)	Euthanasia and tissue dissection	125	All animals euthanized during week 17	Serum biochemistry	15 measures taken, week 17 (Table 1)	Arterial elastic lamina ruptures	6 measures taken, week 17 (Table 1)	Bone mass and strength	43 measures taken, week 17 (Table 1)	Wound healing	1 measure taken, weeks 7 and 17 (Table 1)	Body weight	6 measures taken, weeks 8, 9, 11, 13, 14, and 17 (Table 1)	Renal agenesis	1 measure taken, week 17 (Table 1)	Phenotyping268					measures.txt	Figshare	943485	http://dx.doi.org/10.6084/m9.figshare.943485	measures.txt can also be found at https://www.ebi.ac.uk/arrayexpress/experiments/E-MTAB-2332/files/
Outbred124	Coat colour	Fear related behaviours	48 measurements taken between weeks 8 and 10 (Table 1)	Intraperitoneal Glucose Tolerance Test (IPGTT)	6 measures taken, week 11 (Table 1)	Blood pressure	17	Basal hematology	32 measures taken, week 13 (Table 1)	Basal immunology	34 measurements taken, week 13 (Table 1)	Experimental Autoimmune Encephalomyelitis (EAE)	Induced week 13, qualitative scoring between weeks 13 and 17 (Table 1)	Euthanasia and tissue dissection	N/A	All animals euthanized during week 17	Serum biochemistry	15 measures taken, week 17 (Table 1)	Arterial elastic lamina ruptures	6 measures taken, week 17 (Table 1)	Bone mass and strength	43 measures taken, week 17 (Table 1)	Wound healing	1 measure taken, weeks 7 and 17 (Table 1)	Body weight	6 measures taken, weeks 8, 9, 11, 13, 14, and 17 (Table 1)	Renal agenesis	1 measure taken, week 17 (Table 1)	Phenotyping269					measures.txt	Figshare	943485	http://dx.doi.org/10.6084/m9.figshare.943485	measures.txt can also be found at https://www.ebi.ac.uk/arrayexpress/experiments/E-MTAB-2332/files/
Outbred1240	Coat colour	Fear related behaviours	48 measurements taken between weeks 8 and 10 (Table 1)	Intraperitoneal Glucose Tolerance Test (IPGTT)	6 measures taken, week 11 (Table 1)	Blood pressure	18	Basal hematology	32 measures taken, week 13 (Table 1)	Basal immunology	34 measurements taken, week 13 (Table 1)	Experimental Autoimmune Encephalomyelitis (EAE)	Induced week 13, qualitative scoring between weeks 13 and 17 (Table 1)	Euthanasia and tissue dissection	119	All animals euthanized during week 17	Serum biochemistry	15 measures taken, week 17 (Table 1)	Arterial elastic lamina ruptures	6 measures taken, week 17 (Table 1)	Bone mass and strength	43 measures taken, week 17 (Table 1)	Wound healing	1 measure taken, weeks 7 and 17 (Table 1)	Body weight	6 measures taken, weeks 8, 9, 11, 13, 14, and 17 (Table 1)	Renal agenesis	1 measure taken, week 17 (Table 1)	Phenotyping270					measures.txt	Figshare	943485	http://dx.doi.org/10.6084/m9.figshare.943485	measures.txt can also be found at https://www.ebi.ac.uk/arrayexpress/experiments/E-MTAB-2332/files/
Outbred1241	Coat colour	Fear related behaviours	48 measurements taken between weeks 8 and 10 (Table 1)	Intraperitoneal Glucose Tolerance Test (IPGTT)	6 measures taken, week 11 (Table 1)	Blood pressure	18	Basal hematology	32 measures taken, week 13 (Table 1)	Basal immunology	34 measurements taken, week 13 (Table 1)	Experimental Autoimmune Encephalomyelitis (EAE)	Induced week 13, qualitative scoring between weeks 13 and 17 (Table 1)	Euthanasia and tissue dissection	119	All animals euthanized during week 17	Serum biochemistry	15 measures taken, week 17 (Table 1)	Arterial elastic lamina ruptures	6 measures taken, week 17 (Table 1)	Bone mass and strength	43 measures taken, week 17 (Table 1)	Wound healing	1 measure taken, weeks 7 and 17 (Table 1)	Body weight	6 measures taken, weeks 8, 9, 11, 13, 14, and 17 (Table 1)	Renal agenesis	1 measure taken, week 17 (Table 1)	Phenotyping271					measures.txt	Figshare	943485	http://dx.doi.org/10.6084/m9.figshare.943485	measures.txt can also be found at https://www.ebi.ac.uk/arrayexpress/experiments/E-MTAB-2332/files/
Outbred1242	Coat colour	Fear related behaviours	48 measurements taken between weeks 8 and 10 (Table 1)	Intraperitoneal Glucose Tolerance Test (IPGTT)	6 measures taken, week 11 (Table 1)	Blood pressure	18	Basal hematology	32 measures taken, week 13 (Table 1)	Basal immunology	34 measurements taken, week 13 (Table 1)	Experimental Autoimmune Encephalomyelitis (EAE)	Induced week 13, qualitative scoring between weeks 13 and 17 (Table 1)	Euthanasia and tissue dissection	128	All animals euthanized during week 17	Serum biochemistry	15 measures taken, week 17 (Table 1)	Arterial elastic lamina ruptures	6 measures taken, week 17 (Table 1)	Bone mass and strength	43 measures taken, week 17 (Table 1)	Wound healing	1 measure taken, weeks 7 and 17 (Table 1)	Body weight	6 measures taken, weeks 8, 9, 11, 13, 14, and 17 (Table 1)	Renal agenesis	1 measure taken, week 17 (Table 1)	Phenotyping272					measures.txt	Figshare	943485	http://dx.doi.org/10.6084/m9.figshare.943485	measures.txt can also be found at https://www.ebi.ac.uk/arrayexpress/experiments/E-MTAB-2332/files/
Outbred1243	Coat colour	Fear related behaviours	48 measurements taken between weeks 8 and 10 (Table 1)	Intraperitoneal Glucose Tolerance Test (IPGTT)	6 measures taken, week 11 (Table 1)	Blood pressure	18	Basal hematology	32 measures taken, week 13 (Table 1)	Basal immunology	34 measurements taken, week 13 (Table 1)	Experimental Autoimmune Encephalomyelitis (EAE)	Induced week 13, qualitative scoring between weeks 13 and 17 (Table 1)	Euthanasia and tissue dissection	128	All animals euthanized during week 17	Serum biochemistry	15 measures taken, week 17 (Table 1)	Arterial elastic lamina ruptures	6 measures taken, week 17 (Table 1)	Bone mass and strength	43 measures taken, week 17 (Table 1)	Wound healing	1 measure taken, weeks 7 and 17 (Table 1)	Body weight	6 measures taken, weeks 8, 9, 11, 13, 14, and 17 (Table 1)	Renal agenesis	1 measure taken, week 17 (Table 1)	Phenotyping273					measures.txt	Figshare	943485	http://dx.doi.org/10.6084/m9.figshare.943485	measures.txt can also be found at https://www.ebi.ac.uk/arrayexpress/experiments/E-MTAB-2332/files/
Outbred1244	Coat colour	Fear related behaviours	48 measurements taken between weeks 8 and 10 (Table 1)	Intraperitoneal Glucose Tolerance Test (IPGTT)	6 measures taken, week 11 (Table 1)	Blood pressure	19	Basal hematology	32 measures taken, week 13 (Table 1)	Basal immunology	34 measurements taken, week 13 (Table 1)	Experimental Autoimmune Encephalomyelitis (EAE)	Induced week 13, qualitative scoring between weeks 13 and 17 (Table 1)	Euthanasia and tissue dissection	127	All animals euthanized during week 17	Serum biochemistry	15 measures taken, week 17 (Table 1)	Arterial elastic lamina ruptures	6 measures taken, week 17 (Table 1)	Bone mass and strength	43 measures taken, week 17 (Table 1)	Wound healing	1 measure taken, weeks 7 and 17 (Table 1)	Body weight	6 measures taken, weeks 8, 9, 11, 13, 14, and 17 (Table 1)	Renal agenesis	1 measure taken, week 17 (Table 1)	Phenotyping274					measures.txt	Figshare	943485	http://dx.doi.org/10.6084/m9.figshare.943485	measures.txt can also be found at https://www.ebi.ac.uk/arrayexpress/experiments/E-MTAB-2332/files/
Outbred1245	Coat colour	Fear related behaviours	48 measurements taken between weeks 8 and 10 (Table 1)	Intraperitoneal Glucose Tolerance Test (IPGTT)	6 measures taken, week 11 (Table 1)	Blood pressure	18	Basal hematology	32 measures taken, week 13 (Table 1)	Basal immunology	34 measurements taken, week 13 (Table 1)	Experimental Autoimmune Encephalomyelitis (EAE)	Induced week 13, qualitative scoring between weeks 13 and 17 (Table 1)	Euthanasia and tissue dissection	127	All animals euthanized during week 17	Serum biochemistry	15 measures taken, week 17 (Table 1)	Arterial elastic lamina ruptures	6 measures taken, week 17 (Table 1)	Bone mass and strength	43 measures taken, week 17 (Table 1)	Wound healing	1 measure taken, weeks 7 and 17 (Table 1)	Body weight	6 measures taken, weeks 8, 9, 11, 13, 14, and 17 (Table 1)	Renal agenesis	1 measure taken, week 17 (Table 1)	Phenotyping275					measures.txt	Figshare	943485	http://dx.doi.org/10.6084/m9.figshare.943485	measures.txt can also be found at https://www.ebi.ac.uk/arrayexpress/experiments/E-MTAB-2332/files/
Outbred1246	Coat colour	Fear related behaviours	48 measurements taken between weeks 8 and 10 (Table 1)	Intraperitoneal Glucose Tolerance Test (IPGTT)	6 measures taken, week 11 (Table 1)	Blood pressure	19	Basal hematology	32 measures taken, week 13 (Table 1)	Basal immunology	34 measurements taken, week 13 (Table 1)	Experimental Autoimmune Encephalomyelitis (EAE)	Induced week 13, qualitative scoring between weeks 13 and 17 (Table 1)	Euthanasia and tissue dissection	127	All animals euthanized during week 17	Serum biochemistry	15 measures taken, week 17 (Table 1)	Arterial elastic lamina ruptures	6 measures taken, week 17 (Table 1)	Bone mass and strength	43 measures taken, week 17 (Table 1)	Wound healing	1 measure taken, weeks 7 and 17 (Table 1)	Body weight	6 measures taken, weeks 8, 9, 11, 13, 14, and 17 (Table 1)	Renal agenesis	1 measure taken, week 17 (Table 1)	Phenotyping276					measures.txt	Figshare	943485	http://dx.doi.org/10.6084/m9.figshare.943485	measures.txt can also be found at https://www.ebi.ac.uk/arrayexpress/experiments/E-MTAB-2332/files/
Outbred1247	Coat colour	Fear related behaviours	48 measurements taken between weeks 8 and 10 (Table 1)	Intraperitoneal Glucose Tolerance Test (IPGTT)	6 measures taken, week 11 (Table 1)	Blood pressure	18	Basal hematology	32 measures taken, week 13 (Table 1)	Basal immunology	34 measurements taken, week 13 (Table 1)	Experimental Autoimmune Encephalomyelitis (EAE)	Induced week 13, qualitative scoring between weeks 13 and 17 (Table 1)	Euthanasia and tissue dissection	127	All animals euthanized during week 17	Serum biochemistry	15 measures taken, week 17 (Table 1)	Arterial elastic lamina ruptures	6 measures taken, week 17 (Table 1)	Bone mass and strength	43 measures taken, week 17 (Table 1)	Wound healing	1 measure taken, weeks 7 and 17 (Table 1)	Body weight	6 measures taken, weeks 8, 9, 11, 13, 14, and 17 (Table 1)	Renal agenesis	1 measure taken, week 17 (Table 1)	Phenotyping277					measures.txt	Figshare	943485	http://dx.doi.org/10.6084/m9.figshare.943485	measures.txt can also be found at https://www.ebi.ac.uk/arrayexpress/experiments/E-MTAB-2332/files/
Outbred1248	Coat colour	Fear related behaviours	48 measurements taken between weeks 8 and 10 (Table 1)	Intraperitoneal Glucose Tolerance Test (IPGTT)	6 measures taken, week 11 (Table 1)	Blood pressure	18	Basal hematology	32 measures taken, week 13 (Table 1)	Basal immunology	34 measurements taken, week 13 (Table 1)	Experimental Autoimmune Encephalomyelitis (EAE)	Induced week 13, qualitative scoring between weeks 13 and 17 (Table 1)	Euthanasia and tissue dissection	127	All animals euthanized during week 17	Serum biochemistry	15 measures taken, week 17 (Table 1)	Arterial elastic lamina ruptures	6 measures taken, week 17 (Table 1)	Bone mass and strength	43 measures taken, week 17 (Table 1)	Wound healing	1 measure taken, weeks 7 and 17 (Table 1)	Body weight	6 measures taken, weeks 8, 9, 11, 13, 14, and 17 (Table 1)	Renal agenesis	1 measure taken, week 17 (Table 1)	Phenotyping278					measures.txt	Figshare	943485	http://dx.doi.org/10.6084/m9.figshare.943485	measures.txt can also be found at https://www.ebi.ac.uk/arrayexpress/experiments/E-MTAB-2332/files/
Outbred1249	Coat colour	Fear related behaviours	48 measurements taken between weeks 8 and 10 (Table 1)	Intraperitoneal Glucose Tolerance Test (IPGTT)	6 measures taken, week 11 (Table 1)	Blood pressure	19	Basal hematology	32 measures taken, week 13 (Table 1)	Basal immunology	34 measurements taken, week 13 (Table 1)	Experimental Autoimmune Encephalomyelitis (EAE)	Induced week 13, qualitative scoring between weeks 13 and 17 (Table 1)	Euthanasia and tissue dissection	127	All animals euthanized during week 17	Serum biochemistry	15 measures taken, week 17 (Table 1)	Arterial elastic lamina ruptures	6 measures taken, week 17 (Table 1)	Bone mass and strength	43 measures taken, week 17 (Table 1)	Wound healing	1 measure taken, weeks 7 and 17 (Table 1)	Body weight	6 measures taken, weeks 8, 9, 11, 13, 14, and 17 (Table 1)	Renal agenesis	1 measure taken, week 17 (Table 1)	Phenotyping279					measures.txt	Figshare	943485	http://dx.doi.org/10.6084/m9.figshare.943485	measures.txt can also be found at https://www.ebi.ac.uk/arrayexpress/experiments/E-MTAB-2332/files/
Outbred125	Coat colour	Fear related behaviours	48 measurements taken between weeks 8 and 10 (Table 1)	Intraperitoneal Glucose Tolerance Test (IPGTT)	6 measures taken, week 11 (Table 1)	Blood pressure	17	Basal hematology	32 measures taken, week 13 (Table 1)	Basal immunology	34 measurements taken, week 13 (Table 1)	Experimental Autoimmune Encephalomyelitis (EAE)	Induced week 13, qualitative scoring between weeks 13 and 17 (Table 1)	Euthanasia and tissue dissection	N/A	All animals euthanized during week 17	Serum biochemistry	15 measures taken, week 17 (Table 1)	Arterial elastic lamina ruptures	6 measures taken, week 17 (Table 1)	Bone mass and strength	43 measures taken, week 17 (Table 1)	Wound healing	1 measure taken, weeks 7 and 17 (Table 1)	Body weight	6 measures taken, weeks 8, 9, 11, 13, 14, and 17 (Table 1)	Renal agenesis	1 measure taken, week 17 (Table 1)	Phenotyping280					measures.txt	Figshare	943485	http://dx.doi.org/10.6084/m9.figshare.943485	measures.txt can also be found at https://www.ebi.ac.uk/arrayexpress/experiments/E-MTAB-2332/files/
Outbred1250	Coat colour	Fear related behaviours	48 measurements taken between weeks 8 and 10 (Table 1)	Intraperitoneal Glucose Tolerance Test (IPGTT)	6 measures taken, week 11 (Table 1)	Blood pressure	19	Basal hematology	32 measures taken, week 13 (Table 1)	Basal immunology	34 measurements taken, week 13 (Table 1)	Experimental Autoimmune Encephalomyelitis (EAE)	Induced week 13, qualitative scoring between weeks 13 and 17 (Table 1)	Euthanasia and tissue dissection	127	All animals euthanized during week 17	Serum biochemistry	15 measures taken, week 17 (Table 1)	Arterial elastic lamina ruptures	6 measures taken, week 17 (Table 1)	Bone mass and strength	43 measures taken, week 17 (Table 1)	Wound healing	1 measure taken, weeks 7 and 17 (Table 1)	Body weight	6 measures taken, weeks 8, 9, 11, 13, 14, and 17 (Table 1)	Renal agenesis	1 measure taken, week 17 (Table 1)	Phenotyping281					measures.txt	Figshare	943485	http://dx.doi.org/10.6084/m9.figshare.943485	measures.txt can also be found at https://www.ebi.ac.uk/arrayexpress/experiments/E-MTAB-2332/files/
Outbred1251	Coat colour	Fear related behaviours	48 measurements taken between weeks 8 and 10 (Table 1)	Intraperitoneal Glucose Tolerance Test (IPGTT)	6 measures taken, week 11 (Table 1)	Blood pressure	19	Basal hematology	32 measures taken, week 13 (Table 1)	Basal immunology	34 measurements taken, week 13 (Table 1)	Experimental Autoimmune Encephalomyelitis (EAE)	Induced week 13, qualitative scoring between weeks 13 and 17 (Table 1)	Euthanasia and tissue dissection	127	All animals euthanized during week 17	Serum biochemistry	15 measures taken, week 17 (Table 1)	Arterial elastic lamina ruptures	6 measures taken, week 17 (Table 1)	Bone mass and strength	43 measures taken, week 17 (Table 1)	Wound healing	1 measure taken, weeks 7 and 17 (Table 1)	Body weight	6 measures taken, weeks 8, 9, 11, 13, 14, and 17 (Table 1)	Renal agenesis	1 measure taken, week 17 (Table 1)	Phenotyping282					measures.txt	Figshare	943485	http://dx.doi.org/10.6084/m9.figshare.943485	measures.txt can also be found at https://www.ebi.ac.uk/arrayexpress/experiments/E-MTAB-2332/files/
Outbred1252	Coat colour	Fear related behaviours	48 measurements taken between weeks 8 and 10 (Table 1)	Intraperitoneal Glucose Tolerance Test (IPGTT)	6 measures taken, week 11 (Table 1)	Blood pressure	19	Basal hematology	32 measures taken, week 13 (Table 1)	Basal immunology	34 measurements taken, week 13 (Table 1)	Experimental Autoimmune Encephalomyelitis (EAE)	Induced week 13, qualitative scoring between weeks 13 and 17 (Table 1)	Euthanasia and tissue dissection	127	All animals euthanized during week 17	Serum biochemistry	15 measures taken, week 17 (Table 1)	Arterial elastic lamina ruptures	6 measures taken, week 17 (Table 1)	Bone mass and strength	43 measures taken, week 17 (Table 1)	Wound healing	1 measure taken, weeks 7 and 17 (Table 1)	Body weight	6 measures taken, weeks 8, 9, 11, 13, 14, and 17 (Table 1)	Renal agenesis	1 measure taken, week 17 (Table 1)	Phenotyping283					measures.txt	Figshare	943485	http://dx.doi.org/10.6084/m9.figshare.943485	measures.txt can also be found at https://www.ebi.ac.uk/arrayexpress/experiments/E-MTAB-2332/files/
Outbred1253	Coat colour	Fear related behaviours	48 measurements taken between weeks 8 and 10 (Table 1)	Intraperitoneal Glucose Tolerance Test (IPGTT)	6 measures taken, week 11 (Table 1)	Blood pressure	19	Basal hematology	32 measures taken, week 13 (Table 1)	Basal immunology	34 measurements taken, week 13 (Table 1)	Experimental Autoimmune Encephalomyelitis (EAE)	Induced week 13, qualitative scoring between weeks 13 and 17 (Table 1)	Euthanasia and tissue dissection	127	All animals euthanized during week 17	Serum biochemistry	15 measures taken, week 17 (Table 1)	Arterial elastic lamina ruptures	6 measures taken, week 17 (Table 1)	Bone mass and strength	43 measures taken, week 17 (Table 1)	Wound healing	1 measure taken, weeks 7 and 17 (Table 1)	Body weight	6 measures taken, weeks 8, 9, 11, 13, 14, and 17 (Table 1)	Renal agenesis	1 measure taken, week 17 (Table 1)	Phenotyping284					measures.txt	Figshare	943485	http://dx.doi.org/10.6084/m9.figshare.943485	measures.txt can also be found at https://www.ebi.ac.uk/arrayexpress/experiments/E-MTAB-2332/files/
Outbred1254	Coat colour	Fear related behaviours	48 measurements taken between weeks 8 and 10 (Table 1)	Intraperitoneal Glucose Tolerance Test (IPGTT)	6 measures taken, week 11 (Table 1)	Blood pressure	19	Basal hematology	32 measures taken, week 13 (Table 1)	Basal immunology	34 measurements taken, week 13 (Table 1)	Experimental Autoimmune Encephalomyelitis (EAE)	Induced week 13, qualitative scoring between weeks 13 and 17 (Table 1)	Euthanasia and tissue dissection	125	All animals euthanized during week 17	Serum biochemistry	15 measures taken, week 17 (Table 1)	Arterial elastic lamina ruptures	6 measures taken, week 17 (Table 1)	Bone mass and strength	43 measures taken, week 17 (Table 1)	Wound healing	1 measure taken, weeks 7 and 17 (Table 1)	Body weight	6 measures taken, weeks 8, 9, 11, 13, 14, and 17 (Table 1)	Renal agenesis	1 measure taken, week 17 (Table 1)	Phenotyping285					measures.txt	Figshare	943485	http://dx.doi.org/10.6084/m9.figshare.943485	measures.txt can also be found at https://www.ebi.ac.uk/arrayexpress/experiments/E-MTAB-2332/files/
Outbred1255	Coat colour	Fear related behaviours	48 measurements taken between weeks 8 and 10 (Table 1)	Intraperitoneal Glucose Tolerance Test (IPGTT)	6 measures taken, week 11 (Table 1)	Blood pressure	19	Basal hematology	32 measures taken, week 13 (Table 1)	Basal immunology	34 measurements taken, week 13 (Table 1)	Experimental Autoimmune Encephalomyelitis (EAE)	Induced week 13, qualitative scoring between weeks 13 and 17 (Table 1)	Euthanasia and tissue dissection	125	All animals euthanized during week 17	Serum biochemistry	15 measures taken, week 17 (Table 1)	Arterial elastic lamina ruptures	6 measures taken, week 17 (Table 1)	Bone mass and strength	43 measures taken, week 17 (Table 1)	Wound healing	1 measure taken, weeks 7 and 17 (Table 1)	Body weight	6 measures taken, weeks 8, 9, 11, 13, 14, and 17 (Table 1)	Renal agenesis	1 measure taken, week 17 (Table 1)	Phenotyping286					measures.txt	Figshare	943485	http://dx.doi.org/10.6084/m9.figshare.943485	measures.txt can also be found at https://www.ebi.ac.uk/arrayexpress/experiments/E-MTAB-2332/files/
Outbred1256	Coat colour	Fear related behaviours	48 measurements taken between weeks 8 and 10 (Table 1)	Intraperitoneal Glucose Tolerance Test (IPGTT)	6 measures taken, week 11 (Table 1)	Blood pressure	19	Basal hematology	32 measures taken, week 13 (Table 1)	Basal immunology	34 measurements taken, week 13 (Table 1)	Experimental Autoimmune Encephalomyelitis (EAE)	Induced week 13, qualitative scoring between weeks 13 and 17 (Table 1)	Euthanasia and tissue dissection	128	All animals euthanized during week 17	Serum biochemistry	15 measures taken, week 17 (Table 1)	Arterial elastic lamina ruptures	6 measures taken, week 17 (Table 1)	Bone mass and strength	43 measures taken, week 17 (Table 1)	Wound healing	1 measure taken, weeks 7 and 17 (Table 1)	Body weight	6 measures taken, weeks 8, 9, 11, 13, 14, and 17 (Table 1)	Renal agenesis	1 measure taken, week 17 (Table 1)	Phenotyping287					measures.txt	Figshare	943485	http://dx.doi.org/10.6084/m9.figshare.943485	measures.txt can also be found at https://www.ebi.ac.uk/arrayexpress/experiments/E-MTAB-2332/files/
Outbred1257	Coat colour	Fear related behaviours	48 measurements taken between weeks 8 and 10 (Table 1)	Intraperitoneal Glucose Tolerance Test (IPGTT)	6 measures taken, week 11 (Table 1)	Blood pressure	19	Basal hematology	32 measures taken, week 13 (Table 1)	Basal immunology	34 measurements taken, week 13 (Table 1)	Experimental Autoimmune Encephalomyelitis (EAE)	Induced week 13, qualitative scoring between weeks 13 and 17 (Table 1)	Euthanasia and tissue dissection	128	All animals euthanized during week 17	Serum biochemistry	15 measures taken, week 17 (Table 1)	Arterial elastic lamina ruptures	6 measures taken, week 17 (Table 1)	Bone mass and strength	43 measures taken, week 17 (Table 1)	Wound healing	1 measure taken, weeks 7 and 17 (Table 1)	Body weight	6 measures taken, weeks 8, 9, 11, 13, 14, and 17 (Table 1)	Renal agenesis	1 measure taken, week 17 (Table 1)	Phenotyping288					measures.txt	Figshare	943485	http://dx.doi.org/10.6084/m9.figshare.943485	measures.txt can also be found at https://www.ebi.ac.uk/arrayexpress/experiments/E-MTAB-2332/files/
Outbred1258	Coat colour	Fear related behaviours	48 measurements taken between weeks 8 and 10 (Table 1)	Intraperitoneal Glucose Tolerance Test (IPGTT)	6 measures taken, week 11 (Table 1)	Blood pressure	19	Basal hematology	32 measures taken, week 13 (Table 1)	Basal immunology	34 measurements taken, week 13 (Table 1)	Experimental Autoimmune Encephalomyelitis (EAE)	Induced week 13, qualitative scoring between weeks 13 and 17 (Table 1)	Euthanasia and tissue dissection	128	All animals euthanized during week 17	Serum biochemistry	15 measures taken, week 17 (Table 1)	Arterial elastic lamina ruptures	6 measures taken, week 17 (Table 1)	Bone mass and strength	43 measures taken, week 17 (Table 1)	Wound healing	1 measure taken, weeks 7 and 17 (Table 1)	Body weight	6 measures taken, weeks 8, 9, 11, 13, 14, and 17 (Table 1)	Renal agenesis	1 measure taken, week 17 (Table 1)	Phenotyping289					measures.txt	Figshare	943485	http://dx.doi.org/10.6084/m9.figshare.943485	measures.txt can also be found at https://www.ebi.ac.uk/arrayexpress/experiments/E-MTAB-2332/files/
Outbred1259	Coat colour	Fear related behaviours	48 measurements taken between weeks 8 and 10 (Table 1)	Intraperitoneal Glucose Tolerance Test (IPGTT)	6 measures taken, week 11 (Table 1)	Blood pressure	19	Basal hematology	32 measures taken, week 13 (Table 1)	Basal immunology	34 measurements taken, week 13 (Table 1)	Experimental Autoimmune Encephalomyelitis (EAE)	Induced week 13, qualitative scoring between weeks 13 and 17 (Table 1)	Euthanasia and tissue dissection	128	All animals euthanized during week 17	Serum biochemistry	15 measures taken, week 17 (Table 1)	Arterial elastic lamina ruptures	6 measures taken, week 17 (Table 1)	Bone mass and strength	43 measures taken, week 17 (Table 1)	Wound healing	1 measure taken, weeks 7 and 17 (Table 1)	Body weight	6 measures taken, weeks 8, 9, 11, 13, 14, and 17 (Table 1)	Renal agenesis	1 measure taken, week 17 (Table 1)	Phenotyping290					measures.txt	Figshare	943485	http://dx.doi.org/10.6084/m9.figshare.943485	measures.txt can also be found at https://www.ebi.ac.uk/arrayexpress/experiments/E-MTAB-2332/files/
Outbred126	Coat colour	Fear related behaviours	48 measurements taken between weeks 8 and 10 (Table 1)	Intraperitoneal Glucose Tolerance Test (IPGTT)	6 measures taken, week 11 (Table 1)	Blood pressure	17	Basal hematology	32 measures taken, week 13 (Table 1)	Basal immunology	34 measurements taken, week 13 (Table 1)	Experimental Autoimmune Encephalomyelitis (EAE)	Induced week 13, qualitative scoring between weeks 13 and 17 (Table 1)	Euthanasia and tissue dissection	N/A	All animals euthanized during week 17	Serum biochemistry	15 measures taken, week 17 (Table 1)	Arterial elastic lamina ruptures	6 measures taken, week 17 (Table 1)	Bone mass and strength	43 measures taken, week 17 (Table 1)	Wound healing	1 measure taken, weeks 7 and 17 (Table 1)	Body weight	6 measures taken, weeks 8, 9, 11, 13, 14, and 17 (Table 1)	Renal agenesis	1 measure taken, week 17 (Table 1)	Phenotyping291					measures.txt	Figshare	943485	http://dx.doi.org/10.6084/m9.figshare.943485	measures.txt can also be found at https://www.ebi.ac.uk/arrayexpress/experiments/E-MTAB-2332/files/
Outbred1260	Coat colour	Fear related behaviours	48 measurements taken between weeks 8 and 10 (Table 1)	Intraperitoneal Glucose Tolerance Test (IPGTT)	6 measures taken, week 11 (Table 1)	Blood pressure	19	Basal hematology	32 measures taken, week 13 (Table 1)	Basal immunology	34 measurements taken, week 13 (Table 1)	Experimental Autoimmune Encephalomyelitis (EAE)	Induced week 13, qualitative scoring between weeks 13 and 17 (Table 1)	Euthanasia and tissue dissection	127	All animals euthanized during week 17	Serum biochemistry	15 measures taken, week 17 (Table 1)	Arterial elastic lamina ruptures	6 measures taken, week 17 (Table 1)	Bone mass and strength	43 measures taken, week 17 (Table 1)	Wound healing	1 measure taken, weeks 7 and 17 (Table 1)	Body weight	6 measures taken, weeks 8, 9, 11, 13, 14, and 17 (Table 1)	Renal agenesis	1 measure taken, week 17 (Table 1)	Phenotyping292					measures.txt	Figshare	943485	http://dx.doi.org/10.6084/m9.figshare.943485	measures.txt can also be found at https://www.ebi.ac.uk/arrayexpress/experiments/E-MTAB-2332/files/
Outbred1261	Coat colour	Fear related behaviours	48 measurements taken between weeks 8 and 10 (Table 1)	Intraperitoneal Glucose Tolerance Test (IPGTT)	6 measures taken, week 11 (Table 1)	Blood pressure	19	Basal hematology	32 measures taken, week 13 (Table 1)	Basal immunology	34 measurements taken, week 13 (Table 1)	Experimental Autoimmune Encephalomyelitis (EAE)	Induced week 13, qualitative scoring between weeks 13 and 17 (Table 1)	Euthanasia and tissue dissection	130	All animals euthanized during week 17	Serum biochemistry	15 measures taken, week 17 (Table 1)	Arterial elastic lamina ruptures	6 measures taken, week 17 (Table 1)	Bone mass and strength	43 measures taken, week 17 (Table 1)	Wound healing	1 measure taken, weeks 7 and 17 (Table 1)	Body weight	6 measures taken, weeks 8, 9, 11, 13, 14, and 17 (Table 1)	Renal agenesis	1 measure taken, week 17 (Table 1)	Phenotyping293					measures.txt	Figshare	943485	http://dx.doi.org/10.6084/m9.figshare.943485	measures.txt can also be found at https://www.ebi.ac.uk/arrayexpress/experiments/E-MTAB-2332/files/
Outbred1262	Coat colour	Fear related behaviours	48 measurements taken between weeks 8 and 10 (Table 1)	Intraperitoneal Glucose Tolerance Test (IPGTT)	6 measures taken, week 11 (Table 1)	Blood pressure	20	Basal hematology	32 measures taken, week 13 (Table 1)	Basal immunology	34 measurements taken, week 13 (Table 1)	Experimental Autoimmune Encephalomyelitis (EAE)	Induced week 13, qualitative scoring between weeks 13 and 17 (Table 1)	Euthanasia and tissue dissection	130	All animals euthanized during week 17	Serum biochemistry	15 measures taken, week 17 (Table 1)	Arterial elastic lamina ruptures	6 measures taken, week 17 (Table 1)	Bone mass and strength	43 measures taken, week 17 (Table 1)	Wound healing	1 measure taken, weeks 7 and 17 (Table 1)	Body weight	6 measures taken, weeks 8, 9, 11, 13, 14, and 17 (Table 1)	Renal agenesis	1 measure taken, week 17 (Table 1)	Phenotyping294					measures.txt	Figshare	943485	http://dx.doi.org/10.6084/m9.figshare.943485	measures.txt can also be found at https://www.ebi.ac.uk/arrayexpress/experiments/E-MTAB-2332/files/
Outbred1263	Coat colour	Fear related behaviours	48 measurements taken between weeks 8 and 10 (Table 1)	Intraperitoneal Glucose Tolerance Test (IPGTT)	6 measures taken, week 11 (Table 1)	Blood pressure	19	Basal hematology	32 measures taken, week 13 (Table 1)	Basal immunology	34 measurements taken, week 13 (Table 1)	Experimental Autoimmune Encephalomyelitis (EAE)	Induced week 13, qualitative scoring between weeks 13 and 17 (Table 1)	Euthanasia and tissue dissection	130	All animals euthanized during week 17	Serum biochemistry	15 measures taken, week 17 (Table 1)	Arterial elastic lamina ruptures	6 measures taken, week 17 (Table 1)	Bone mass and strength	43 measures taken, week 17 (Table 1)	Wound healing	1 measure taken, weeks 7 and 17 (Table 1)	Body weight	6 measures taken, weeks 8, 9, 11, 13, 14, and 17 (Table 1)	Renal agenesis	1 measure taken, week 17 (Table 1)	Phenotyping295					measures.txt	Figshare	943485	http://dx.doi.org/10.6084/m9.figshare.943485	measures.txt can also be found at https://www.ebi.ac.uk/arrayexpress/experiments/E-MTAB-2332/files/
Outbred1264	Coat colour	Fear related behaviours	48 measurements taken between weeks 8 and 10 (Table 1)	Intraperitoneal Glucose Tolerance Test (IPGTT)	6 measures taken, week 11 (Table 1)	Blood pressure	20	Basal hematology	32 measures taken, week 13 (Table 1)	Basal immunology	34 measurements taken, week 13 (Table 1)	Experimental Autoimmune Encephalomyelitis (EAE)	Induced week 13, qualitative scoring between weeks 13 and 17 (Table 1)	Euthanasia and tissue dissection	125	All animals euthanized during week 17	Serum biochemistry	15 measures taken, week 17 (Table 1)	Arterial elastic lamina ruptures	6 measures taken, week 17 (Table 1)	Bone mass and strength	43 measures taken, week 17 (Table 1)	Wound healing	1 measure taken, weeks 7 and 17 (Table 1)	Body weight	6 measures taken, weeks 8, 9, 11, 13, 14, and 17 (Table 1)	Renal agenesis	1 measure taken, week 17 (Table 1)	Phenotyping296					measures.txt	Figshare	943485	http://dx.doi.org/10.6084/m9.figshare.943485	measures.txt can also be found at https://www.ebi.ac.uk/arrayexpress/experiments/E-MTAB-2332/files/
Outbred1265	Coat colour	Fear related behaviours	48 measurements taken between weeks 8 and 10 (Table 1)	Intraperitoneal Glucose Tolerance Test (IPGTT)	6 measures taken, week 11 (Table 1)	Blood pressure	19	Basal hematology	32 measures taken, week 13 (Table 1)	Basal immunology	34 measurements taken, week 13 (Table 1)	Experimental Autoimmune Encephalomyelitis (EAE)	Induced week 13, qualitative scoring between weeks 13 and 17 (Table 1)	Euthanasia and tissue dissection	125	All animals euthanized during week 17	Serum biochemistry	15 measures taken, week 17 (Table 1)	Arterial elastic lamina ruptures	6 measures taken, week 17 (Table 1)	Bone mass and strength	43 measures taken, week 17 (Table 1)	Wound healing	1 measure taken, weeks 7 and 17 (Table 1)	Body weight	6 measures taken, weeks 8, 9, 11, 13, 14, and 17 (Table 1)	Renal agenesis	1 measure taken, week 17 (Table 1)	Phenotyping297					measures.txt	Figshare	943485	http://dx.doi.org/10.6084/m9.figshare.943485	measures.txt can also be found at https://www.ebi.ac.uk/arrayexpress/experiments/E-MTAB-2332/files/
Outbred1266	Coat colour	Fear related behaviours	48 measurements taken between weeks 8 and 10 (Table 1)	Intraperitoneal Glucose Tolerance Test (IPGTT)	6 measures taken, week 11 (Table 1)	Blood pressure	20	Basal hematology	32 measures taken, week 13 (Table 1)	Basal immunology	34 measurements taken, week 13 (Table 1)	Experimental Autoimmune Encephalomyelitis (EAE)	Induced week 13, qualitative scoring between weeks 13 and 17 (Table 1)	Euthanasia and tissue dissection	125	All animals euthanized during week 17	Serum biochemistry	15 measures taken, week 17 (Table 1)	Arterial elastic lamina ruptures	6 measures taken, week 17 (Table 1)	Bone mass and strength	43 measures taken, week 17 (Table 1)	Wound healing	1 measure taken, weeks 7 and 17 (Table 1)	Body weight	6 measures taken, weeks 8, 9, 11, 13, 14, and 17 (Table 1)	Renal agenesis	1 measure taken, week 17 (Table 1)	Phenotyping298					measures.txt	Figshare	943485	http://dx.doi.org/10.6084/m9.figshare.943485	measures.txt can also be found at https://www.ebi.ac.uk/arrayexpress/experiments/E-MTAB-2332/files/
Outbred1267	Coat colour	Fear related behaviours	48 measurements taken between weeks 8 and 10 (Table 1)	Intraperitoneal Glucose Tolerance Test (IPGTT)	6 measures taken, week 11 (Table 1)	Blood pressure	20	Basal hematology	32 measures taken, week 13 (Table 1)	Basal immunology	34 measurements taken, week 13 (Table 1)	Experimental Autoimmune Encephalomyelitis (EAE)	Induced week 13, qualitative scoring between weeks 13 and 17 (Table 1)	Euthanasia and tissue dissection	126	All animals euthanized during week 17	Serum biochemistry	15 measures taken, week 17 (Table 1)	Arterial elastic lamina ruptures	6 measures taken, week 17 (Table 1)	Bone mass and strength	43 measures taken, week 17 (Table 1)	Wound healing	1 measure taken, weeks 7 and 17 (Table 1)	Body weight	6 measures taken, weeks 8, 9, 11, 13, 14, and 17 (Table 1)	Renal agenesis	1 measure taken, week 17 (Table 1)	Phenotyping299					measures.txt	Figshare	943485	http://dx.doi.org/10.6084/m9.figshare.943485	measures.txt can also be found at https://www.ebi.ac.uk/arrayexpress/experiments/E-MTAB-2332/files/
Outbred1268	Coat colour	Fear related behaviours	48 measurements taken between weeks 8 and 10 (Table 1)	Intraperitoneal Glucose Tolerance Test (IPGTT)	6 measures taken, week 11 (Table 1)	Blood pressure	20	Basal hematology	32 measures taken, week 13 (Table 1)	Basal immunology	34 measurements taken, week 13 (Table 1)	Experimental Autoimmune Encephalomyelitis (EAE)	Induced week 13, qualitative scoring between weeks 13 and 17 (Table 1)	Euthanasia and tissue dissection	131	All animals euthanized during week 17	Serum biochemistry	15 measures taken, week 17 (Table 1)	Arterial elastic lamina ruptures	6 measures taken, week 17 (Table 1)	Bone mass and strength	43 measures taken, week 17 (Table 1)	Wound healing	1 measure taken, weeks 7 and 17 (Table 1)	Body weight	6 measures taken, weeks 8, 9, 11, 13, 14, and 17 (Table 1)	Renal agenesis	1 measure taken, week 17 (Table 1)	Phenotyping300					measures.txt	Figshare	943485	http://dx.doi.org/10.6084/m9.figshare.943485	measures.txt can also be found at https://www.ebi.ac.uk/arrayexpress/experiments/E-MTAB-2332/files/
Outbred1269	Coat colour	Fear related behaviours	48 measurements taken between weeks 8 and 10 (Table 1)	Intraperitoneal Glucose Tolerance Test (IPGTT)	6 measures taken, week 11 (Table 1)	Blood pressure	20	Basal hematology	32 measures taken, week 13 (Table 1)	Basal immunology	34 measurements taken, week 13 (Table 1)	Experimental Autoimmune Encephalomyelitis (EAE)	Induced week 13, qualitative scoring between weeks 13 and 17 (Table 1)	Euthanasia and tissue dissection	131	All animals euthanized during week 17	Serum biochemistry	15 measures taken, week 17 (Table 1)	Arterial elastic lamina ruptures	6 measures taken, week 17 (Table 1)	Bone mass and strength	43 measures taken, week 17 (Table 1)	Wound healing	1 measure taken, weeks 7 and 17 (Table 1)	Body weight	6 measures taken, weeks 8, 9, 11, 13, 14, and 17 (Table 1)	Renal agenesis	1 measure taken, week 17 (Table 1)	Phenotyping301					measures.txt	Figshare	943485	http://dx.doi.org/10.6084/m9.figshare.943485	measures.txt can also be found at https://www.ebi.ac.uk/arrayexpress/experiments/E-MTAB-2332/files/
Outbred127	Coat colour	Fear related behaviours	48 measurements taken between weeks 8 and 10 (Table 1)	Intraperitoneal Glucose Tolerance Test (IPGTT)	6 measures taken, week 11 (Table 1)	Blood pressure	18	Basal hematology	32 measures taken, week 13 (Table 1)	Basal immunology	34 measurements taken, week 13 (Table 1)	Experimental Autoimmune Encephalomyelitis (EAE)	Induced week 13, qualitative scoring between weeks 13 and 17 (Table 1)	Euthanasia and tissue dissection	N/A	All animals euthanized during week 17	Serum biochemistry	15 measures taken, week 17 (Table 1)	Arterial elastic lamina ruptures	6 measures taken, week 17 (Table 1)	Bone mass and strength	43 measures taken, week 17 (Table 1)	Wound healing	1 measure taken, weeks 7 and 17 (Table 1)	Body weight	6 measures taken, weeks 8, 9, 11, 13, 14, and 17 (Table 1)	Renal agenesis	1 measure taken, week 17 (Table 1)	Phenotyping302					measures.txt	Figshare	943485	http://dx.doi.org/10.6084/m9.figshare.943485	measures.txt can also be found at https://www.ebi.ac.uk/arrayexpress/experiments/E-MTAB-2332/files/
Outbred1270	Coat colour	Fear related behaviours	48 measurements taken between weeks 8 and 10 (Table 1)	Intraperitoneal Glucose Tolerance Test (IPGTT)	6 measures taken, week 11 (Table 1)	Blood pressure	20	Basal hematology	32 measures taken, week 13 (Table 1)	Basal immunology	34 measurements taken, week 13 (Table 1)	Experimental Autoimmune Encephalomyelitis (EAE)	Induced week 13, qualitative scoring between weeks 13 and 17 (Table 1)	Euthanasia and tissue dissection	131	All animals euthanized during week 17	Serum biochemistry	15 measures taken, week 17 (Table 1)	Arterial elastic lamina ruptures	6 measures taken, week 17 (Table 1)	Bone mass and strength	43 measures taken, week 17 (Table 1)	Wound healing	1 measure taken, weeks 7 and 17 (Table 1)	Body weight	6 measures taken, weeks 8, 9, 11, 13, 14, and 17 (Table 1)	Renal agenesis	1 measure taken, week 17 (Table 1)	Phenotyping303					measures.txt	Figshare	943485	http://dx.doi.org/10.6084/m9.figshare.943485	measures.txt can also be found at https://www.ebi.ac.uk/arrayexpress/experiments/E-MTAB-2332/files/
Outbred1271	Coat colour	Fear related behaviours	48 measurements taken between weeks 8 and 10 (Table 1)	Intraperitoneal Glucose Tolerance Test (IPGTT)	6 measures taken, week 11 (Table 1)	Blood pressure	20	Basal hematology	32 measures taken, week 13 (Table 1)	Basal immunology	34 measurements taken, week 13 (Table 1)	Experimental Autoimmune Encephalomyelitis (EAE)	Induced week 13, qualitative scoring between weeks 13 and 17 (Table 1)	Euthanasia and tissue dissection	131	All animals euthanized during week 17	Serum biochemistry	15 measures taken, week 17 (Table 1)	Arterial elastic lamina ruptures	6 measures taken, week 17 (Table 1)	Bone mass and strength	43 measures taken, week 17 (Table 1)	Wound healing	1 measure taken, weeks 7 and 17 (Table 1)	Body weight	6 measures taken, weeks 8, 9, 11, 13, 14, and 17 (Table 1)	Renal agenesis	1 measure taken, week 17 (Table 1)	Phenotyping304					measures.txt	Figshare	943485	http://dx.doi.org/10.6084/m9.figshare.943485	measures.txt can also be found at https://www.ebi.ac.uk/arrayexpress/experiments/E-MTAB-2332/files/
Outbred1272	Coat colour	Fear related behaviours	48 measurements taken between weeks 8 and 10 (Table 1)	Intraperitoneal Glucose Tolerance Test (IPGTT)	6 measures taken, week 11 (Table 1)	Blood pressure	20	Basal hematology	32 measures taken, week 13 (Table 1)	Basal immunology	34 measurements taken, week 13 (Table 1)	Experimental Autoimmune Encephalomyelitis (EAE)	Induced week 13, qualitative scoring between weeks 13 and 17 (Table 1)	Euthanasia and tissue dissection	127	All animals euthanized during week 17	Serum biochemistry	15 measures taken, week 17 (Table 1)	Arterial elastic lamina ruptures	6 measures taken, week 17 (Table 1)	Bone mass and strength	43 measures taken, week 17 (Table 1)	Wound healing	1 measure taken, weeks 7 and 17 (Table 1)	Body weight	6 measures taken, weeks 8, 9, 11, 13, 14, and 17 (Table 1)	Renal agenesis	1 measure taken, week 17 (Table 1)	Phenotyping305					measures.txt	Figshare	943485	http://dx.doi.org/10.6084/m9.figshare.943485	measures.txt can also be found at https://www.ebi.ac.uk/arrayexpress/experiments/E-MTAB-2332/files/
Outbred1273	Coat colour	Fear related behaviours	48 measurements taken between weeks 8 and 10 (Table 1)	Intraperitoneal Glucose Tolerance Test (IPGTT)	6 measures taken, week 11 (Table 1)	Blood pressure	20	Basal hematology	32 measures taken, week 13 (Table 1)	Basal immunology	34 measurements taken, week 13 (Table 1)	Experimental Autoimmune Encephalomyelitis (EAE)	Induced week 13, qualitative scoring between weeks 13 and 17 (Table 1)	Euthanasia and tissue dissection	127	All animals euthanized during week 17	Serum biochemistry	15 measures taken, week 17 (Table 1)	Arterial elastic lamina ruptures	6 measures taken, week 17 (Table 1)	Bone mass and strength	43 measures taken, week 17 (Table 1)	Wound healing	1 measure taken, weeks 7 and 17 (Table 1)	Body weight	6 measures taken, weeks 8, 9, 11, 13, 14, and 17 (Table 1)	Renal agenesis	1 measure taken, week 17 (Table 1)	Phenotyping306					measures.txt	Figshare	943485	http://dx.doi.org/10.6084/m9.figshare.943485	measures.txt can also be found at https://www.ebi.ac.uk/arrayexpress/experiments/E-MTAB-2332/files/
Outbred1274	Coat colour	Fear related behaviours	48 measurements taken between weeks 8 and 10 (Table 1)	Intraperitoneal Glucose Tolerance Test (IPGTT)	6 measures taken, week 11 (Table 1)	Blood pressure	8	Basal hematology	32 measures taken, week 13 (Table 1)	Basal immunology	34 measurements taken, week 13 (Table 1)	Experimental Autoimmune Encephalomyelitis (EAE)	Induced week 13, qualitative scoring between weeks 13 and 17 (Table 1)	Euthanasia and tissue dissection	123	All animals euthanized during week 17	Serum biochemistry	15 measures taken, week 17 (Table 1)	Arterial elastic lamina ruptures	6 measures taken, week 17 (Table 1)	Bone mass and strength	43 measures taken, week 17 (Table 1)	Wound healing	1 measure taken, weeks 7 and 17 (Table 1)	Body weight	6 measures taken, weeks 8, 9, 11, 13, 14, and 17 (Table 1)	Renal agenesis	1 measure taken, week 17 (Table 1)	Phenotyping307					measures.txt	Figshare	943485	http://dx.doi.org/10.6084/m9.figshare.943485	measures.txt can also be found at https://www.ebi.ac.uk/arrayexpress/experiments/E-MTAB-2332/files/
Outbred1275	Coat colour	Fear related behaviours	48 measurements taken between weeks 8 and 10 (Table 1)	Intraperitoneal Glucose Tolerance Test (IPGTT)	6 measures taken, week 11 (Table 1)	Blood pressure	8	Basal hematology	32 measures taken, week 13 (Table 1)	Basal immunology	34 measurements taken, week 13 (Table 1)	Experimental Autoimmune Encephalomyelitis (EAE)	Induced week 13, qualitative scoring between weeks 13 and 17 (Table 1)	Euthanasia and tissue dissection	123	All animals euthanized during week 17	Serum biochemistry	15 measures taken, week 17 (Table 1)	Arterial elastic lamina ruptures	6 measures taken, week 17 (Table 1)	Bone mass and strength	43 measures taken, week 17 (Table 1)	Wound healing	1 measure taken, weeks 7 and 17 (Table 1)	Body weight	6 measures taken, weeks 8, 9, 11, 13, 14, and 17 (Table 1)	Renal agenesis	1 measure taken, week 17 (Table 1)	Phenotyping308					measures.txt	Figshare	943485	http://dx.doi.org/10.6084/m9.figshare.943485	measures.txt can also be found at https://www.ebi.ac.uk/arrayexpress/experiments/E-MTAB-2332/files/
Outbred1276	Coat colour	Fear related behaviours	48 measurements taken between weeks 8 and 10 (Table 1)	Intraperitoneal Glucose Tolerance Test (IPGTT)	6 measures taken, week 11 (Table 1)	Blood pressure	8	Basal hematology	32 measures taken, week 13 (Table 1)	Basal immunology	34 measurements taken, week 13 (Table 1)	Experimental Autoimmune Encephalomyelitis (EAE)	Induced week 13, qualitative scoring between weeks 13 and 17 (Table 1)	Euthanasia and tissue dissection	127	All animals euthanized during week 17	Serum biochemistry	15 measures taken, week 17 (Table 1)	Arterial elastic lamina ruptures	6 measures taken, week 17 (Table 1)	Bone mass and strength	43 measures taken, week 17 (Table 1)	Wound healing	1 measure taken, weeks 7 and 17 (Table 1)	Body weight	6 measures taken, weeks 8, 9, 11, 13, 14, and 17 (Table 1)	Renal agenesis	1 measure taken, week 17 (Table 1)	Phenotyping309					measures.txt	Figshare	943485	http://dx.doi.org/10.6084/m9.figshare.943485	measures.txt can also be found at https://www.ebi.ac.uk/arrayexpress/experiments/E-MTAB-2332/files/
Outbred1277	Coat colour	Fear related behaviours	48 measurements taken between weeks 8 and 10 (Table 1)	Intraperitoneal Glucose Tolerance Test (IPGTT)	6 measures taken, week 11 (Table 1)	Blood pressure	8	Basal hematology	32 measures taken, week 13 (Table 1)	Basal immunology	34 measurements taken, week 13 (Table 1)	Experimental Autoimmune Encephalomyelitis (EAE)	Induced week 13, qualitative scoring between weeks 13 and 17 (Table 1)	Euthanasia and tissue dissection	129	All animals euthanized during week 17	Serum biochemistry	15 measures taken, week 17 (Table 1)	Arterial elastic lamina ruptures	6 measures taken, week 17 (Table 1)	Bone mass and strength	43 measures taken, week 17 (Table 1)	Wound healing	1 measure taken, weeks 7 and 17 (Table 1)	Body weight	6 measures taken, weeks 8, 9, 11, 13, 14, and 17 (Table 1)	Renal agenesis	1 measure taken, week 17 (Table 1)	Phenotyping310					measures.txt	Figshare	943485	http://dx.doi.org/10.6084/m9.figshare.943485	measures.txt can also be found at https://www.ebi.ac.uk/arrayexpress/experiments/E-MTAB-2332/files/
Outbred1278	Coat colour	Fear related behaviours	48 measurements taken between weeks 8 and 10 (Table 1)	Intraperitoneal Glucose Tolerance Test (IPGTT)	6 measures taken, week 11 (Table 1)	Blood pressure	8	Basal hematology	32 measures taken, week 13 (Table 1)	Basal immunology	34 measurements taken, week 13 (Table 1)	Experimental Autoimmune Encephalomyelitis (EAE)	Induced week 13, qualitative scoring between weeks 13 and 17 (Table 1)	Euthanasia and tissue dissection	125	All animals euthanized during week 17	Serum biochemistry	15 measures taken, week 17 (Table 1)	Arterial elastic lamina ruptures	6 measures taken, week 17 (Table 1)	Bone mass and strength	43 measures taken, week 17 (Table 1)	Wound healing	1 measure taken, weeks 7 and 17 (Table 1)	Body weight	6 measures taken, weeks 8, 9, 11, 13, 14, and 17 (Table 1)	Renal agenesis	1 measure taken, week 17 (Table 1)	Phenotyping311					measures.txt	Figshare	943485	http://dx.doi.org/10.6084/m9.figshare.943485	measures.txt can also be found at https://www.ebi.ac.uk/arrayexpress/experiments/E-MTAB-2332/files/
Outbred1279	Coat colour	Fear related behaviours	48 measurements taken between weeks 8 and 10 (Table 1)	Intraperitoneal Glucose Tolerance Test (IPGTT)	6 measures taken, week 11 (Table 1)	Blood pressure	8	Basal hematology	32 measures taken, week 13 (Table 1)	Basal immunology	34 measurements taken, week 13 (Table 1)	Experimental Autoimmune Encephalomyelitis (EAE)	Induced week 13, qualitative scoring between weeks 13 and 17 (Table 1)	Euthanasia and tissue dissection	125	All animals euthanized during week 17	Serum biochemistry	15 measures taken, week 17 (Table 1)	Arterial elastic lamina ruptures	6 measures taken, week 17 (Table 1)	Bone mass and strength	43 measures taken, week 17 (Table 1)	Wound healing	1 measure taken, weeks 7 and 17 (Table 1)	Body weight	6 measures taken, weeks 8, 9, 11, 13, 14, and 17 (Table 1)	Renal agenesis	1 measure taken, week 17 (Table 1)	Phenotyping312					measures.txt	Figshare	943485	http://dx.doi.org/10.6084/m9.figshare.943485	measures.txt can also be found at https://www.ebi.ac.uk/arrayexpress/experiments/E-MTAB-2332/files/
Outbred128	Coat colour	Fear related behaviours	48 measurements taken between weeks 8 and 10 (Table 1)	Intraperitoneal Glucose Tolerance Test (IPGTT)	6 measures taken, week 11 (Table 1)	Blood pressure	18	Basal hematology	32 measures taken, week 13 (Table 1)	Basal immunology	34 measurements taken, week 13 (Table 1)	Experimental Autoimmune Encephalomyelitis (EAE)	Induced week 13, qualitative scoring between weeks 13 and 17 (Table 1)	Euthanasia and tissue dissection	N/A	All animals euthanized during week 17	Serum biochemistry	15 measures taken, week 17 (Table 1)	Arterial elastic lamina ruptures	6 measures taken, week 17 (Table 1)	Bone mass and strength	43 measures taken, week 17 (Table 1)	Wound healing	1 measure taken, weeks 7 and 17 (Table 1)	Body weight	6 measures taken, weeks 8, 9, 11, 13, 14, and 17 (Table 1)	Renal agenesis	1 measure taken, week 17 (Table 1)	Phenotyping313					measures.txt	Figshare	943485	http://dx.doi.org/10.6084/m9.figshare.943485	measures.txt can also be found at https://www.ebi.ac.uk/arrayexpress/experiments/E-MTAB-2332/files/
Outbred1280	Coat colour	Fear related behaviours	48 measurements taken between weeks 8 and 10 (Table 1)	Intraperitoneal Glucose Tolerance Test (IPGTT)	6 measures taken, week 11 (Table 1)	Blood pressure	9	Basal hematology	32 measures taken, week 13 (Table 1)	Basal immunology	34 measurements taken, week 13 (Table 1)	Experimental Autoimmune Encephalomyelitis (EAE)	Induced week 13, qualitative scoring between weeks 13 and 17 (Table 1)	Euthanasia and tissue dissection	123	All animals euthanized during week 17	Serum biochemistry	15 measures taken, week 17 (Table 1)	Arterial elastic lamina ruptures	6 measures taken, week 17 (Table 1)	Bone mass and strength	43 measures taken, week 17 (Table 1)	Wound healing	1 measure taken, weeks 7 and 17 (Table 1)	Body weight	6 measures taken, weeks 8, 9, 11, 13, 14, and 17 (Table 1)	Renal agenesis	1 measure taken, week 17 (Table 1)	Phenotyping314					measures.txt	Figshare	943485	http://dx.doi.org/10.6084/m9.figshare.943485	measures.txt can also be found at https://www.ebi.ac.uk/arrayexpress/experiments/E-MTAB-2332/files/
Outbred1281	Coat colour	Fear related behaviours	48 measurements taken between weeks 8 and 10 (Table 1)	Intraperitoneal Glucose Tolerance Test (IPGTT)	6 measures taken, week 11 (Table 1)	Blood pressure	8	Basal hematology	32 measures taken, week 13 (Table 1)	Basal immunology	34 measurements taken, week 13 (Table 1)	Experimental Autoimmune Encephalomyelitis (EAE)	Induced week 13, qualitative scoring between weeks 13 and 17 (Table 1)	Euthanasia and tissue dissection	123	All animals euthanized during week 17	Serum biochemistry	15 measures taken, week 17 (Table 1)	Arterial elastic lamina ruptures	6 measures taken, week 17 (Table 1)	Bone mass and strength	43 measures taken, week 17 (Table 1)	Wound healing	1 measure taken, weeks 7 and 17 (Table 1)	Body weight	6 measures taken, weeks 8, 9, 11, 13, 14, and 17 (Table 1)	Renal agenesis	1 measure taken, week 17 (Table 1)	Phenotyping315					measures.txt	Figshare	943485	http://dx.doi.org/10.6084/m9.figshare.943485	measures.txt can also be found at https://www.ebi.ac.uk/arrayexpress/experiments/E-MTAB-2332/files/
Outbred1282	Coat colour	Fear related behaviours	48 measurements taken between weeks 8 and 10 (Table 1)	Intraperitoneal Glucose Tolerance Test (IPGTT)	6 measures taken, week 11 (Table 1)	Blood pressure	9	Basal hematology	32 measures taken, week 13 (Table 1)	Basal immunology	34 measurements taken, week 13 (Table 1)	Experimental Autoimmune Encephalomyelitis (EAE)	Induced week 13, qualitative scoring between weeks 13 and 17 (Table 1)	Euthanasia and tissue dissection	123	All animals euthanized during week 17	Serum biochemistry	15 measures taken, week 17 (Table 1)	Arterial elastic lamina ruptures	6 measures taken, week 17 (Table 1)	Bone mass and strength	43 measures taken, week 17 (Table 1)	Wound healing	1 measure taken, weeks 7 and 17 (Table 1)	Body weight	6 measures taken, weeks 8, 9, 11, 13, 14, and 17 (Table 1)	Renal agenesis	1 measure taken, week 17 (Table 1)	Phenotyping316					measures.txt	Figshare	943485	http://dx.doi.org/10.6084/m9.figshare.943485	measures.txt can also be found at https://www.ebi.ac.uk/arrayexpress/experiments/E-MTAB-2332/files/
Outbred1283	Coat colour	Fear related behaviours	48 measurements taken between weeks 8 and 10 (Table 1)	Intraperitoneal Glucose Tolerance Test (IPGTT)	6 measures taken, week 11 (Table 1)	Blood pressure	9	Basal hematology	32 measures taken, week 13 (Table 1)	Basal immunology	34 measurements taken, week 13 (Table 1)	Experimental Autoimmune Encephalomyelitis (EAE)	Induced week 13, qualitative scoring between weeks 13 and 17 (Table 1)	Euthanasia and tissue dissection	123	All animals euthanized during week 17	Serum biochemistry	15 measures taken, week 17 (Table 1)	Arterial elastic lamina ruptures	6 measures taken, week 17 (Table 1)	Bone mass and strength	43 measures taken, week 17 (Table 1)	Wound healing	1 measure taken, weeks 7 and 17 (Table 1)	Body weight	6 measures taken, weeks 8, 9, 11, 13, 14, and 17 (Table 1)	Renal agenesis	1 measure taken, week 17 (Table 1)	Phenotyping317					measures.txt	Figshare	943485	http://dx.doi.org/10.6084/m9.figshare.943485	measures.txt can also be found at https://www.ebi.ac.uk/arrayexpress/experiments/E-MTAB-2332/files/
Outbred1284	Coat colour	Fear related behaviours	48 measurements taken between weeks 8 and 10 (Table 1)	Intraperitoneal Glucose Tolerance Test (IPGTT)	6 measures taken, week 11 (Table 1)	Blood pressure	9	Basal hematology	32 measures taken, week 13 (Table 1)	Basal immunology	34 measurements taken, week 13 (Table 1)	Experimental Autoimmune Encephalomyelitis (EAE)	Induced week 13, qualitative scoring between weeks 13 and 17 (Table 1)	Euthanasia and tissue dissection	129	All animals euthanized during week 17	Serum biochemistry	15 measures taken, week 17 (Table 1)	Arterial elastic lamina ruptures	6 measures taken, week 17 (Table 1)	Bone mass and strength	43 measures taken, week 17 (Table 1)	Wound healing	1 measure taken, weeks 7 and 17 (Table 1)	Body weight	6 measures taken, weeks 8, 9, 11, 13, 14, and 17 (Table 1)	Renal agenesis	1 measure taken, week 17 (Table 1)	Phenotyping318					measures.txt	Figshare	943485	http://dx.doi.org/10.6084/m9.figshare.943485	measures.txt can also be found at https://www.ebi.ac.uk/arrayexpress/experiments/E-MTAB-2332/files/
Outbred1285	Coat colour	Fear related behaviours	48 measurements taken between weeks 8 and 10 (Table 1)	Intraperitoneal Glucose Tolerance Test (IPGTT)	6 measures taken, week 11 (Table 1)	Blood pressure	9	Basal hematology	32 measures taken, week 13 (Table 1)	Basal immunology	34 measurements taken, week 13 (Table 1)	Experimental Autoimmune Encephalomyelitis (EAE)	Induced week 13, qualitative scoring between weeks 13 and 17 (Table 1)	Euthanasia and tissue dissection	127	All animals euthanized during week 17	Serum biochemistry	15 measures taken, week 17 (Table 1)	Arterial elastic lamina ruptures	6 measures taken, week 17 (Table 1)	Bone mass and strength	43 measures taken, week 17 (Table 1)	Wound healing	1 measure taken, weeks 7 and 17 (Table 1)	Body weight	6 measures taken, weeks 8, 9, 11, 13, 14, and 17 (Table 1)	Renal agenesis	1 measure taken, week 17 (Table 1)	Phenotyping319					measures.txt	Figshare	943485	http://dx.doi.org/10.6084/m9.figshare.943485	measures.txt can also be found at https://www.ebi.ac.uk/arrayexpress/experiments/E-MTAB-2332/files/
Outbred1286	Coat colour	Fear related behaviours	48 measurements taken between weeks 8 and 10 (Table 1)	Intraperitoneal Glucose Tolerance Test (IPGTT)	6 measures taken, week 11 (Table 1)	Blood pressure	9	Basal hematology	32 measures taken, week 13 (Table 1)	Basal immunology	34 measurements taken, week 13 (Table 1)	Experimental Autoimmune Encephalomyelitis (EAE)	Induced week 13, qualitative scoring between weeks 13 and 17 (Table 1)	Euthanasia and tissue dissection	127	All animals euthanized during week 17	Serum biochemistry	15 measures taken, week 17 (Table 1)	Arterial elastic lamina ruptures	6 measures taken, week 17 (Table 1)	Bone mass and strength	43 measures taken, week 17 (Table 1)	Wound healing	1 measure taken, weeks 7 and 17 (Table 1)	Body weight	6 measures taken, weeks 8, 9, 11, 13, 14, and 17 (Table 1)	Renal agenesis	1 measure taken, week 17 (Table 1)	Phenotyping320					measures.txt	Figshare	943485	http://dx.doi.org/10.6084/m9.figshare.943485	measures.txt can also be found at https://www.ebi.ac.uk/arrayexpress/experiments/E-MTAB-2332/files/
Outbred1287	Coat colour	Fear related behaviours	48 measurements taken between weeks 8 and 10 (Table 1)	Intraperitoneal Glucose Tolerance Test (IPGTT)	6 measures taken, week 11 (Table 1)	Blood pressure	9	Basal hematology	32 measures taken, week 13 (Table 1)	Basal immunology	34 measurements taken, week 13 (Table 1)	Experimental Autoimmune Encephalomyelitis (EAE)	Induced week 13, qualitative scoring between weeks 13 and 17 (Table 1)	Euthanasia and tissue dissection	127	All animals euthanized during week 17	Serum biochemistry	15 measures taken, week 17 (Table 1)	Arterial elastic lamina ruptures	6 measures taken, week 17 (Table 1)	Bone mass and strength	43 measures taken, week 17 (Table 1)	Wound healing	1 measure taken, weeks 7 and 17 (Table 1)	Body weight	6 measures taken, weeks 8, 9, 11, 13, 14, and 17 (Table 1)	Renal agenesis	1 measure taken, week 17 (Table 1)	Phenotyping321					measures.txt	Figshare	943485	http://dx.doi.org/10.6084/m9.figshare.943485	measures.txt can also be found at https://www.ebi.ac.uk/arrayexpress/experiments/E-MTAB-2332/files/
Outbred1288	Coat colour	Fear related behaviours	48 measurements taken between weeks 8 and 10 (Table 1)	Intraperitoneal Glucose Tolerance Test (IPGTT)	6 measures taken, week 11 (Table 1)	Blood pressure	9	Basal hematology	32 measures taken, week 13 (Table 1)	Basal immunology	34 measurements taken, week 13 (Table 1)	Experimental Autoimmune Encephalomyelitis (EAE)	Induced week 13, qualitative scoring between weeks 13 and 17 (Table 1)	Euthanasia and tissue dissection	129	All animals euthanized during week 17	Serum biochemistry	15 measures taken, week 17 (Table 1)	Arterial elastic lamina ruptures	6 measures taken, week 17 (Table 1)	Bone mass and strength	43 measures taken, week 17 (Table 1)	Wound healing	1 measure taken, weeks 7 and 17 (Table 1)	Body weight	6 measures taken, weeks 8, 9, 11, 13, 14, and 17 (Table 1)	Renal agenesis	1 measure taken, week 17 (Table 1)	Phenotyping322					measures.txt	Figshare	943485	http://dx.doi.org/10.6084/m9.figshare.943485	measures.txt can also be found at https://www.ebi.ac.uk/arrayexpress/experiments/E-MTAB-2332/files/
Outbred1289	Coat colour	Fear related behaviours	48 measurements taken between weeks 8 and 10 (Table 1)	Intraperitoneal Glucose Tolerance Test (IPGTT)	6 measures taken, week 11 (Table 1)	Blood pressure	9	Basal hematology	32 measures taken, week 13 (Table 1)	Basal immunology	34 measurements taken, week 13 (Table 1)	Experimental Autoimmune Encephalomyelitis (EAE)	Induced week 13, qualitative scoring between weeks 13 and 17 (Table 1)	Euthanasia and tissue dissection	126	All animals euthanized during week 17	Serum biochemistry	15 measures taken, week 17 (Table 1)	Arterial elastic lamina ruptures	6 measures taken, week 17 (Table 1)	Bone mass and strength	43 measures taken, week 17 (Table 1)	Wound healing	1 measure taken, weeks 7 and 17 (Table 1)	Body weight	6 measures taken, weeks 8, 9, 11, 13, 14, and 17 (Table 1)	Renal agenesis	1 measure taken, week 17 (Table 1)	Phenotyping323					measures.txt	Figshare	943485	http://dx.doi.org/10.6084/m9.figshare.943485	measures.txt can also be found at https://www.ebi.ac.uk/arrayexpress/experiments/E-MTAB-2332/files/
Outbred129	Coat colour	Fear related behaviours	48 measurements taken between weeks 8 and 10 (Table 1)	Intraperitoneal Glucose Tolerance Test (IPGTT)	6 measures taken, week 11 (Table 1)	Blood pressure	18	Basal hematology	32 measures taken, week 13 (Table 1)	Basal immunology	34 measurements taken, week 13 (Table 1)	Experimental Autoimmune Encephalomyelitis (EAE)	Induced week 13, qualitative scoring between weeks 13 and 17 (Table 1)	Euthanasia and tissue dissection	N/A	All animals euthanized during week 17	Serum biochemistry	15 measures taken, week 17 (Table 1)	Arterial elastic lamina ruptures	6 measures taken, week 17 (Table 1)	Bone mass and strength	43 measures taken, week 17 (Table 1)	Wound healing	1 measure taken, weeks 7 and 17 (Table 1)	Body weight	6 measures taken, weeks 8, 9, 11, 13, 14, and 17 (Table 1)	Renal agenesis	1 measure taken, week 17 (Table 1)	Phenotyping324					measures.txt	Figshare	943485	http://dx.doi.org/10.6084/m9.figshare.943485	measures.txt can also be found at https://www.ebi.ac.uk/arrayexpress/experiments/E-MTAB-2332/files/
Outbred1290	Coat colour	Fear related behaviours	48 measurements taken between weeks 8 and 10 (Table 1)	Intraperitoneal Glucose Tolerance Test (IPGTT)	6 measures taken, week 11 (Table 1)	Blood pressure	9	Basal hematology	32 measures taken, week 13 (Table 1)	Basal immunology	34 measurements taken, week 13 (Table 1)	Experimental Autoimmune Encephalomyelitis (EAE)	Induced week 13, qualitative scoring between weeks 13 and 17 (Table 1)	Euthanasia and tissue dissection	126	All animals euthanized during week 17	Serum biochemistry	15 measures taken, week 17 (Table 1)	Arterial elastic lamina ruptures	6 measures taken, week 17 (Table 1)	Bone mass and strength	43 measures taken, week 17 (Table 1)	Wound healing	1 measure taken, weeks 7 and 17 (Table 1)	Body weight	6 measures taken, weeks 8, 9, 11, 13, 14, and 17 (Table 1)	Renal agenesis	1 measure taken, week 17 (Table 1)	Phenotyping325					measures.txt	Figshare	943485	http://dx.doi.org/10.6084/m9.figshare.943485	measures.txt can also be found at https://www.ebi.ac.uk/arrayexpress/experiments/E-MTAB-2332/files/
Outbred1291	Coat colour	Fear related behaviours	48 measurements taken between weeks 8 and 10 (Table 1)	Intraperitoneal Glucose Tolerance Test (IPGTT)	6 measures taken, week 11 (Table 1)	Blood pressure	9	Basal hematology	32 measures taken, week 13 (Table 1)	Basal immunology	34 measurements taken, week 13 (Table 1)	Experimental Autoimmune Encephalomyelitis (EAE)	Induced week 13, qualitative scoring between weeks 13 and 17 (Table 1)	Euthanasia and tissue dissection	126	All animals euthanized during week 17	Serum biochemistry	15 measures taken, week 17 (Table 1)	Arterial elastic lamina ruptures	6 measures taken, week 17 (Table 1)	Bone mass and strength	43 measures taken, week 17 (Table 1)	Wound healing	1 measure taken, weeks 7 and 17 (Table 1)	Body weight	6 measures taken, weeks 8, 9, 11, 13, 14, and 17 (Table 1)	Renal agenesis	1 measure taken, week 17 (Table 1)	Phenotyping326					measures.txt	Figshare	943485	http://dx.doi.org/10.6084/m9.figshare.943485	measures.txt can also be found at https://www.ebi.ac.uk/arrayexpress/experiments/E-MTAB-2332/files/
Outbred1292	Coat colour	Fear related behaviours	48 measurements taken between weeks 8 and 10 (Table 1)	Intraperitoneal Glucose Tolerance Test (IPGTT)	6 measures taken, week 11 (Table 1)	Blood pressure	9	Basal hematology	32 measures taken, week 13 (Table 1)	Basal immunology	34 measurements taken, week 13 (Table 1)	Experimental Autoimmune Encephalomyelitis (EAE)	Induced week 13, qualitative scoring between weeks 13 and 17 (Table 1)	Euthanasia and tissue dissection	123	All animals euthanized during week 17	Serum biochemistry	15 measures taken, week 17 (Table 1)	Arterial elastic lamina ruptures	6 measures taken, week 17 (Table 1)	Bone mass and strength	43 measures taken, week 17 (Table 1)	Wound healing	1 measure taken, weeks 7 and 17 (Table 1)	Body weight	6 measures taken, weeks 8, 9, 11, 13, 14, and 17 (Table 1)	Renal agenesis	1 measure taken, week 17 (Table 1)	Phenotyping327					measures.txt	Figshare	943485	http://dx.doi.org/10.6084/m9.figshare.943485	measures.txt can also be found at https://www.ebi.ac.uk/arrayexpress/experiments/E-MTAB-2332/files/
Outbred1293	Coat colour	Fear related behaviours	48 measurements taken between weeks 8 and 10 (Table 1)	Intraperitoneal Glucose Tolerance Test (IPGTT)	6 measures taken, week 11 (Table 1)	Blood pressure	9	Basal hematology	32 measures taken, week 13 (Table 1)	Basal immunology	34 measurements taken, week 13 (Table 1)	Experimental Autoimmune Encephalomyelitis (EAE)	Induced week 13, qualitative scoring between weeks 13 and 17 (Table 1)	Euthanasia and tissue dissection	123	All animals euthanized during week 17	Serum biochemistry	15 measures taken, week 17 (Table 1)	Arterial elastic lamina ruptures	6 measures taken, week 17 (Table 1)	Bone mass and strength	43 measures taken, week 17 (Table 1)	Wound healing	1 measure taken, weeks 7 and 17 (Table 1)	Body weight	6 measures taken, weeks 8, 9, 11, 13, 14, and 17 (Table 1)	Renal agenesis	1 measure taken, week 17 (Table 1)	Phenotyping328					measures.txt	Figshare	943485	http://dx.doi.org/10.6084/m9.figshare.943485	measures.txt can also be found at https://www.ebi.ac.uk/arrayexpress/experiments/E-MTAB-2332/files/
Outbred1294	Coat colour	Fear related behaviours	48 measurements taken between weeks 8 and 10 (Table 1)	Intraperitoneal Glucose Tolerance Test (IPGTT)	6 measures taken, week 11 (Table 1)	Blood pressure	9	Basal hematology	32 measures taken, week 13 (Table 1)	Basal immunology	34 measurements taken, week 13 (Table 1)	Experimental Autoimmune Encephalomyelitis (EAE)	Induced week 13, qualitative scoring between weeks 13 and 17 (Table 1)	Euthanasia and tissue dissection	127	All animals euthanized during week 17	Serum biochemistry	15 measures taken, week 17 (Table 1)	Arterial elastic lamina ruptures	6 measures taken, week 17 (Table 1)	Bone mass and strength	43 measures taken, week 17 (Table 1)	Wound healing	1 measure taken, weeks 7 and 17 (Table 1)	Body weight	6 measures taken, weeks 8, 9, 11, 13, 14, and 17 (Table 1)	Renal agenesis	1 measure taken, week 17 (Table 1)	Phenotyping329					measures.txt	Figshare	943485	http://dx.doi.org/10.6084/m9.figshare.943485	measures.txt can also be found at https://www.ebi.ac.uk/arrayexpress/experiments/E-MTAB-2332/files/
Outbred1295	Coat colour	Fear related behaviours	48 measurements taken between weeks 8 and 10 (Table 1)	Intraperitoneal Glucose Tolerance Test (IPGTT)	6 measures taken, week 11 (Table 1)	Blood pressure	9	Basal hematology	32 measures taken, week 13 (Table 1)	Basal immunology	34 measurements taken, week 13 (Table 1)	Experimental Autoimmune Encephalomyelitis (EAE)	Induced week 13, qualitative scoring between weeks 13 and 17 (Table 1)	Euthanasia and tissue dissection	127	All animals euthanized during week 17	Serum biochemistry	15 measures taken, week 17 (Table 1)	Arterial elastic lamina ruptures	6 measures taken, week 17 (Table 1)	Bone mass and strength	43 measures taken, week 17 (Table 1)	Wound healing	1 measure taken, weeks 7 and 17 (Table 1)	Body weight	6 measures taken, weeks 8, 9, 11, 13, 14, and 17 (Table 1)	Renal agenesis	1 measure taken, week 17 (Table 1)	Phenotyping330					measures.txt	Figshare	943485	http://dx.doi.org/10.6084/m9.figshare.943485	measures.txt can also be found at https://www.ebi.ac.uk/arrayexpress/experiments/E-MTAB-2332/files/
Outbred1296	Coat colour	Fear related behaviours	48 measurements taken between weeks 8 and 10 (Table 1)	Intraperitoneal Glucose Tolerance Test (IPGTT)	6 measures taken, week 11 (Table 1)	Blood pressure	10	Basal hematology	32 measures taken, week 13 (Table 1)	Basal immunology	34 measurements taken, week 13 (Table 1)	Experimental Autoimmune Encephalomyelitis (EAE)	Induced week 13, qualitative scoring between weeks 13 and 17 (Table 1)	Euthanasia and tissue dissection	127	All animals euthanized during week 17	Serum biochemistry	15 measures taken, week 17 (Table 1)	Arterial elastic lamina ruptures	6 measures taken, week 17 (Table 1)	Bone mass and strength	43 measures taken, week 17 (Table 1)	Wound healing	1 measure taken, weeks 7 and 17 (Table 1)	Body weight	6 measures taken, weeks 8, 9, 11, 13, 14, and 17 (Table 1)	Renal agenesis	1 measure taken, week 17 (Table 1)	Phenotyping331					measures.txt	Figshare	943485	http://dx.doi.org/10.6084/m9.figshare.943485	measures.txt can also be found at https://www.ebi.ac.uk/arrayexpress/experiments/E-MTAB-2332/files/
Outbred1297	Coat colour	Fear related behaviours	48 measurements taken between weeks 8 and 10 (Table 1)	Intraperitoneal Glucose Tolerance Test (IPGTT)	6 measures taken, week 11 (Table 1)	Blood pressure	9	Basal hematology	32 measures taken, week 13 (Table 1)	Basal immunology	34 measurements taken, week 13 (Table 1)	Experimental Autoimmune Encephalomyelitis (EAE)	Induced week 13, qualitative scoring between weeks 13 and 17 (Table 1)	Euthanasia and tissue dissection	127	All animals euthanized during week 17	Serum biochemistry	15 measures taken, week 17 (Table 1)	Arterial elastic lamina ruptures	6 measures taken, week 17 (Table 1)	Bone mass and strength	43 measures taken, week 17 (Table 1)	Wound healing	1 measure taken, weeks 7 and 17 (Table 1)	Body weight	6 measures taken, weeks 8, 9, 11, 13, 14, and 17 (Table 1)	Renal agenesis	1 measure taken, week 17 (Table 1)	Phenotyping332					measures.txt	Figshare	943485	http://dx.doi.org/10.6084/m9.figshare.943485	measures.txt can also be found at https://www.ebi.ac.uk/arrayexpress/experiments/E-MTAB-2332/files/
Outbred1298	Coat colour	Fear related behaviours	48 measurements taken between weeks 8 and 10 (Table 1)	Intraperitoneal Glucose Tolerance Test (IPGTT)	6 measures taken, week 11 (Table 1)	Blood pressure	10	Basal hematology	32 measures taken, week 13 (Table 1)	Basal immunology	34 measurements taken, week 13 (Table 1)	Experimental Autoimmune Encephalomyelitis (EAE)	Induced week 13, qualitative scoring between weeks 13 and 17 (Table 1)	Euthanasia and tissue dissection	129	All animals euthanized during week 17	Serum biochemistry	15 measures taken, week 17 (Table 1)	Arterial elastic lamina ruptures	6 measures taken, week 17 (Table 1)	Bone mass and strength	43 measures taken, week 17 (Table 1)	Wound healing	1 measure taken, weeks 7 and 17 (Table 1)	Body weight	6 measures taken, weeks 8, 9, 11, 13, 14, and 17 (Table 1)	Renal agenesis	1 measure taken, week 17 (Table 1)	Phenotyping333					measures.txt	Figshare	943485	http://dx.doi.org/10.6084/m9.figshare.943485	measures.txt can also be found at https://www.ebi.ac.uk/arrayexpress/experiments/E-MTAB-2332/files/
Outbred1299	Coat colour	Fear related behaviours	48 measurements taken between weeks 8 and 10 (Table 1)	Intraperitoneal Glucose Tolerance Test (IPGTT)	6 measures taken, week 11 (Table 1)	Blood pressure	10	Basal hematology	32 measures taken, week 13 (Table 1)	Basal immunology	34 measurements taken, week 13 (Table 1)	Experimental Autoimmune Encephalomyelitis (EAE)	Induced week 13, qualitative scoring between weeks 13 and 17 (Table 1)	Euthanasia and tissue dissection	129	All animals euthanized during week 17	Serum biochemistry	15 measures taken, week 17 (Table 1)	Arterial elastic lamina ruptures	6 measures taken, week 17 (Table 1)	Bone mass and strength	43 measures taken, week 17 (Table 1)	Wound healing	1 measure taken, weeks 7 and 17 (Table 1)	Body weight	6 measures taken, weeks 8, 9, 11, 13, 14, and 17 (Table 1)	Renal agenesis	1 measure taken, week 17 (Table 1)	Phenotyping334					measures.txt	Figshare	943485	http://dx.doi.org/10.6084/m9.figshare.943485	measures.txt can also be found at https://www.ebi.ac.uk/arrayexpress/experiments/E-MTAB-2332/files/
Outbred13	Coat colour	Fear related behaviours	48 measurements taken between weeks 8 and 10 (Table 1)	Intraperitoneal Glucose Tolerance Test (IPGTT)	6 measures taken, week 11 (Table 1)	Blood pressure	10	Basal hematology	32 measures taken, week 13 (Table 1)	Basal immunology	34 measurements taken, week 13 (Table 1)	Experimental Autoimmune Encephalomyelitis (EAE)	Induced week 13, qualitative scoring between weeks 13 and 17 (Table 1)	Euthanasia and tissue dissection	N/A	All animals euthanized during week 17	Serum biochemistry	15 measures taken, week 17 (Table 1)	Arterial elastic lamina ruptures	6 measures taken, week 17 (Table 1)	Bone mass and strength	43 measures taken, week 17 (Table 1)	Wound healing	1 measure taken, weeks 7 and 17 (Table 1)	Body weight	6 measures taken, weeks 8, 9, 11, 13, 14, and 17 (Table 1)	Renal agenesis	1 measure taken, week 17 (Table 1)	Phenotyping335					measures.txt	Figshare	943485	http://dx.doi.org/10.6084/m9.figshare.943485	measures.txt can also be found at https://www.ebi.ac.uk/arrayexpress/experiments/E-MTAB-2332/files/
Outbred130	Coat colour	Fear related behaviours	48 measurements taken between weeks 8 and 10 (Table 1)	Intraperitoneal Glucose Tolerance Test (IPGTT)	6 measures taken, week 11 (Table 1)	Blood pressure	18	Basal hematology	32 measures taken, week 13 (Table 1)	Basal immunology	34 measurements taken, week 13 (Table 1)	Experimental Autoimmune Encephalomyelitis (EAE)	Induced week 13, qualitative scoring between weeks 13 and 17 (Table 1)	Euthanasia and tissue dissection	N/A	All animals euthanized during week 17	Serum biochemistry	15 measures taken, week 17 (Table 1)	Arterial elastic lamina ruptures	6 measures taken, week 17 (Table 1)	Bone mass and strength	43 measures taken, week 17 (Table 1)	Wound healing	1 measure taken, weeks 7 and 17 (Table 1)	Body weight	6 measures taken, weeks 8, 9, 11, 13, 14, and 17 (Table 1)	Renal agenesis	1 measure taken, week 17 (Table 1)	Phenotyping336					measures.txt	Figshare	943485	http://dx.doi.org/10.6084/m9.figshare.943485	measures.txt can also be found at https://www.ebi.ac.uk/arrayexpress/experiments/E-MTAB-2332/files/
Outbred1300	Coat colour	Fear related behaviours	48 measurements taken between weeks 8 and 10 (Table 1)	Intraperitoneal Glucose Tolerance Test (IPGTT)	6 measures taken, week 11 (Table 1)	Blood pressure	10	Basal hematology	32 measures taken, week 13 (Table 1)	Basal immunology	34 measurements taken, week 13 (Table 1)	Experimental Autoimmune Encephalomyelitis (EAE)	Induced week 13, qualitative scoring between weeks 13 and 17 (Table 1)	Euthanasia and tissue dissection	129	All animals euthanized during week 17	Serum biochemistry	15 measures taken, week 17 (Table 1)	Arterial elastic lamina ruptures	6 measures taken, week 17 (Table 1)	Bone mass and strength	43 measures taken, week 17 (Table 1)	Wound healing	1 measure taken, weeks 7 and 17 (Table 1)	Body weight	6 measures taken, weeks 8, 9, 11, 13, 14, and 17 (Table 1)	Renal agenesis	1 measure taken, week 17 (Table 1)	Phenotyping337					measures.txt	Figshare	943485	http://dx.doi.org/10.6084/m9.figshare.943485	measures.txt can also be found at https://www.ebi.ac.uk/arrayexpress/experiments/E-MTAB-2332/files/
Outbred1301	Coat colour	Fear related behaviours	48 measurements taken between weeks 8 and 10 (Table 1)	Intraperitoneal Glucose Tolerance Test (IPGTT)	6 measures taken, week 11 (Table 1)	Blood pressure	10	Basal hematology	32 measures taken, week 13 (Table 1)	Basal immunology	34 measurements taken, week 13 (Table 1)	Experimental Autoimmune Encephalomyelitis (EAE)	Induced week 13, qualitative scoring between weeks 13 and 17 (Table 1)	Euthanasia and tissue dissection	129	All animals euthanized during week 17	Serum biochemistry	15 measures taken, week 17 (Table 1)	Arterial elastic lamina ruptures	6 measures taken, week 17 (Table 1)	Bone mass and strength	43 measures taken, week 17 (Table 1)	Wound healing	1 measure taken, weeks 7 and 17 (Table 1)	Body weight	6 measures taken, weeks 8, 9, 11, 13, 14, and 17 (Table 1)	Renal agenesis	1 measure taken, week 17 (Table 1)	Phenotyping338					measures.txt	Figshare	943485	http://dx.doi.org/10.6084/m9.figshare.943485	measures.txt can also be found at https://www.ebi.ac.uk/arrayexpress/experiments/E-MTAB-2332/files/
Outbred1302	Coat colour	Fear related behaviours	48 measurements taken between weeks 8 and 10 (Table 1)	Intraperitoneal Glucose Tolerance Test (IPGTT)	6 measures taken, week 11 (Table 1)	Blood pressure	10	Basal hematology	32 measures taken, week 13 (Table 1)	Basal immunology	34 measurements taken, week 13 (Table 1)	Experimental Autoimmune Encephalomyelitis (EAE)	Induced week 13, qualitative scoring between weeks 13 and 17 (Table 1)	Euthanasia and tissue dissection	129	All animals euthanized during week 17	Serum biochemistry	15 measures taken, week 17 (Table 1)	Arterial elastic lamina ruptures	6 measures taken, week 17 (Table 1)	Bone mass and strength	43 measures taken, week 17 (Table 1)	Wound healing	1 measure taken, weeks 7 and 17 (Table 1)	Body weight	6 measures taken, weeks 8, 9, 11, 13, 14, and 17 (Table 1)	Renal agenesis	1 measure taken, week 17 (Table 1)	Phenotyping339					measures.txt	Figshare	943485	http://dx.doi.org/10.6084/m9.figshare.943485	measures.txt can also be found at https://www.ebi.ac.uk/arrayexpress/experiments/E-MTAB-2332/files/
Outbred1303	Coat colour	Fear related behaviours	48 measurements taken between weeks 8 and 10 (Table 1)	Intraperitoneal Glucose Tolerance Test (IPGTT)	6 measures taken, week 11 (Table 1)	Blood pressure	10	Basal hematology	32 measures taken, week 13 (Table 1)	Basal immunology	34 measurements taken, week 13 (Table 1)	Experimental Autoimmune Encephalomyelitis (EAE)	Induced week 13, qualitative scoring between weeks 13 and 17 (Table 1)	Euthanasia and tissue dissection	129	All animals euthanized during week 17	Serum biochemistry	15 measures taken, week 17 (Table 1)	Arterial elastic lamina ruptures	6 measures taken, week 17 (Table 1)	Bone mass and strength	43 measures taken, week 17 (Table 1)	Wound healing	1 measure taken, weeks 7 and 17 (Table 1)	Body weight	6 measures taken, weeks 8, 9, 11, 13, 14, and 17 (Table 1)	Renal agenesis	1 measure taken, week 17 (Table 1)	Phenotyping340					measures.txt	Figshare	943485	http://dx.doi.org/10.6084/m9.figshare.943485	measures.txt can also be found at https://www.ebi.ac.uk/arrayexpress/experiments/E-MTAB-2332/files/
Outbred1304	Coat colour	Fear related behaviours	48 measurements taken between weeks 8 and 10 (Table 1)	Intraperitoneal Glucose Tolerance Test (IPGTT)	6 measures taken, week 11 (Table 1)	Blood pressure	11	Basal hematology	32 measures taken, week 13 (Table 1)	Basal immunology	34 measurements taken, week 13 (Table 1)	Experimental Autoimmune Encephalomyelitis (EAE)	Induced week 13, qualitative scoring between weeks 13 and 17 (Table 1)	Euthanasia and tissue dissection	129	All animals euthanized during week 17	Serum biochemistry	15 measures taken, week 17 (Table 1)	Arterial elastic lamina ruptures	6 measures taken, week 17 (Table 1)	Bone mass and strength	43 measures taken, week 17 (Table 1)	Wound healing	1 measure taken, weeks 7 and 17 (Table 1)	Body weight	6 measures taken, weeks 8, 9, 11, 13, 14, and 17 (Table 1)	Renal agenesis	1 measure taken, week 17 (Table 1)	Phenotyping341					measures.txt	Figshare	943485	http://dx.doi.org/10.6084/m9.figshare.943485	measures.txt can also be found at https://www.ebi.ac.uk/arrayexpress/experiments/E-MTAB-2332/files/
Outbred1305	Coat colour	Fear related behaviours	48 measurements taken between weeks 8 and 10 (Table 1)	Intraperitoneal Glucose Tolerance Test (IPGTT)	6 measures taken, week 11 (Table 1)	Blood pressure	11	Basal hematology	32 measures taken, week 13 (Table 1)	Basal immunology	34 measurements taken, week 13 (Table 1)	Experimental Autoimmune Encephalomyelitis (EAE)	Induced week 13, qualitative scoring between weeks 13 and 17 (Table 1)	Euthanasia and tissue dissection	129	All animals euthanized during week 17	Serum biochemistry	15 measures taken, week 17 (Table 1)	Arterial elastic lamina ruptures	6 measures taken, week 17 (Table 1)	Bone mass and strength	43 measures taken, week 17 (Table 1)	Wound healing	1 measure taken, weeks 7 and 17 (Table 1)	Body weight	6 measures taken, weeks 8, 9, 11, 13, 14, and 17 (Table 1)	Renal agenesis	1 measure taken, week 17 (Table 1)	Phenotyping342					measures.txt	Figshare	943485	http://dx.doi.org/10.6084/m9.figshare.943485	measures.txt can also be found at https://www.ebi.ac.uk/arrayexpress/experiments/E-MTAB-2332/files/
Outbred1306	Coat colour	Fear related behaviours	48 measurements taken between weeks 8 and 10 (Table 1)	Intraperitoneal Glucose Tolerance Test (IPGTT)	6 measures taken, week 11 (Table 1)	Blood pressure	11	Basal hematology	32 measures taken, week 13 (Table 1)	Basal immunology	34 measurements taken, week 13 (Table 1)	Experimental Autoimmune Encephalomyelitis (EAE)	Induced week 13, qualitative scoring between weeks 13 and 17 (Table 1)	Euthanasia and tissue dissection	129	All animals euthanized during week 17	Serum biochemistry	15 measures taken, week 17 (Table 1)	Arterial elastic lamina ruptures	6 measures taken, week 17 (Table 1)	Bone mass and strength	43 measures taken, week 17 (Table 1)	Wound healing	1 measure taken, weeks 7 and 17 (Table 1)	Body weight	6 measures taken, weeks 8, 9, 11, 13, 14, and 17 (Table 1)	Renal agenesis	1 measure taken, week 17 (Table 1)	Phenotyping343					measures.txt	Figshare	943485	http://dx.doi.org/10.6084/m9.figshare.943485	measures.txt can also be found at https://www.ebi.ac.uk/arrayexpress/experiments/E-MTAB-2332/files/
Outbred1307	Coat colour	Fear related behaviours	48 measurements taken between weeks 8 and 10 (Table 1)	Intraperitoneal Glucose Tolerance Test (IPGTT)	6 measures taken, week 11 (Table 1)	Blood pressure	11	Basal hematology	32 measures taken, week 13 (Table 1)	Basal immunology	34 measurements taken, week 13 (Table 1)	Experimental Autoimmune Encephalomyelitis (EAE)	Induced week 13, qualitative scoring between weeks 13 and 17 (Table 1)	Euthanasia and tissue dissection	129	All animals euthanized during week 17	Serum biochemistry	15 measures taken, week 17 (Table 1)	Arterial elastic lamina ruptures	6 measures taken, week 17 (Table 1)	Bone mass and strength	43 measures taken, week 17 (Table 1)	Wound healing	1 measure taken, weeks 7 and 17 (Table 1)	Body weight	6 measures taken, weeks 8, 9, 11, 13, 14, and 17 (Table 1)	Renal agenesis	1 measure taken, week 17 (Table 1)	Phenotyping344					measures.txt	Figshare	943485	http://dx.doi.org/10.6084/m9.figshare.943485	measures.txt can also be found at https://www.ebi.ac.uk/arrayexpress/experiments/E-MTAB-2332/files/
Outbred1308	Coat colour	Fear related behaviours	48 measurements taken between weeks 8 and 10 (Table 1)	Intraperitoneal Glucose Tolerance Test (IPGTT)	6 measures taken, week 11 (Table 1)	Blood pressure	10	Basal hematology	32 measures taken, week 13 (Table 1)	Basal immunology	34 measurements taken, week 13 (Table 1)	Experimental Autoimmune Encephalomyelitis (EAE)	Induced week 13, qualitative scoring between weeks 13 and 17 (Table 1)	Euthanasia and tissue dissection	129	All animals euthanized during week 17	Serum biochemistry	15 measures taken, week 17 (Table 1)	Arterial elastic lamina ruptures	6 measures taken, week 17 (Table 1)	Bone mass and strength	43 measures taken, week 17 (Table 1)	Wound healing	1 measure taken, weeks 7 and 17 (Table 1)	Body weight	6 measures taken, weeks 8, 9, 11, 13, 14, and 17 (Table 1)	Renal agenesis	1 measure taken, week 17 (Table 1)	Phenotyping345					measures.txt	Figshare	943485	http://dx.doi.org/10.6084/m9.figshare.943485	measures.txt can also be found at https://www.ebi.ac.uk/arrayexpress/experiments/E-MTAB-2332/files/
Outbred1309	Coat colour	Fear related behaviours	48 measurements taken between weeks 8 and 10 (Table 1)	Intraperitoneal Glucose Tolerance Test (IPGTT)	6 measures taken, week 11 (Table 1)	Blood pressure	11	Basal hematology	32 measures taken, week 13 (Table 1)	Basal immunology	34 measurements taken, week 13 (Table 1)	Experimental Autoimmune Encephalomyelitis (EAE)	Induced week 13, qualitative scoring between weeks 13 and 17 (Table 1)	Euthanasia and tissue dissection	129	All animals euthanized during week 17	Serum biochemistry	15 measures taken, week 17 (Table 1)	Arterial elastic lamina ruptures	6 measures taken, week 17 (Table 1)	Bone mass and strength	43 measures taken, week 17 (Table 1)	Wound healing	1 measure taken, weeks 7 and 17 (Table 1)	Body weight	6 measures taken, weeks 8, 9, 11, 13, 14, and 17 (Table 1)	Renal agenesis	1 measure taken, week 17 (Table 1)	Phenotyping346					measures.txt	Figshare	943485	http://dx.doi.org/10.6084/m9.figshare.943485	measures.txt can also be found at https://www.ebi.ac.uk/arrayexpress/experiments/E-MTAB-2332/files/
Outbred131	Coat colour	Fear related behaviours	48 measurements taken between weeks 8 and 10 (Table 1)	Intraperitoneal Glucose Tolerance Test (IPGTT)	6 measures taken, week 11 (Table 1)	Blood pressure	18	Basal hematology	32 measures taken, week 13 (Table 1)	Basal immunology	34 measurements taken, week 13 (Table 1)	Experimental Autoimmune Encephalomyelitis (EAE)	Induced week 13, qualitative scoring between weeks 13 and 17 (Table 1)	Euthanasia and tissue dissection	N/A	All animals euthanized during week 17	Serum biochemistry	15 measures taken, week 17 (Table 1)	Arterial elastic lamina ruptures	6 measures taken, week 17 (Table 1)	Bone mass and strength	43 measures taken, week 17 (Table 1)	Wound healing	1 measure taken, weeks 7 and 17 (Table 1)	Body weight	6 measures taken, weeks 8, 9, 11, 13, 14, and 17 (Table 1)	Renal agenesis	1 measure taken, week 17 (Table 1)	Phenotyping347					measures.txt	Figshare	943485	http://dx.doi.org/10.6084/m9.figshare.943485	measures.txt can also be found at https://www.ebi.ac.uk/arrayexpress/experiments/E-MTAB-2332/files/
Outbred1310	Coat colour	Fear related behaviours	48 measurements taken between weeks 8 and 10 (Table 1)	Intraperitoneal Glucose Tolerance Test (IPGTT)	6 measures taken, week 11 (Table 1)	Blood pressure	11	Basal hematology	32 measures taken, week 13 (Table 1)	Basal immunology	34 measurements taken, week 13 (Table 1)	Experimental Autoimmune Encephalomyelitis (EAE)	Induced week 13, qualitative scoring between weeks 13 and 17 (Table 1)	Euthanasia and tissue dissection	125	All animals euthanized during week 17	Serum biochemistry	15 measures taken, week 17 (Table 1)	Arterial elastic lamina ruptures	6 measures taken, week 17 (Table 1)	Bone mass and strength	43 measures taken, week 17 (Table 1)	Wound healing	1 measure taken, weeks 7 and 17 (Table 1)	Body weight	6 measures taken, weeks 8, 9, 11, 13, 14, and 17 (Table 1)	Renal agenesis	1 measure taken, week 17 (Table 1)	Phenotyping348					measures.txt	Figshare	943485	http://dx.doi.org/10.6084/m9.figshare.943485	measures.txt can also be found at https://www.ebi.ac.uk/arrayexpress/experiments/E-MTAB-2332/files/
Outbred1311	Coat colour	Fear related behaviours	48 measurements taken between weeks 8 and 10 (Table 1)	Intraperitoneal Glucose Tolerance Test (IPGTT)	6 measures taken, week 11 (Table 1)	Blood pressure	12	Basal hematology	32 measures taken, week 13 (Table 1)	Basal immunology	34 measurements taken, week 13 (Table 1)	Experimental Autoimmune Encephalomyelitis (EAE)	Induced week 13, qualitative scoring between weeks 13 and 17 (Table 1)	Euthanasia and tissue dissection	129	All animals euthanized during week 17	Serum biochemistry	15 measures taken, week 17 (Table 1)	Arterial elastic lamina ruptures	6 measures taken, week 17 (Table 1)	Bone mass and strength	43 measures taken, week 17 (Table 1)	Wound healing	1 measure taken, weeks 7 and 17 (Table 1)	Body weight	6 measures taken, weeks 8, 9, 11, 13, 14, and 17 (Table 1)	Renal agenesis	1 measure taken, week 17 (Table 1)	Phenotyping349					measures.txt	Figshare	943485	http://dx.doi.org/10.6084/m9.figshare.943485	measures.txt can also be found at https://www.ebi.ac.uk/arrayexpress/experiments/E-MTAB-2332/files/
Outbred1312	Coat colour	Fear related behaviours	48 measurements taken between weeks 8 and 10 (Table 1)	Intraperitoneal Glucose Tolerance Test (IPGTT)	6 measures taken, week 11 (Table 1)	Blood pressure	12	Basal hematology	32 measures taken, week 13 (Table 1)	Basal immunology	34 measurements taken, week 13 (Table 1)	Experimental Autoimmune Encephalomyelitis (EAE)	Induced week 13, qualitative scoring between weeks 13 and 17 (Table 1)	Euthanasia and tissue dissection	129	All animals euthanized during week 17	Serum biochemistry	15 measures taken, week 17 (Table 1)	Arterial elastic lamina ruptures	6 measures taken, week 17 (Table 1)	Bone mass and strength	43 measures taken, week 17 (Table 1)	Wound healing	1 measure taken, weeks 7 and 17 (Table 1)	Body weight	6 measures taken, weeks 8, 9, 11, 13, 14, and 17 (Table 1)	Renal agenesis	1 measure taken, week 17 (Table 1)	Phenotyping350					measures.txt	Figshare	943485	http://dx.doi.org/10.6084/m9.figshare.943485	measures.txt can also be found at https://www.ebi.ac.uk/arrayexpress/experiments/E-MTAB-2332/files/
Outbred1313	Coat colour	Fear related behaviours	48 measurements taken between weeks 8 and 10 (Table 1)	Intraperitoneal Glucose Tolerance Test (IPGTT)	6 measures taken, week 11 (Table 1)	Blood pressure	12	Basal hematology	32 measures taken, week 13 (Table 1)	Basal immunology	34 measurements taken, week 13 (Table 1)	Experimental Autoimmune Encephalomyelitis (EAE)	Induced week 13, qualitative scoring between weeks 13 and 17 (Table 1)	Euthanasia and tissue dissection	138	All animals euthanized during week 17	Serum biochemistry	15 measures taken, week 17 (Table 1)	Arterial elastic lamina ruptures	6 measures taken, week 17 (Table 1)	Bone mass and strength	43 measures taken, week 17 (Table 1)	Wound healing	1 measure taken, weeks 7 and 17 (Table 1)	Body weight	6 measures taken, weeks 8, 9, 11, 13, 14, and 17 (Table 1)	Renal agenesis	1 measure taken, week 17 (Table 1)	Phenotyping351					measures.txt	Figshare	943485	http://dx.doi.org/10.6084/m9.figshare.943485	measures.txt can also be found at https://www.ebi.ac.uk/arrayexpress/experiments/E-MTAB-2332/files/
Outbred1314	Coat colour	Fear related behaviours	48 measurements taken between weeks 8 and 10 (Table 1)	Intraperitoneal Glucose Tolerance Test (IPGTT)	6 measures taken, week 11 (Table 1)	Blood pressure	12	Basal hematology	32 measures taken, week 13 (Table 1)	Basal immunology	34 measurements taken, week 13 (Table 1)	Experimental Autoimmune Encephalomyelitis (EAE)	Induced week 13, qualitative scoring between weeks 13 and 17 (Table 1)	Euthanasia and tissue dissection	127	All animals euthanized during week 17	Serum biochemistry	15 measures taken, week 17 (Table 1)	Arterial elastic lamina ruptures	6 measures taken, week 17 (Table 1)	Bone mass and strength	43 measures taken, week 17 (Table 1)	Wound healing	1 measure taken, weeks 7 and 17 (Table 1)	Body weight	6 measures taken, weeks 8, 9, 11, 13, 14, and 17 (Table 1)	Renal agenesis	1 measure taken, week 17 (Table 1)	Phenotyping352					measures.txt	Figshare	943485	http://dx.doi.org/10.6084/m9.figshare.943485	measures.txt can also be found at https://www.ebi.ac.uk/arrayexpress/experiments/E-MTAB-2332/files/
Outbred1315	Coat colour	Fear related behaviours	48 measurements taken between weeks 8 and 10 (Table 1)	Intraperitoneal Glucose Tolerance Test (IPGTT)	6 measures taken, week 11 (Table 1)	Blood pressure	12	Basal hematology	32 measures taken, week 13 (Table 1)	Basal immunology	34 measurements taken, week 13 (Table 1)	Experimental Autoimmune Encephalomyelitis (EAE)	Induced week 13, qualitative scoring between weeks 13 and 17 (Table 1)	Euthanasia and tissue dissection	127	All animals euthanized during week 17	Serum biochemistry	15 measures taken, week 17 (Table 1)	Arterial elastic lamina ruptures	6 measures taken, week 17 (Table 1)	Bone mass and strength	43 measures taken, week 17 (Table 1)	Wound healing	1 measure taken, weeks 7 and 17 (Table 1)	Body weight	6 measures taken, weeks 8, 9, 11, 13, 14, and 17 (Table 1)	Renal agenesis	1 measure taken, week 17 (Table 1)	Phenotyping353					measures.txt	Figshare	943485	http://dx.doi.org/10.6084/m9.figshare.943485	measures.txt can also be found at https://www.ebi.ac.uk/arrayexpress/experiments/E-MTAB-2332/files/
Outbred1316	Coat colour	Fear related behaviours	48 measurements taken between weeks 8 and 10 (Table 1)	Intraperitoneal Glucose Tolerance Test (IPGTT)	6 measures taken, week 11 (Table 1)	Blood pressure	12	Basal hematology	32 measures taken, week 13 (Table 1)	Basal immunology	34 measurements taken, week 13 (Table 1)	Experimental Autoimmune Encephalomyelitis (EAE)	Induced week 13, qualitative scoring between weeks 13 and 17 (Table 1)	Euthanasia and tissue dissection	128	All animals euthanized during week 17	Serum biochemistry	15 measures taken, week 17 (Table 1)	Arterial elastic lamina ruptures	6 measures taken, week 17 (Table 1)	Bone mass and strength	43 measures taken, week 17 (Table 1)	Wound healing	1 measure taken, weeks 7 and 17 (Table 1)	Body weight	6 measures taken, weeks 8, 9, 11, 13, 14, and 17 (Table 1)	Renal agenesis	1 measure taken, week 17 (Table 1)	Phenotyping354					measures.txt	Figshare	943485	http://dx.doi.org/10.6084/m9.figshare.943485	measures.txt can also be found at https://www.ebi.ac.uk/arrayexpress/experiments/E-MTAB-2332/files/
Outbred1317	Coat colour	Fear related behaviours	48 measurements taken between weeks 8 and 10 (Table 1)	Intraperitoneal Glucose Tolerance Test (IPGTT)	6 measures taken, week 11 (Table 1)	Blood pressure	12	Basal hematology	32 measures taken, week 13 (Table 1)	Basal immunology	34 measurements taken, week 13 (Table 1)	Experimental Autoimmune Encephalomyelitis (EAE)	Induced week 13, qualitative scoring between weeks 13 and 17 (Table 1)	Euthanasia and tissue dissection	128	All animals euthanized during week 17	Serum biochemistry	15 measures taken, week 17 (Table 1)	Arterial elastic lamina ruptures	6 measures taken, week 17 (Table 1)	Bone mass and strength	43 measures taken, week 17 (Table 1)	Wound healing	1 measure taken, weeks 7 and 17 (Table 1)	Body weight	6 measures taken, weeks 8, 9, 11, 13, 14, and 17 (Table 1)	Renal agenesis	1 measure taken, week 17 (Table 1)	Phenotyping355					measures.txt	Figshare	943485	http://dx.doi.org/10.6084/m9.figshare.943485	measures.txt can also be found at https://www.ebi.ac.uk/arrayexpress/experiments/E-MTAB-2332/files/
Outbred1318	Coat colour	Fear related behaviours	48 measurements taken between weeks 8 and 10 (Table 1)	Intraperitoneal Glucose Tolerance Test (IPGTT)	6 measures taken, week 11 (Table 1)	Blood pressure	13	Basal hematology	32 measures taken, week 13 (Table 1)	Basal immunology	34 measurements taken, week 13 (Table 1)	Experimental Autoimmune Encephalomyelitis (EAE)	Induced week 13, qualitative scoring between weeks 13 and 17 (Table 1)	Euthanasia and tissue dissection	130	All animals euthanized during week 17	Serum biochemistry	15 measures taken, week 17 (Table 1)	Arterial elastic lamina ruptures	6 measures taken, week 17 (Table 1)	Bone mass and strength	43 measures taken, week 17 (Table 1)	Wound healing	1 measure taken, weeks 7 and 17 (Table 1)	Body weight	6 measures taken, weeks 8, 9, 11, 13, 14, and 17 (Table 1)	Renal agenesis	1 measure taken, week 17 (Table 1)	Phenotyping356					measures.txt	Figshare	943485	http://dx.doi.org/10.6084/m9.figshare.943485	measures.txt can also be found at https://www.ebi.ac.uk/arrayexpress/experiments/E-MTAB-2332/files/
Outbred1319	Coat colour	Fear related behaviours	48 measurements taken between weeks 8 and 10 (Table 1)	Intraperitoneal Glucose Tolerance Test (IPGTT)	6 measures taken, week 11 (Table 1)	Blood pressure	13	Basal hematology	32 measures taken, week 13 (Table 1)	Basal immunology	34 measurements taken, week 13 (Table 1)	Experimental Autoimmune Encephalomyelitis (EAE)	Induced week 13, qualitative scoring between weeks 13 and 17 (Table 1)	Euthanasia and tissue dissection	130	All animals euthanized during week 17	Serum biochemistry	15 measures taken, week 17 (Table 1)	Arterial elastic lamina ruptures	6 measures taken, week 17 (Table 1)	Bone mass and strength	43 measures taken, week 17 (Table 1)	Wound healing	1 measure taken, weeks 7 and 17 (Table 1)	Body weight	6 measures taken, weeks 8, 9, 11, 13, 14, and 17 (Table 1)	Renal agenesis	1 measure taken, week 17 (Table 1)	Phenotyping357					measures.txt	Figshare	943485	http://dx.doi.org/10.6084/m9.figshare.943485	measures.txt can also be found at https://www.ebi.ac.uk/arrayexpress/experiments/E-MTAB-2332/files/
Outbred132	Coat colour	Fear related behaviours	48 measurements taken between weeks 8 and 10 (Table 1)	Intraperitoneal Glucose Tolerance Test (IPGTT)	6 measures taken, week 11 (Table 1)	Blood pressure	18	Basal hematology	32 measures taken, week 13 (Table 1)	Basal immunology	34 measurements taken, week 13 (Table 1)	Experimental Autoimmune Encephalomyelitis (EAE)	Induced week 13, qualitative scoring between weeks 13 and 17 (Table 1)	Euthanasia and tissue dissection	N/A	All animals euthanized during week 17	Serum biochemistry	15 measures taken, week 17 (Table 1)	Arterial elastic lamina ruptures	6 measures taken, week 17 (Table 1)	Bone mass and strength	43 measures taken, week 17 (Table 1)	Wound healing	1 measure taken, weeks 7 and 17 (Table 1)	Body weight	6 measures taken, weeks 8, 9, 11, 13, 14, and 17 (Table 1)	Renal agenesis	1 measure taken, week 17 (Table 1)	Phenotyping358					measures.txt	Figshare	943485	http://dx.doi.org/10.6084/m9.figshare.943485	measures.txt can also be found at https://www.ebi.ac.uk/arrayexpress/experiments/E-MTAB-2332/files/
Outbred1320	Coat colour	Fear related behaviours	48 measurements taken between weeks 8 and 10 (Table 1)	Intraperitoneal Glucose Tolerance Test (IPGTT)	6 measures taken, week 11 (Table 1)	Blood pressure	13	Basal hematology	32 measures taken, week 13 (Table 1)	Basal immunology	34 measurements taken, week 13 (Table 1)	Experimental Autoimmune Encephalomyelitis (EAE)	Induced week 13, qualitative scoring between weeks 13 and 17 (Table 1)	Euthanasia and tissue dissection	128	All animals euthanized during week 17	Serum biochemistry	15 measures taken, week 17 (Table 1)	Arterial elastic lamina ruptures	6 measures taken, week 17 (Table 1)	Bone mass and strength	43 measures taken, week 17 (Table 1)	Wound healing	1 measure taken, weeks 7 and 17 (Table 1)	Body weight	6 measures taken, weeks 8, 9, 11, 13, 14, and 17 (Table 1)	Renal agenesis	1 measure taken, week 17 (Table 1)	Phenotyping359					measures.txt	Figshare	943485	http://dx.doi.org/10.6084/m9.figshare.943485	measures.txt can also be found at https://www.ebi.ac.uk/arrayexpress/experiments/E-MTAB-2332/files/
Outbred1321	Coat colour	Fear related behaviours	48 measurements taken between weeks 8 and 10 (Table 1)	Intraperitoneal Glucose Tolerance Test (IPGTT)	6 measures taken, week 11 (Table 1)	Blood pressure	13	Basal hematology	32 measures taken, week 13 (Table 1)	Basal immunology	34 measurements taken, week 13 (Table 1)	Experimental Autoimmune Encephalomyelitis (EAE)	Induced week 13, qualitative scoring between weeks 13 and 17 (Table 1)	Euthanasia and tissue dissection	128	All animals euthanized during week 17	Serum biochemistry	15 measures taken, week 17 (Table 1)	Arterial elastic lamina ruptures	6 measures taken, week 17 (Table 1)	Bone mass and strength	43 measures taken, week 17 (Table 1)	Wound healing	1 measure taken, weeks 7 and 17 (Table 1)	Body weight	6 measures taken, weeks 8, 9, 11, 13, 14, and 17 (Table 1)	Renal agenesis	1 measure taken, week 17 (Table 1)	Phenotyping360					measures.txt	Figshare	943485	http://dx.doi.org/10.6084/m9.figshare.943485	measures.txt can also be found at https://www.ebi.ac.uk/arrayexpress/experiments/E-MTAB-2332/files/
Outbred1322	Coat colour	Fear related behaviours	48 measurements taken between weeks 8 and 10 (Table 1)	Intraperitoneal Glucose Tolerance Test (IPGTT)	6 measures taken, week 11 (Table 1)	Blood pressure	15	Basal hematology	32 measures taken, week 13 (Table 1)	Basal immunology	34 measurements taken, week 13 (Table 1)	Experimental Autoimmune Encephalomyelitis (EAE)	Induced week 13, qualitative scoring between weeks 13 and 17 (Table 1)	Euthanasia and tissue dissection	128	All animals euthanized during week 17	Serum biochemistry	15 measures taken, week 17 (Table 1)	Arterial elastic lamina ruptures	6 measures taken, week 17 (Table 1)	Bone mass and strength	43 measures taken, week 17 (Table 1)	Wound healing	1 measure taken, weeks 7 and 17 (Table 1)	Body weight	6 measures taken, weeks 8, 9, 11, 13, 14, and 17 (Table 1)	Renal agenesis	1 measure taken, week 17 (Table 1)	Phenotyping361					measures.txt	Figshare	943485	http://dx.doi.org/10.6084/m9.figshare.943485	measures.txt can also be found at https://www.ebi.ac.uk/arrayexpress/experiments/E-MTAB-2332/files/
Outbred1323	Coat colour	Fear related behaviours	48 measurements taken between weeks 8 and 10 (Table 1)	Intraperitoneal Glucose Tolerance Test (IPGTT)	6 measures taken, week 11 (Table 1)	Blood pressure	15	Basal hematology	32 measures taken, week 13 (Table 1)	Basal immunology	34 measurements taken, week 13 (Table 1)	Experimental Autoimmune Encephalomyelitis (EAE)	Induced week 13, qualitative scoring between weeks 13 and 17 (Table 1)	Euthanasia and tissue dissection	128	All animals euthanized during week 17	Serum biochemistry	15 measures taken, week 17 (Table 1)	Arterial elastic lamina ruptures	6 measures taken, week 17 (Table 1)	Bone mass and strength	43 measures taken, week 17 (Table 1)	Wound healing	1 measure taken, weeks 7 and 17 (Table 1)	Body weight	6 measures taken, weeks 8, 9, 11, 13, 14, and 17 (Table 1)	Renal agenesis	1 measure taken, week 17 (Table 1)	Phenotyping362					measures.txt	Figshare	943485	http://dx.doi.org/10.6084/m9.figshare.943485	measures.txt can also be found at https://www.ebi.ac.uk/arrayexpress/experiments/E-MTAB-2332/files/
Outbred1324	Coat colour	Fear related behaviours	48 measurements taken between weeks 8 and 10 (Table 1)	Intraperitoneal Glucose Tolerance Test (IPGTT)	6 measures taken, week 11 (Table 1)	Blood pressure	16	Basal hematology	32 measures taken, week 13 (Table 1)	Basal immunology	34 measurements taken, week 13 (Table 1)	Experimental Autoimmune Encephalomyelitis (EAE)	Induced week 13, qualitative scoring between weeks 13 and 17 (Table 1)	Euthanasia and tissue dissection	128	All animals euthanized during week 17	Serum biochemistry	15 measures taken, week 17 (Table 1)	Arterial elastic lamina ruptures	6 measures taken, week 17 (Table 1)	Bone mass and strength	43 measures taken, week 17 (Table 1)	Wound healing	1 measure taken, weeks 7 and 17 (Table 1)	Body weight	6 measures taken, weeks 8, 9, 11, 13, 14, and 17 (Table 1)	Renal agenesis	1 measure taken, week 17 (Table 1)	Phenotyping363					measures.txt	Figshare	943485	http://dx.doi.org/10.6084/m9.figshare.943485	measures.txt can also be found at https://www.ebi.ac.uk/arrayexpress/experiments/E-MTAB-2332/files/
Outbred1325	Coat colour	Fear related behaviours	48 measurements taken between weeks 8 and 10 (Table 1)	Intraperitoneal Glucose Tolerance Test (IPGTT)	6 measures taken, week 11 (Table 1)	Blood pressure	16	Basal hematology	32 measures taken, week 13 (Table 1)	Basal immunology	34 measurements taken, week 13 (Table 1)	Experimental Autoimmune Encephalomyelitis (EAE)	Induced week 13, qualitative scoring between weeks 13 and 17 (Table 1)	Euthanasia and tissue dissection	121	All animals euthanized during week 17	Serum biochemistry	15 measures taken, week 17 (Table 1)	Arterial elastic lamina ruptures	6 measures taken, week 17 (Table 1)	Bone mass and strength	43 measures taken, week 17 (Table 1)	Wound healing	1 measure taken, weeks 7 and 17 (Table 1)	Body weight	6 measures taken, weeks 8, 9, 11, 13, 14, and 17 (Table 1)	Renal agenesis	1 measure taken, week 17 (Table 1)	Phenotyping364					measures.txt	Figshare	943485	http://dx.doi.org/10.6084/m9.figshare.943485	measures.txt can also be found at https://www.ebi.ac.uk/arrayexpress/experiments/E-MTAB-2332/files/
Outbred1326	Coat colour	Fear related behaviours	48 measurements taken between weeks 8 and 10 (Table 1)	Intraperitoneal Glucose Tolerance Test (IPGTT)	6 measures taken, week 11 (Table 1)	Blood pressure	16	Basal hematology	32 measures taken, week 13 (Table 1)	Basal immunology	34 measurements taken, week 13 (Table 1)	Experimental Autoimmune Encephalomyelitis (EAE)	Induced week 13, qualitative scoring between weeks 13 and 17 (Table 1)	Euthanasia and tissue dissection	121	All animals euthanized during week 17	Serum biochemistry	15 measures taken, week 17 (Table 1)	Arterial elastic lamina ruptures	6 measures taken, week 17 (Table 1)	Bone mass and strength	43 measures taken, week 17 (Table 1)	Wound healing	1 measure taken, weeks 7 and 17 (Table 1)	Body weight	6 measures taken, weeks 8, 9, 11, 13, 14, and 17 (Table 1)	Renal agenesis	1 measure taken, week 17 (Table 1)	Phenotyping365					measures.txt	Figshare	943485	http://dx.doi.org/10.6084/m9.figshare.943485	measures.txt can also be found at https://www.ebi.ac.uk/arrayexpress/experiments/E-MTAB-2332/files/
Outbred1327	Coat colour	Fear related behaviours	48 measurements taken between weeks 8 and 10 (Table 1)	Intraperitoneal Glucose Tolerance Test (IPGTT)	6 measures taken, week 11 (Table 1)	Blood pressure	16	Basal hematology	32 measures taken, week 13 (Table 1)	Basal immunology	34 measurements taken, week 13 (Table 1)	Experimental Autoimmune Encephalomyelitis (EAE)	Induced week 13, qualitative scoring between weeks 13 and 17 (Table 1)	Euthanasia and tissue dissection	121	All animals euthanized during week 17	Serum biochemistry	15 measures taken, week 17 (Table 1)	Arterial elastic lamina ruptures	6 measures taken, week 17 (Table 1)	Bone mass and strength	43 measures taken, week 17 (Table 1)	Wound healing	1 measure taken, weeks 7 and 17 (Table 1)	Body weight	6 measures taken, weeks 8, 9, 11, 13, 14, and 17 (Table 1)	Renal agenesis	1 measure taken, week 17 (Table 1)	Phenotyping366					measures.txt	Figshare	943485	http://dx.doi.org/10.6084/m9.figshare.943485	measures.txt can also be found at https://www.ebi.ac.uk/arrayexpress/experiments/E-MTAB-2332/files/
Outbred1328	Coat colour	Fear related behaviours	48 measurements taken between weeks 8 and 10 (Table 1)	Intraperitoneal Glucose Tolerance Test (IPGTT)	6 measures taken, week 11 (Table 1)	Blood pressure	16	Basal hematology	32 measures taken, week 13 (Table 1)	Basal immunology	34 measurements taken, week 13 (Table 1)	Experimental Autoimmune Encephalomyelitis (EAE)	Induced week 13, qualitative scoring between weeks 13 and 17 (Table 1)	Euthanasia and tissue dissection	121	All animals euthanized during week 17	Serum biochemistry	15 measures taken, week 17 (Table 1)	Arterial elastic lamina ruptures	6 measures taken, week 17 (Table 1)	Bone mass and strength	43 measures taken, week 17 (Table 1)	Wound healing	1 measure taken, weeks 7 and 17 (Table 1)	Body weight	6 measures taken, weeks 8, 9, 11, 13, 14, and 17 (Table 1)	Renal agenesis	1 measure taken, week 17 (Table 1)	Phenotyping367					measures.txt	Figshare	943485	http://dx.doi.org/10.6084/m9.figshare.943485	measures.txt can also be found at https://www.ebi.ac.uk/arrayexpress/experiments/E-MTAB-2332/files/
Outbred1329	Coat colour	Fear related behaviours	48 measurements taken between weeks 8 and 10 (Table 1)	Intraperitoneal Glucose Tolerance Test (IPGTT)	6 measures taken, week 11 (Table 1)	Blood pressure	16	Basal hematology	32 measures taken, week 13 (Table 1)	Basal immunology	34 measurements taken, week 13 (Table 1)	Experimental Autoimmune Encephalomyelitis (EAE)	Induced week 13, qualitative scoring between weeks 13 and 17 (Table 1)	Euthanasia and tissue dissection	121	All animals euthanized during week 17	Serum biochemistry	15 measures taken, week 17 (Table 1)	Arterial elastic lamina ruptures	6 measures taken, week 17 (Table 1)	Bone mass and strength	43 measures taken, week 17 (Table 1)	Wound healing	1 measure taken, weeks 7 and 17 (Table 1)	Body weight	6 measures taken, weeks 8, 9, 11, 13, 14, and 17 (Table 1)	Renal agenesis	1 measure taken, week 17 (Table 1)	Phenotyping368					measures.txt	Figshare	943485	http://dx.doi.org/10.6084/m9.figshare.943485	measures.txt can also be found at https://www.ebi.ac.uk/arrayexpress/experiments/E-MTAB-2332/files/
Outbred133	Coat colour	Fear related behaviours	48 measurements taken between weeks 8 and 10 (Table 1)	Intraperitoneal Glucose Tolerance Test (IPGTT)	6 measures taken, week 11 (Table 1)	Blood pressure	17	Basal hematology	32 measures taken, week 13 (Table 1)	Basal immunology	34 measurements taken, week 13 (Table 1)	Experimental Autoimmune Encephalomyelitis (EAE)	Induced week 13, qualitative scoring between weeks 13 and 17 (Table 1)	Euthanasia and tissue dissection	N/A	All animals euthanized during week 17	Serum biochemistry	15 measures taken, week 17 (Table 1)	Arterial elastic lamina ruptures	6 measures taken, week 17 (Table 1)	Bone mass and strength	43 measures taken, week 17 (Table 1)	Wound healing	1 measure taken, weeks 7 and 17 (Table 1)	Body weight	6 measures taken, weeks 8, 9, 11, 13, 14, and 17 (Table 1)	Renal agenesis	1 measure taken, week 17 (Table 1)	Phenotyping369					measures.txt	Figshare	943485	http://dx.doi.org/10.6084/m9.figshare.943485	measures.txt can also be found at https://www.ebi.ac.uk/arrayexpress/experiments/E-MTAB-2332/files/
Outbred1330	Coat colour	Fear related behaviours	48 measurements taken between weeks 8 and 10 (Table 1)	Intraperitoneal Glucose Tolerance Test (IPGTT)	6 measures taken, week 11 (Table 1)	Blood pressure	16	Basal hematology	32 measures taken, week 13 (Table 1)	Basal immunology	34 measurements taken, week 13 (Table 1)	Experimental Autoimmune Encephalomyelitis (EAE)	Induced week 13, qualitative scoring between weeks 13 and 17 (Table 1)	Euthanasia and tissue dissection	114	All animals euthanized during week 17	Serum biochemistry	15 measures taken, week 17 (Table 1)	Arterial elastic lamina ruptures	6 measures taken, week 17 (Table 1)	Bone mass and strength	43 measures taken, week 17 (Table 1)	Wound healing	1 measure taken, weeks 7 and 17 (Table 1)	Body weight	6 measures taken, weeks 8, 9, 11, 13, 14, and 17 (Table 1)	Renal agenesis	1 measure taken, week 17 (Table 1)	Phenotyping370					measures.txt	Figshare	943485	http://dx.doi.org/10.6084/m9.figshare.943485	measures.txt can also be found at https://www.ebi.ac.uk/arrayexpress/experiments/E-MTAB-2332/files/
Outbred1331	Coat colour	Fear related behaviours	48 measurements taken between weeks 8 and 10 (Table 1)	Intraperitoneal Glucose Tolerance Test (IPGTT)	6 measures taken, week 11 (Table 1)	Blood pressure	16	Basal hematology	32 measures taken, week 13 (Table 1)	Basal immunology	34 measurements taken, week 13 (Table 1)	Experimental Autoimmune Encephalomyelitis (EAE)	Induced week 13, qualitative scoring between weeks 13 and 17 (Table 1)	Euthanasia and tissue dissection	114	All animals euthanized during week 17	Serum biochemistry	15 measures taken, week 17 (Table 1)	Arterial elastic lamina ruptures	6 measures taken, week 17 (Table 1)	Bone mass and strength	43 measures taken, week 17 (Table 1)	Wound healing	1 measure taken, weeks 7 and 17 (Table 1)	Body weight	6 measures taken, weeks 8, 9, 11, 13, 14, and 17 (Table 1)	Renal agenesis	1 measure taken, week 17 (Table 1)	Phenotyping371					measures.txt	Figshare	943485	http://dx.doi.org/10.6084/m9.figshare.943485	measures.txt can also be found at https://www.ebi.ac.uk/arrayexpress/experiments/E-MTAB-2332/files/
[truncated: 1,635 more rows]
