# Supplementary material for: Genomes and phenomes of a population of outbred rats and its progenitors
Source: Sci Data. 2014 Jun 10;1:140011. doi: 10.1038/sdata.2014.11 (PMC4381735; doi:10.1038/sdata.2014.11)
Supplement: Supplementary file 1 [file sdata201411-isa1.zip › a_assay_RGSMC_sequencing.txt]

Sample Name	Comment[technology type]	Protocol REF	Protocol REF	Protocol REF	Assay Name	Raw Data File	Comment[Data Repository]	Comment[Data Record Accession]	Protocol REF	Derived Data File	Comment[Data Repository]	Comment[Data Record Accession]	Comment[Data Record URL]	Comment[Sequence variants for progenitors as an R object]	Comment[Data Repository]	Comment[Data Record Accession]	Comment[Data Record URL]	Comment[Rat Genome Assembly]	Comment[Accessible genome]	Comment[Data Repository]	Comment[Data Record Accession]	Comment[Rat Genome Assembly]
#founders, sequenced using SOLiD4 or SOLiD5500 whole-genome shotgun sequencing
ACI/N_1	SOLiD4 or SOLiD5500	DNA extraction and genotyping	Whole genome shotgun sequencing of the eight progenitors	Sequence alignment	Sequencing1	ftp://ftp.sra.ebi.ac.uk/vol1/ERA169/ERA169634/bam/ACI_merge_20110524.bam	ENA	ERS184490	Variant calling	HS_SNPs_RN34.txt.gz, HS_Indels_Rn34.txt.gz, HS_SVs_Rn34.txt.gz, HS_SNPs_Indels_Rn50.txt.gz, HSLE_SVs_Rn50.txt.gz	ArrayExpress	E-MTAB-2332	https://www.ebi.ac.uk/arrayexpress/experiments/E-MTAB-2332/files/	merge_factors.Rdata	figshare	943485	http://dx.doi.org/10.6084/m9.figshare.943485_D7	Rn50	ACI_genome_accessibility_Rn34.bed.gz, ACI_genome_accessibility_Rn50.bed.gz	E-MTAB-2332	https://www.ebi.ac.uk/arrayexpress/experiments/E-MTAB-2332/files/	Rn34 and Rn50
Bn/SsN_1	SOLiD4 or SOLiD5500	DNA extraction and genotyping	Whole genome shotgun sequencing of the eight progenitors	Sequence alignment	Sequencing2	ftp://ftp.sra.ebi.ac.uk/vol1/ERA169/ERA169634/bam/BNssn_merged_20111126.bam	ENA	ERS184491	Variant calling	HS_SNPs_RN34.txt.gz, HS_Indels_Rn34.txt.gz, HS_SVs_Rn34.txt.gz, HS_SNPs_Indels_Rn50.txt.gz, HSLE_SVs_Rn50.txt.gz	ArrayExpress	E-MTAB-2332	https://www.ebi.ac.uk/arrayexpress/experiments/E-MTAB-2332/files/	merge_factors.Rdata	figshare	943485	http://dx.doi.org/10.6084/m9.figshare.943485_D7	Rn50	BN_genome_accessibility_Rn34.bed.gz, BN_genome_accessibility_Rn50.bed.gz	E-MTAB-2332	https://www.ebi.ac.uk/arrayexpress/experiments/E-MTAB-2332/files/	Rn34 and Rn50
BUF/N_1	SOLiD4 or SOLiD5500	DNA extraction and genotyping	Whole genome shotgun sequencing of the eight progenitors	Sequence alignment	Sequencing3	ftp://ftp.sra.ebi.ac.uk/vol1/ERA169/ERA169634/bam/Buf_merge_20110516.bam	ENA	ERS184492	Variant calling	HS_SNPs_RN34.txt.gz, HS_Indels_Rn34.txt.gz, HS_SVs_Rn34.txt.gz, HS_SNPs_Indels_Rn50.txt.gz, HSLE_SVs_Rn50.txt.gz	ArrayExpress	E-MTAB-2332	https://www.ebi.ac.uk/arrayexpress/experiments/E-MTAB-2332/files/	merge_factors.Rdata	figshare	943485	http://dx.doi.org/10.6084/m9.figshare.943485_D7	Rn50	BUF_genome_accessibility_Rn34.bed.gz, BUF_genome_accessibility_Rn50.bed.gz	E-MTAB-2332	https://www.ebi.ac.uk/arrayexpress/experiments/E-MTAB-2332/files/	Rn34 and Rn50
F344/N_1	SOLiD4 or SOLiD5500	DNA extraction and genotyping	Whole genome shotgun sequencing of the eight progenitors	Sequence alignment	Sequencing4	ftp://ftp.sra.ebi.ac.uk/vol1/ERA169/ERA169634/bam/F344_merge_20110712.bam	ENA	ERS184493	Variant calling	HS_SNPs_RN34.txt.gz, HS_Indels_Rn34.txt.gz, HS_SVs_Rn34.txt.gz, HS_SNPs_Indels_Rn50.txt.gz, HSLE_SVs_Rn50.txt.gz	ArrayExpress	E-MTAB-2332	https://www.ebi.ac.uk/arrayexpress/experiments/E-MTAB-2332/files/	merge_factors.Rdata	figshare	943485	http://dx.doi.org/10.6084/m9.figshare.943485_D7	Rn50	F344_genome_accessibility_Rn34.bed.gz, F344_genome_accessibility_Rn50.bed.gz	E-MTAB-2332	https://www.ebi.ac.uk/arrayexpress/experiments/E-MTAB-2332/files/	Rn34 and Rn50
M520/N_1	SOLiD4 or SOLiD5500	DNA extraction and genotyping	Whole genome shotgun sequencing of the eight progenitors	Sequence alignment	Sequencing5	ftp://ftp.sra.ebi.ac.uk/vol1/ERA169/ERA169634/bam/M520_merge_20110617.bam	ENA	ERS184494	Variant calling	HS_SNPs_RN34.txt.gz, HS_Indels_Rn34.txt.gz, HS_SVs_Rn34.txt.gz, HS_SNPs_Indels_Rn50.txt.gz, HSLE_SVs_Rn50.txt.gz	ArrayExpress	E-MTAB-2332	https://www.ebi.ac.uk/arrayexpress/experiments/E-MTAB-2332/files/	merge_factors.Rdata	figshare	943485	http://dx.doi.org/10.6084/m9.figshare.943485_D7	Rn50	M520_genome_accessibility_Rn34.bed.gz, M520_genome_accessibility_Rn50.bed.gz	E-MTAB-2332	https://www.ebi.ac.uk/arrayexpress/experiments/E-MTAB-2332/files/	Rn34 and Rn50
MR/N_1	SOLiD4 or SOLiD5500	DNA extraction and genotyping	Whole genome shotgun sequencing of the eight progenitors	Sequence alignment	Sequencing6	ftp://ftp.sra.ebi.ac.uk/vol1/ERA169/ERA169634/bam/MR_merge_20110524.bam	ENA	ERS184495	Variant calling	HS_SNPs_RN34.txt.gz, HS_Indels_Rn34.txt.gz, HS_SVs_Rn34.txt.gz, HS_SNPs_Indels_Rn50.txt.gz, HSLE_SVs_Rn50.txt.gz	ArrayExpress	E-MTAB-2332	https://www.ebi.ac.uk/arrayexpress/experiments/E-MTAB-2332/files/	merge_factors.Rdata	figshare	943485	http://dx.doi.org/10.6084/m9.figshare.943485_D7	Rn50	MR_genome_accessibility_Rn34.bed.gz, MR_genome_accessibility_Rn50.bed.gz	E-MTAB-2332	https://www.ebi.ac.uk/arrayexpress/experiments/E-MTAB-2332/files/	Rn34 and Rn50
WKY/N_1	SOLiD4 or SOLiD5500	DNA extraction and genotyping	Whole genome shotgun sequencing of the eight progenitors	Sequence alignment	Sequencing7	ftp://ftp.sra.ebi.ac.uk/vol1/ERA169/ERA169634/bam/WKY_merge_20110805.bam	ENA	ERS184496	Variant calling	HS_SNPs_RN34.txt.gz, HS_Indels_Rn34.txt.gz, HS_SVs_Rn34.txt.gz, HS_SNPs_Indels_Rn50.txt.gz, HSLE_SVs_Rn50.txt.gz	ArrayExpress	E-MTAB-2332	https://www.ebi.ac.uk/arrayexpress/experiments/E-MTAB-2332/files/	merge_factors.Rdata	figshare	943485	http://dx.doi.org/10.6084/m9.figshare.943485_D7	Rn50	WKY_genome_accessibility_Rn34.bed.gz, WKY_genome_accessibility_Rn50.bed.gz	E-MTAB-2332	https://www.ebi.ac.uk/arrayexpress/experiments/E-MTAB-2332/files/	Rn34 and Rn50
WN/N_1	SOLiD4 or SOLiD5500	DNA extraction and genotyping	Whole genome shotgun sequencing of the eight progenitors	Sequence alignment	Sequencing8	ftp://ftp.sra.ebi.ac.uk/vol1/ERA169/ERA169634/bam/WN_merge_20110611.bam	ENA	ERS184497	Variant calling	HS_SNPs_RN34.txt.gz, HS_Indels_Rn34.txt.gz, HS_SVs_Rn34.txt.gz, HS_SNPs_Indels_Rn50.txt.gz, HSLE_SVs_Rn50.txt.gz	ArrayExpress	E-MTAB-2332	https://www.ebi.ac.uk/arrayexpress/experiments/E-MTAB-2332/files/	merge_factors.Rdata	figshare	943485	http://dx.doi.org/10.6084/m9.figshare.943485_D7	Rn50	WN_genome_accessibility_Rn34.bed.gz, WN_genome_accessibility_Rn50.bed.gz	E-MTAB-2332	https://www.ebi.ac.uk/arrayexpress/experiments/E-MTAB-2332/files/	Rn34 and Rn50
