# Supplementary material for: Genomes and phenomes of a population of outbred rats and its progenitors
Source: Sci Data. 2014 Jun 10;1:140011. doi: 10.1038/sdata.2014.11 (PMC4381735; doi:10.1038/sdata.2014.11)
Supplement: Supplementary file 1 [file sdata201411-isa1.zip › a_assay_RGSMC_genotyping.txt]

Sample Name	Comment[Duplicate samples yes or no]	Comment[technology type]	Protocol REF	Assay Name	Raw Data File	Comment[Data Repository]	Comment[Data Record Accession]	Comment[Data Record URL]	Protocol REF	Derived Data File	Comment[Data Repository]	Comment[Data Record Accession]	Comment[Data Record URL]	Protocol REF	Derived Data File	Comment[Data Repository]	Comment[Data Record Accession]	Comment[Data Record URL]	Protocol REF	Comment[Haplotype reconstruction]	Derived Data File	Comment[Data Repository]	Comment[Data Record Accession]	Comment[haplotype dosage]	Derived Data File	Comment[Data Repository]	Comment[Data Record Accession]	Comment[Data Record URL]	Comment[HS.hdf5]
#founders, SNP typed using Affymetrix RATDIV SNP array
ACI/N_2	no	Affymetrix RATDIV SNP array	DNA extraction and genotyping	Genotyping1	RATDIV_ACIN_HSF_A08P2.CEL	ArrayExpress	E-MTAB-2332	ftp://ftp.ebi.ac.uk/pub/databases/microarray/data/experiment/MTAB/E-MTAB-2332/E-MTAB-2332.raw.1.zip	Genotype calling	E-MTAB-2332.processed.1.zip	ArrayExpress	E-MTAB-2332	ftp://ftp.ebi.ac.uk/pub/databases/microarray/data/experiment/MTAB/E-MTAB-2332/E-MTAB-2332.processed.1.zip	Selection of a subset of high quality SNPs for haplotype reconstruction	markers_selected_for_Rn50.txt	ArrayExpress	E-MTAB-2332	https://www.ebi.ac.uk/arrayexpress/experiments/E-MTAB-2332/files/	Haplotype reconstruction in the outbred rats	Haplotype reconstruction with HAPPY	haplotype_dosages_Rnor50.tar.gz	figshare	http://dx.doi.org/10.6084/m9.figshare.943485_D6	Correspondence with IDs used elsewhere in this study can be found in Table 6	HS.hdf5	ArrayExpress	E-MTAB-2332	https://www.ebi.ac.uk/arrayexpress/experiments/E-MTAB-2332/files/	this data resource also contains genotype information imputed from haplotype_dosages.Rnor50.tar.gz and merge_factors.Rdata using the Rn50 R. norvegicus assembly
Bn/SsN_2	no	Affymetrix RATDIV SNP array	DNA extraction and genotyping	Genotyping2	RATDIV_MDC_06_99_BNHSF_A01Plate32.CEL	ArrayExpress	E-MTAB-2332	ftp://ftp.ebi.ac.uk/pub/databases/microarray/data/experiment/MTAB/E-MTAB-2332/E-MTAB-2332.raw.1.zip	Genotype calling	E-MTAB-2332.processed.1.zip	ArrayExpress	E-MTAB-2332	ftp://ftp.ebi.ac.uk/pub/databases/microarray/data/experiment/MTAB/E-MTAB-2332/E-MTAB-2332.processed.1.zip	Selection of a subset of high quality SNPs for haplotype reconstruction	markers_selected_for_Rn50.txt	ArrayExpress	E-MTAB-2333	https://www.ebi.ac.uk/arrayexpress/experiments/E-MTAB-2332/files/	Haplotype reconstruction in the outbred rats	Haplotype reconstruction with HAPPY	haplotype_dosages_Rnor50.tar.gz	figshare	http://dx.doi.org/10.6084/m9.figshare.943485_D6	Correspondence with IDs used elsewhere in this study can be found in Table 6	HS.hdf5	ArrayExpress	E-MTAB-2332	https://www.ebi.ac.uk/arrayexpress/experiments/E-MTAB-2332/files/	this data resource also contains genotype information imputed from haplotype_dosages.Rnor50.tar.gz and merge_factors.Rdata using the Rn50 R. norvegicus assembly
BUF/N_2	no	Affymetrix RATDIV SNP array	DNA extraction and genotyping	Genotyping3	RATDIV_BUFN_HSF_A04P2.CEL	ArrayExpress	E-MTAB-2332	ftp://ftp.ebi.ac.uk/pub/databases/microarray/data/experiment/MTAB/E-MTAB-2332/E-MTAB-2332.raw.1.zip	Genotype calling	E-MTAB-2332.processed.1.zip	ArrayExpress	E-MTAB-2332	ftp://ftp.ebi.ac.uk/pub/databases/microarray/data/experiment/MTAB/E-MTAB-2332/E-MTAB-2332.processed.1.zip	Selection of a subset of high quality SNPs for haplotype reconstruction	markers_selected_for_Rn50.txt	ArrayExpress	E-MTAB-2334	https://www.ebi.ac.uk/arrayexpress/experiments/E-MTAB-2332/files/	Haplotype reconstruction in the outbred rats	Haplotype reconstruction with HAPPY	haplotype_dosages_Rnor50.tar.gz	figshare	http://dx.doi.org/10.6084/m9.figshare.943485_D6	Correspondence with IDs used elsewhere in this study can be found in Table 6	HS.hdf5	ArrayExpress	E-MTAB-2332	https://www.ebi.ac.uk/arrayexpress/experiments/E-MTAB-2332/files/	this data resource also contains genotype information imputed from haplotype_dosages.Rnor50.tar.gz and merge_factors.Rdata using the Rn50 R. norvegicus assembly
F344/N_2	no	Affymetrix RATDIV SNP array	DNA extraction and genotyping	Genotyping4	RATDIV_F344N_HSF_A03P2.CEL	ArrayExpress	E-MTAB-2332	ftp://ftp.ebi.ac.uk/pub/databases/microarray/data/experiment/MTAB/E-MTAB-2332/E-MTAB-2332.raw.1.zip	Genotype calling	E-MTAB-2332.processed.1.zip	ArrayExpress	E-MTAB-2332	ftp://ftp.ebi.ac.uk/pub/databases/microarray/data/experiment/MTAB/E-MTAB-2332/E-MTAB-2332.processed.1.zip	Selection of a subset of high quality SNPs for haplotype reconstruction	markers_selected_for_Rn50.txt	ArrayExpress	E-MTAB-2335	https://www.ebi.ac.uk/arrayexpress/experiments/E-MTAB-2332/files/	Haplotype reconstruction in the outbred rats	Haplotype reconstruction with HAPPY	haplotype_dosages_Rnor50.tar.gz	figshare	http://dx.doi.org/10.6084/m9.figshare.943485_D6	Correspondence with IDs used elsewhere in this study can be found in Table 6	HS.hdf5	ArrayExpress	E-MTAB-2332	https://www.ebi.ac.uk/arrayexpress/experiments/E-MTAB-2332/files/	this data resource also contains genotype information imputed from haplotype_dosages.Rnor50.tar.gz and merge_factors.Rdata using the Rn50 R. norvegicus assembly
M520/N_2	no	Affymetrix RATDIV SNP array	DNA extraction and genotyping	Genotyping5	RATDIV_M520N_HSF_A01P2.CEL	ArrayExpress	E-MTAB-2332	ftp://ftp.ebi.ac.uk/pub/databases/microarray/data/experiment/MTAB/E-MTAB-2332/E-MTAB-2332.raw.1.zip	Genotype calling	E-MTAB-2332.processed.1.zip	ArrayExpress	E-MTAB-2332	ftp://ftp.ebi.ac.uk/pub/databases/microarray/data/experiment/MTAB/E-MTAB-2332/E-MTAB-2332.processed.1.zip	Selection of a subset of high quality SNPs for haplotype reconstruction	markers_selected_for_Rn50.txt	ArrayExpress	E-MTAB-2336	https://www.ebi.ac.uk/arrayexpress/experiments/E-MTAB-2332/files/	Haplotype reconstruction in the outbred rats	Haplotype reconstruction with HAPPY	haplotype_dosages_Rnor50.tar.gz	figshare	http://dx.doi.org/10.6084/m9.figshare.943485_D6	Correspondence with IDs used elsewhere in this study can be found in Table 6	HS.hdf5	ArrayExpress	E-MTAB-2332	https://www.ebi.ac.uk/arrayexpress/experiments/E-MTAB-2332/files/	this data resource also contains genotype information imputed from haplotype_dosages.Rnor50.tar.gz and merge_factors.Rdata using the Rn50 R. norvegicus assembly
MR/N_2	no	Affymetrix RATDIV SNP array	DNA extraction and genotyping	Genotyping6	RATDIV_MRN_HSF_A06P2.CEL	ArrayExpress	E-MTAB-2332	ftp://ftp.ebi.ac.uk/pub/databases/microarray/data/experiment/MTAB/E-MTAB-2332/E-MTAB-2332.raw.1.zip	Genotype calling	E-MTAB-2332.processed.1.zip	ArrayExpress	E-MTAB-2332	ftp://ftp.ebi.ac.uk/pub/databases/microarray/data/experiment/MTAB/E-MTAB-2332/E-MTAB-2332.processed.1.zip	Selection of a subset of high quality SNPs for haplotype reconstruction	markers_selected_for_Rn50.txt	ArrayExpress	E-MTAB-2337	https://www.ebi.ac.uk/arrayexpress/experiments/E-MTAB-2332/files/	Haplotype reconstruction in the outbred rats	Haplotype reconstruction with HAPPY	haplotype_dosages_Rnor50.tar.gz	figshare	http://dx.doi.org/10.6084/m9.figshare.943485_D6	Correspondence with IDs used elsewhere in this study can be found in Table 6	HS.hdf5	ArrayExpress	E-MTAB-2332	https://www.ebi.ac.uk/arrayexpress/experiments/E-MTAB-2332/files/	this data resource also contains genotype information imputed from haplotype_dosages.Rnor50.tar.gz and merge_factors.Rdata using the Rn50 R. norvegicus assembly
WKY/N_2	no	Affymetrix RATDIV SNP array	DNA extraction and genotyping	Genotyping7	RATDIV_WKYN_HSF_A02P2.CEL	ArrayExpress	E-MTAB-2332	ftp://ftp.ebi.ac.uk/pub/databases/microarray/data/experiment/MTAB/E-MTAB-2332/E-MTAB-2332.raw.1.zip	Genotype calling	E-MTAB-2332.processed.1.zip	ArrayExpress	E-MTAB-2332	ftp://ftp.ebi.ac.uk/pub/databases/microarray/data/experiment/MTAB/E-MTAB-2332/E-MTAB-2332.processed.1.zip	Selection of a subset of high quality SNPs for haplotype reconstruction	markers_selected_for_Rn50.txt	ArrayExpress	E-MTAB-2338	https://www.ebi.ac.uk/arrayexpress/experiments/E-MTAB-2332/files/	Haplotype reconstruction in the outbred rats	Haplotype reconstruction with HAPPY	haplotype_dosages_Rnor50.tar.gz	figshare	http://dx.doi.org/10.6084/m9.figshare.943485_D6	Correspondence with IDs used elsewhere in this study can be found in Table 6	HS.hdf5	ArrayExpress	E-MTAB-2332	https://www.ebi.ac.uk/arrayexpress/experiments/E-MTAB-2332/files/	this data resource also contains genotype information imputed from haplotype_dosages.Rnor50.tar.gz and merge_factors.Rdata using the Rn50 R. norvegicus assembly
WN/N_2	no	Affymetrix RATDIV SNP array	DNA extraction and genotyping	Genotyping8	RATDIV_WNN_HSF_A05P2.CEL	ArrayExpress	E-MTAB-2332	ftp://ftp.ebi.ac.uk/pub/databases/microarray/data/experiment/MTAB/E-MTAB-2332/E-MTAB-2332.raw.2.zip	Genotype calling	E-MTAB-2332.processed.1.zip	ArrayExpress	E-MTAB-2332	ftp://ftp.ebi.ac.uk/pub/databases/microarray/data/experiment/MTAB/E-MTAB-2332/E-MTAB-2332.processed.1.zip	Selection of a subset of high quality SNPs for haplotype reconstruction	markers_selected_for_Rn50.txt	ArrayExpress	E-MTAB-2339	https://www.ebi.ac.uk/arrayexpress/experiments/E-MTAB-2332/files/	Haplotype reconstruction in the outbred rats	Haplotype reconstruction with HAPPY	haplotype_dosages_Rnor50.tar.gz	figshare	http://dx.doi.org/10.6084/m9.figshare.943485_D6	Correspondence with IDs used elsewhere in this study can be found in Table 6	HS.hdf5	ArrayExpress	E-MTAB-2332	https://www.ebi.ac.uk/arrayexpress/experiments/E-MTAB-2332/files/	this data resource also contains genotype information imputed from haplotype_dosages.Rnor50.tar.gz and merge_factors.Rdata using the Rn50 R. norvegicus assembly
#heterogeneous stock, SNP typed using Affymetrix RATDIV SNP array
Outbred10	no	Affymetrix RATDIV SNP array	DNA extraction and genotyping	Genotyping9	V59_RAT_11aug10.CEL	ArrayExpress	E-MTAB-2332	ftp://ftp.ebi.ac.uk/pub/databases/microarray/data/experiment/MTAB/E-MTAB-2332/E-MTAB-2332.raw.2.zip	Genotype calling	E-MTAB-2332.processed.1.zip	ArrayExpress	E-MTAB-2332	ftp://ftp.ebi.ac.uk/pub/databases/microarray/data/experiment/MTAB/E-MTAB-2332/E-MTAB-2332.processed.1.zip	Selection of a subset of high quality SNPs for haplotype reconstruction	markers_selected_for_Rn50.txt	ArrayExpress	E-MTAB-2332	https://www.ebi.ac.uk/arrayexpress/experiments/E-MTAB-2332/files/	Haplotype reconstruction in the outbred rats	Haplotype reconstruction with HAPPY	haplotype_dosages_Rnor50.tar.gz	figshare	http://dx.doi.org/10.6084/m9.figshare.943485_D6	Correspondence with IDs used elsewhere in this study can be found in Table 6	HS.hdf5	ArrayExpress	E-MTAB-2332	https://www.ebi.ac.uk/arrayexpress/experiments/E-MTAB-2332/files/	this data resource also contains genotype information imputed from haplotype_dosages.Rnor50.tar.gz and merge_factors.Rdata using the Rn50 R. norvegicus assembly
Outbred100	no	Affymetrix RATDIV SNP array	DNA extraction and genotyping	Genotyping10	V7R_RAT_03aug10.CEL	ArrayExpress	E-MTAB-2332	ftp://ftp.ebi.ac.uk/pub/databases/microarray/data/experiment/MTAB/E-MTAB-2332/E-MTAB-2332.raw.2.zip	Genotype calling	E-MTAB-2332.processed.1.zip	ArrayExpress	E-MTAB-2332	ftp://ftp.ebi.ac.uk/pub/databases/microarray/data/experiment/MTAB/E-MTAB-2332/E-MTAB-2332.processed.1.zip	Selection of a subset of high quality SNPs for haplotype reconstruction	markers_selected_for_Rn50.txt	ArrayExpress	E-MTAB-2332	https://www.ebi.ac.uk/arrayexpress/experiments/E-MTAB-2332/files/	Haplotype reconstruction in the outbred rats	Haplotype reconstruction with HAPPY	haplotype_dosages_Rnor50.tar.gz	figshare	http://dx.doi.org/10.6084/m9.figshare.943485_D6	Correspondence with IDs used elsewhere in this study can be found in Table 6	HS.hdf5	ArrayExpress	E-MTAB-2332	https://www.ebi.ac.uk/arrayexpress/experiments/E-MTAB-2332/files/	this data resource also contains genotype information imputed from haplotype_dosages.Rnor50.tar.gz and merge_factors.Rdata using the Rn50 R. norvegicus assembly
Outbred1000	no	Affymetrix RATDIV SNP array	DNA extraction and genotyping	Genotyping11	VWR_RAT_09sep10.CEL	ArrayExpress	E-MTAB-2332	ftp://ftp.ebi.ac.uk/pub/databases/microarray/data/experiment/MTAB/E-MTAB-2332/E-MTAB-2332.raw.2.zip	Genotype calling	E-MTAB-2332.processed.1.zip	ArrayExpress	E-MTAB-2332	ftp://ftp.ebi.ac.uk/pub/databases/microarray/data/experiment/MTAB/E-MTAB-2332/E-MTAB-2332.processed.1.zip	Selection of a subset of high quality SNPs for haplotype reconstruction	markers_selected_for_Rn50.txt	ArrayExpress	E-MTAB-2332	https://www.ebi.ac.uk/arrayexpress/experiments/E-MTAB-2332/files/	Haplotype reconstruction in the outbred rats	Haplotype reconstruction with HAPPY	haplotype_dosages_Rnor50.tar.gz	figshare	http://dx.doi.org/10.6084/m9.figshare.943485_D6	Correspondence with IDs used elsewhere in this study can be found in Table 6	HS.hdf5	ArrayExpress	E-MTAB-2332	https://www.ebi.ac.uk/arrayexpress/experiments/E-MTAB-2332/files/	this data resource also contains genotype information imputed from haplotype_dosages.Rnor50.tar.gz and merge_factors.Rdata using the Rn50 R. norvegicus assembly
Outbred1001	no	Affymetrix RATDIV SNP array	DNA extraction and genotyping	Genotyping12	VWS_RAT_09sep10.CEL	ArrayExpress	E-MTAB-2332	ftp://ftp.ebi.ac.uk/pub/databases/microarray/data/experiment/MTAB/E-MTAB-2332/E-MTAB-2332.raw.2.zip	Genotype calling	E-MTAB-2332.processed.1.zip	ArrayExpress	E-MTAB-2332	ftp://ftp.ebi.ac.uk/pub/databases/microarray/data/experiment/MTAB/E-MTAB-2332/E-MTAB-2332.processed.1.zip	Selection of a subset of high quality SNPs for haplotype reconstruction	markers_selected_for_Rn50.txt	ArrayExpress	E-MTAB-2332	https://www.ebi.ac.uk/arrayexpress/experiments/E-MTAB-2332/files/	Haplotype reconstruction in the outbred rats	Haplotype reconstruction with HAPPY	haplotype_dosages_Rnor50.tar.gz	figshare	http://dx.doi.org/10.6084/m9.figshare.943485_D6	Correspondence with IDs used elsewhere in this study can be found in Table 6	HS.hdf5	ArrayExpress	E-MTAB-2332	https://www.ebi.ac.uk/arrayexpress/experiments/E-MTAB-2332/files/	this data resource also contains genotype information imputed from haplotype_dosages.Rnor50.tar.gz and merge_factors.Rdata using the Rn50 R. norvegicus assembly
Outbred1002	no	Affymetrix RATDIV SNP array	DNA extraction and genotyping	Genotyping13	VWT_RAT_13sep10.CEL	ArrayExpress	E-MTAB-2332	ftp://ftp.ebi.ac.uk/pub/databases/microarray/data/experiment/MTAB/E-MTAB-2332/E-MTAB-2332.raw.2.zip	Genotype calling	E-MTAB-2332.processed.1.zip	ArrayExpress	E-MTAB-2332	ftp://ftp.ebi.ac.uk/pub/databases/microarray/data/experiment/MTAB/E-MTAB-2332/E-MTAB-2332.processed.1.zip	Selection of a subset of high quality SNPs for haplotype reconstruction	markers_selected_for_Rn50.txt	ArrayExpress	E-MTAB-2332	https://www.ebi.ac.uk/arrayexpress/experiments/E-MTAB-2332/files/	Haplotype reconstruction in the outbred rats	Haplotype reconstruction with HAPPY	haplotype_dosages_Rnor50.tar.gz	figshare	http://dx.doi.org/10.6084/m9.figshare.943485_D6	Correspondence with IDs used elsewhere in this study can be found in Table 6	HS.hdf5	ArrayExpress	E-MTAB-2332	https://www.ebi.ac.uk/arrayexpress/experiments/E-MTAB-2332/files/	this data resource also contains genotype information imputed from haplotype_dosages.Rnor50.tar.gz and merge_factors.Rdata using the Rn50 R. norvegicus assembly
Outbred1003	no	Affymetrix RATDIV SNP array	DNA extraction and genotyping	Genotyping14	VWU_RAT_13sep10.CEL	ArrayExpress	E-MTAB-2332	ftp://ftp.ebi.ac.uk/pub/databases/microarray/data/experiment/MTAB/E-MTAB-2332/E-MTAB-2332.raw.2.zip	Genotype calling	E-MTAB-2332.processed.1.zip	ArrayExpress	E-MTAB-2332	ftp://ftp.ebi.ac.uk/pub/databases/microarray/data/experiment/MTAB/E-MTAB-2332/E-MTAB-2332.processed.1.zip	Selection of a subset of high quality SNPs for haplotype reconstruction	markers_selected_for_Rn50.txt	ArrayExpress	E-MTAB-2332	https://www.ebi.ac.uk/arrayexpress/experiments/E-MTAB-2332/files/	Haplotype reconstruction in the outbred rats	Haplotype reconstruction with HAPPY	haplotype_dosages_Rnor50.tar.gz	figshare	http://dx.doi.org/10.6084/m9.figshare.943485_D6	Correspondence with IDs used elsewhere in this study can be found in Table 6	HS.hdf5	ArrayExpress	E-MTAB-2332	https://www.ebi.ac.uk/arrayexpress/experiments/E-MTAB-2332/files/	this data resource also contains genotype information imputed from haplotype_dosages.Rnor50.tar.gz and merge_factors.Rdata using the Rn50 R. norvegicus assembly
Outbred1006	no	Affymetrix RATDIV SNP array	DNA extraction and genotyping	Genotyping15	VWX_RAT_13sep10.CEL	ArrayExpress	E-MTAB-2332	ftp://ftp.ebi.ac.uk/pub/databases/microarray/data/experiment/MTAB/E-MTAB-2332/E-MTAB-2332.raw.2.zip	Genotype calling	E-MTAB-2332.processed.1.zip	ArrayExpress	E-MTAB-2332	ftp://ftp.ebi.ac.uk/pub/databases/microarray/data/experiment/MTAB/E-MTAB-2332/E-MTAB-2332.processed.1.zip	Selection of a subset of high quality SNPs for haplotype reconstruction	markers_selected_for_Rn50.txt	ArrayExpress	E-MTAB-2332	https://www.ebi.ac.uk/arrayexpress/experiments/E-MTAB-2332/files/	Haplotype reconstruction in the outbred rats	Haplotype reconstruction with HAPPY	haplotype_dosages_Rnor50.tar.gz	figshare	http://dx.doi.org/10.6084/m9.figshare.943485_D6	Correspondence with IDs used elsewhere in this study can be found in Table 6	HS.hdf5	ArrayExpress	E-MTAB-2332	https://www.ebi.ac.uk/arrayexpress/experiments/E-MTAB-2332/files/	this data resource also contains genotype information imputed from haplotype_dosages.Rnor50.tar.gz and merge_factors.Rdata using the Rn50 R. norvegicus assembly
Outbred1007	no	Affymetrix RATDIV SNP array	DNA extraction and genotyping	Genotyping16	VWY_RAT_13sep10.CEL	ArrayExpress	E-MTAB-2332	ftp://ftp.ebi.ac.uk/pub/databases/microarray/data/experiment/MTAB/E-MTAB-2332/E-MTAB-2332.raw.3.zip	Genotype calling	E-MTAB-2332.processed.1.zip	ArrayExpress	E-MTAB-2332	ftp://ftp.ebi.ac.uk/pub/databases/microarray/data/experiment/MTAB/E-MTAB-2332/E-MTAB-2332.processed.1.zip	Selection of a subset of high quality SNPs for haplotype reconstruction	markers_selected_for_Rn50.txt	ArrayExpress	E-MTAB-2332	https://www.ebi.ac.uk/arrayexpress/experiments/E-MTAB-2332/files/	Haplotype reconstruction in the outbred rats	Haplotype reconstruction with HAPPY	haplotype_dosages_Rnor50.tar.gz	figshare	http://dx.doi.org/10.6084/m9.figshare.943485_D6	Correspondence with IDs used elsewhere in this study can be found in Table 6	HS.hdf5	ArrayExpress	E-MTAB-2332	https://www.ebi.ac.uk/arrayexpress/experiments/E-MTAB-2332/files/	this data resource also contains genotype information imputed from haplotype_dosages.Rnor50.tar.gz and merge_factors.Rdata using the Rn50 R. norvegicus assembly
Outbred1008	no	Affymetrix RATDIV SNP array	DNA extraction and genotyping	Genotyping17	VWZ_RAT_09sep10.CEL	ArrayExpress	E-MTAB-2332	ftp://ftp.ebi.ac.uk/pub/databases/microarray/data/experiment/MTAB/E-MTAB-2332/E-MTAB-2332.raw.3.zip	Genotype calling	E-MTAB-2332.processed.1.zip	ArrayExpress	E-MTAB-2332	ftp://ftp.ebi.ac.uk/pub/databases/microarray/data/experiment/MTAB/E-MTAB-2332/E-MTAB-2332.processed.1.zip	Selection of a subset of high quality SNPs for haplotype reconstruction	markers_selected_for_Rn50.txt	ArrayExpress	E-MTAB-2332	https://www.ebi.ac.uk/arrayexpress/experiments/E-MTAB-2332/files/	Haplotype reconstruction in the outbred rats	Haplotype reconstruction with HAPPY	haplotype_dosages_Rnor50.tar.gz	figshare	http://dx.doi.org/10.6084/m9.figshare.943485_D6	Correspondence with IDs used elsewhere in this study can be found in Table 6	HS.hdf5	ArrayExpress	E-MTAB-2332	https://www.ebi.ac.uk/arrayexpress/experiments/E-MTAB-2332/files/	this data resource also contains genotype information imputed from haplotype_dosages.Rnor50.tar.gz and merge_factors.Rdata using the Rn50 R. norvegicus assembly
Outbred1009	no	Affymetrix RATDIV SNP array	DNA extraction and genotyping	Genotyping18	VX0_RAT_09sep10.CEL	ArrayExpress	E-MTAB-2332	ftp://ftp.ebi.ac.uk/pub/databases/microarray/data/experiment/MTAB/E-MTAB-2332/E-MTAB-2332.raw.3.zip	Genotype calling	E-MTAB-2332.processed.1.zip	ArrayExpress	E-MTAB-2332	ftp://ftp.ebi.ac.uk/pub/databases/microarray/data/experiment/MTAB/E-MTAB-2332/E-MTAB-2332.processed.1.zip	Selection of a subset of high quality SNPs for haplotype reconstruction	markers_selected_for_Rn50.txt	ArrayExpress	E-MTAB-2332	https://www.ebi.ac.uk/arrayexpress/experiments/E-MTAB-2332/files/	Haplotype reconstruction in the outbred rats	Haplotype reconstruction with HAPPY	haplotype_dosages_Rnor50.tar.gz	figshare	http://dx.doi.org/10.6084/m9.figshare.943485_D6	Correspondence with IDs used elsewhere in this study can be found in Table 6	HS.hdf5	ArrayExpress	E-MTAB-2332	https://www.ebi.ac.uk/arrayexpress/experiments/E-MTAB-2332/files/	this data resource also contains genotype information imputed from haplotype_dosages.Rnor50.tar.gz and merge_factors.Rdata using the Rn50 R. norvegicus assembly
Outbred101	no	Affymetrix RATDIV SNP array	DNA extraction and genotyping	Genotyping19	V7S_RAT_03aug10.CEL	ArrayExpress	E-MTAB-2332	ftp://ftp.ebi.ac.uk/pub/databases/microarray/data/experiment/MTAB/E-MTAB-2332/E-MTAB-2332.raw.3.zip	Genotype calling	E-MTAB-2332.processed.1.zip	ArrayExpress	E-MTAB-2332	ftp://ftp.ebi.ac.uk/pub/databases/microarray/data/experiment/MTAB/E-MTAB-2332/E-MTAB-2332.processed.1.zip	Selection of a subset of high quality SNPs for haplotype reconstruction	markers_selected_for_Rn50.txt	ArrayExpress	E-MTAB-2332	https://www.ebi.ac.uk/arrayexpress/experiments/E-MTAB-2332/files/	Haplotype reconstruction in the outbred rats	Haplotype reconstruction with HAPPY	haplotype_dosages_Rnor50.tar.gz	figshare	http://dx.doi.org/10.6084/m9.figshare.943485_D6	Correspondence with IDs used elsewhere in this study can be found in Table 6	HS.hdf5	ArrayExpress	E-MTAB-2332	https://www.ebi.ac.uk/arrayexpress/experiments/E-MTAB-2332/files/	this data resource also contains genotype information imputed from haplotype_dosages.Rnor50.tar.gz and merge_factors.Rdata using the Rn50 R. norvegicus assembly
Outbred1010	no	Affymetrix RATDIV SNP array	DNA extraction and genotyping	Genotyping20	VX1_RAT_09sep10.CEL	ArrayExpress	E-MTAB-2332	ftp://ftp.ebi.ac.uk/pub/databases/microarray/data/experiment/MTAB/E-MTAB-2332/E-MTAB-2332.raw.3.zip	Genotype calling	E-MTAB-2332.processed.1.zip	ArrayExpress	E-MTAB-2332	ftp://ftp.ebi.ac.uk/pub/databases/microarray/data/experiment/MTAB/E-MTAB-2332/E-MTAB-2332.processed.1.zip	Selection of a subset of high quality SNPs for haplotype reconstruction	markers_selected_for_Rn50.txt	ArrayExpress	E-MTAB-2332	https://www.ebi.ac.uk/arrayexpress/experiments/E-MTAB-2332/files/	Haplotype reconstruction in the outbred rats	Haplotype reconstruction with HAPPY	haplotype_dosages_Rnor50.tar.gz	figshare	http://dx.doi.org/10.6084/m9.figshare.943485_D6	Correspondence with IDs used elsewhere in this study can be found in Table 6	HS.hdf5	ArrayExpress	E-MTAB-2332	https://www.ebi.ac.uk/arrayexpress/experiments/E-MTAB-2332/files/	this data resource also contains genotype information imputed from haplotype_dosages.Rnor50.tar.gz and merge_factors.Rdata using the Rn50 R. norvegicus assembly
Outbred1011	no	Affymetrix RATDIV SNP array	DNA extraction and genotyping	Genotyping21	VX2_RAT_09sep10.CEL	ArrayExpress	E-MTAB-2332	ftp://ftp.ebi.ac.uk/pub/databases/microarray/data/experiment/MTAB/E-MTAB-2332/E-MTAB-2332.raw.3.zip	Genotype calling	E-MTAB-2332.processed.1.zip	ArrayExpress	E-MTAB-2332	ftp://ftp.ebi.ac.uk/pub/databases/microarray/data/experiment/MTAB/E-MTAB-2332/E-MTAB-2332.processed.1.zip	Selection of a subset of high quality SNPs for haplotype reconstruction	markers_selected_for_Rn50.txt	ArrayExpress	E-MTAB-2332	https://www.ebi.ac.uk/arrayexpress/experiments/E-MTAB-2332/files/	Haplotype reconstruction in the outbred rats	Haplotype reconstruction with HAPPY	haplotype_dosages_Rnor50.tar.gz	figshare	http://dx.doi.org/10.6084/m9.figshare.943485_D6	Correspondence with IDs used elsewhere in this study can be found in Table 6	HS.hdf5	ArrayExpress	E-MTAB-2332	https://www.ebi.ac.uk/arrayexpress/experiments/E-MTAB-2332/files/	this data resource also contains genotype information imputed from haplotype_dosages.Rnor50.tar.gz and merge_factors.Rdata using the Rn50 R. norvegicus assembly
Outbred1017	no	Affymetrix RATDIV SNP array	DNA extraction and genotyping	Genotyping22	VX8_RAT_13sep10.CEL	ArrayExpress	E-MTAB-2332	ftp://ftp.ebi.ac.uk/pub/databases/microarray/data/experiment/MTAB/E-MTAB-2332/E-MTAB-2332.raw.3.zip	Genotype calling	E-MTAB-2332.processed.1.zip	ArrayExpress	E-MTAB-2332	ftp://ftp.ebi.ac.uk/pub/databases/microarray/data/experiment/MTAB/E-MTAB-2332/E-MTAB-2332.processed.1.zip	Selection of a subset of high quality SNPs for haplotype reconstruction	markers_selected_for_Rn50.txt	ArrayExpress	E-MTAB-2332	https://www.ebi.ac.uk/arrayexpress/experiments/E-MTAB-2332/files/	Haplotype reconstruction in the outbred rats	Haplotype reconstruction with HAPPY	haplotype_dosages_Rnor50.tar.gz	figshare	http://dx.doi.org/10.6084/m9.figshare.943485_D6	Correspondence with IDs used elsewhere in this study can be found in Table 6	HS.hdf5	ArrayExpress	E-MTAB-2332	https://www.ebi.ac.uk/arrayexpress/experiments/E-MTAB-2332/files/	this data resource also contains genotype information imputed from haplotype_dosages.Rnor50.tar.gz and merge_factors.Rdata using the Rn50 R. norvegicus assembly
Outbred1018	no	Affymetrix RATDIV SNP array	DNA extraction and genotyping	Genotyping23	VX9_RAT_13sep10.CEL	ArrayExpress	E-MTAB-2332	ftp://ftp.ebi.ac.uk/pub/databases/microarray/data/experiment/MTAB/E-MTAB-2332/E-MTAB-2332.raw.3.zip	Genotype calling	E-MTAB-2332.processed.1.zip	ArrayExpress	E-MTAB-2332	ftp://ftp.ebi.ac.uk/pub/databases/microarray/data/experiment/MTAB/E-MTAB-2332/E-MTAB-2332.processed.1.zip	Selection of a subset of high quality SNPs for haplotype reconstruction	markers_selected_for_Rn50.txt	ArrayExpress	E-MTAB-2332	https://www.ebi.ac.uk/arrayexpress/experiments/E-MTAB-2332/files/	Haplotype reconstruction in the outbred rats	Haplotype reconstruction with HAPPY	haplotype_dosages_Rnor50.tar.gz	figshare	http://dx.doi.org/10.6084/m9.figshare.943485_D6	Correspondence with IDs used elsewhere in this study can be found in Table 6	HS.hdf5	ArrayExpress	E-MTAB-2332	https://www.ebi.ac.uk/arrayexpress/experiments/E-MTAB-2332/files/	this data resource also contains genotype information imputed from haplotype_dosages.Rnor50.tar.gz and merge_factors.Rdata using the Rn50 R. norvegicus assembly
Outbred1019	no	Affymetrix RATDIV SNP array	DNA extraction and genotyping	Genotyping24	VXA_RAT_13sep10.CEL	ArrayExpress	E-MTAB-2332	ftp://ftp.ebi.ac.uk/pub/databases/microarray/data/experiment/MTAB/E-MTAB-2332/E-MTAB-2332.raw.4.zip	Genotype calling	E-MTAB-2332.processed.1.zip	ArrayExpress	E-MTAB-2332	ftp://ftp.ebi.ac.uk/pub/databases/microarray/data/experiment/MTAB/E-MTAB-2332/E-MTAB-2332.processed.1.zip	Selection of a subset of high quality SNPs for haplotype reconstruction	markers_selected_for_Rn50.txt	ArrayExpress	E-MTAB-2332	https://www.ebi.ac.uk/arrayexpress/experiments/E-MTAB-2332/files/	Haplotype reconstruction in the outbred rats	Haplotype reconstruction with HAPPY	haplotype_dosages_Rnor50.tar.gz	figshare	http://dx.doi.org/10.6084/m9.figshare.943485_D6	Correspondence with IDs used elsewhere in this study can be found in Table 6	HS.hdf5	ArrayExpress	E-MTAB-2332	https://www.ebi.ac.uk/arrayexpress/experiments/E-MTAB-2332/files/	this data resource also contains genotype information imputed from haplotype_dosages.Rnor50.tar.gz and merge_factors.Rdata using the Rn50 R. norvegicus assembly
Outbred102	no	Affymetrix RATDIV SNP array	DNA extraction and genotyping	Genotyping25	V7T_RAT_18jan11.CEL	ArrayExpress	E-MTAB-2332	ftp://ftp.ebi.ac.uk/pub/databases/microarray/data/experiment/MTAB/E-MTAB-2332/E-MTAB-2332.raw.4.zip	Genotype calling	E-MTAB-2332.processed.1.zip	ArrayExpress	E-MTAB-2332	ftp://ftp.ebi.ac.uk/pub/databases/microarray/data/experiment/MTAB/E-MTAB-2332/E-MTAB-2332.processed.1.zip	Selection of a subset of high quality SNPs for haplotype reconstruction	markers_selected_for_Rn50.txt	ArrayExpress	E-MTAB-2332	https://www.ebi.ac.uk/arrayexpress/experiments/E-MTAB-2332/files/	Haplotype reconstruction in the outbred rats	Haplotype reconstruction with HAPPY	haplotype_dosages_Rnor50.tar.gz	figshare	http://dx.doi.org/10.6084/m9.figshare.943485_D6	Correspondence with IDs used elsewhere in this study can be found in Table 6	HS.hdf5	ArrayExpress	E-MTAB-2332	https://www.ebi.ac.uk/arrayexpress/experiments/E-MTAB-2332/files/	this data resource also contains genotype information imputed from haplotype_dosages.Rnor50.tar.gz and merge_factors.Rdata using the Rn50 R. norvegicus assembly
Outbred1020	no	Affymetrix RATDIV SNP array	DNA extraction and genotyping	Genotyping26	VXB_RAT_13sep10.CEL	ArrayExpress	E-MTAB-2332	ftp://ftp.ebi.ac.uk/pub/databases/microarray/data/experiment/MTAB/E-MTAB-2332/E-MTAB-2332.raw.4.zip	Genotype calling	E-MTAB-2332.processed.1.zip	ArrayExpress	E-MTAB-2332	ftp://ftp.ebi.ac.uk/pub/databases/microarray/data/experiment/MTAB/E-MTAB-2332/E-MTAB-2332.processed.1.zip	Selection of a subset of high quality SNPs for haplotype reconstruction	markers_selected_for_Rn50.txt	ArrayExpress	E-MTAB-2332	https://www.ebi.ac.uk/arrayexpress/experiments/E-MTAB-2332/files/	Haplotype reconstruction in the outbred rats	Haplotype reconstruction with HAPPY	haplotype_dosages_Rnor50.tar.gz	figshare	http://dx.doi.org/10.6084/m9.figshare.943485_D6	Correspondence with IDs used elsewhere in this study can be found in Table 6	HS.hdf5	ArrayExpress	E-MTAB-2332	https://www.ebi.ac.uk/arrayexpress/experiments/E-MTAB-2332/files/	this data resource also contains genotype information imputed from haplotype_dosages.Rnor50.tar.gz and merge_factors.Rdata using the Rn50 R. norvegicus assembly
Outbred1023	no	Affymetrix RATDIV SNP array	DNA extraction and genotyping	Genotyping27	VXE_RAT_09sep10.CEL	ArrayExpress	E-MTAB-2332	ftp://ftp.ebi.ac.uk/pub/databases/microarray/data/experiment/MTAB/E-MTAB-2332/E-MTAB-2332.raw.4.zip	Genotype calling	E-MTAB-2332.processed.1.zip	ArrayExpress	E-MTAB-2332	ftp://ftp.ebi.ac.uk/pub/databases/microarray/data/experiment/MTAB/E-MTAB-2332/E-MTAB-2332.processed.1.zip	Selection of a subset of high quality SNPs for haplotype reconstruction	markers_selected_for_Rn50.txt	ArrayExpress	E-MTAB-2332	https://www.ebi.ac.uk/arrayexpress/experiments/E-MTAB-2332/files/	Haplotype reconstruction in the outbred rats	Haplotype reconstruction with HAPPY	haplotype_dosages_Rnor50.tar.gz	figshare	http://dx.doi.org/10.6084/m9.figshare.943485_D6	Correspondence with IDs used elsewhere in this study can be found in Table 6	HS.hdf5	ArrayExpress	E-MTAB-2332	https://www.ebi.ac.uk/arrayexpress/experiments/E-MTAB-2332/files/	this data resource also contains genotype information imputed from haplotype_dosages.Rnor50.tar.gz and merge_factors.Rdata using the Rn50 R. norvegicus assembly
Outbred1024	no	Affymetrix RATDIV SNP array	DNA extraction and genotyping	Genotyping28	VXF_RAT_09sep10.CEL	ArrayExpress	E-MTAB-2332	ftp://ftp.ebi.ac.uk/pub/databases/microarray/data/experiment/MTAB/E-MTAB-2332/E-MTAB-2332.raw.4.zip	Genotype calling	E-MTAB-2332.processed.1.zip	ArrayExpress	E-MTAB-2332	ftp://ftp.ebi.ac.uk/pub/databases/microarray/data/experiment/MTAB/E-MTAB-2332/E-MTAB-2332.processed.1.zip	Selection of a subset of high quality SNPs for haplotype reconstruction	markers_selected_for_Rn50.txt	ArrayExpress	E-MTAB-2332	https://www.ebi.ac.uk/arrayexpress/experiments/E-MTAB-2332/files/	Haplotype reconstruction in the outbred rats	Haplotype reconstruction with HAPPY	haplotype_dosages_Rnor50.tar.gz	figshare	http://dx.doi.org/10.6084/m9.figshare.943485_D6	Correspondence with IDs used elsewhere in this study can be found in Table 6	HS.hdf5	ArrayExpress	E-MTAB-2332	https://www.ebi.ac.uk/arrayexpress/experiments/E-MTAB-2332/files/	this data resource also contains genotype information imputed from haplotype_dosages.Rnor50.tar.gz and merge_factors.Rdata using the Rn50 R. norvegicus assembly
Outbred1025	no	Affymetrix RATDIV SNP array	DNA extraction and genotyping	Genotyping29	VXG_RAT_09sep10.CEL	ArrayExpress	E-MTAB-2332	ftp://ftp.ebi.ac.uk/pub/databases/microarray/data/experiment/MTAB/E-MTAB-2332/E-MTAB-2332.raw.4.zip	Genotype calling	E-MTAB-2332.processed.1.zip	ArrayExpress	E-MTAB-2332	ftp://ftp.ebi.ac.uk/pub/databases/microarray/data/experiment/MTAB/E-MTAB-2332/E-MTAB-2332.processed.1.zip	Selection of a subset of high quality SNPs for haplotype reconstruction	markers_selected_for_Rn50.txt	ArrayExpress	E-MTAB-2332	https://www.ebi.ac.uk/arrayexpress/experiments/E-MTAB-2332/files/	Haplotype reconstruction in the outbred rats	Haplotype reconstruction with HAPPY	haplotype_dosages_Rnor50.tar.gz	figshare	http://dx.doi.org/10.6084/m9.figshare.943485_D6	Correspondence with IDs used elsewhere in this study can be found in Table 6	HS.hdf5	ArrayExpress	E-MTAB-2332	https://www.ebi.ac.uk/arrayexpress/experiments/E-MTAB-2332/files/	this data resource also contains genotype information imputed from haplotype_dosages.Rnor50.tar.gz and merge_factors.Rdata using the Rn50 R. norvegicus assembly
Outbred1026	no	Affymetrix RATDIV SNP array	DNA extraction and genotyping	Genotyping30	VXH_RAT_09sep10.CEL	ArrayExpress	E-MTAB-2332	ftp://ftp.ebi.ac.uk/pub/databases/microarray/data/experiment/MTAB/E-MTAB-2332/E-MTAB-2332.raw.4.zip	Genotype calling	E-MTAB-2332.processed.1.zip	ArrayExpress	E-MTAB-2332	ftp://ftp.ebi.ac.uk/pub/databases/microarray/data/experiment/MTAB/E-MTAB-2332/E-MTAB-2332.processed.1.zip	Selection of a subset of high quality SNPs for haplotype reconstruction	markers_selected_for_Rn50.txt	ArrayExpress	E-MTAB-2332	https://www.ebi.ac.uk/arrayexpress/experiments/E-MTAB-2332/files/	Haplotype reconstruction in the outbred rats	Haplotype reconstruction with HAPPY	haplotype_dosages_Rnor50.tar.gz	figshare	http://dx.doi.org/10.6084/m9.figshare.943485_D6	Correspondence with IDs used elsewhere in this study can be found in Table 6	HS.hdf5	ArrayExpress	E-MTAB-2332	https://www.ebi.ac.uk/arrayexpress/experiments/E-MTAB-2332/files/	this data resource also contains genotype information imputed from haplotype_dosages.Rnor50.tar.gz and merge_factors.Rdata using the Rn50 R. norvegicus assembly
Outbred1027	no	Affymetrix RATDIV SNP array	DNA extraction and genotyping	Genotyping31	VXI_RAT_13sep10.CEL	ArrayExpress	E-MTAB-2332	ftp://ftp.ebi.ac.uk/pub/databases/microarray/data/experiment/MTAB/E-MTAB-2332/E-MTAB-2332.raw.4.zip	Genotype calling	E-MTAB-2332.processed.1.zip	ArrayExpress	E-MTAB-2332	ftp://ftp.ebi.ac.uk/pub/databases/microarray/data/experiment/MTAB/E-MTAB-2332/E-MTAB-2332.processed.1.zip	Selection of a subset of high quality SNPs for haplotype reconstruction	markers_selected_for_Rn50.txt	ArrayExpress	E-MTAB-2332	https://www.ebi.ac.uk/arrayexpress/experiments/E-MTAB-2332/files/	Haplotype reconstruction in the outbred rats	Haplotype reconstruction with HAPPY	haplotype_dosages_Rnor50.tar.gz	figshare	http://dx.doi.org/10.6084/m9.figshare.943485_D6	Correspondence with IDs used elsewhere in this study can be found in Table 6	HS.hdf5	ArrayExpress	E-MTAB-2332	https://www.ebi.ac.uk/arrayexpress/experiments/E-MTAB-2332/files/	this data resource also contains genotype information imputed from haplotype_dosages.Rnor50.tar.gz and merge_factors.Rdata using the Rn50 R. norvegicus assembly
Outbred103	no	Affymetrix RATDIV SNP array	DNA extraction and genotyping	Genotyping32	V7U_RAT_18jan11.CEL	ArrayExpress	E-MTAB-2332	ftp://ftp.ebi.ac.uk/pub/databases/microarray/data/experiment/MTAB/E-MTAB-2332/E-MTAB-2332.raw.5.zip	Genotype calling	E-MTAB-2332.processed.1.zip	ArrayExpress	E-MTAB-2332	ftp://ftp.ebi.ac.uk/pub/databases/microarray/data/experiment/MTAB/E-MTAB-2332/E-MTAB-2332.processed.1.zip	Selection of a subset of high quality SNPs for haplotype reconstruction	markers_selected_for_Rn50.txt	ArrayExpress	E-MTAB-2332	https://www.ebi.ac.uk/arrayexpress/experiments/E-MTAB-2332/files/	Haplotype reconstruction in the outbred rats	Haplotype reconstruction with HAPPY	haplotype_dosages_Rnor50.tar.gz	figshare	http://dx.doi.org/10.6084/m9.figshare.943485_D6	Correspondence with IDs used elsewhere in this study can be found in Table 6	HS.hdf5	ArrayExpress	E-MTAB-2332	https://www.ebi.ac.uk/arrayexpress/experiments/E-MTAB-2332/files/	this data resource also contains genotype information imputed from haplotype_dosages.Rnor50.tar.gz and merge_factors.Rdata using the Rn50 R. norvegicus assembly
Outbred1030	no	Affymetrix RATDIV SNP array	DNA extraction and genotyping	Genotyping33	RATDIV_BA_1030_B02Plate31.CEL	ArrayExpress	E-MTAB-2332	ftp://ftp.ebi.ac.uk/pub/databases/microarray/data/experiment/MTAB/E-MTAB-2332/E-MTAB-2332.raw.5.zip	Genotype calling	E-MTAB-2332.processed.1.zip	ArrayExpress	E-MTAB-2332	ftp://ftp.ebi.ac.uk/pub/databases/microarray/data/experiment/MTAB/E-MTAB-2332/E-MTAB-2332.processed.1.zip	Selection of a subset of high quality SNPs for haplotype reconstruction	markers_selected_for_Rn50.txt	ArrayExpress	E-MTAB-2332	https://www.ebi.ac.uk/arrayexpress/experiments/E-MTAB-2332/files/	Haplotype reconstruction in the outbred rats	Haplotype reconstruction with HAPPY	haplotype_dosages_Rnor50.tar.gz	figshare	http://dx.doi.org/10.6084/m9.figshare.943485_D6	Correspondence with IDs used elsewhere in this study can be found in Table 6	HS.hdf5	ArrayExpress	E-MTAB-2332	https://www.ebi.ac.uk/arrayexpress/experiments/E-MTAB-2332/files/	this data resource also contains genotype information imputed from haplotype_dosages.Rnor50.tar.gz and merge_factors.Rdata using the Rn50 R. norvegicus assembly
Outbred1031	no	Affymetrix RATDIV SNP array	DNA extraction and genotyping	Genotyping34	VXM_RAT_15jan11.CEL	ArrayExpress	E-MTAB-2332	ftp://ftp.ebi.ac.uk/pub/databases/microarray/data/experiment/MTAB/E-MTAB-2332/E-MTAB-2332.raw.5.zip	Genotype calling	E-MTAB-2332.processed.1.zip	ArrayExpress	E-MTAB-2332	ftp://ftp.ebi.ac.uk/pub/databases/microarray/data/experiment/MTAB/E-MTAB-2332/E-MTAB-2332.processed.1.zip	Selection of a subset of high quality SNPs for haplotype reconstruction	markers_selected_for_Rn50.txt	ArrayExpress	E-MTAB-2332	https://www.ebi.ac.uk/arrayexpress/experiments/E-MTAB-2332/files/	Haplotype reconstruction in the outbred rats	Haplotype reconstruction with HAPPY	haplotype_dosages_Rnor50.tar.gz	figshare	http://dx.doi.org/10.6084/m9.figshare.943485_D6	Correspondence with IDs used elsewhere in this study can be found in Table 6	HS.hdf5	ArrayExpress	E-MTAB-2332	https://www.ebi.ac.uk/arrayexpress/experiments/E-MTAB-2332/files/	this data resource also contains genotype information imputed from haplotype_dosages.Rnor50.tar.gz and merge_factors.Rdata using the Rn50 R. norvegicus assembly
Outbred1034	no	Affymetrix RATDIV SNP array	DNA extraction and genotyping	Genotyping35	RATDIV_BA_1034_B03Plate31.CEL	ArrayExpress	E-MTAB-2332	ftp://ftp.ebi.ac.uk/pub/databases/microarray/data/experiment/MTAB/E-MTAB-2332/E-MTAB-2332.raw.5.zip	Genotype calling	E-MTAB-2332.processed.1.zip	ArrayExpress	E-MTAB-2332	ftp://ftp.ebi.ac.uk/pub/databases/microarray/data/experiment/MTAB/E-MTAB-2332/E-MTAB-2332.processed.1.zip	Selection of a subset of high quality SNPs for haplotype reconstruction	markers_selected_for_Rn50.txt	ArrayExpress	E-MTAB-2332	https://www.ebi.ac.uk/arrayexpress/experiments/E-MTAB-2332/files/	Haplotype reconstruction in the outbred rats	Haplotype reconstruction with HAPPY	haplotype_dosages_Rnor50.tar.gz	figshare	http://dx.doi.org/10.6084/m9.figshare.943485_D6	Correspondence with IDs used elsewhere in this study can be found in Table 6	HS.hdf5	ArrayExpress	E-MTAB-2332	https://www.ebi.ac.uk/arrayexpress/experiments/E-MTAB-2332/files/	this data resource also contains genotype information imputed from haplotype_dosages.Rnor50.tar.gz and merge_factors.Rdata using the Rn50 R. norvegicus assembly
Outbred1035	no	Affymetrix RATDIV SNP array	DNA extraction and genotyping	Genotyping36	VXQ_RAT_13sep10.CEL	ArrayExpress	E-MTAB-2332	ftp://ftp.ebi.ac.uk/pub/databases/microarray/data/experiment/MTAB/E-MTAB-2332/E-MTAB-2332.raw.5.zip	Genotype calling	E-MTAB-2332.processed.1.zip	ArrayExpress	E-MTAB-2332	ftp://ftp.ebi.ac.uk/pub/databases/microarray/data/experiment/MTAB/E-MTAB-2332/E-MTAB-2332.processed.1.zip	Selection of a subset of high quality SNPs for haplotype reconstruction	markers_selected_for_Rn50.txt	ArrayExpress	E-MTAB-2332	https://www.ebi.ac.uk/arrayexpress/experiments/E-MTAB-2332/files/	Haplotype reconstruction in the outbred rats	Haplotype reconstruction with HAPPY	haplotype_dosages_Rnor50.tar.gz	figshare	http://dx.doi.org/10.6084/m9.figshare.943485_D6	Correspondence with IDs used elsewhere in this study can be found in Table 6	HS.hdf5	ArrayExpress	E-MTAB-2332	https://www.ebi.ac.uk/arrayexpress/experiments/E-MTAB-2332/files/	this data resource also contains genotype information imputed from haplotype_dosages.Rnor50.tar.gz and merge_factors.Rdata using the Rn50 R. norvegicus assembly
Outbred1036	no	Affymetrix RATDIV SNP array	DNA extraction and genotyping	Genotyping37	VXR_RAT_13sep10.CEL	ArrayExpress	E-MTAB-2332	ftp://ftp.ebi.ac.uk/pub/databases/microarray/data/experiment/MTAB/E-MTAB-2332/E-MTAB-2332.raw.5.zip	Genotype calling	E-MTAB-2332.processed.1.zip	ArrayExpress	E-MTAB-2332	ftp://ftp.ebi.ac.uk/pub/databases/microarray/data/experiment/MTAB/E-MTAB-2332/E-MTAB-2332.processed.1.zip	Selection of a subset of high quality SNPs for haplotype reconstruction	markers_selected_for_Rn50.txt	ArrayExpress	E-MTAB-2332	https://www.ebi.ac.uk/arrayexpress/experiments/E-MTAB-2332/files/	Haplotype reconstruction in the outbred rats	Haplotype reconstruction with HAPPY	haplotype_dosages_Rnor50.tar.gz	figshare	http://dx.doi.org/10.6084/m9.figshare.943485_D6	Correspondence with IDs used elsewhere in this study can be found in Table 6	HS.hdf5	ArrayExpress	E-MTAB-2332	https://www.ebi.ac.uk/arrayexpress/experiments/E-MTAB-2332/files/	this data resource also contains genotype information imputed from haplotype_dosages.Rnor50.tar.gz and merge_factors.Rdata using the Rn50 R. norvegicus assembly
Outbred1037	no	Affymetrix RATDIV SNP array	DNA extraction and genotyping	Genotyping38	VXS_RAT_13sep10.CEL	ArrayExpress	E-MTAB-2332	ftp://ftp.ebi.ac.uk/pub/databases/microarray/data/experiment/MTAB/E-MTAB-2332/E-MTAB-2332.raw.5.zip	Genotype calling	E-MTAB-2332.processed.1.zip	ArrayExpress	E-MTAB-2332	ftp://ftp.ebi.ac.uk/pub/databases/microarray/data/experiment/MTAB/E-MTAB-2332/E-MTAB-2332.processed.1.zip	Selection of a subset of high quality SNPs for haplotype reconstruction	markers_selected_for_Rn50.txt	ArrayExpress	E-MTAB-2332	https://www.ebi.ac.uk/arrayexpress/experiments/E-MTAB-2332/files/	Haplotype reconstruction in the outbred rats	Haplotype reconstruction with HAPPY	haplotype_dosages_Rnor50.tar.gz	figshare	http://dx.doi.org/10.6084/m9.figshare.943485_D6	Correspondence with IDs used elsewhere in this study can be found in Table 6	HS.hdf5	ArrayExpress	E-MTAB-2332	https://www.ebi.ac.uk/arrayexpress/experiments/E-MTAB-2332/files/	this data resource also contains genotype information imputed from haplotype_dosages.Rnor50.tar.gz and merge_factors.Rdata using the Rn50 R. norvegicus assembly
Outbred1043	no	Affymetrix RATDIV SNP array	DNA extraction and genotyping	Genotyping39	VXY_RAT_09sep10.CEL	ArrayExpress	E-MTAB-2332	ftp://ftp.ebi.ac.uk/pub/databases/microarray/data/experiment/MTAB/E-MTAB-2332/E-MTAB-2332.raw.5.zip	Genotype calling	E-MTAB-2332.processed.1.zip	ArrayExpress	E-MTAB-2332	ftp://ftp.ebi.ac.uk/pub/databases/microarray/data/experiment/MTAB/E-MTAB-2332/E-MTAB-2332.processed.1.zip	Selection of a subset of high quality SNPs for haplotype reconstruction	markers_selected_for_Rn50.txt	ArrayExpress	E-MTAB-2332	https://www.ebi.ac.uk/arrayexpress/experiments/E-MTAB-2332/files/	Haplotype reconstruction in the outbred rats	Haplotype reconstruction with HAPPY	haplotype_dosages_Rnor50.tar.gz	figshare	http://dx.doi.org/10.6084/m9.figshare.943485_D6	Correspondence with IDs used elsewhere in this study can be found in Table 6	HS.hdf5	ArrayExpress	E-MTAB-2332	https://www.ebi.ac.uk/arrayexpress/experiments/E-MTAB-2332/files/	this data resource also contains genotype information imputed from haplotype_dosages.Rnor50.tar.gz and merge_factors.Rdata using the Rn50 R. norvegicus assembly
Outbred1044	no	Affymetrix RATDIV SNP array	DNA extraction and genotyping	Genotyping40	VXZ_RAT_09sep10.CEL	ArrayExpress	E-MTAB-2332	ftp://ftp.ebi.ac.uk/pub/databases/microarray/data/experiment/MTAB/E-MTAB-2332/E-MTAB-2332.raw.6.zip	Genotype calling	E-MTAB-2332.processed.1.zip	ArrayExpress	E-MTAB-2332	ftp://ftp.ebi.ac.uk/pub/databases/microarray/data/experiment/MTAB/E-MTAB-2332/E-MTAB-2332.processed.1.zip	Selection of a subset of high quality SNPs for haplotype reconstruction	markers_selected_for_Rn50.txt	ArrayExpress	E-MTAB-2332	https://www.ebi.ac.uk/arrayexpress/experiments/E-MTAB-2332/files/	Haplotype reconstruction in the outbred rats	Haplotype reconstruction with HAPPY	haplotype_dosages_Rnor50.tar.gz	figshare	http://dx.doi.org/10.6084/m9.figshare.943485_D6	Correspondence with IDs used elsewhere in this study can be found in Table 6	HS.hdf5	ArrayExpress	E-MTAB-2332	https://www.ebi.ac.uk/arrayexpress/experiments/E-MTAB-2332/files/	this data resource also contains genotype information imputed from haplotype_dosages.Rnor50.tar.gz and merge_factors.Rdata using the Rn50 R. norvegicus assembly
Outbred1045	no	Affymetrix RATDIV SNP array	DNA extraction and genotyping	Genotyping41	VY0_RAT_09sep10.CEL	ArrayExpress	E-MTAB-2332	ftp://ftp.ebi.ac.uk/pub/databases/microarray/data/experiment/MTAB/E-MTAB-2332/E-MTAB-2332.raw.6.zip	Genotype calling	E-MTAB-2332.processed.1.zip	ArrayExpress	E-MTAB-2332	ftp://ftp.ebi.ac.uk/pub/databases/microarray/data/experiment/MTAB/E-MTAB-2332/E-MTAB-2332.processed.1.zip	Selection of a subset of high quality SNPs for haplotype reconstruction	markers_selected_for_Rn50.txt	ArrayExpress	E-MTAB-2332	https://www.ebi.ac.uk/arrayexpress/experiments/E-MTAB-2332/files/	Haplotype reconstruction in the outbred rats	Haplotype reconstruction with HAPPY	haplotype_dosages_Rnor50.tar.gz	figshare	http://dx.doi.org/10.6084/m9.figshare.943485_D6	Correspondence with IDs used elsewhere in this study can be found in Table 6	HS.hdf5	ArrayExpress	E-MTAB-2332	https://www.ebi.ac.uk/arrayexpress/experiments/E-MTAB-2332/files/	this data resource also contains genotype information imputed from haplotype_dosages.Rnor50.tar.gz and merge_factors.Rdata using the Rn50 R. norvegicus assembly
Outbred1046	no	Affymetrix RATDIV SNP array	DNA extraction and genotyping	Genotyping42	VY1_RAT_13sep10.CEL	ArrayExpress	E-MTAB-2332	ftp://ftp.ebi.ac.uk/pub/databases/microarray/data/experiment/MTAB/E-MTAB-2332/E-MTAB-2332.raw.6.zip	Genotype calling	E-MTAB-2332.processed.1.zip	ArrayExpress	E-MTAB-2332	ftp://ftp.ebi.ac.uk/pub/databases/microarray/data/experiment/MTAB/E-MTAB-2332/E-MTAB-2332.processed.1.zip	Selection of a subset of high quality SNPs for haplotype reconstruction	markers_selected_for_Rn50.txt	ArrayExpress	E-MTAB-2332	https://www.ebi.ac.uk/arrayexpress/experiments/E-MTAB-2332/files/	Haplotype reconstruction in the outbred rats	Haplotype reconstruction with HAPPY	haplotype_dosages_Rnor50.tar.gz	figshare	http://dx.doi.org/10.6084/m9.figshare.943485_D6	Correspondence with IDs used elsewhere in this study can be found in Table 6	HS.hdf5	ArrayExpress	E-MTAB-2332	https://www.ebi.ac.uk/arrayexpress/experiments/E-MTAB-2332/files/	this data resource also contains genotype information imputed from haplotype_dosages.Rnor50.tar.gz and merge_factors.Rdata using the Rn50 R. norvegicus assembly
Outbred1047	no	Affymetrix RATDIV SNP array	DNA extraction and genotyping	Genotyping43	VY2_RAT_13sep10.CEL	ArrayExpress	E-MTAB-2332	ftp://ftp.ebi.ac.uk/pub/databases/microarray/data/experiment/MTAB/E-MTAB-2332/E-MTAB-2332.raw.6.zip	Genotype calling	E-MTAB-2332.processed.1.zip	ArrayExpress	E-MTAB-2332	ftp://ftp.ebi.ac.uk/pub/databases/microarray/data/experiment/MTAB/E-MTAB-2332/E-MTAB-2332.processed.1.zip	Selection of a subset of high quality SNPs for haplotype reconstruction	markers_selected_for_Rn50.txt	ArrayExpress	E-MTAB-2332	https://www.ebi.ac.uk/arrayexpress/experiments/E-MTAB-2332/files/	Haplotype reconstruction in the outbred rats	Haplotype reconstruction with HAPPY	haplotype_dosages_Rnor50.tar.gz	figshare	http://dx.doi.org/10.6084/m9.figshare.943485_D6	Correspondence with IDs used elsewhere in this study can be found in Table 6	HS.hdf5	ArrayExpress	E-MTAB-2332	https://www.ebi.ac.uk/arrayexpress/experiments/E-MTAB-2332/files/	this data resource also contains genotype information imputed from haplotype_dosages.Rnor50.tar.gz and merge_factors.Rdata using the Rn50 R. norvegicus assembly
Outbred1048	no	Affymetrix RATDIV SNP array	DNA extraction and genotyping	Genotyping44	VY3_RAT_13sep10.CEL	ArrayExpress	E-MTAB-2332	ftp://ftp.ebi.ac.uk/pub/databases/microarray/data/experiment/MTAB/E-MTAB-2332/E-MTAB-2332.raw.6.zip	Genotype calling	E-MTAB-2332.processed.1.zip	ArrayExpress	E-MTAB-2332	ftp://ftp.ebi.ac.uk/pub/databases/microarray/data/experiment/MTAB/E-MTAB-2332/E-MTAB-2332.processed.1.zip	Selection of a subset of high quality SNPs for haplotype reconstruction	markers_selected_for_Rn50.txt	ArrayExpress	E-MTAB-2332	https://www.ebi.ac.uk/arrayexpress/experiments/E-MTAB-2332/files/	Haplotype reconstruction in the outbred rats	Haplotype reconstruction with HAPPY	haplotype_dosages_Rnor50.tar.gz	figshare	http://dx.doi.org/10.6084/m9.figshare.943485_D6	Correspondence with IDs used elsewhere in this study can be found in Table 6	HS.hdf5	ArrayExpress	E-MTAB-2332	https://www.ebi.ac.uk/arrayexpress/experiments/E-MTAB-2332/files/	this data resource also contains genotype information imputed from haplotype_dosages.Rnor50.tar.gz and merge_factors.Rdata using the Rn50 R. norvegicus assembly
Outbred1049	no	Affymetrix RATDIV SNP array	DNA extraction and genotyping	Genotyping45	VY4_RAT_13sep10.CEL	ArrayExpress	E-MTAB-2332	ftp://ftp.ebi.ac.uk/pub/databases/microarray/data/experiment/MTAB/E-MTAB-2332/E-MTAB-2332.raw.6.zip	Genotype calling	E-MTAB-2332.processed.1.zip	ArrayExpress	E-MTAB-2332	ftp://ftp.ebi.ac.uk/pub/databases/microarray/data/experiment/MTAB/E-MTAB-2332/E-MTAB-2332.processed.1.zip	Selection of a subset of high quality SNPs for haplotype reconstruction	markers_selected_for_Rn50.txt	ArrayExpress	E-MTAB-2332	https://www.ebi.ac.uk/arrayexpress/experiments/E-MTAB-2332/files/	Haplotype reconstruction in the outbred rats	Haplotype reconstruction with HAPPY	haplotype_dosages_Rnor50.tar.gz	figshare	http://dx.doi.org/10.6084/m9.figshare.943485_D6	Correspondence with IDs used elsewhere in this study can be found in Table 6	HS.hdf5	ArrayExpress	E-MTAB-2332	https://www.ebi.ac.uk/arrayexpress/experiments/E-MTAB-2332/files/	this data resource also contains genotype information imputed from haplotype_dosages.Rnor50.tar.gz and merge_factors.Rdata using the Rn50 R. norvegicus assembly
Outbred105	no	Affymetrix RATDIV SNP array	DNA extraction and genotyping	Genotyping46	V7W_RAT_15jan11.CEL	ArrayExpress	E-MTAB-2332	ftp://ftp.ebi.ac.uk/pub/databases/microarray/data/experiment/MTAB/E-MTAB-2332/E-MTAB-2332.raw.6.zip	Genotype calling	E-MTAB-2332.processed.1.zip	ArrayExpress	E-MTAB-2332	ftp://ftp.ebi.ac.uk/pub/databases/microarray/data/experiment/MTAB/E-MTAB-2332/E-MTAB-2332.processed.1.zip	Selection of a subset of high quality SNPs for haplotype reconstruction	markers_selected_for_Rn50.txt	ArrayExpress	E-MTAB-2332	https://www.ebi.ac.uk/arrayexpress/experiments/E-MTAB-2332/files/	Haplotype reconstruction in the outbred rats	Haplotype reconstruction with HAPPY	haplotype_dosages_Rnor50.tar.gz	figshare	http://dx.doi.org/10.6084/m9.figshare.943485_D6	Correspondence with IDs used elsewhere in this study can be found in Table 6	HS.hdf5	ArrayExpress	E-MTAB-2332	https://www.ebi.ac.uk/arrayexpress/experiments/E-MTAB-2332/files/	this data resource also contains genotype information imputed from haplotype_dosages.Rnor50.tar.gz and merge_factors.Rdata using the Rn50 R. norvegicus assembly
Outbred1054	no	Affymetrix RATDIV SNP array	DNA extraction and genotyping	Genotyping47	VY9_RAT_09sep10.CEL	ArrayExpress	E-MTAB-2332	ftp://ftp.ebi.ac.uk/pub/databases/microarray/data/experiment/MTAB/E-MTAB-2332/E-MTAB-2332.raw.6.zip	Genotype calling	E-MTAB-2332.processed.1.zip	ArrayExpress	E-MTAB-2332	ftp://ftp.ebi.ac.uk/pub/databases/microarray/data/experiment/MTAB/E-MTAB-2332/E-MTAB-2332.processed.1.zip	Selection of a subset of high quality SNPs for haplotype reconstruction	markers_selected_for_Rn50.txt	ArrayExpress	E-MTAB-2332	https://www.ebi.ac.uk/arrayexpress/experiments/E-MTAB-2332/files/	Haplotype reconstruction in the outbred rats	Haplotype reconstruction with HAPPY	haplotype_dosages_Rnor50.tar.gz	figshare	http://dx.doi.org/10.6084/m9.figshare.943485_D6	Correspondence with IDs used elsewhere in this study can be found in Table 6	HS.hdf5	ArrayExpress	E-MTAB-2332	https://www.ebi.ac.uk/arrayexpress/experiments/E-MTAB-2332/files/	this data resource also contains genotype information imputed from haplotype_dosages.Rnor50.tar.gz and merge_factors.Rdata using the Rn50 R. norvegicus assembly
Outbred1055	no	Affymetrix RATDIV SNP array	DNA extraction and genotyping	Genotyping48	VYA_RAT_09sep10.CEL	ArrayExpress	E-MTAB-2332	ftp://ftp.ebi.ac.uk/pub/databases/microarray/data/experiment/MTAB/E-MTAB-2332/E-MTAB-2332.raw.7.zip	Genotype calling	E-MTAB-2332.processed.1.zip	ArrayExpress	E-MTAB-2332	ftp://ftp.ebi.ac.uk/pub/databases/microarray/data/experiment/MTAB/E-MTAB-2332/E-MTAB-2332.processed.1.zip	Selection of a subset of high quality SNPs for haplotype reconstruction	markers_selected_for_Rn50.txt	ArrayExpress	E-MTAB-2332	https://www.ebi.ac.uk/arrayexpress/experiments/E-MTAB-2332/files/	Haplotype reconstruction in the outbred rats	Haplotype reconstruction with HAPPY	haplotype_dosages_Rnor50.tar.gz	figshare	http://dx.doi.org/10.6084/m9.figshare.943485_D6	Correspondence with IDs used elsewhere in this study can be found in Table 6	HS.hdf5	ArrayExpress	E-MTAB-2332	https://www.ebi.ac.uk/arrayexpress/experiments/E-MTAB-2332/files/	this data resource also contains genotype information imputed from haplotype_dosages.Rnor50.tar.gz and merge_factors.Rdata using the Rn50 R. norvegicus assembly
Outbred1056	no	Affymetrix RATDIV SNP array	DNA extraction and genotyping	Genotyping49	VYB_RAT_09sep10.CEL	ArrayExpress	E-MTAB-2332	ftp://ftp.ebi.ac.uk/pub/databases/microarray/data/experiment/MTAB/E-MTAB-2332/E-MTAB-2332.raw.7.zip	Genotype calling	E-MTAB-2332.processed.1.zip	ArrayExpress	E-MTAB-2332	ftp://ftp.ebi.ac.uk/pub/databases/microarray/data/experiment/MTAB/E-MTAB-2332/E-MTAB-2332.processed.1.zip	Selection of a subset of high quality SNPs for haplotype reconstruction	markers_selected_for_Rn50.txt	ArrayExpress	E-MTAB-2332	https://www.ebi.ac.uk/arrayexpress/experiments/E-MTAB-2332/files/	Haplotype reconstruction in the outbred rats	Haplotype reconstruction with HAPPY	haplotype_dosages_Rnor50.tar.gz	figshare	http://dx.doi.org/10.6084/m9.figshare.943485_D6	Correspondence with IDs used elsewhere in this study can be found in Table 6	HS.hdf5	ArrayExpress	E-MTAB-2332	https://www.ebi.ac.uk/arrayexpress/experiments/E-MTAB-2332/files/	this data resource also contains genotype information imputed from haplotype_dosages.Rnor50.tar.gz and merge_factors.Rdata using the Rn50 R. norvegicus assembly
Outbred1057	no	Affymetrix RATDIV SNP array	DNA extraction and genotyping	Genotyping50	VYC_RAT_09sep10.CEL	ArrayExpress	E-MTAB-2332	ftp://ftp.ebi.ac.uk/pub/databases/microarray/data/experiment/MTAB/E-MTAB-2332/E-MTAB-2332.raw.7.zip	Genotype calling	E-MTAB-2332.processed.1.zip	ArrayExpress	E-MTAB-2332	ftp://ftp.ebi.ac.uk/pub/databases/microarray/data/experiment/MTAB/E-MTAB-2332/E-MTAB-2332.processed.1.zip	Selection of a subset of high quality SNPs for haplotype reconstruction	markers_selected_for_Rn50.txt	ArrayExpress	E-MTAB-2332	https://www.ebi.ac.uk/arrayexpress/experiments/E-MTAB-2332/files/	Haplotype reconstruction in the outbred rats	Haplotype reconstruction with HAPPY	haplotype_dosages_Rnor50.tar.gz	figshare	http://dx.doi.org/10.6084/m9.figshare.943485_D6	Correspondence with IDs used elsewhere in this study can be found in Table 6	HS.hdf5	ArrayExpress	E-MTAB-2332	https://www.ebi.ac.uk/arrayexpress/experiments/E-MTAB-2332/files/	this data resource also contains genotype information imputed from haplotype_dosages.Rnor50.tar.gz and merge_factors.Rdata using the Rn50 R. norvegicus assembly
Outbred1059	no	Affymetrix RATDIV SNP array	DNA extraction and genotyping	Genotyping51	VYE_RAT_13sep10.CEL	ArrayExpress	E-MTAB-2332	ftp://ftp.ebi.ac.uk/pub/databases/microarray/data/experiment/MTAB/E-MTAB-2332/E-MTAB-2332.raw.7.zip	Genotype calling	E-MTAB-2332.processed.1.zip	ArrayExpress	E-MTAB-2332	ftp://ftp.ebi.ac.uk/pub/databases/microarray/data/experiment/MTAB/E-MTAB-2332/E-MTAB-2332.processed.1.zip	Selection of a subset of high quality SNPs for haplotype reconstruction	markers_selected_for_Rn50.txt	ArrayExpress	E-MTAB-2332	https://www.ebi.ac.uk/arrayexpress/experiments/E-MTAB-2332/files/	Haplotype reconstruction in the outbred rats	Haplotype reconstruction with HAPPY	haplotype_dosages_Rnor50.tar.gz	figshare	http://dx.doi.org/10.6084/m9.figshare.943485_D6	Correspondence with IDs used elsewhere in this study can be found in Table 6	HS.hdf5	ArrayExpress	E-MTAB-2332	https://www.ebi.ac.uk/arrayexpress/experiments/E-MTAB-2332/files/	this data resource also contains genotype information imputed from haplotype_dosages.Rnor50.tar.gz and merge_factors.Rdata using the Rn50 R. norvegicus assembly
Outbred106	no	Affymetrix RATDIV SNP array	DNA extraction and genotyping	Genotyping52	V7X_RAT_25aug10.CEL	ArrayExpress	E-MTAB-2332	ftp://ftp.ebi.ac.uk/pub/databases/microarray/data/experiment/MTAB/E-MTAB-2332/E-MTAB-2332.raw.7.zip	Genotype calling	E-MTAB-2332.processed.1.zip	ArrayExpress	E-MTAB-2332	ftp://ftp.ebi.ac.uk/pub/databases/microarray/data/experiment/MTAB/E-MTAB-2332/E-MTAB-2332.processed.1.zip	Selection of a subset of high quality SNPs for haplotype reconstruction	markers_selected_for_Rn50.txt	ArrayExpress	E-MTAB-2332	https://www.ebi.ac.uk/arrayexpress/experiments/E-MTAB-2332/files/	Haplotype reconstruction in the outbred rats	Haplotype reconstruction with HAPPY	haplotype_dosages_Rnor50.tar.gz	figshare	http://dx.doi.org/10.6084/m9.figshare.943485_D6	Correspondence with IDs used elsewhere in this study can be found in Table 6	HS.hdf5	ArrayExpress	E-MTAB-2332	https://www.ebi.ac.uk/arrayexpress/experiments/E-MTAB-2332/files/	this data resource also contains genotype information imputed from haplotype_dosages.Rnor50.tar.gz and merge_factors.Rdata using the Rn50 R. norvegicus assembly
Outbred1060	no	Affymetrix RATDIV SNP array	DNA extraction and genotyping	Genotyping53	VYF_RAT_13sep10.CEL	ArrayExpress	E-MTAB-2332	ftp://ftp.ebi.ac.uk/pub/databases/microarray/data/experiment/MTAB/E-MTAB-2332/E-MTAB-2332.raw.7.zip	Genotype calling	E-MTAB-2332.processed.1.zip	ArrayExpress	E-MTAB-2332	ftp://ftp.ebi.ac.uk/pub/databases/microarray/data/experiment/MTAB/E-MTAB-2332/E-MTAB-2332.processed.1.zip	Selection of a subset of high quality SNPs for haplotype reconstruction	markers_selected_for_Rn50.txt	ArrayExpress	E-MTAB-2332	https://www.ebi.ac.uk/arrayexpress/experiments/E-MTAB-2332/files/	Haplotype reconstruction in the outbred rats	Haplotype reconstruction with HAPPY	haplotype_dosages_Rnor50.tar.gz	figshare	http://dx.doi.org/10.6084/m9.figshare.943485_D6	Correspondence with IDs used elsewhere in this study can be found in Table 6	HS.hdf5	ArrayExpress	E-MTAB-2332	https://www.ebi.ac.uk/arrayexpress/experiments/E-MTAB-2332/files/	this data resource also contains genotype information imputed from haplotype_dosages.Rnor50.tar.gz and merge_factors.Rdata using the Rn50 R. norvegicus assembly
Outbred1061	no	Affymetrix RATDIV SNP array	DNA extraction and genotyping	Genotyping54	VYG_RAT_13sep10.CEL	ArrayExpress	E-MTAB-2332	ftp://ftp.ebi.ac.uk/pub/databases/microarray/data/experiment/MTAB/E-MTAB-2332/E-MTAB-2332.raw.7.zip	Genotype calling	E-MTAB-2332.processed.1.zip	ArrayExpress	E-MTAB-2332	ftp://ftp.ebi.ac.uk/pub/databases/microarray/data/experiment/MTAB/E-MTAB-2332/E-MTAB-2332.processed.1.zip	Selection of a subset of high quality SNPs for haplotype reconstruction	markers_selected_for_Rn50.txt	ArrayExpress	E-MTAB-2332	https://www.ebi.ac.uk/arrayexpress/experiments/E-MTAB-2332/files/	Haplotype reconstruction in the outbred rats	Haplotype reconstruction with HAPPY	haplotype_dosages_Rnor50.tar.gz	figshare	http://dx.doi.org/10.6084/m9.figshare.943485_D6	Correspondence with IDs used elsewhere in this study can be found in Table 6	HS.hdf5	ArrayExpress	E-MTAB-2332	https://www.ebi.ac.uk/arrayexpress/experiments/E-MTAB-2332/files/	this data resource also contains genotype information imputed from haplotype_dosages.Rnor50.tar.gz and merge_factors.Rdata using the Rn50 R. norvegicus assembly
Outbred1062	no	Affymetrix RATDIV SNP array	DNA extraction and genotyping	Genotyping55	VYH_RAT_13sep10.CEL	ArrayExpress	E-MTAB-2332	ftp://ftp.ebi.ac.uk/pub/databases/microarray/data/experiment/MTAB/E-MTAB-2332/E-MTAB-2332.raw.7.zip	Genotype calling	E-MTAB-2332.processed.1.zip	ArrayExpress	E-MTAB-2332	ftp://ftp.ebi.ac.uk/pub/databases/microarray/data/experiment/MTAB/E-MTAB-2332/E-MTAB-2332.processed.1.zip	Selection of a subset of high quality SNPs for haplotype reconstruction	markers_selected_for_Rn50.txt	ArrayExpress	E-MTAB-2332	https://www.ebi.ac.uk/arrayexpress/experiments/E-MTAB-2332/files/	Haplotype reconstruction in the outbred rats	Haplotype reconstruction with HAPPY	haplotype_dosages_Rnor50.tar.gz	figshare	http://dx.doi.org/10.6084/m9.figshare.943485_D6	Correspondence with IDs used elsewhere in this study can be found in Table 6	HS.hdf5	ArrayExpress	E-MTAB-2332	https://www.ebi.ac.uk/arrayexpress/experiments/E-MTAB-2332/files/	this data resource also contains genotype information imputed from haplotype_dosages.Rnor50.tar.gz and merge_factors.Rdata using the Rn50 R. norvegicus assembly
Outbred1063	no	Affymetrix RATDIV SNP array	DNA extraction and genotyping	Genotyping56	VYI_RAT_09sep10.CEL	ArrayExpress	E-MTAB-2332	ftp://ftp.ebi.ac.uk/pub/databases/microarray/data/experiment/MTAB/E-MTAB-2332/E-MTAB-2332.raw.8.zip	Genotype calling	E-MTAB-2332.processed.1.zip	ArrayExpress	E-MTAB-2332	ftp://ftp.ebi.ac.uk/pub/databases/microarray/data/experiment/MTAB/E-MTAB-2332/E-MTAB-2332.processed.1.zip	Selection of a subset of high quality SNPs for haplotype reconstruction	markers_selected_for_Rn50.txt	ArrayExpress	E-MTAB-2332	https://www.ebi.ac.uk/arrayexpress/experiments/E-MTAB-2332/files/	Haplotype reconstruction in the outbred rats	Haplotype reconstruction with HAPPY	haplotype_dosages_Rnor50.tar.gz	figshare	http://dx.doi.org/10.6084/m9.figshare.943485_D6	Correspondence with IDs used elsewhere in this study can be found in Table 6	HS.hdf5	ArrayExpress	E-MTAB-2332	https://www.ebi.ac.uk/arrayexpress/experiments/E-MTAB-2332/files/	this data resource also contains genotype information imputed from haplotype_dosages.Rnor50.tar.gz and merge_factors.Rdata using the Rn50 R. norvegicus assembly
Outbred107	no	Affymetrix RATDIV SNP array	DNA extraction and genotyping	Genotyping57	V7Y_RAT_25aug10.CEL	ArrayExpress	E-MTAB-2332	ftp://ftp.ebi.ac.uk/pub/databases/microarray/data/experiment/MTAB/E-MTAB-2332/E-MTAB-2332.raw.8.zip	Genotype calling	E-MTAB-2332.processed.1.zip	ArrayExpress	E-MTAB-2332	ftp://ftp.ebi.ac.uk/pub/databases/microarray/data/experiment/MTAB/E-MTAB-2332/E-MTAB-2332.processed.1.zip	Selection of a subset of high quality SNPs for haplotype reconstruction	markers_selected_for_Rn50.txt	ArrayExpress	E-MTAB-2332	https://www.ebi.ac.uk/arrayexpress/experiments/E-MTAB-2332/files/	Haplotype reconstruction in the outbred rats	Haplotype reconstruction with HAPPY	haplotype_dosages_Rnor50.tar.gz	figshare	http://dx.doi.org/10.6084/m9.figshare.943485_D6	Correspondence with IDs used elsewhere in this study can be found in Table 6	HS.hdf5	ArrayExpress	E-MTAB-2332	https://www.ebi.ac.uk/arrayexpress/experiments/E-MTAB-2332/files/	this data resource also contains genotype information imputed from haplotype_dosages.Rnor50.tar.gz and merge_factors.Rdata using the Rn50 R. norvegicus assembly
Outbred1072	no	Affymetrix RATDIV SNP array	DNA extraction and genotyping	Genotyping58	VYR_RAT_09sep10.CEL	ArrayExpress	E-MTAB-2332	ftp://ftp.ebi.ac.uk/pub/databases/microarray/data/experiment/MTAB/E-MTAB-2332/E-MTAB-2332.raw.8.zip	Genotype calling	E-MTAB-2332.processed.1.zip	ArrayExpress	E-MTAB-2332	ftp://ftp.ebi.ac.uk/pub/databases/microarray/data/experiment/MTAB/E-MTAB-2332/E-MTAB-2332.processed.1.zip	Selection of a subset of high quality SNPs for haplotype reconstruction	markers_selected_for_Rn50.txt	ArrayExpress	E-MTAB-2332	https://www.ebi.ac.uk/arrayexpress/experiments/E-MTAB-2332/files/	Haplotype reconstruction in the outbred rats	Haplotype reconstruction with HAPPY	haplotype_dosages_Rnor50.tar.gz	figshare	http://dx.doi.org/10.6084/m9.figshare.943485_D6	Correspondence with IDs used elsewhere in this study can be found in Table 6	HS.hdf5	ArrayExpress	E-MTAB-2332	https://www.ebi.ac.uk/arrayexpress/experiments/E-MTAB-2332/files/	this data resource also contains genotype information imputed from haplotype_dosages.Rnor50.tar.gz and merge_factors.Rdata using the Rn50 R. norvegicus assembly
Outbred1074	no	Affymetrix RATDIV SNP array	DNA extraction and genotyping	Genotyping59	VYT_RAT_09sep10.CEL	ArrayExpress	E-MTAB-2332	ftp://ftp.ebi.ac.uk/pub/databases/microarray/data/experiment/MTAB/E-MTAB-2332/E-MTAB-2332.raw.8.zip	Genotype calling	E-MTAB-2332.processed.1.zip	ArrayExpress	E-MTAB-2332	ftp://ftp.ebi.ac.uk/pub/databases/microarray/data/experiment/MTAB/E-MTAB-2332/E-MTAB-2332.processed.1.zip	Selection of a subset of high quality SNPs for haplotype reconstruction	markers_selected_for_Rn50.txt	ArrayExpress	E-MTAB-2332	https://www.ebi.ac.uk/arrayexpress/experiments/E-MTAB-2332/files/	Haplotype reconstruction in the outbred rats	Haplotype reconstruction with HAPPY	haplotype_dosages_Rnor50.tar.gz	figshare	http://dx.doi.org/10.6084/m9.figshare.943485_D6	Correspondence with IDs used elsewhere in this study can be found in Table 6	HS.hdf5	ArrayExpress	E-MTAB-2332	https://www.ebi.ac.uk/arrayexpress/experiments/E-MTAB-2332/files/	this data resource also contains genotype information imputed from haplotype_dosages.Rnor50.tar.gz and merge_factors.Rdata using the Rn50 R. norvegicus assembly
Outbred1075	no	Affymetrix RATDIV SNP array	DNA extraction and genotyping	Genotyping60	VYU_RAT_09sep10.CEL	ArrayExpress	E-MTAB-2332	ftp://ftp.ebi.ac.uk/pub/databases/microarray/data/experiment/MTAB/E-MTAB-2332/E-MTAB-2332.raw.8.zip	Genotype calling	E-MTAB-2332.processed.1.zip	ArrayExpress	E-MTAB-2332	ftp://ftp.ebi.ac.uk/pub/databases/microarray/data/experiment/MTAB/E-MTAB-2332/E-MTAB-2332.processed.1.zip	Selection of a subset of high quality SNPs for haplotype reconstruction	markers_selected_for_Rn50.txt	ArrayExpress	E-MTAB-2332	https://www.ebi.ac.uk/arrayexpress/experiments/E-MTAB-2332/files/	Haplotype reconstruction in the outbred rats	Haplotype reconstruction with HAPPY	haplotype_dosages_Rnor50.tar.gz	figshare	http://dx.doi.org/10.6084/m9.figshare.943485_D6	Correspondence with IDs used elsewhere in this study can be found in Table 6	HS.hdf5	ArrayExpress	E-MTAB-2332	https://www.ebi.ac.uk/arrayexpress/experiments/E-MTAB-2332/files/	this data resource also contains genotype information imputed from haplotype_dosages.Rnor50.tar.gz and merge_factors.Rdata using the Rn50 R. norvegicus assembly
Outbred1076	no	Affymetrix RATDIV SNP array	DNA extraction and genotyping	Genotyping61	VYV_RAT_13sep10.CEL	ArrayExpress	E-MTAB-2332	ftp://ftp.ebi.ac.uk/pub/databases/microarray/data/experiment/MTAB/E-MTAB-2332/E-MTAB-2332.raw.8.zip	Genotype calling	E-MTAB-2332.processed.1.zip	ArrayExpress	E-MTAB-2332	ftp://ftp.ebi.ac.uk/pub/databases/microarray/data/experiment/MTAB/E-MTAB-2332/E-MTAB-2332.processed.1.zip	Selection of a subset of high quality SNPs for haplotype reconstruction	markers_selected_for_Rn50.txt	ArrayExpress	E-MTAB-2332	https://www.ebi.ac.uk/arrayexpress/experiments/E-MTAB-2332/files/	Haplotype reconstruction in the outbred rats	Haplotype reconstruction with HAPPY	haplotype_dosages_Rnor50.tar.gz	figshare	http://dx.doi.org/10.6084/m9.figshare.943485_D6	Correspondence with IDs used elsewhere in this study can be found in Table 6	HS.hdf5	ArrayExpress	E-MTAB-2332	https://www.ebi.ac.uk/arrayexpress/experiments/E-MTAB-2332/files/	this data resource also contains genotype information imputed from haplotype_dosages.Rnor50.tar.gz and merge_factors.Rdata using the Rn50 R. norvegicus assembly
Outbred1077	no	Affymetrix RATDIV SNP array	DNA extraction and genotyping	Genotyping62	VYW_RAT_13sep10.CEL	ArrayExpress	E-MTAB-2332	ftp://ftp.ebi.ac.uk/pub/databases/microarray/data/experiment/MTAB/E-MTAB-2332/E-MTAB-2332.raw.8.zip	Genotype calling	E-MTAB-2332.processed.1.zip	ArrayExpress	E-MTAB-2332	ftp://ftp.ebi.ac.uk/pub/databases/microarray/data/experiment/MTAB/E-MTAB-2332/E-MTAB-2332.processed.1.zip	Selection of a subset of high quality SNPs for haplotype reconstruction	markers_selected_for_Rn50.txt	ArrayExpress	E-MTAB-2332	https://www.ebi.ac.uk/arrayexpress/experiments/E-MTAB-2332/files/	Haplotype reconstruction in the outbred rats	Haplotype reconstruction with HAPPY	haplotype_dosages_Rnor50.tar.gz	figshare	http://dx.doi.org/10.6084/m9.figshare.943485_D6	Correspondence with IDs used elsewhere in this study can be found in Table 6	HS.hdf5	ArrayExpress	E-MTAB-2332	https://www.ebi.ac.uk/arrayexpress/experiments/E-MTAB-2332/files/	this data resource also contains genotype information imputed from haplotype_dosages.Rnor50.tar.gz and merge_factors.Rdata using the Rn50 R. norvegicus assembly
Outbred1078	no	Affymetrix RATDIV SNP array	DNA extraction and genotyping	Genotyping63	VYX_RAT_13sep10.CEL	ArrayExpress	E-MTAB-2332	ftp://ftp.ebi.ac.uk/pub/databases/microarray/data/experiment/MTAB/E-MTAB-2332/E-MTAB-2332.raw.8.zip	Genotype calling	E-MTAB-2332.processed.1.zip	ArrayExpress	E-MTAB-2332	ftp://ftp.ebi.ac.uk/pub/databases/microarray/data/experiment/MTAB/E-MTAB-2332/E-MTAB-2332.processed.1.zip	Selection of a subset of high quality SNPs for haplotype reconstruction	markers_selected_for_Rn50.txt	ArrayExpress	E-MTAB-2332	https://www.ebi.ac.uk/arrayexpress/experiments/E-MTAB-2332/files/	Haplotype reconstruction in the outbred rats	Haplotype reconstruction with HAPPY	haplotype_dosages_Rnor50.tar.gz	figshare	http://dx.doi.org/10.6084/m9.figshare.943485_D6	Correspondence with IDs used elsewhere in this study can be found in Table 6	HS.hdf5	ArrayExpress	E-MTAB-2332	https://www.ebi.ac.uk/arrayexpress/experiments/E-MTAB-2332/files/	this data resource also contains genotype information imputed from haplotype_dosages.Rnor50.tar.gz and merge_factors.Rdata using the Rn50 R. norvegicus assembly
Outbred1079	no	Affymetrix RATDIV SNP array	DNA extraction and genotyping	Genotyping64	VYY_RAT_13sep10.CEL	ArrayExpress	E-MTAB-2332	ftp://ftp.ebi.ac.uk/pub/databases/microarray/data/experiment/MTAB/E-MTAB-2332/E-MTAB-2332.raw.9.zip	Genotype calling	E-MTAB-2332.processed.1.zip	ArrayExpress	E-MTAB-2332	ftp://ftp.ebi.ac.uk/pub/databases/microarray/data/experiment/MTAB/E-MTAB-2332/E-MTAB-2332.processed.1.zip	Selection of a subset of high quality SNPs for haplotype reconstruction	markers_selected_for_Rn50.txt	ArrayExpress	E-MTAB-2332	https://www.ebi.ac.uk/arrayexpress/experiments/E-MTAB-2332/files/	Haplotype reconstruction in the outbred rats	Haplotype reconstruction with HAPPY	haplotype_dosages_Rnor50.tar.gz	figshare	http://dx.doi.org/10.6084/m9.figshare.943485_D6	Correspondence with IDs used elsewhere in this study can be found in Table 6	HS.hdf5	ArrayExpress	E-MTAB-2332	https://www.ebi.ac.uk/arrayexpress/experiments/E-MTAB-2332/files/	this data resource also contains genotype information imputed from haplotype_dosages.Rnor50.tar.gz and merge_factors.Rdata using the Rn50 R. norvegicus assembly
Outbred108	no	Affymetrix RATDIV SNP array	DNA extraction and genotyping	Genotyping65	V7Z_RAT_03aug10.CEL	ArrayExpress	E-MTAB-2332	ftp://ftp.ebi.ac.uk/pub/databases/microarray/data/experiment/MTAB/E-MTAB-2332/E-MTAB-2332.raw.9.zip	Genotype calling	E-MTAB-2332.processed.1.zip	ArrayExpress	E-MTAB-2332	ftp://ftp.ebi.ac.uk/pub/databases/microarray/data/experiment/MTAB/E-MTAB-2332/E-MTAB-2332.processed.1.zip	Selection of a subset of high quality SNPs for haplotype reconstruction	markers_selected_for_Rn50.txt	ArrayExpress	E-MTAB-2332	https://www.ebi.ac.uk/arrayexpress/experiments/E-MTAB-2332/files/	Haplotype reconstruction in the outbred rats	Haplotype reconstruction with HAPPY	haplotype_dosages_Rnor50.tar.gz	figshare	http://dx.doi.org/10.6084/m9.figshare.943485_D6	Correspondence with IDs used elsewhere in this study can be found in Table 6	HS.hdf5	ArrayExpress	E-MTAB-2332	https://www.ebi.ac.uk/arrayexpress/experiments/E-MTAB-2332/files/	this data resource also contains genotype information imputed from haplotype_dosages.Rnor50.tar.gz and merge_factors.Rdata using the Rn50 R. norvegicus assembly
Outbred1080	no	Affymetrix RATDIV SNP array	DNA extraction and genotyping	Genotyping66	VYZ_RAT_09sep10.CEL	ArrayExpress	E-MTAB-2332	ftp://ftp.ebi.ac.uk/pub/databases/microarray/data/experiment/MTAB/E-MTAB-2332/E-MTAB-2332.raw.9.zip	Genotype calling	E-MTAB-2332.processed.1.zip	ArrayExpress	E-MTAB-2332	ftp://ftp.ebi.ac.uk/pub/databases/microarray/data/experiment/MTAB/E-MTAB-2332/E-MTAB-2332.processed.1.zip	Selection of a subset of high quality SNPs for haplotype reconstruction	markers_selected_for_Rn50.txt	ArrayExpress	E-MTAB-2332	https://www.ebi.ac.uk/arrayexpress/experiments/E-MTAB-2332/files/	Haplotype reconstruction in the outbred rats	Haplotype reconstruction with HAPPY	haplotype_dosages_Rnor50.tar.gz	figshare	http://dx.doi.org/10.6084/m9.figshare.943485_D6	Correspondence with IDs used elsewhere in this study can be found in Table 6	HS.hdf5	ArrayExpress	E-MTAB-2332	https://www.ebi.ac.uk/arrayexpress/experiments/E-MTAB-2332/files/	this data resource also contains genotype information imputed from haplotype_dosages.Rnor50.tar.gz and merge_factors.Rdata using the Rn50 R. norvegicus assembly
Outbred1081	no	Affymetrix RATDIV SNP array	DNA extraction and genotyping	Genotyping67	VZ0_RAT_09sep10.CEL	ArrayExpress	E-MTAB-2332	ftp://ftp.ebi.ac.uk/pub/databases/microarray/data/experiment/MTAB/E-MTAB-2332/E-MTAB-2332.raw.9.zip	Genotype calling	E-MTAB-2332.processed.1.zip	ArrayExpress	E-MTAB-2332	ftp://ftp.ebi.ac.uk/pub/databases/microarray/data/experiment/MTAB/E-MTAB-2332/E-MTAB-2332.processed.1.zip	Selection of a subset of high quality SNPs for haplotype reconstruction	markers_selected_for_Rn50.txt	ArrayExpress	E-MTAB-2332	https://www.ebi.ac.uk/arrayexpress/experiments/E-MTAB-2332/files/	Haplotype reconstruction in the outbred rats	Haplotype reconstruction with HAPPY	haplotype_dosages_Rnor50.tar.gz	figshare	http://dx.doi.org/10.6084/m9.figshare.943485_D6	Correspondence with IDs used elsewhere in this study can be found in Table 6	HS.hdf5	ArrayExpress	E-MTAB-2332	https://www.ebi.ac.uk/arrayexpress/experiments/E-MTAB-2332/files/	this data resource also contains genotype information imputed from haplotype_dosages.Rnor50.tar.gz and merge_factors.Rdata using the Rn50 R. norvegicus assembly
Outbred1082	no	Affymetrix RATDIV SNP array	DNA extraction and genotyping	Genotyping68	VZ1_RAT_09sep10.CEL	ArrayExpress	E-MTAB-2332	ftp://ftp.ebi.ac.uk/pub/databases/microarray/data/experiment/MTAB/E-MTAB-2332/E-MTAB-2332.raw.9.zip	Genotype calling	E-MTAB-2332.processed.1.zip	ArrayExpress	E-MTAB-2332	ftp://ftp.ebi.ac.uk/pub/databases/microarray/data/experiment/MTAB/E-MTAB-2332/E-MTAB-2332.processed.1.zip	Selection of a subset of high quality SNPs for haplotype reconstruction	markers_selected_for_Rn50.txt	ArrayExpress	E-MTAB-2332	https://www.ebi.ac.uk/arrayexpress/experiments/E-MTAB-2332/files/	Haplotype reconstruction in the outbred rats	Haplotype reconstruction with HAPPY	haplotype_dosages_Rnor50.tar.gz	figshare	http://dx.doi.org/10.6084/m9.figshare.943485_D6	Correspondence with IDs used elsewhere in this study can be found in Table 6	HS.hdf5	ArrayExpress	E-MTAB-2332	https://www.ebi.ac.uk/arrayexpress/experiments/E-MTAB-2332/files/	this data resource also contains genotype information imputed from haplotype_dosages.Rnor50.tar.gz and merge_factors.Rdata using the Rn50 R. norvegicus assembly
Outbred1083	no	Affymetrix RATDIV SNP array	DNA extraction and genotyping	Genotyping69	VZ2_RAT_09sep10.CEL	ArrayExpress	E-MTAB-2332	ftp://ftp.ebi.ac.uk/pub/databases/microarray/data/experiment/MTAB/E-MTAB-2332/E-MTAB-2332.raw.9.zip	Genotype calling	E-MTAB-2332.processed.1.zip	ArrayExpress	E-MTAB-2332	ftp://ftp.ebi.ac.uk/pub/databases/microarray/data/experiment/MTAB/E-MTAB-2332/E-MTAB-2332.processed.1.zip	Selection of a subset of high quality SNPs for haplotype reconstruction	markers_selected_for_Rn50.txt	ArrayExpress	E-MTAB-2332	https://www.ebi.ac.uk/arrayexpress/experiments/E-MTAB-2332/files/	Haplotype reconstruction in the outbred rats	Haplotype reconstruction with HAPPY	haplotype_dosages_Rnor50.tar.gz	figshare	http://dx.doi.org/10.6084/m9.figshare.943485_D6	Correspondence with IDs used elsewhere in this study can be found in Table 6	HS.hdf5	ArrayExpress	E-MTAB-2332	https://www.ebi.ac.uk/arrayexpress/experiments/E-MTAB-2332/files/	this data resource also contains genotype information imputed from haplotype_dosages.Rnor50.tar.gz and merge_factors.Rdata using the Rn50 R. norvegicus assembly
Outbred1084	no	Affymetrix RATDIV SNP array	DNA extraction and genotyping	Genotyping70	VZ3_RAT_11jan11.CEL	ArrayExpress	E-MTAB-2332	ftp://ftp.ebi.ac.uk/pub/databases/microarray/data/experiment/MTAB/E-MTAB-2332/E-MTAB-2332.raw.9.zip	Genotype calling	E-MTAB-2332.processed.1.zip	ArrayExpress	E-MTAB-2332	ftp://ftp.ebi.ac.uk/pub/databases/microarray/data/experiment/MTAB/E-MTAB-2332/E-MTAB-2332.processed.1.zip	Selection of a subset of high quality SNPs for haplotype reconstruction	markers_selected_for_Rn50.txt	ArrayExpress	E-MTAB-2332	https://www.ebi.ac.uk/arrayexpress/experiments/E-MTAB-2332/files/	Haplotype reconstruction in the outbred rats	Haplotype reconstruction with HAPPY	haplotype_dosages_Rnor50.tar.gz	figshare	http://dx.doi.org/10.6084/m9.figshare.943485_D6	Correspondence with IDs used elsewhere in this study can be found in Table 6	HS.hdf5	ArrayExpress	E-MTAB-2332	https://www.ebi.ac.uk/arrayexpress/experiments/E-MTAB-2332/files/	this data resource also contains genotype information imputed from haplotype_dosages.Rnor50.tar.gz and merge_factors.Rdata using the Rn50 R. norvegicus assembly
Outbred1085	no	Affymetrix RATDIV SNP array	DNA extraction and genotyping	Genotyping71	VZ4_RAT_11jan11.CEL	ArrayExpress	E-MTAB-2332	ftp://ftp.ebi.ac.uk/pub/databases/microarray/data/experiment/MTAB/E-MTAB-2332/E-MTAB-2332.raw.9.zip	Genotype calling	E-MTAB-2332.processed.1.zip	ArrayExpress	E-MTAB-2332	ftp://ftp.ebi.ac.uk/pub/databases/microarray/data/experiment/MTAB/E-MTAB-2332/E-MTAB-2332.processed.1.zip	Selection of a subset of high quality SNPs for haplotype reconstruction	markers_selected_for_Rn50.txt	ArrayExpress	E-MTAB-2332	https://www.ebi.ac.uk/arrayexpress/experiments/E-MTAB-2332/files/	Haplotype reconstruction in the outbred rats	Haplotype reconstruction with HAPPY	haplotype_dosages_Rnor50.tar.gz	figshare	http://dx.doi.org/10.6084/m9.figshare.943485_D6	Correspondence with IDs used elsewhere in this study can be found in Table 6	HS.hdf5	ArrayExpress	E-MTAB-2332	https://www.ebi.ac.uk/arrayexpress/experiments/E-MTAB-2332/files/	this data resource also contains genotype information imputed from haplotype_dosages.Rnor50.tar.gz and merge_factors.Rdata using the Rn50 R. norvegicus assembly
Outbred1086	no	Affymetrix RATDIV SNP array	DNA extraction and genotyping	Genotyping72	VZ5_RAT_11jan11.CEL	ArrayExpress	E-MTAB-2332	ftp://ftp.ebi.ac.uk/pub/databases/microarray/data/experiment/MTAB/E-MTAB-2332/E-MTAB-2332.raw.10.zip	Genotype calling	E-MTAB-2332.processed.1.zip	ArrayExpress	E-MTAB-2332	ftp://ftp.ebi.ac.uk/pub/databases/microarray/data/experiment/MTAB/E-MTAB-2332/E-MTAB-2332.processed.1.zip	Selection of a subset of high quality SNPs for haplotype reconstruction	markers_selected_for_Rn50.txt	ArrayExpress	E-MTAB-2332	https://www.ebi.ac.uk/arrayexpress/experiments/E-MTAB-2332/files/	Haplotype reconstruction in the outbred rats	Haplotype reconstruction with HAPPY	haplotype_dosages_Rnor50.tar.gz	figshare	http://dx.doi.org/10.6084/m9.figshare.943485_D6	Correspondence with IDs used elsewhere in this study can be found in Table 6	HS.hdf5	ArrayExpress	E-MTAB-2332	https://www.ebi.ac.uk/arrayexpress/experiments/E-MTAB-2332/files/	this data resource also contains genotype information imputed from haplotype_dosages.Rnor50.tar.gz and merge_factors.Rdata using the Rn50 R. norvegicus assembly
Outbred1087	no	Affymetrix RATDIV SNP array	DNA extraction and genotyping	Genotyping73	VZ6_RAT_11jan11.CEL	ArrayExpress	E-MTAB-2332	ftp://ftp.ebi.ac.uk/pub/databases/microarray/data/experiment/MTAB/E-MTAB-2332/E-MTAB-2332.raw.10.zip	Genotype calling	E-MTAB-2332.processed.1.zip	ArrayExpress	E-MTAB-2332	ftp://ftp.ebi.ac.uk/pub/databases/microarray/data/experiment/MTAB/E-MTAB-2332/E-MTAB-2332.processed.1.zip	Selection of a subset of high quality SNPs for haplotype reconstruction	markers_selected_for_Rn50.txt	ArrayExpress	E-MTAB-2332	https://www.ebi.ac.uk/arrayexpress/experiments/E-MTAB-2332/files/	Haplotype reconstruction in the outbred rats	Haplotype reconstruction with HAPPY	haplotype_dosages_Rnor50.tar.gz	figshare	http://dx.doi.org/10.6084/m9.figshare.943485_D6	Correspondence with IDs used elsewhere in this study can be found in Table 6	HS.hdf5	ArrayExpress	E-MTAB-2332	https://www.ebi.ac.uk/arrayexpress/experiments/E-MTAB-2332/files/	this data resource also contains genotype information imputed from haplotype_dosages.Rnor50.tar.gz and merge_factors.Rdata using the Rn50 R. norvegicus assembly
Outbred1088	no	Affymetrix RATDIV SNP array	DNA extraction and genotyping	Genotyping74	VZ7_RAT_10jan11.CEL	ArrayExpress	E-MTAB-2332	ftp://ftp.ebi.ac.uk/pub/databases/microarray/data/experiment/MTAB/E-MTAB-2332/E-MTAB-2332.raw.10.zip	Genotype calling	E-MTAB-2332.processed.1.zip	ArrayExpress	E-MTAB-2332	ftp://ftp.ebi.ac.uk/pub/databases/microarray/data/experiment/MTAB/E-MTAB-2332/E-MTAB-2332.processed.1.zip	Selection of a subset of high quality SNPs for haplotype reconstruction	markers_selected_for_Rn50.txt	ArrayExpress	E-MTAB-2332	https://www.ebi.ac.uk/arrayexpress/experiments/E-MTAB-2332/files/	Haplotype reconstruction in the outbred rats	Haplotype reconstruction with HAPPY	haplotype_dosages_Rnor50.tar.gz	figshare	http://dx.doi.org/10.6084/m9.figshare.943485_D6	Correspondence with IDs used elsewhere in this study can be found in Table 6	HS.hdf5	ArrayExpress	E-MTAB-2332	https://www.ebi.ac.uk/arrayexpress/experiments/E-MTAB-2332/files/	this data resource also contains genotype information imputed from haplotype_dosages.Rnor50.tar.gz and merge_factors.Rdata using the Rn50 R. norvegicus assembly
Outbred1089	no	Affymetrix RATDIV SNP array	DNA extraction and genotyping	Genotyping75	VZ8_RAT_10jan11.CEL	ArrayExpress	E-MTAB-2332	ftp://ftp.ebi.ac.uk/pub/databases/microarray/data/experiment/MTAB/E-MTAB-2332/E-MTAB-2332.raw.10.zip	Genotype calling	E-MTAB-2332.processed.1.zip	ArrayExpress	E-MTAB-2332	ftp://ftp.ebi.ac.uk/pub/databases/microarray/data/experiment/MTAB/E-MTAB-2332/E-MTAB-2332.processed.1.zip	Selection of a subset of high quality SNPs for haplotype reconstruction	markers_selected_for_Rn50.txt	ArrayExpress	E-MTAB-2332	https://www.ebi.ac.uk/arrayexpress/experiments/E-MTAB-2332/files/	Haplotype reconstruction in the outbred rats	Haplotype reconstruction with HAPPY	haplotype_dosages_Rnor50.tar.gz	figshare	http://dx.doi.org/10.6084/m9.figshare.943485_D6	Correspondence with IDs used elsewhere in this study can be found in Table 6	HS.hdf5	ArrayExpress	E-MTAB-2332	https://www.ebi.ac.uk/arrayexpress/experiments/E-MTAB-2332/files/	this data resource also contains genotype information imputed from haplotype_dosages.Rnor50.tar.gz and merge_factors.Rdata using the Rn50 R. norvegicus assembly
Outbred109	no	Affymetrix RATDIV SNP array	DNA extraction and genotyping	Genotyping76	V80_RAT_21jul10.CEL	ArrayExpress	E-MTAB-2332	ftp://ftp.ebi.ac.uk/pub/databases/microarray/data/experiment/MTAB/E-MTAB-2332/E-MTAB-2332.raw.10.zip	Genotype calling	E-MTAB-2332.processed.1.zip	ArrayExpress	E-MTAB-2332	ftp://ftp.ebi.ac.uk/pub/databases/microarray/data/experiment/MTAB/E-MTAB-2332/E-MTAB-2332.processed.1.zip	Selection of a subset of high quality SNPs for haplotype reconstruction	markers_selected_for_Rn50.txt	ArrayExpress	E-MTAB-2332	https://www.ebi.ac.uk/arrayexpress/experiments/E-MTAB-2332/files/	Haplotype reconstruction in the outbred rats	Haplotype reconstruction with HAPPY	haplotype_dosages_Rnor50.tar.gz	figshare	http://dx.doi.org/10.6084/m9.figshare.943485_D6	Correspondence with IDs used elsewhere in this study can be found in Table 6	HS.hdf5	ArrayExpress	E-MTAB-2332	https://www.ebi.ac.uk/arrayexpress/experiments/E-MTAB-2332/files/	this data resource also contains genotype information imputed from haplotype_dosages.Rnor50.tar.gz and merge_factors.Rdata using the Rn50 R. norvegicus assembly
Outbred1090	no	Affymetrix RATDIV SNP array	DNA extraction and genotyping	Genotyping77	VZ9_RAT_10jan11.CEL	ArrayExpress	E-MTAB-2332	ftp://ftp.ebi.ac.uk/pub/databases/microarray/data/experiment/MTAB/E-MTAB-2332/E-MTAB-2332.raw.10.zip	Genotype calling	E-MTAB-2332.processed.1.zip	ArrayExpress	E-MTAB-2332	ftp://ftp.ebi.ac.uk/pub/databases/microarray/data/experiment/MTAB/E-MTAB-2332/E-MTAB-2332.processed.1.zip	Selection of a subset of high quality SNPs for haplotype reconstruction	markers_selected_for_Rn50.txt	ArrayExpress	E-MTAB-2332	https://www.ebi.ac.uk/arrayexpress/experiments/E-MTAB-2332/files/	Haplotype reconstruction in the outbred rats	Haplotype reconstruction with HAPPY	haplotype_dosages_Rnor50.tar.gz	figshare	http://dx.doi.org/10.6084/m9.figshare.943485_D6	Correspondence with IDs used elsewhere in this study can be found in Table 6	HS.hdf5	ArrayExpress	E-MTAB-2332	https://www.ebi.ac.uk/arrayexpress/experiments/E-MTAB-2332/files/	this data resource also contains genotype information imputed from haplotype_dosages.Rnor50.tar.gz and merge_factors.Rdata using the Rn50 R. norvegicus assembly
Outbred1091	no	Affymetrix RATDIV SNP array	DNA extraction and genotyping	Genotyping78	VZA_RAT_10jan11.CEL	ArrayExpress	E-MTAB-2332	ftp://ftp.ebi.ac.uk/pub/databases/microarray/data/experiment/MTAB/E-MTAB-2332/E-MTAB-2332.raw.10.zip	Genotype calling	E-MTAB-2332.processed.1.zip	ArrayExpress	E-MTAB-2332	ftp://ftp.ebi.ac.uk/pub/databases/microarray/data/experiment/MTAB/E-MTAB-2332/E-MTAB-2332.processed.1.zip	Selection of a subset of high quality SNPs for haplotype reconstruction	markers_selected_for_Rn50.txt	ArrayExpress	E-MTAB-2332	https://www.ebi.ac.uk/arrayexpress/experiments/E-MTAB-2332/files/	Haplotype reconstruction in the outbred rats	Haplotype reconstruction with HAPPY	haplotype_dosages_Rnor50.tar.gz	figshare	http://dx.doi.org/10.6084/m9.figshare.943485_D6	Correspondence with IDs used elsewhere in this study can be found in Table 6	HS.hdf5	ArrayExpress	E-MTAB-2332	https://www.ebi.ac.uk/arrayexpress/experiments/E-MTAB-2332/files/	this data resource also contains genotype information imputed from haplotype_dosages.Rnor50.tar.gz and merge_factors.Rdata using the Rn50 R. norvegicus assembly
Outbred1092	no	Affymetrix RATDIV SNP array	DNA extraction and genotyping	Genotyping79	VZB_RAT_11jan11.CEL	ArrayExpress	E-MTAB-2332	ftp://ftp.ebi.ac.uk/pub/databases/microarray/data/experiment/MTAB/E-MTAB-2332/E-MTAB-2332.raw.10.zip	Genotype calling	E-MTAB-2332.processed.1.zip	ArrayExpress	E-MTAB-2332	ftp://ftp.ebi.ac.uk/pub/databases/microarray/data/experiment/MTAB/E-MTAB-2332/E-MTAB-2332.processed.1.zip	Selection of a subset of high quality SNPs for haplotype reconstruction	markers_selected_for_Rn50.txt	ArrayExpress	E-MTAB-2332	https://www.ebi.ac.uk/arrayexpress/experiments/E-MTAB-2332/files/	Haplotype reconstruction in the outbred rats	Haplotype reconstruction with HAPPY	haplotype_dosages_Rnor50.tar.gz	figshare	http://dx.doi.org/10.6084/m9.figshare.943485_D6	Correspondence with IDs used elsewhere in this study can be found in Table 6	HS.hdf5	ArrayExpress	E-MTAB-2332	https://www.ebi.ac.uk/arrayexpress/experiments/E-MTAB-2332/files/	this data resource also contains genotype information imputed from haplotype_dosages.Rnor50.tar.gz and merge_factors.Rdata using the Rn50 R. norvegicus assembly
Outbred1093	no	Affymetrix RATDIV SNP array	DNA extraction and genotyping	Genotyping80	VZC_RAT_11jan11.CEL	ArrayExpress	E-MTAB-2332	ftp://ftp.ebi.ac.uk/pub/databases/microarray/data/experiment/MTAB/E-MTAB-2332/E-MTAB-2332.raw.11.zip	Genotype calling	E-MTAB-2332.processed.1.zip	ArrayExpress	E-MTAB-2332	ftp://ftp.ebi.ac.uk/pub/databases/microarray/data/experiment/MTAB/E-MTAB-2332/E-MTAB-2332.processed.1.zip	Selection of a subset of high quality SNPs for haplotype reconstruction	markers_selected_for_Rn50.txt	ArrayExpress	E-MTAB-2332	https://www.ebi.ac.uk/arrayexpress/experiments/E-MTAB-2332/files/	Haplotype reconstruction in the outbred rats	Haplotype reconstruction with HAPPY	haplotype_dosages_Rnor50.tar.gz	figshare	http://dx.doi.org/10.6084/m9.figshare.943485_D6	Correspondence with IDs used elsewhere in this study can be found in Table 6	HS.hdf5	ArrayExpress	E-MTAB-2332	https://www.ebi.ac.uk/arrayexpress/experiments/E-MTAB-2332/files/	this data resource also contains genotype information imputed from haplotype_dosages.Rnor50.tar.gz and merge_factors.Rdata using the Rn50 R. norvegicus assembly
Outbred1094	no	Affymetrix RATDIV SNP array	DNA extraction and genotyping	Genotyping81	VZD_RAT_11jan11.CEL	ArrayExpress	E-MTAB-2332	ftp://ftp.ebi.ac.uk/pub/databases/microarray/data/experiment/MTAB/E-MTAB-2332/E-MTAB-2332.raw.11.zip	Genotype calling	E-MTAB-2332.processed.1.zip	ArrayExpress	E-MTAB-2332	ftp://ftp.ebi.ac.uk/pub/databases/microarray/data/experiment/MTAB/E-MTAB-2332/E-MTAB-2332.processed.1.zip	Selection of a subset of high quality SNPs for haplotype reconstruction	markers_selected_for_Rn50.txt	ArrayExpress	E-MTAB-2332	https://www.ebi.ac.uk/arrayexpress/experiments/E-MTAB-2332/files/	Haplotype reconstruction in the outbred rats	Haplotype reconstruction with HAPPY	haplotype_dosages_Rnor50.tar.gz	figshare	http://dx.doi.org/10.6084/m9.figshare.943485_D6	Correspondence with IDs used elsewhere in this study can be found in Table 6	HS.hdf5	ArrayExpress	E-MTAB-2332	https://www.ebi.ac.uk/arrayexpress/experiments/E-MTAB-2332/files/	this data resource also contains genotype information imputed from haplotype_dosages.Rnor50.tar.gz and merge_factors.Rdata using the Rn50 R. norvegicus assembly
Outbred1095	no	Affymetrix RATDIV SNP array	DNA extraction and genotyping	Genotyping82	VZE_RAT_11jan11.CEL	ArrayExpress	E-MTAB-2332	ftp://ftp.ebi.ac.uk/pub/databases/microarray/data/experiment/MTAB/E-MTAB-2332/E-MTAB-2332.raw.11.zip	Genotype calling	E-MTAB-2332.processed.1.zip	ArrayExpress	E-MTAB-2332	ftp://ftp.ebi.ac.uk/pub/databases/microarray/data/experiment/MTAB/E-MTAB-2332/E-MTAB-2332.processed.1.zip	Selection of a subset of high quality SNPs for haplotype reconstruction	markers_selected_for_Rn50.txt	ArrayExpress	E-MTAB-2332	https://www.ebi.ac.uk/arrayexpress/experiments/E-MTAB-2332/files/	Haplotype reconstruction in the outbred rats	Haplotype reconstruction with HAPPY	haplotype_dosages_Rnor50.tar.gz	figshare	http://dx.doi.org/10.6084/m9.figshare.943485_D6	Correspondence with IDs used elsewhere in this study can be found in Table 6	HS.hdf5	ArrayExpress	E-MTAB-2332	https://www.ebi.ac.uk/arrayexpress/experiments/E-MTAB-2332/files/	this data resource also contains genotype information imputed from haplotype_dosages.Rnor50.tar.gz and merge_factors.Rdata using the Rn50 R. norvegicus assembly
Outbred1098	no	Affymetrix RATDIV SNP array	DNA extraction and genotyping	Genotyping83	VZH_RAT_10jan11.CEL	ArrayExpress	E-MTAB-2332	ftp://ftp.ebi.ac.uk/pub/databases/microarray/data/experiment/MTAB/E-MTAB-2332/E-MTAB-2332.raw.11.zip	Genotype calling	E-MTAB-2332.processed.1.zip	ArrayExpress	E-MTAB-2332	ftp://ftp.ebi.ac.uk/pub/databases/microarray/data/experiment/MTAB/E-MTAB-2332/E-MTAB-2332.processed.1.zip	Selection of a subset of high quality SNPs for haplotype reconstruction	markers_selected_for_Rn50.txt	ArrayExpress	E-MTAB-2332	https://www.ebi.ac.uk/arrayexpress/experiments/E-MTAB-2332/files/	Haplotype reconstruction in the outbred rats	Haplotype reconstruction with HAPPY	haplotype_dosages_Rnor50.tar.gz	figshare	http://dx.doi.org/10.6084/m9.figshare.943485_D6	Correspondence with IDs used elsewhere in this study can be found in Table 6	HS.hdf5	ArrayExpress	E-MTAB-2332	https://www.ebi.ac.uk/arrayexpress/experiments/E-MTAB-2332/files/	this data resource also contains genotype information imputed from haplotype_dosages.Rnor50.tar.gz and merge_factors.Rdata using the Rn50 R. norvegicus assembly
Outbred11	no	Affymetrix RATDIV SNP array	DNA extraction and genotyping	Genotyping84	V5A_RAT_11aug10.CEL	ArrayExpress	E-MTAB-2332	ftp://ftp.ebi.ac.uk/pub/databases/microarray/data/experiment/MTAB/E-MTAB-2332/E-MTAB-2332.raw.11.zip	Genotype calling	E-MTAB-2332.processed.1.zip	ArrayExpress	E-MTAB-2332	ftp://ftp.ebi.ac.uk/pub/databases/microarray/data/experiment/MTAB/E-MTAB-2332/E-MTAB-2332.processed.1.zip	Selection of a subset of high quality SNPs for haplotype reconstruction	markers_selected_for_Rn50.txt	ArrayExpress	E-MTAB-2332	https://www.ebi.ac.uk/arrayexpress/experiments/E-MTAB-2332/files/	Haplotype reconstruction in the outbred rats	Haplotype reconstruction with HAPPY	haplotype_dosages_Rnor50.tar.gz	figshare	http://dx.doi.org/10.6084/m9.figshare.943485_D6	Correspondence with IDs used elsewhere in this study can be found in Table 6	HS.hdf5	ArrayExpress	E-MTAB-2332	https://www.ebi.ac.uk/arrayexpress/experiments/E-MTAB-2332/files/	this data resource also contains genotype information imputed from haplotype_dosages.Rnor50.tar.gz and merge_factors.Rdata using the Rn50 R. norvegicus assembly
Outbred110	no	Affymetrix RATDIV SNP array	DNA extraction and genotyping	Genotyping85	V81_RAT_15jan11.CEL	ArrayExpress	E-MTAB-2332	ftp://ftp.ebi.ac.uk/pub/databases/microarray/data/experiment/MTAB/E-MTAB-2332/E-MTAB-2332.raw.11.zip	Genotype calling	E-MTAB-2332.processed.1.zip	ArrayExpress	E-MTAB-2332	ftp://ftp.ebi.ac.uk/pub/databases/microarray/data/experiment/MTAB/E-MTAB-2332/E-MTAB-2332.processed.1.zip	Selection of a subset of high quality SNPs for haplotype reconstruction	markers_selected_for_Rn50.txt	ArrayExpress	E-MTAB-2332	https://www.ebi.ac.uk/arrayexpress/experiments/E-MTAB-2332/files/	Haplotype reconstruction in the outbred rats	Haplotype reconstruction with HAPPY	haplotype_dosages_Rnor50.tar.gz	figshare	http://dx.doi.org/10.6084/m9.figshare.943485_D6	Correspondence with IDs used elsewhere in this study can be found in Table 6	HS.hdf5	ArrayExpress	E-MTAB-2332	https://www.ebi.ac.uk/arrayexpress/experiments/E-MTAB-2332/files/	this data resource also contains genotype information imputed from haplotype_dosages.Rnor50.tar.gz and merge_factors.Rdata using the Rn50 R. norvegicus assembly
Outbred1100	no	Affymetrix RATDIV SNP array	DNA extraction and genotyping	Genotyping86	VZJ_RAT_10jan11.CEL	ArrayExpress	E-MTAB-2332	ftp://ftp.ebi.ac.uk/pub/databases/microarray/data/experiment/MTAB/E-MTAB-2332/E-MTAB-2332.raw.11.zip	Genotype calling	E-MTAB-2332.processed.1.zip	ArrayExpress	E-MTAB-2332	ftp://ftp.ebi.ac.uk/pub/databases/microarray/data/experiment/MTAB/E-MTAB-2332/E-MTAB-2332.processed.1.zip	Selection of a subset of high quality SNPs for haplotype reconstruction	markers_selected_for_Rn50.txt	ArrayExpress	E-MTAB-2332	https://www.ebi.ac.uk/arrayexpress/experiments/E-MTAB-2332/files/	Haplotype reconstruction in the outbred rats	Haplotype reconstruction with HAPPY	haplotype_dosages_Rnor50.tar.gz	figshare	http://dx.doi.org/10.6084/m9.figshare.943485_D6	Correspondence with IDs used elsewhere in this study can be found in Table 6	HS.hdf5	ArrayExpress	E-MTAB-2332	https://www.ebi.ac.uk/arrayexpress/experiments/E-MTAB-2332/files/	this data resource also contains genotype information imputed from haplotype_dosages.Rnor50.tar.gz and merge_factors.Rdata using the Rn50 R. norvegicus assembly
Outbred1101	no	Affymetrix RATDIV SNP array	DNA extraction and genotyping	Genotyping87	VZK_RAT_10jan11.CEL	ArrayExpress	E-MTAB-2332	ftp://ftp.ebi.ac.uk/pub/databases/microarray/data/experiment/MTAB/E-MTAB-2332/E-MTAB-2332.raw.11.zip	Genotype calling	E-MTAB-2332.processed.1.zip	ArrayExpress	E-MTAB-2332	ftp://ftp.ebi.ac.uk/pub/databases/microarray/data/experiment/MTAB/E-MTAB-2332/E-MTAB-2332.processed.1.zip	Selection of a subset of high quality SNPs for haplotype reconstruction	markers_selected_for_Rn50.txt	ArrayExpress	E-MTAB-2332	https://www.ebi.ac.uk/arrayexpress/experiments/E-MTAB-2332/files/	Haplotype reconstruction in the outbred rats	Haplotype reconstruction with HAPPY	haplotype_dosages_Rnor50.tar.gz	figshare	http://dx.doi.org/10.6084/m9.figshare.943485_D6	Correspondence with IDs used elsewhere in this study can be found in Table 6	HS.hdf5	ArrayExpress	E-MTAB-2332	https://www.ebi.ac.uk/arrayexpress/experiments/E-MTAB-2332/files/	this data resource also contains genotype information imputed from haplotype_dosages.Rnor50.tar.gz and merge_factors.Rdata using the Rn50 R. norvegicus assembly
Outbred1102	no	Affymetrix RATDIV SNP array	DNA extraction and genotyping	Genotyping88	VZL_RAT_10jan11.CEL	ArrayExpress	E-MTAB-2332	ftp://ftp.ebi.ac.uk/pub/databases/microarray/data/experiment/MTAB/E-MTAB-2332/E-MTAB-2332.raw.12.zip	Genotype calling	E-MTAB-2332.processed.1.zip	ArrayExpress	E-MTAB-2332	ftp://ftp.ebi.ac.uk/pub/databases/microarray/data/experiment/MTAB/E-MTAB-2332/E-MTAB-2332.processed.1.zip	Selection of a subset of high quality SNPs for haplotype reconstruction	markers_selected_for_Rn50.txt	ArrayExpress	E-MTAB-2332	https://www.ebi.ac.uk/arrayexpress/experiments/E-MTAB-2332/files/	Haplotype reconstruction in the outbred rats	Haplotype reconstruction with HAPPY	haplotype_dosages_Rnor50.tar.gz	figshare	http://dx.doi.org/10.6084/m9.figshare.943485_D6	Correspondence with IDs used elsewhere in this study can be found in Table 6	HS.hdf5	ArrayExpress	E-MTAB-2332	https://www.ebi.ac.uk/arrayexpress/experiments/E-MTAB-2332/files/	this data resource also contains genotype information imputed from haplotype_dosages.Rnor50.tar.gz and merge_factors.Rdata using the Rn50 R. norvegicus assembly
Outbred1103	no	Affymetrix RATDIV SNP array	DNA extraction and genotyping	Genotyping89	VZM_RAT_11jan11.CEL	ArrayExpress	E-MTAB-2332	ftp://ftp.ebi.ac.uk/pub/databases/microarray/data/experiment/MTAB/E-MTAB-2332/E-MTAB-2332.raw.12.zip	Genotype calling	E-MTAB-2332.processed.1.zip	ArrayExpress	E-MTAB-2332	ftp://ftp.ebi.ac.uk/pub/databases/microarray/data/experiment/MTAB/E-MTAB-2332/E-MTAB-2332.processed.1.zip	Selection of a subset of high quality SNPs for haplotype reconstruction	markers_selected_for_Rn50.txt	ArrayExpress	E-MTAB-2332	https://www.ebi.ac.uk/arrayexpress/experiments/E-MTAB-2332/files/	Haplotype reconstruction in the outbred rats	Haplotype reconstruction with HAPPY	haplotype_dosages_Rnor50.tar.gz	figshare	http://dx.doi.org/10.6084/m9.figshare.943485_D6	Correspondence with IDs used elsewhere in this study can be found in Table 6	HS.hdf5	ArrayExpress	E-MTAB-2332	https://www.ebi.ac.uk/arrayexpress/experiments/E-MTAB-2332/files/	this data resource also contains genotype information imputed from haplotype_dosages.Rnor50.tar.gz and merge_factors.Rdata using the Rn50 R. norvegicus assembly
Outbred1104	no	Affymetrix RATDIV SNP array	DNA extraction and genotyping	Genotyping90	VZN_RAT_11jan11.CEL	ArrayExpress	E-MTAB-2332	ftp://ftp.ebi.ac.uk/pub/databases/microarray/data/experiment/MTAB/E-MTAB-2332/E-MTAB-2332.raw.12.zip	Genotype calling	E-MTAB-2332.processed.1.zip	ArrayExpress	E-MTAB-2332	ftp://ftp.ebi.ac.uk/pub/databases/microarray/data/experiment/MTAB/E-MTAB-2332/E-MTAB-2332.processed.1.zip	Selection of a subset of high quality SNPs for haplotype reconstruction	markers_selected_for_Rn50.txt	ArrayExpress	E-MTAB-2332	https://www.ebi.ac.uk/arrayexpress/experiments/E-MTAB-2332/files/	Haplotype reconstruction in the outbred rats	Haplotype reconstruction with HAPPY	haplotype_dosages_Rnor50.tar.gz	figshare	http://dx.doi.org/10.6084/m9.figshare.943485_D6	Correspondence with IDs used elsewhere in this study can be found in Table 6	HS.hdf5	ArrayExpress	E-MTAB-2332	https://www.ebi.ac.uk/arrayexpress/experiments/E-MTAB-2332/files/	this data resource also contains genotype information imputed from haplotype_dosages.Rnor50.tar.gz and merge_factors.Rdata using the Rn50 R. norvegicus assembly
Outbred1105	no	Affymetrix RATDIV SNP array	DNA extraction and genotyping	Genotyping91	VZO_RAT_11jan11.CEL	ArrayExpress	E-MTAB-2332	ftp://ftp.ebi.ac.uk/pub/databases/microarray/data/experiment/MTAB/E-MTAB-2332/E-MTAB-2332.raw.12.zip	Genotype calling	E-MTAB-2332.processed.1.zip	ArrayExpress	E-MTAB-2332	ftp://ftp.ebi.ac.uk/pub/databases/microarray/data/experiment/MTAB/E-MTAB-2332/E-MTAB-2332.processed.1.zip	Selection of a subset of high quality SNPs for haplotype reconstruction	markers_selected_for_Rn50.txt	ArrayExpress	E-MTAB-2332	https://www.ebi.ac.uk/arrayexpress/experiments/E-MTAB-2332/files/	Haplotype reconstruction in the outbred rats	Haplotype reconstruction with HAPPY	haplotype_dosages_Rnor50.tar.gz	figshare	http://dx.doi.org/10.6084/m9.figshare.943485_D6	Correspondence with IDs used elsewhere in this study can be found in Table 6	HS.hdf5	ArrayExpress	E-MTAB-2332	https://www.ebi.ac.uk/arrayexpress/experiments/E-MTAB-2332/files/	this data resource also contains genotype information imputed from haplotype_dosages.Rnor50.tar.gz and merge_factors.Rdata using the Rn50 R. norvegicus assembly
Outbred1106	no	Affymetrix RATDIV SNP array	DNA extraction and genotyping	Genotyping92	VZP_RAT_10jan11.CEL	ArrayExpress	E-MTAB-2332	ftp://ftp.ebi.ac.uk/pub/databases/microarray/data/experiment/MTAB/E-MTAB-2332/E-MTAB-2332.raw.12.zip	Genotype calling	E-MTAB-2332.processed.1.zip	ArrayExpress	E-MTAB-2332	ftp://ftp.ebi.ac.uk/pub/databases/microarray/data/experiment/MTAB/E-MTAB-2332/E-MTAB-2332.processed.1.zip	Selection of a subset of high quality SNPs for haplotype reconstruction	markers_selected_for_Rn50.txt	ArrayExpress	E-MTAB-2332	https://www.ebi.ac.uk/arrayexpress/experiments/E-MTAB-2332/files/	Haplotype reconstruction in the outbred rats	Haplotype reconstruction with HAPPY	haplotype_dosages_Rnor50.tar.gz	figshare	http://dx.doi.org/10.6084/m9.figshare.943485_D6	Correspondence with IDs used elsewhere in this study can be found in Table 6	HS.hdf5	ArrayExpress	E-MTAB-2332	https://www.ebi.ac.uk/arrayexpress/experiments/E-MTAB-2332/files/	this data resource also contains genotype information imputed from haplotype_dosages.Rnor50.tar.gz and merge_factors.Rdata using the Rn50 R. norvegicus assembly
Outbred1107	no	Affymetrix RATDIV SNP array	DNA extraction and genotyping	Genotyping93	VZQ_RAT_10jan11.CEL	ArrayExpress	E-MTAB-2332	ftp://ftp.ebi.ac.uk/pub/databases/microarray/data/experiment/MTAB/E-MTAB-2332/E-MTAB-2332.raw.12.zip	Genotype calling	E-MTAB-2332.processed.1.zip	ArrayExpress	E-MTAB-2332	ftp://ftp.ebi.ac.uk/pub/databases/microarray/data/experiment/MTAB/E-MTAB-2332/E-MTAB-2332.processed.1.zip	Selection of a subset of high quality SNPs for haplotype reconstruction	markers_selected_for_Rn50.txt	ArrayExpress	E-MTAB-2332	https://www.ebi.ac.uk/arrayexpress/experiments/E-MTAB-2332/files/	Haplotype reconstruction in the outbred rats	Haplotype reconstruction with HAPPY	haplotype_dosages_Rnor50.tar.gz	figshare	http://dx.doi.org/10.6084/m9.figshare.943485_D6	Correspondence with IDs used elsewhere in this study can be found in Table 6	HS.hdf5	ArrayExpress	E-MTAB-2332	https://www.ebi.ac.uk/arrayexpress/experiments/E-MTAB-2332/files/	this data resource also contains genotype information imputed from haplotype_dosages.Rnor50.tar.gz and merge_factors.Rdata using the Rn50 R. norvegicus assembly
Outbred111	no	Affymetrix RATDIV SNP array	DNA extraction and genotyping	Genotyping94	V82_RAT_25aug10.CEL	ArrayExpress	E-MTAB-2332	ftp://ftp.ebi.ac.uk/pub/databases/microarray/data/experiment/MTAB/E-MTAB-2332/E-MTAB-2332.raw.12.zip	Genotype calling	E-MTAB-2332.processed.1.zip	ArrayExpress	E-MTAB-2332	ftp://ftp.ebi.ac.uk/pub/databases/microarray/data/experiment/MTAB/E-MTAB-2332/E-MTAB-2332.processed.1.zip	Selection of a subset of high quality SNPs for haplotype reconstruction	markers_selected_for_Rn50.txt	ArrayExpress	E-MTAB-2332	https://www.ebi.ac.uk/arrayexpress/experiments/E-MTAB-2332/files/	Haplotype reconstruction in the outbred rats	Haplotype reconstruction with HAPPY	haplotype_dosages_Rnor50.tar.gz	figshare	http://dx.doi.org/10.6084/m9.figshare.943485_D6	Correspondence with IDs used elsewhere in this study can be found in Table 6	HS.hdf5	ArrayExpress	E-MTAB-2332	https://www.ebi.ac.uk/arrayexpress/experiments/E-MTAB-2332/files/	this data resource also contains genotype information imputed from haplotype_dosages.Rnor50.tar.gz and merge_factors.Rdata using the Rn50 R. norvegicus assembly
Outbred1112	no	Affymetrix RATDIV SNP array	DNA extraction and genotyping	Genotyping95	VZV_RAT_10jan11.CEL	ArrayExpress	E-MTAB-2332	ftp://ftp.ebi.ac.uk/pub/databases/microarray/data/experiment/MTAB/E-MTAB-2332/E-MTAB-2332.raw.12.zip	Genotype calling	E-MTAB-2332.processed.1.zip	ArrayExpress	E-MTAB-2332	ftp://ftp.ebi.ac.uk/pub/databases/microarray/data/experiment/MTAB/E-MTAB-2332/E-MTAB-2332.processed.1.zip	Selection of a subset of high quality SNPs for haplotype reconstruction	markers_selected_for_Rn50.txt	ArrayExpress	E-MTAB-2332	https://www.ebi.ac.uk/arrayexpress/experiments/E-MTAB-2332/files/	Haplotype reconstruction in the outbred rats	Haplotype reconstruction with HAPPY	haplotype_dosages_Rnor50.tar.gz	figshare	http://dx.doi.org/10.6084/m9.figshare.943485_D6	Correspondence with IDs used elsewhere in this study can be found in Table 6	HS.hdf5	ArrayExpress	E-MTAB-2332	https://www.ebi.ac.uk/arrayexpress/experiments/E-MTAB-2332/files/	this data resource also contains genotype information imputed from haplotype_dosages.Rnor50.tar.gz and merge_factors.Rdata using the Rn50 R. norvegicus assembly
Outbred1113	no	Affymetrix RATDIV SNP array	DNA extraction and genotyping	Genotyping96	VZW_RAT_10jan11.CEL	ArrayExpress	E-MTAB-2332	ftp://ftp.ebi.ac.uk/pub/databases/microarray/data/experiment/MTAB/E-MTAB-2332/E-MTAB-2332.raw.13.zip	Genotype calling	E-MTAB-2332.processed.1.zip	ArrayExpress	E-MTAB-2332	ftp://ftp.ebi.ac.uk/pub/databases/microarray/data/experiment/MTAB/E-MTAB-2332/E-MTAB-2332.processed.1.zip	Selection of a subset of high quality SNPs for haplotype reconstruction	markers_selected_for_Rn50.txt	ArrayExpress	E-MTAB-2332	https://www.ebi.ac.uk/arrayexpress/experiments/E-MTAB-2332/files/	Haplotype reconstruction in the outbred rats	Haplotype reconstruction with HAPPY	haplotype_dosages_Rnor50.tar.gz	figshare	http://dx.doi.org/10.6084/m9.figshare.943485_D6	Correspondence with IDs used elsewhere in this study can be found in Table 6	HS.hdf5	ArrayExpress	E-MTAB-2332	https://www.ebi.ac.uk/arrayexpress/experiments/E-MTAB-2332/files/	this data resource also contains genotype information imputed from haplotype_dosages.Rnor50.tar.gz and merge_factors.Rdata using the Rn50 R. norvegicus assembly
Outbred1119	no	Affymetrix RATDIV SNP array	DNA extraction and genotyping	Genotyping97	W02_RAT_11jan11.CEL	ArrayExpress	E-MTAB-2332	ftp://ftp.ebi.ac.uk/pub/databases/microarray/data/experiment/MTAB/E-MTAB-2332/E-MTAB-2332.raw.13.zip	Genotype calling	E-MTAB-2332.processed.1.zip	ArrayExpress	E-MTAB-2332	ftp://ftp.ebi.ac.uk/pub/databases/microarray/data/experiment/MTAB/E-MTAB-2332/E-MTAB-2332.processed.1.zip	Selection of a subset of high quality SNPs for haplotype reconstruction	markers_selected_for_Rn50.txt	ArrayExpress	E-MTAB-2332	https://www.ebi.ac.uk/arrayexpress/experiments/E-MTAB-2332/files/	Haplotype reconstruction in the outbred rats	Haplotype reconstruction with HAPPY	haplotype_dosages_Rnor50.tar.gz	figshare	http://dx.doi.org/10.6084/m9.figshare.943485_D6	Correspondence with IDs used elsewhere in this study can be found in Table 6	HS.hdf5	ArrayExpress	E-MTAB-2332	https://www.ebi.ac.uk/arrayexpress/experiments/E-MTAB-2332/files/	this data resource also contains genotype information imputed from haplotype_dosages.Rnor50.tar.gz and merge_factors.Rdata using the Rn50 R. norvegicus assembly
Outbred112	no	Affymetrix RATDIV SNP array	DNA extraction and genotyping	Genotyping98	V83_RAT_11aug10.CEL	ArrayExpress	E-MTAB-2332	ftp://ftp.ebi.ac.uk/pub/databases/microarray/data/experiment/MTAB/E-MTAB-2332/E-MTAB-2332.raw.13.zip	Genotype calling	E-MTAB-2332.processed.1.zip	ArrayExpress	E-MTAB-2332	ftp://ftp.ebi.ac.uk/pub/databases/microarray/data/experiment/MTAB/E-MTAB-2332/E-MTAB-2332.processed.1.zip	Selection of a subset of high quality SNPs for haplotype reconstruction	markers_selected_for_Rn50.txt	ArrayExpress	E-MTAB-2332	https://www.ebi.ac.uk/arrayexpress/experiments/E-MTAB-2332/files/	Haplotype reconstruction in the outbred rats	Haplotype reconstruction with HAPPY	haplotype_dosages_Rnor50.tar.gz	figshare	http://dx.doi.org/10.6084/m9.figshare.943485_D6	Correspondence with IDs used elsewhere in this study can be found in Table 6	HS.hdf5	ArrayExpress	E-MTAB-2332	https://www.ebi.ac.uk/arrayexpress/experiments/E-MTAB-2332/files/	this data resource also contains genotype information imputed from haplotype_dosages.Rnor50.tar.gz and merge_factors.Rdata using the Rn50 R. norvegicus assembly
Outbred1123	no	Affymetrix RATDIV SNP array	DNA extraction and genotyping	Genotyping99	W06_RAT_11jan11.CEL	ArrayExpress	E-MTAB-2332	ftp://ftp.ebi.ac.uk/pub/databases/microarray/data/experiment/MTAB/E-MTAB-2332/E-MTAB-2332.raw.13.zip	Genotype calling	E-MTAB-2332.processed.1.zip	ArrayExpress	E-MTAB-2332	ftp://ftp.ebi.ac.uk/pub/databases/microarray/data/experiment/MTAB/E-MTAB-2332/E-MTAB-2332.processed.1.zip	Selection of a subset of high quality SNPs for haplotype reconstruction	markers_selected_for_Rn50.txt	ArrayExpress	E-MTAB-2332	https://www.ebi.ac.uk/arrayexpress/experiments/E-MTAB-2332/files/	Haplotype reconstruction in the outbred rats	Haplotype reconstruction with HAPPY	haplotype_dosages_Rnor50.tar.gz	figshare	http://dx.doi.org/10.6084/m9.figshare.943485_D6	Correspondence with IDs used elsewhere in this study can be found in Table 6	HS.hdf5	ArrayExpress	E-MTAB-2332	https://www.ebi.ac.uk/arrayexpress/experiments/E-MTAB-2332/files/	this data resource also contains genotype information imputed from haplotype_dosages.Rnor50.tar.gz and merge_factors.Rdata using the Rn50 R. norvegicus assembly
Outbred1124	no	Affymetrix RATDIV SNP array	DNA extraction and genotyping	Genotyping100	W07_RAT_11jan11.CEL	ArrayExpress	E-MTAB-2332	ftp://ftp.ebi.ac.uk/pub/databases/microarray/data/experiment/MTAB/E-MTAB-2332/E-MTAB-2332.raw.13.zip	Genotype calling	E-MTAB-2332.processed.1.zip	ArrayExpress	E-MTAB-2332	ftp://ftp.ebi.ac.uk/pub/databases/microarray/data/experiment/MTAB/E-MTAB-2332/E-MTAB-2332.processed.1.zip	Selection of a subset of high quality SNPs for haplotype reconstruction	markers_selected_for_Rn50.txt	ArrayExpress	E-MTAB-2332	https://www.ebi.ac.uk/arrayexpress/experiments/E-MTAB-2332/files/	Haplotype reconstruction in the outbred rats	Haplotype reconstruction with HAPPY	haplotype_dosages_Rnor50.tar.gz	figshare	http://dx.doi.org/10.6084/m9.figshare.943485_D6	Correspondence with IDs used elsewhere in this study can be found in Table 6	HS.hdf5	ArrayExpress	E-MTAB-2332	https://www.ebi.ac.uk/arrayexpress/experiments/E-MTAB-2332/files/	this data resource also contains genotype information imputed from haplotype_dosages.Rnor50.tar.gz and merge_factors.Rdata using the Rn50 R. norvegicus assembly
Outbred1125	no	Affymetrix RATDIV SNP array	DNA extraction and genotyping	Genotyping101	W08_RAT_11jan11.CEL	ArrayExpress	E-MTAB-2332	ftp://ftp.ebi.ac.uk/pub/databases/microarray/data/experiment/MTAB/E-MTAB-2332/E-MTAB-2332.raw.13.zip	Genotype calling	E-MTAB-2332.processed.1.zip	ArrayExpress	E-MTAB-2332	ftp://ftp.ebi.ac.uk/pub/databases/microarray/data/experiment/MTAB/E-MTAB-2332/E-MTAB-2332.processed.1.zip	Selection of a subset of high quality SNPs for haplotype reconstruction	markers_selected_for_Rn50.txt	ArrayExpress	E-MTAB-2332	https://www.ebi.ac.uk/arrayexpress/experiments/E-MTAB-2332/files/	Haplotype reconstruction in the outbred rats	Haplotype reconstruction with HAPPY	haplotype_dosages_Rnor50.tar.gz	figshare	http://dx.doi.org/10.6084/m9.figshare.943485_D6	Correspondence with IDs used elsewhere in this study can be found in Table 6	HS.hdf5	ArrayExpress	E-MTAB-2332	https://www.ebi.ac.uk/arrayexpress/experiments/E-MTAB-2332/files/	this data resource also contains genotype information imputed from haplotype_dosages.Rnor50.tar.gz and merge_factors.Rdata using the Rn50 R. norvegicus assembly
Outbred1128	no	Affymetrix RATDIV SNP array	DNA extraction and genotyping	Genotyping102	RATDIV_BA_1128_B04Plate31.CEL	ArrayExpress	E-MTAB-2332	ftp://ftp.ebi.ac.uk/pub/databases/microarray/data/experiment/MTAB/E-MTAB-2332/E-MTAB-2332.raw.13.zip	Genotype calling	E-MTAB-2332.processed.1.zip	ArrayExpress	E-MTAB-2332	ftp://ftp.ebi.ac.uk/pub/databases/microarray/data/experiment/MTAB/E-MTAB-2332/E-MTAB-2332.processed.1.zip	Selection of a subset of high quality SNPs for haplotype reconstruction	markers_selected_for_Rn50.txt	ArrayExpress	E-MTAB-2332	https://www.ebi.ac.uk/arrayexpress/experiments/E-MTAB-2332/files/	Haplotype reconstruction in the outbred rats	Haplotype reconstruction with HAPPY	haplotype_dosages_Rnor50.tar.gz	figshare	http://dx.doi.org/10.6084/m9.figshare.943485_D6	Correspondence with IDs used elsewhere in this study can be found in Table 6	HS.hdf5	ArrayExpress	E-MTAB-2332	https://www.ebi.ac.uk/arrayexpress/experiments/E-MTAB-2332/files/	this data resource also contains genotype information imputed from haplotype_dosages.Rnor50.tar.gz and merge_factors.Rdata using the Rn50 R. norvegicus assembly
Outbred1129	no	Affymetrix RATDIV SNP array	DNA extraction and genotyping	Genotyping103	W0C_RAT_10jan11.CEL	ArrayExpress	E-MTAB-2332	ftp://ftp.ebi.ac.uk/pub/databases/microarray/data/experiment/MTAB/E-MTAB-2332/E-MTAB-2332.raw.13.zip	Genotype calling	E-MTAB-2332.processed.1.zip	ArrayExpress	E-MTAB-2332	ftp://ftp.ebi.ac.uk/pub/databases/microarray/data/experiment/MTAB/E-MTAB-2332/E-MTAB-2332.processed.1.zip	Selection of a subset of high quality SNPs for haplotype reconstruction	markers_selected_for_Rn50.txt	ArrayExpress	E-MTAB-2332	https://www.ebi.ac.uk/arrayexpress/experiments/E-MTAB-2332/files/	Haplotype reconstruction in the outbred rats	Haplotype reconstruction with HAPPY	haplotype_dosages_Rnor50.tar.gz	figshare	http://dx.doi.org/10.6084/m9.figshare.943485_D6	Correspondence with IDs used elsewhere in this study can be found in Table 6	HS.hdf5	ArrayExpress	E-MTAB-2332	https://www.ebi.ac.uk/arrayexpress/experiments/E-MTAB-2332/files/	this data resource also contains genotype information imputed from haplotype_dosages.Rnor50.tar.gz and merge_factors.Rdata using the Rn50 R. norvegicus assembly
Outbred113	no	Affymetrix RATDIV SNP array	DNA extraction and genotyping	Genotyping104	V84_RAT_21jul10.CEL	ArrayExpress	E-MTAB-2332	ftp://ftp.ebi.ac.uk/pub/databases/microarray/data/experiment/MTAB/E-MTAB-2332/E-MTAB-2332.raw.14.zip	Genotype calling	E-MTAB-2332.processed.1.zip	ArrayExpress	E-MTAB-2332	ftp://ftp.ebi.ac.uk/pub/databases/microarray/data/experiment/MTAB/E-MTAB-2332/E-MTAB-2332.processed.1.zip	Selection of a subset of high quality SNPs for haplotype reconstruction	markers_selected_for_Rn50.txt	ArrayExpress	E-MTAB-2332	https://www.ebi.ac.uk/arrayexpress/experiments/E-MTAB-2332/files/	Haplotype reconstruction in the outbred rats	Haplotype reconstruction with HAPPY	haplotype_dosages_Rnor50.tar.gz	figshare	http://dx.doi.org/10.6084/m9.figshare.943485_D6	Correspondence with IDs used elsewhere in this study can be found in Table 6	HS.hdf5	ArrayExpress	E-MTAB-2332	https://www.ebi.ac.uk/arrayexpress/experiments/E-MTAB-2332/files/	this data resource also contains genotype information imputed from haplotype_dosages.Rnor50.tar.gz and merge_factors.Rdata using the Rn50 R. norvegicus assembly
Outbred1130	no	Affymetrix RATDIV SNP array	DNA extraction and genotyping	Genotyping105	W0D_RAT_10jan11.CEL	ArrayExpress	E-MTAB-2332	ftp://ftp.ebi.ac.uk/pub/databases/microarray/data/experiment/MTAB/E-MTAB-2332/E-MTAB-2332.raw.14.zip	Genotype calling	E-MTAB-2332.processed.1.zip	ArrayExpress	E-MTAB-2332	ftp://ftp.ebi.ac.uk/pub/databases/microarray/data/experiment/MTAB/E-MTAB-2332/E-MTAB-2332.processed.1.zip	Selection of a subset of high quality SNPs for haplotype reconstruction	markers_selected_for_Rn50.txt	ArrayExpress	E-MTAB-2332	https://www.ebi.ac.uk/arrayexpress/experiments/E-MTAB-2332/files/	Haplotype reconstruction in the outbred rats	Haplotype reconstruction with HAPPY	haplotype_dosages_Rnor50.tar.gz	figshare	http://dx.doi.org/10.6084/m9.figshare.943485_D6	Correspondence with IDs used elsewhere in this study can be found in Table 6	HS.hdf5	ArrayExpress	E-MTAB-2332	https://www.ebi.ac.uk/arrayexpress/experiments/E-MTAB-2332/files/	this data resource also contains genotype information imputed from haplotype_dosages.Rnor50.tar.gz and merge_factors.Rdata using the Rn50 R. norvegicus assembly
Outbred1131	no	Affymetrix RATDIV SNP array	DNA extraction and genotyping	Genotyping106	W0E_RAT_10jan11.CEL	ArrayExpress	E-MTAB-2332	ftp://ftp.ebi.ac.uk/pub/databases/microarray/data/experiment/MTAB/E-MTAB-2332/E-MTAB-2332.raw.14.zip	Genotype calling	E-MTAB-2332.processed.1.zip	ArrayExpress	E-MTAB-2332	ftp://ftp.ebi.ac.uk/pub/databases/microarray/data/experiment/MTAB/E-MTAB-2332/E-MTAB-2332.processed.1.zip	Selection of a subset of high quality SNPs for haplotype reconstruction	markers_selected_for_Rn50.txt	ArrayExpress	E-MTAB-2332	https://www.ebi.ac.uk/arrayexpress/experiments/E-MTAB-2332/files/	Haplotype reconstruction in the outbred rats	Haplotype reconstruction with HAPPY	haplotype_dosages_Rnor50.tar.gz	figshare	http://dx.doi.org/10.6084/m9.figshare.943485_D6	Correspondence with IDs used elsewhere in this study can be found in Table 6	HS.hdf5	ArrayExpress	E-MTAB-2332	https://www.ebi.ac.uk/arrayexpress/experiments/E-MTAB-2332/files/	this data resource also contains genotype information imputed from haplotype_dosages.Rnor50.tar.gz and merge_factors.Rdata using the Rn50 R. norvegicus assembly
Outbred1132	no	Affymetrix RATDIV SNP array	DNA extraction and genotyping	Genotyping107	W0F_RAT_10jan11.CEL	ArrayExpress	E-MTAB-2332	ftp://ftp.ebi.ac.uk/pub/databases/microarray/data/experiment/MTAB/E-MTAB-2332/E-MTAB-2332.raw.14.zip	Genotype calling	E-MTAB-2332.processed.1.zip	ArrayExpress	E-MTAB-2332	ftp://ftp.ebi.ac.uk/pub/databases/microarray/data/experiment/MTAB/E-MTAB-2332/E-MTAB-2332.processed.1.zip	Selection of a subset of high quality SNPs for haplotype reconstruction	markers_selected_for_Rn50.txt	ArrayExpress	E-MTAB-2332	https://www.ebi.ac.uk/arrayexpress/experiments/E-MTAB-2332/files/	Haplotype reconstruction in the outbred rats	Haplotype reconstruction with HAPPY	haplotype_dosages_Rnor50.tar.gz	figshare	http://dx.doi.org/10.6084/m9.figshare.943485_D6	Correspondence with IDs used elsewhere in this study can be found in Table 6	HS.hdf5	ArrayExpress	E-MTAB-2332	https://www.ebi.ac.uk/arrayexpress/experiments/E-MTAB-2332/files/	this data resource also contains genotype information imputed from haplotype_dosages.Rnor50.tar.gz and merge_factors.Rdata using the Rn50 R. norvegicus assembly
Outbred1138	no	Affymetrix RATDIV SNP array	DNA extraction and genotyping	Genotyping108	W0L_RAT_11jan11.CEL	ArrayExpress	E-MTAB-2332	ftp://ftp.ebi.ac.uk/pub/databases/microarray/data/experiment/MTAB/E-MTAB-2332/E-MTAB-2332.raw.14.zip	Genotype calling	E-MTAB-2332.processed.1.zip	ArrayExpress	E-MTAB-2332	ftp://ftp.ebi.ac.uk/pub/databases/microarray/data/experiment/MTAB/E-MTAB-2332/E-MTAB-2332.processed.1.zip	Selection of a subset of high quality SNPs for haplotype reconstruction	markers_selected_for_Rn50.txt	ArrayExpress	E-MTAB-2332	https://www.ebi.ac.uk/arrayexpress/experiments/E-MTAB-2332/files/	Haplotype reconstruction in the outbred rats	Haplotype reconstruction with HAPPY	haplotype_dosages_Rnor50.tar.gz	figshare	http://dx.doi.org/10.6084/m9.figshare.943485_D6	Correspondence with IDs used elsewhere in this study can be found in Table 6	HS.hdf5	ArrayExpress	E-MTAB-2332	https://www.ebi.ac.uk/arrayexpress/experiments/E-MTAB-2332/files/	this data resource also contains genotype information imputed from haplotype_dosages.Rnor50.tar.gz and merge_factors.Rdata using the Rn50 R. norvegicus assembly
Outbred1139	no	Affymetrix RATDIV SNP array	DNA extraction and genotyping	Genotyping109	W0M_RAT_11jan11.CEL	ArrayExpress	E-MTAB-2332	ftp://ftp.ebi.ac.uk/pub/databases/microarray/data/experiment/MTAB/E-MTAB-2332/E-MTAB-2332.raw.14.zip	Genotype calling	E-MTAB-2332.processed.1.zip	ArrayExpress	E-MTAB-2332	ftp://ftp.ebi.ac.uk/pub/databases/microarray/data/experiment/MTAB/E-MTAB-2332/E-MTAB-2332.processed.1.zip	Selection of a subset of high quality SNPs for haplotype reconstruction	markers_selected_for_Rn50.txt	ArrayExpress	E-MTAB-2332	https://www.ebi.ac.uk/arrayexpress/experiments/E-MTAB-2332/files/	Haplotype reconstruction in the outbred rats	Haplotype reconstruction with HAPPY	haplotype_dosages_Rnor50.tar.gz	figshare	http://dx.doi.org/10.6084/m9.figshare.943485_D6	Correspondence with IDs used elsewhere in this study can be found in Table 6	HS.hdf5	ArrayExpress	E-MTAB-2332	https://www.ebi.ac.uk/arrayexpress/experiments/E-MTAB-2332/files/	this data resource also contains genotype information imputed from haplotype_dosages.Rnor50.tar.gz and merge_factors.Rdata using the Rn50 R. norvegicus assembly
Outbred114	no	Affymetrix RATDIV SNP array	DNA extraction and genotyping	Genotyping110	V85_RAT_02aug10.CEL	ArrayExpress	E-MTAB-2332	ftp://ftp.ebi.ac.uk/pub/databases/microarray/data/experiment/MTAB/E-MTAB-2332/E-MTAB-2332.raw.14.zip	Genotype calling	E-MTAB-2332.processed.1.zip	ArrayExpress	E-MTAB-2332	ftp://ftp.ebi.ac.uk/pub/databases/microarray/data/experiment/MTAB/E-MTAB-2332/E-MTAB-2332.processed.1.zip	Selection of a subset of high quality SNPs for haplotype reconstruction	markers_selected_for_Rn50.txt	ArrayExpress	E-MTAB-2332	https://www.ebi.ac.uk/arrayexpress/experiments/E-MTAB-2332/files/	Haplotype reconstruction in the outbred rats	Haplotype reconstruction with HAPPY	haplotype_dosages_Rnor50.tar.gz	figshare	http://dx.doi.org/10.6084/m9.figshare.943485_D6	Correspondence with IDs used elsewhere in this study can be found in Table 6	HS.hdf5	ArrayExpress	E-MTAB-2332	https://www.ebi.ac.uk/arrayexpress/experiments/E-MTAB-2332/files/	this data resource also contains genotype information imputed from haplotype_dosages.Rnor50.tar.gz and merge_factors.Rdata using the Rn50 R. norvegicus assembly
Outbred1140	no	Affymetrix RATDIV SNP array	DNA extraction and genotyping	Genotyping111	W0N_RAT_11jan11.CEL	ArrayExpress	E-MTAB-2332	ftp://ftp.ebi.ac.uk/pub/databases/microarray/data/experiment/MTAB/E-MTAB-2332/E-MTAB-2332.raw.14.zip	Genotype calling	E-MTAB-2332.processed.1.zip	ArrayExpress	E-MTAB-2332	ftp://ftp.ebi.ac.uk/pub/databases/microarray/data/experiment/MTAB/E-MTAB-2332/E-MTAB-2332.processed.1.zip	Selection of a subset of high quality SNPs for haplotype reconstruction	markers_selected_for_Rn50.txt	ArrayExpress	E-MTAB-2332	https://www.ebi.ac.uk/arrayexpress/experiments/E-MTAB-2332/files/	Haplotype reconstruction in the outbred rats	Haplotype reconstruction with HAPPY	haplotype_dosages_Rnor50.tar.gz	figshare	http://dx.doi.org/10.6084/m9.figshare.943485_D6	Correspondence with IDs used elsewhere in this study can be found in Table 6	HS.hdf5	ArrayExpress	E-MTAB-2332	https://www.ebi.ac.uk/arrayexpress/experiments/E-MTAB-2332/files/	this data resource also contains genotype information imputed from haplotype_dosages.Rnor50.tar.gz and merge_factors.Rdata using the Rn50 R. norvegicus assembly
Outbred1141	no	Affymetrix RATDIV SNP array	DNA extraction and genotyping	Genotyping112	W0O_RAT_11jan11.CEL	ArrayExpress	E-MTAB-2332	ftp://ftp.ebi.ac.uk/pub/databases/microarray/data/experiment/MTAB/E-MTAB-2332/E-MTAB-2332.raw.15.zip	Genotype calling	E-MTAB-2332.processed.1.zip	ArrayExpress	E-MTAB-2332	ftp://ftp.ebi.ac.uk/pub/databases/microarray/data/experiment/MTAB/E-MTAB-2332/E-MTAB-2332.processed.1.zip	Selection of a subset of high quality SNPs for haplotype reconstruction	markers_selected_for_Rn50.txt	ArrayExpress	E-MTAB-2332	https://www.ebi.ac.uk/arrayexpress/experiments/E-MTAB-2332/files/	Haplotype reconstruction in the outbred rats	Haplotype reconstruction with HAPPY	haplotype_dosages_Rnor50.tar.gz	figshare	http://dx.doi.org/10.6084/m9.figshare.943485_D6	Correspondence with IDs used elsewhere in this study can be found in Table 6	HS.hdf5	ArrayExpress	E-MTAB-2332	https://www.ebi.ac.uk/arrayexpress/experiments/E-MTAB-2332/files/	this data resource also contains genotype information imputed from haplotype_dosages.Rnor50.tar.gz and merge_factors.Rdata using the Rn50 R. norvegicus assembly
Outbred1142	no	Affymetrix RATDIV SNP array	DNA extraction and genotyping	Genotyping113	W0P_RAT_10jan11.CEL	ArrayExpress	E-MTAB-2332	ftp://ftp.ebi.ac.uk/pub/databases/microarray/data/experiment/MTAB/E-MTAB-2332/E-MTAB-2332.raw.15.zip	Genotype calling	E-MTAB-2332.processed.1.zip	ArrayExpress	E-MTAB-2332	ftp://ftp.ebi.ac.uk/pub/databases/microarray/data/experiment/MTAB/E-MTAB-2332/E-MTAB-2332.processed.1.zip	Selection of a subset of high quality SNPs for haplotype reconstruction	markers_selected_for_Rn50.txt	ArrayExpress	E-MTAB-2332	https://www.ebi.ac.uk/arrayexpress/experiments/E-MTAB-2332/files/	Haplotype reconstruction in the outbred rats	Haplotype reconstruction with HAPPY	haplotype_dosages_Rnor50.tar.gz	figshare	http://dx.doi.org/10.6084/m9.figshare.943485_D6	Correspondence with IDs used elsewhere in this study can be found in Table 6	HS.hdf5	ArrayExpress	E-MTAB-2332	https://www.ebi.ac.uk/arrayexpress/experiments/E-MTAB-2332/files/	this data resource also contains genotype information imputed from haplotype_dosages.Rnor50.tar.gz and merge_factors.Rdata using the Rn50 R. norvegicus assembly
Outbred1143	no	Affymetrix RATDIV SNP array	DNA extraction and genotyping	Genotyping114	W0Q_RAT_10jan11.CEL	ArrayExpress	E-MTAB-2332	ftp://ftp.ebi.ac.uk/pub/databases/microarray/data/experiment/MTAB/E-MTAB-2332/E-MTAB-2332.raw.15.zip	Genotype calling	E-MTAB-2332.processed.1.zip	ArrayExpress	E-MTAB-2332	ftp://ftp.ebi.ac.uk/pub/databases/microarray/data/experiment/MTAB/E-MTAB-2332/E-MTAB-2332.processed.1.zip	Selection of a subset of high quality SNPs for haplotype reconstruction	markers_selected_for_Rn50.txt	ArrayExpress	E-MTAB-2332	https://www.ebi.ac.uk/arrayexpress/experiments/E-MTAB-2332/files/	Haplotype reconstruction in the outbred rats	Haplotype reconstruction with HAPPY	haplotype_dosages_Rnor50.tar.gz	figshare	http://dx.doi.org/10.6084/m9.figshare.943485_D6	Correspondence with IDs used elsewhere in this study can be found in Table 6	HS.hdf5	ArrayExpress	E-MTAB-2332	https://www.ebi.ac.uk/arrayexpress/experiments/E-MTAB-2332/files/	this data resource also contains genotype information imputed from haplotype_dosages.Rnor50.tar.gz and merge_factors.Rdata using the Rn50 R. norvegicus assembly
Outbred1144	no	Affymetrix RATDIV SNP array	DNA extraction and genotyping	Genotyping115	W0R_RAT_10jan11.CEL	ArrayExpress	E-MTAB-2332	ftp://ftp.ebi.ac.uk/pub/databases/microarray/data/experiment/MTAB/E-MTAB-2332/E-MTAB-2332.raw.15.zip	Genotype calling	E-MTAB-2332.processed.1.zip	ArrayExpress	E-MTAB-2332	ftp://ftp.ebi.ac.uk/pub/databases/microarray/data/experiment/MTAB/E-MTAB-2332/E-MTAB-2332.processed.1.zip	Selection of a subset of high quality SNPs for haplotype reconstruction	markers_selected_for_Rn50.txt	ArrayExpress	E-MTAB-2332	https://www.ebi.ac.uk/arrayexpress/experiments/E-MTAB-2332/files/	Haplotype reconstruction in the outbred rats	Haplotype reconstruction with HAPPY	haplotype_dosages_Rnor50.tar.gz	figshare	http://dx.doi.org/10.6084/m9.figshare.943485_D6	Correspondence with IDs used elsewhere in this study can be found in Table 6	HS.hdf5	ArrayExpress	E-MTAB-2332	https://www.ebi.ac.uk/arrayexpress/experiments/E-MTAB-2332/files/	this data resource also contains genotype information imputed from haplotype_dosages.Rnor50.tar.gz and merge_factors.Rdata using the Rn50 R. norvegicus assembly
Outbred1145	no	Affymetrix RATDIV SNP array	DNA extraction and genotyping	Genotyping116	W0S_RAT_10jan11.CEL	ArrayExpress	E-MTAB-2332	ftp://ftp.ebi.ac.uk/pub/databases/microarray/data/experiment/MTAB/E-MTAB-2332/E-MTAB-2332.raw.15.zip	Genotype calling	E-MTAB-2332.processed.1.zip	ArrayExpress	E-MTAB-2332	ftp://ftp.ebi.ac.uk/pub/databases/microarray/data/experiment/MTAB/E-MTAB-2332/E-MTAB-2332.processed.1.zip	Selection of a subset of high quality SNPs for haplotype reconstruction	markers_selected_for_Rn50.txt	ArrayExpress	E-MTAB-2332	https://www.ebi.ac.uk/arrayexpress/experiments/E-MTAB-2332/files/	Haplotype reconstruction in the outbred rats	Haplotype reconstruction with HAPPY	haplotype_dosages_Rnor50.tar.gz	figshare	http://dx.doi.org/10.6084/m9.figshare.943485_D6	Correspondence with IDs used elsewhere in this study can be found in Table 6	HS.hdf5	ArrayExpress	E-MTAB-2332	https://www.ebi.ac.uk/arrayexpress/experiments/E-MTAB-2332/files/	this data resource also contains genotype information imputed from haplotype_dosages.Rnor50.tar.gz and merge_factors.Rdata using the Rn50 R. norvegicus assembly
Outbred1146	no	Affymetrix RATDIV SNP array	DNA extraction and genotyping	Genotyping117	W0T_RAT_11jan11.CEL	ArrayExpress	E-MTAB-2332	ftp://ftp.ebi.ac.uk/pub/databases/microarray/data/experiment/MTAB/E-MTAB-2332/E-MTAB-2332.raw.15.zip	Genotype calling	E-MTAB-2332.processed.1.zip	ArrayExpress	E-MTAB-2332	ftp://ftp.ebi.ac.uk/pub/databases/microarray/data/experiment/MTAB/E-MTAB-2332/E-MTAB-2332.processed.1.zip	Selection of a subset of high quality SNPs for haplotype reconstruction	markers_selected_for_Rn50.txt	ArrayExpress	E-MTAB-2332	https://www.ebi.ac.uk/arrayexpress/experiments/E-MTAB-2332/files/	Haplotype reconstruction in the outbred rats	Haplotype reconstruction with HAPPY	haplotype_dosages_Rnor50.tar.gz	figshare	http://dx.doi.org/10.6084/m9.figshare.943485_D6	Correspondence with IDs used elsewhere in this study can be found in Table 6	HS.hdf5	ArrayExpress	E-MTAB-2332	https://www.ebi.ac.uk/arrayexpress/experiments/E-MTAB-2332/files/	this data resource also contains genotype information imputed from haplotype_dosages.Rnor50.tar.gz and merge_factors.Rdata using the Rn50 R. norvegicus assembly
Outbred1147	no	Affymetrix RATDIV SNP array	DNA extraction and genotyping	Genotyping118	W0U_RAT_11jan11.CEL	ArrayExpress	E-MTAB-2332	ftp://ftp.ebi.ac.uk/pub/databases/microarray/data/experiment/MTAB/E-MTAB-2332/E-MTAB-2332.raw.15.zip	Genotype calling	E-MTAB-2332.processed.1.zip	ArrayExpress	E-MTAB-2332	ftp://ftp.ebi.ac.uk/pub/databases/microarray/data/experiment/MTAB/E-MTAB-2332/E-MTAB-2332.processed.1.zip	Selection of a subset of high quality SNPs for haplotype reconstruction	markers_selected_for_Rn50.txt	ArrayExpress	E-MTAB-2332	https://www.ebi.ac.uk/arrayexpress/experiments/E-MTAB-2332/files/	Haplotype reconstruction in the outbred rats	Haplotype reconstruction with HAPPY	haplotype_dosages_Rnor50.tar.gz	figshare	http://dx.doi.org/10.6084/m9.figshare.943485_D6	Correspondence with IDs used elsewhere in this study can be found in Table 6	HS.hdf5	ArrayExpress	E-MTAB-2332	https://www.ebi.ac.uk/arrayexpress/experiments/E-MTAB-2332/files/	this data resource also contains genotype information imputed from haplotype_dosages.Rnor50.tar.gz and merge_factors.Rdata using the Rn50 R. norvegicus assembly
Outbred1148	no	Affymetrix RATDIV SNP array	DNA extraction and genotyping	Genotyping119	W0V_RAT_11jan11.CEL	ArrayExpress	E-MTAB-2332	ftp://ftp.ebi.ac.uk/pub/databases/microarray/data/experiment/MTAB/E-MTAB-2332/E-MTAB-2332.raw.15.zip	Genotype calling	E-MTAB-2332.processed.1.zip	ArrayExpress	E-MTAB-2332	ftp://ftp.ebi.ac.uk/pub/databases/microarray/data/experiment/MTAB/E-MTAB-2332/E-MTAB-2332.processed.1.zip	Selection of a subset of high quality SNPs for haplotype reconstruction	markers_selected_for_Rn50.txt	ArrayExpress	E-MTAB-2332	https://www.ebi.ac.uk/arrayexpress/experiments/E-MTAB-2332/files/	Haplotype reconstruction in the outbred rats	Haplotype reconstruction with HAPPY	haplotype_dosages_Rnor50.tar.gz	figshare	http://dx.doi.org/10.6084/m9.figshare.943485_D6	Correspondence with IDs used elsewhere in this study can be found in Table 6	HS.hdf5	ArrayExpress	E-MTAB-2332	https://www.ebi.ac.uk/arrayexpress/experiments/E-MTAB-2332/files/	this data resource also contains genotype information imputed from haplotype_dosages.Rnor50.tar.gz and merge_factors.Rdata using the Rn50 R. norvegicus assembly
Outbred1149	no	Affymetrix RATDIV SNP array	DNA extraction and genotyping	Genotyping120	W0W_RAT_11jan11.CEL	ArrayExpress	E-MTAB-2332	ftp://ftp.ebi.ac.uk/pub/databases/microarray/data/experiment/MTAB/E-MTAB-2332/E-MTAB-2332.raw.16.zip	Genotype calling	E-MTAB-2332.processed.1.zip	ArrayExpress	E-MTAB-2332	ftp://ftp.ebi.ac.uk/pub/databases/microarray/data/experiment/MTAB/E-MTAB-2332/E-MTAB-2332.processed.1.zip	Selection of a subset of high quality SNPs for haplotype reconstruction	markers_selected_for_Rn50.txt	ArrayExpress	E-MTAB-2332	https://www.ebi.ac.uk/arrayexpress/experiments/E-MTAB-2332/files/	Haplotype reconstruction in the outbred rats	Haplotype reconstruction with HAPPY	haplotype_dosages_Rnor50.tar.gz	figshare	http://dx.doi.org/10.6084/m9.figshare.943485_D6	Correspondence with IDs used elsewhere in this study can be found in Table 6	HS.hdf5	ArrayExpress	E-MTAB-2332	https://www.ebi.ac.uk/arrayexpress/experiments/E-MTAB-2332/files/	this data resource also contains genotype information imputed from haplotype_dosages.Rnor50.tar.gz and merge_factors.Rdata using the Rn50 R. norvegicus assembly
Outbred115	no	Affymetrix RATDIV SNP array	DNA extraction and genotyping	Genotyping121	V86_RAT_28jul10.CEL	ArrayExpress	E-MTAB-2332	ftp://ftp.ebi.ac.uk/pub/databases/microarray/data/experiment/MTAB/E-MTAB-2332/E-MTAB-2332.raw.16.zip	Genotype calling	E-MTAB-2332.processed.1.zip	ArrayExpress	E-MTAB-2332	ftp://ftp.ebi.ac.uk/pub/databases/microarray/data/experiment/MTAB/E-MTAB-2332/E-MTAB-2332.processed.1.zip	Selection of a subset of high quality SNPs for haplotype reconstruction	markers_selected_for_Rn50.txt	ArrayExpress	E-MTAB-2332	https://www.ebi.ac.uk/arrayexpress/experiments/E-MTAB-2332/files/	Haplotype reconstruction in the outbred rats	Haplotype reconstruction with HAPPY	haplotype_dosages_Rnor50.tar.gz	figshare	http://dx.doi.org/10.6084/m9.figshare.943485_D6	Correspondence with IDs used elsewhere in this study can be found in Table 6	HS.hdf5	ArrayExpress	E-MTAB-2332	https://www.ebi.ac.uk/arrayexpress/experiments/E-MTAB-2332/files/	this data resource also contains genotype information imputed from haplotype_dosages.Rnor50.tar.gz and merge_factors.Rdata using the Rn50 R. norvegicus assembly
Outbred1150	no	Affymetrix RATDIV SNP array	DNA extraction and genotyping	Genotyping122	W0X_RAT_10jan11.CEL	ArrayExpress	E-MTAB-2332	ftp://ftp.ebi.ac.uk/pub/databases/microarray/data/experiment/MTAB/E-MTAB-2332/E-MTAB-2332.raw.16.zip	Genotype calling	E-MTAB-2332.processed.1.zip	ArrayExpress	E-MTAB-2332	ftp://ftp.ebi.ac.uk/pub/databases/microarray/data/experiment/MTAB/E-MTAB-2332/E-MTAB-2332.processed.1.zip	Selection of a subset of high quality SNPs for haplotype reconstruction	markers_selected_for_Rn50.txt	ArrayExpress	E-MTAB-2332	https://www.ebi.ac.uk/arrayexpress/experiments/E-MTAB-2332/files/	Haplotype reconstruction in the outbred rats	Haplotype reconstruction with HAPPY	haplotype_dosages_Rnor50.tar.gz	figshare	http://dx.doi.org/10.6084/m9.figshare.943485_D6	Correspondence with IDs used elsewhere in this study can be found in Table 6	HS.hdf5	ArrayExpress	E-MTAB-2332	https://www.ebi.ac.uk/arrayexpress/experiments/E-MTAB-2332/files/	this data resource also contains genotype information imputed from haplotype_dosages.Rnor50.tar.gz and merge_factors.Rdata using the Rn50 R. norvegicus assembly
Outbred1151	no	Affymetrix RATDIV SNP array	DNA extraction and genotyping	Genotyping123	W0Y_RAT_10jan11.CEL	ArrayExpress	E-MTAB-2332	ftp://ftp.ebi.ac.uk/pub/databases/microarray/data/experiment/MTAB/E-MTAB-2332/E-MTAB-2332.raw.16.zip	Genotype calling	E-MTAB-2332.processed.1.zip	ArrayExpress	E-MTAB-2332	ftp://ftp.ebi.ac.uk/pub/databases/microarray/data/experiment/MTAB/E-MTAB-2332/E-MTAB-2332.processed.1.zip	Selection of a subset of high quality SNPs for haplotype reconstruction	markers_selected_for_Rn50.txt	ArrayExpress	E-MTAB-2332	https://www.ebi.ac.uk/arrayexpress/experiments/E-MTAB-2332/files/	Haplotype reconstruction in the outbred rats	Haplotype reconstruction with HAPPY	haplotype_dosages_Rnor50.tar.gz	figshare	http://dx.doi.org/10.6084/m9.figshare.943485_D6	Correspondence with IDs used elsewhere in this study can be found in Table 6	HS.hdf5	ArrayExpress	E-MTAB-2332	https://www.ebi.ac.uk/arrayexpress/experiments/E-MTAB-2332/files/	this data resource also contains genotype information imputed from haplotype_dosages.Rnor50.tar.gz and merge_factors.Rdata using the Rn50 R. norvegicus assembly
Outbred1152	no	Affymetrix RATDIV SNP array	DNA extraction and genotyping	Genotyping124	W0Z_RAT_10jan11.CEL	ArrayExpress	E-MTAB-2332	ftp://ftp.ebi.ac.uk/pub/databases/microarray/data/experiment/MTAB/E-MTAB-2332/E-MTAB-2332.raw.16.zip	Genotype calling	E-MTAB-2332.processed.1.zip	ArrayExpress	E-MTAB-2332	ftp://ftp.ebi.ac.uk/pub/databases/microarray/data/experiment/MTAB/E-MTAB-2332/E-MTAB-2332.processed.1.zip	Selection of a subset of high quality SNPs for haplotype reconstruction	markers_selected_for_Rn50.txt	ArrayExpress	E-MTAB-2332	https://www.ebi.ac.uk/arrayexpress/experiments/E-MTAB-2332/files/	Haplotype reconstruction in the outbred rats	Haplotype reconstruction with HAPPY	haplotype_dosages_Rnor50.tar.gz	figshare	http://dx.doi.org/10.6084/m9.figshare.943485_D6	Correspondence with IDs used elsewhere in this study can be found in Table 6	HS.hdf5	ArrayExpress	E-MTAB-2332	https://www.ebi.ac.uk/arrayexpress/experiments/E-MTAB-2332/files/	this data resource also contains genotype information imputed from haplotype_dosages.Rnor50.tar.gz and merge_factors.Rdata using the Rn50 R. norvegicus assembly
Outbred1153	no	Affymetrix RATDIV SNP array	DNA extraction and genotyping	Genotyping125	W10_RAT_10jan11.CEL	ArrayExpress	E-MTAB-2332	ftp://ftp.ebi.ac.uk/pub/databases/microarray/data/experiment/MTAB/E-MTAB-2332/E-MTAB-2332.raw.16.zip	Genotype calling	E-MTAB-2332.processed.1.zip	ArrayExpress	E-MTAB-2332	ftp://ftp.ebi.ac.uk/pub/databases/microarray/data/experiment/MTAB/E-MTAB-2332/E-MTAB-2332.processed.1.zip	Selection of a subset of high quality SNPs for haplotype reconstruction	markers_selected_for_Rn50.txt	ArrayExpress	E-MTAB-2332	https://www.ebi.ac.uk/arrayexpress/experiments/E-MTAB-2332/files/	Haplotype reconstruction in the outbred rats	Haplotype reconstruction with HAPPY	haplotype_dosages_Rnor50.tar.gz	figshare	http://dx.doi.org/10.6084/m9.figshare.943485_D6	Correspondence with IDs used elsewhere in this study can be found in Table 6	HS.hdf5	ArrayExpress	E-MTAB-2332	https://www.ebi.ac.uk/arrayexpress/experiments/E-MTAB-2332/files/	this data resource also contains genotype information imputed from haplotype_dosages.Rnor50.tar.gz and merge_factors.Rdata using the Rn50 R. norvegicus assembly
Outbred1154	no	Affymetrix RATDIV SNP array	DNA extraction and genotyping	Genotyping126	W11_RAT_11jan11.CEL	ArrayExpress	E-MTAB-2332	ftp://ftp.ebi.ac.uk/pub/databases/microarray/data/experiment/MTAB/E-MTAB-2332/E-MTAB-2332.raw.16.zip	Genotype calling	E-MTAB-2332.processed.1.zip	ArrayExpress	E-MTAB-2332	ftp://ftp.ebi.ac.uk/pub/databases/microarray/data/experiment/MTAB/E-MTAB-2332/E-MTAB-2332.processed.1.zip	Selection of a subset of high quality SNPs for haplotype reconstruction	markers_selected_for_Rn50.txt	ArrayExpress	E-MTAB-2332	https://www.ebi.ac.uk/arrayexpress/experiments/E-MTAB-2332/files/	Haplotype reconstruction in the outbred rats	Haplotype reconstruction with HAPPY	haplotype_dosages_Rnor50.tar.gz	figshare	http://dx.doi.org/10.6084/m9.figshare.943485_D6	Correspondence with IDs used elsewhere in this study can be found in Table 6	HS.hdf5	ArrayExpress	E-MTAB-2332	https://www.ebi.ac.uk/arrayexpress/experiments/E-MTAB-2332/files/	this data resource also contains genotype information imputed from haplotype_dosages.Rnor50.tar.gz and merge_factors.Rdata using the Rn50 R. norvegicus assembly
Outbred1156	no	Affymetrix RATDIV SNP array	DNA extraction and genotyping	Genotyping127	RATDIV_BA_1156_B05Plate31.CEL	ArrayExpress	E-MTAB-2332	ftp://ftp.ebi.ac.uk/pub/databases/microarray/data/experiment/MTAB/E-MTAB-2332/E-MTAB-2332.raw.16.zip	Genotype calling	E-MTAB-2332.processed.1.zip	ArrayExpress	E-MTAB-2332	ftp://ftp.ebi.ac.uk/pub/databases/microarray/data/experiment/MTAB/E-MTAB-2332/E-MTAB-2332.processed.1.zip	Selection of a subset of high quality SNPs for haplotype reconstruction	markers_selected_for_Rn50.txt	ArrayExpress	E-MTAB-2332	https://www.ebi.ac.uk/arrayexpress/experiments/E-MTAB-2332/files/	Haplotype reconstruction in the outbred rats	Haplotype reconstruction with HAPPY	haplotype_dosages_Rnor50.tar.gz	figshare	http://dx.doi.org/10.6084/m9.figshare.943485_D6	Correspondence with IDs used elsewhere in this study can be found in Table 6	HS.hdf5	ArrayExpress	E-MTAB-2332	https://www.ebi.ac.uk/arrayexpress/experiments/E-MTAB-2332/files/	this data resource also contains genotype information imputed from haplotype_dosages.Rnor50.tar.gz and merge_factors.Rdata using the Rn50 R. norvegicus assembly
Outbred1158	no	Affymetrix RATDIV SNP array	DNA extraction and genotyping	Genotyping128	RATDIV_BA_1158_B06Plate31.CEL	ArrayExpress	E-MTAB-2332	ftp://ftp.ebi.ac.uk/pub/databases/microarray/data/experiment/MTAB/E-MTAB-2332/E-MTAB-2332.raw.17.zip	Genotype calling	E-MTAB-2332.processed.1.zip	ArrayExpress	E-MTAB-2332	ftp://ftp.ebi.ac.uk/pub/databases/microarray/data/experiment/MTAB/E-MTAB-2332/E-MTAB-2332.processed.1.zip	Selection of a subset of high quality SNPs for haplotype reconstruction	markers_selected_for_Rn50.txt	ArrayExpress	E-MTAB-2332	https://www.ebi.ac.uk/arrayexpress/experiments/E-MTAB-2332/files/	Haplotype reconstruction in the outbred rats	Haplotype reconstruction with HAPPY	haplotype_dosages_Rnor50.tar.gz	figshare	http://dx.doi.org/10.6084/m9.figshare.943485_D6	Correspondence with IDs used elsewhere in this study can be found in Table 6	HS.hdf5	ArrayExpress	E-MTAB-2332	https://www.ebi.ac.uk/arrayexpress/experiments/E-MTAB-2332/files/	this data resource also contains genotype information imputed from haplotype_dosages.Rnor50.tar.gz and merge_factors.Rdata using the Rn50 R. norvegicus assembly
Outbred1159	no	Affymetrix RATDIV SNP array	DNA extraction and genotyping	Genotyping129	W16_RAT_11jan11.CEL	ArrayExpress	E-MTAB-2332	ftp://ftp.ebi.ac.uk/pub/databases/microarray/data/experiment/MTAB/E-MTAB-2332/E-MTAB-2332.raw.17.zip	Genotype calling	E-MTAB-2332.processed.1.zip	ArrayExpress	E-MTAB-2332	ftp://ftp.ebi.ac.uk/pub/databases/microarray/data/experiment/MTAB/E-MTAB-2332/E-MTAB-2332.processed.1.zip	Selection of a subset of high quality SNPs for haplotype reconstruction	markers_selected_for_Rn50.txt	ArrayExpress	E-MTAB-2332	https://www.ebi.ac.uk/arrayexpress/experiments/E-MTAB-2332/files/	Haplotype reconstruction in the outbred rats	Haplotype reconstruction with HAPPY	haplotype_dosages_Rnor50.tar.gz	figshare	http://dx.doi.org/10.6084/m9.figshare.943485_D6	Correspondence with IDs used elsewhere in this study can be found in Table 6	HS.hdf5	ArrayExpress	E-MTAB-2332	https://www.ebi.ac.uk/arrayexpress/experiments/E-MTAB-2332/files/	this data resource also contains genotype information imputed from haplotype_dosages.Rnor50.tar.gz and merge_factors.Rdata using the Rn50 R. norvegicus assembly
Outbred116	no	Affymetrix RATDIV SNP array	DNA extraction and genotyping	Genotyping130	V87_RAT_11aug10.CEL	ArrayExpress	E-MTAB-2332	ftp://ftp.ebi.ac.uk/pub/databases/microarray/data/experiment/MTAB/E-MTAB-2332/E-MTAB-2332.raw.17.zip	Genotype calling	E-MTAB-2332.processed.1.zip	ArrayExpress	E-MTAB-2332	ftp://ftp.ebi.ac.uk/pub/databases/microarray/data/experiment/MTAB/E-MTAB-2332/E-MTAB-2332.processed.1.zip	Selection of a subset of high quality SNPs for haplotype reconstruction	markers_selected_for_Rn50.txt	ArrayExpress	E-MTAB-2332	https://www.ebi.ac.uk/arrayexpress/experiments/E-MTAB-2332/files/	Haplotype reconstruction in the outbred rats	Haplotype reconstruction with HAPPY	haplotype_dosages_Rnor50.tar.gz	figshare	http://dx.doi.org/10.6084/m9.figshare.943485_D6	Correspondence with IDs used elsewhere in this study can be found in Table 6	HS.hdf5	ArrayExpress	E-MTAB-2332	https://www.ebi.ac.uk/arrayexpress/experiments/E-MTAB-2332/files/	this data resource also contains genotype information imputed from haplotype_dosages.Rnor50.tar.gz and merge_factors.Rdata using the Rn50 R. norvegicus assembly
Outbred1160	no	Affymetrix RATDIV SNP array	DNA extraction and genotyping	Genotyping131	W17_RAT_11jan11.CEL	ArrayExpress	E-MTAB-2332	ftp://ftp.ebi.ac.uk/pub/databases/microarray/data/experiment/MTAB/E-MTAB-2332/E-MTAB-2332.raw.17.zip	Genotype calling	E-MTAB-2332.processed.1.zip	ArrayExpress	E-MTAB-2332	ftp://ftp.ebi.ac.uk/pub/databases/microarray/data/experiment/MTAB/E-MTAB-2332/E-MTAB-2332.processed.1.zip	Selection of a subset of high quality SNPs for haplotype reconstruction	markers_selected_for_Rn50.txt	ArrayExpress	E-MTAB-2332	https://www.ebi.ac.uk/arrayexpress/experiments/E-MTAB-2332/files/	Haplotype reconstruction in the outbred rats	Haplotype reconstruction with HAPPY	haplotype_dosages_Rnor50.tar.gz	figshare	http://dx.doi.org/10.6084/m9.figshare.943485_D6	Correspondence with IDs used elsewhere in this study can be found in Table 6	HS.hdf5	ArrayExpress	E-MTAB-2332	https://www.ebi.ac.uk/arrayexpress/experiments/E-MTAB-2332/files/	this data resource also contains genotype information imputed from haplotype_dosages.Rnor50.tar.gz and merge_factors.Rdata using the Rn50 R. norvegicus assembly
Outbred1161	no	Affymetrix RATDIV SNP array	DNA extraction and genotyping	Genotyping132	W18_RAT_11jan11.CEL	ArrayExpress	E-MTAB-2332	ftp://ftp.ebi.ac.uk/pub/databases/microarray/data/experiment/MTAB/E-MTAB-2332/E-MTAB-2332.raw.17.zip	Genotype calling	E-MTAB-2332.processed.1.zip	ArrayExpress	E-MTAB-2332	ftp://ftp.ebi.ac.uk/pub/databases/microarray/data/experiment/MTAB/E-MTAB-2332/E-MTAB-2332.processed.1.zip	Selection of a subset of high quality SNPs for haplotype reconstruction	markers_selected_for_Rn50.txt	ArrayExpress	E-MTAB-2332	https://www.ebi.ac.uk/arrayexpress/experiments/E-MTAB-2332/files/	Haplotype reconstruction in the outbred rats	Haplotype reconstruction with HAPPY	haplotype_dosages_Rnor50.tar.gz	figshare	http://dx.doi.org/10.6084/m9.figshare.943485_D6	Correspondence with IDs used elsewhere in this study can be found in Table 6	HS.hdf5	ArrayExpress	E-MTAB-2332	https://www.ebi.ac.uk/arrayexpress/experiments/E-MTAB-2332/files/	this data resource also contains genotype information imputed from haplotype_dosages.Rnor50.tar.gz and merge_factors.Rdata using the Rn50 R. norvegicus assembly
Outbred1162	no	Affymetrix RATDIV SNP array	DNA extraction and genotyping	Genotyping133	W19_RAT_10jan11.CEL	ArrayExpress	E-MTAB-2332	ftp://ftp.ebi.ac.uk/pub/databases/microarray/data/experiment/MTAB/E-MTAB-2332/E-MTAB-2332.raw.17.zip	Genotype calling	E-MTAB-2332.processed.1.zip	ArrayExpress	E-MTAB-2332	ftp://ftp.ebi.ac.uk/pub/databases/microarray/data/experiment/MTAB/E-MTAB-2332/E-MTAB-2332.processed.1.zip	Selection of a subset of high quality SNPs for haplotype reconstruction	markers_selected_for_Rn50.txt	ArrayExpress	E-MTAB-2332	https://www.ebi.ac.uk/arrayexpress/experiments/E-MTAB-2332/files/	Haplotype reconstruction in the outbred rats	Haplotype reconstruction with HAPPY	haplotype_dosages_Rnor50.tar.gz	figshare	http://dx.doi.org/10.6084/m9.figshare.943485_D6	Correspondence with IDs used elsewhere in this study can be found in Table 6	HS.hdf5	ArrayExpress	E-MTAB-2332	https://www.ebi.ac.uk/arrayexpress/experiments/E-MTAB-2332/files/	this data resource also contains genotype information imputed from haplotype_dosages.Rnor50.tar.gz and merge_factors.Rdata using the Rn50 R. norvegicus assembly
Outbred1163	no	Affymetrix RATDIV SNP array	DNA extraction and genotyping	Genotyping134	W1A_RAT_10jan11.CEL	ArrayExpress	E-MTAB-2332	ftp://ftp.ebi.ac.uk/pub/databases/microarray/data/experiment/MTAB/E-MTAB-2332/E-MTAB-2332.raw.17.zip	Genotype calling	E-MTAB-2332.processed.1.zip	ArrayExpress	E-MTAB-2332	ftp://ftp.ebi.ac.uk/pub/databases/microarray/data/experiment/MTAB/E-MTAB-2332/E-MTAB-2332.processed.1.zip	Selection of a subset of high quality SNPs for haplotype reconstruction	markers_selected_for_Rn50.txt	ArrayExpress	E-MTAB-2332	https://www.ebi.ac.uk/arrayexpress/experiments/E-MTAB-2332/files/	Haplotype reconstruction in the outbred rats	Haplotype reconstruction with HAPPY	haplotype_dosages_Rnor50.tar.gz	figshare	http://dx.doi.org/10.6084/m9.figshare.943485_D6	Correspondence with IDs used elsewhere in this study can be found in Table 6	HS.hdf5	ArrayExpress	E-MTAB-2332	https://www.ebi.ac.uk/arrayexpress/experiments/E-MTAB-2332/files/	this data resource also contains genotype information imputed from haplotype_dosages.Rnor50.tar.gz and merge_factors.Rdata using the Rn50 R. norvegicus assembly
Outbred1164	no	Affymetrix RATDIV SNP array	DNA extraction and genotyping	Genotyping135	RATDIV_BA_1164_B07Plate31.CEL	ArrayExpress	E-MTAB-2332	ftp://ftp.ebi.ac.uk/pub/databases/microarray/data/experiment/MTAB/E-MTAB-2332/E-MTAB-2332.raw.17.zip	Genotype calling	E-MTAB-2332.processed.1.zip	ArrayExpress	E-MTAB-2332	ftp://ftp.ebi.ac.uk/pub/databases/microarray/data/experiment/MTAB/E-MTAB-2332/E-MTAB-2332.processed.1.zip	Selection of a subset of high quality SNPs for haplotype reconstruction	markers_selected_for_Rn50.txt	ArrayExpress	E-MTAB-2332	https://www.ebi.ac.uk/arrayexpress/experiments/E-MTAB-2332/files/	Haplotype reconstruction in the outbred rats	Haplotype reconstruction with HAPPY	haplotype_dosages_Rnor50.tar.gz	figshare	http://dx.doi.org/10.6084/m9.figshare.943485_D6	Correspondence with IDs used elsewhere in this study can be found in Table 6	HS.hdf5	ArrayExpress	E-MTAB-2332	https://www.ebi.ac.uk/arrayexpress/experiments/E-MTAB-2332/files/	this data resource also contains genotype information imputed from haplotype_dosages.Rnor50.tar.gz and merge_factors.Rdata using the Rn50 R. norvegicus assembly
Outbred1165	no	Affymetrix RATDIV SNP array	DNA extraction and genotyping	Genotyping136	W1C_RAT_10jan11.CEL	ArrayExpress	E-MTAB-2332	ftp://ftp.ebi.ac.uk/pub/databases/microarray/data/experiment/MTAB/E-MTAB-2332/E-MTAB-2332.raw.18.zip	Genotype calling	E-MTAB-2332.processed.1.zip	ArrayExpress	E-MTAB-2332	ftp://ftp.ebi.ac.uk/pub/databases/microarray/data/experiment/MTAB/E-MTAB-2332/E-MTAB-2332.processed.1.zip	Selection of a subset of high quality SNPs for haplotype reconstruction	markers_selected_for_Rn50.txt	ArrayExpress	E-MTAB-2332	https://www.ebi.ac.uk/arrayexpress/experiments/E-MTAB-2332/files/	Haplotype reconstruction in the outbred rats	Haplotype reconstruction with HAPPY	haplotype_dosages_Rnor50.tar.gz	figshare	http://dx.doi.org/10.6084/m9.figshare.943485_D6	Correspondence with IDs used elsewhere in this study can be found in Table 6	HS.hdf5	ArrayExpress	E-MTAB-2332	https://www.ebi.ac.uk/arrayexpress/experiments/E-MTAB-2332/files/	this data resource also contains genotype information imputed from haplotype_dosages.Rnor50.tar.gz and merge_factors.Rdata using the Rn50 R. norvegicus assembly
Outbred1166	no	Affymetrix RATDIV SNP array	DNA extraction and genotyping	Genotyping137	W1D_RAT_10jan11.CEL	ArrayExpress	E-MTAB-2332	ftp://ftp.ebi.ac.uk/pub/databases/microarray/data/experiment/MTAB/E-MTAB-2332/E-MTAB-2332.raw.18.zip	Genotype calling	E-MTAB-2332.processed.1.zip	ArrayExpress	E-MTAB-2332	ftp://ftp.ebi.ac.uk/pub/databases/microarray/data/experiment/MTAB/E-MTAB-2332/E-MTAB-2332.processed.1.zip	Selection of a subset of high quality SNPs for haplotype reconstruction	markers_selected_for_Rn50.txt	ArrayExpress	E-MTAB-2332	https://www.ebi.ac.uk/arrayexpress/experiments/E-MTAB-2332/files/	Haplotype reconstruction in the outbred rats	Haplotype reconstruction with HAPPY	haplotype_dosages_Rnor50.tar.gz	figshare	http://dx.doi.org/10.6084/m9.figshare.943485_D6	Correspondence with IDs used elsewhere in this study can be found in Table 6	HS.hdf5	ArrayExpress	E-MTAB-2332	https://www.ebi.ac.uk/arrayexpress/experiments/E-MTAB-2332/files/	this data resource also contains genotype information imputed from haplotype_dosages.Rnor50.tar.gz and merge_factors.Rdata using the Rn50 R. norvegicus assembly
Outbred1169	no	Affymetrix RATDIV SNP array	DNA extraction and genotyping	Genotyping138	RATDIV_BA_1169_B08Plate31.CEL	ArrayExpress	E-MTAB-2332	ftp://ftp.ebi.ac.uk/pub/databases/microarray/data/experiment/MTAB/E-MTAB-2332/E-MTAB-2332.raw.18.zip	Genotype calling	E-MTAB-2332.processed.1.zip	ArrayExpress	E-MTAB-2332	ftp://ftp.ebi.ac.uk/pub/databases/microarray/data/experiment/MTAB/E-MTAB-2332/E-MTAB-2332.processed.1.zip	Selection of a subset of high quality SNPs for haplotype reconstruction	markers_selected_for_Rn50.txt	ArrayExpress	E-MTAB-2332	https://www.ebi.ac.uk/arrayexpress/experiments/E-MTAB-2332/files/	Haplotype reconstruction in the outbred rats	Haplotype reconstruction with HAPPY	haplotype_dosages_Rnor50.tar.gz	figshare	http://dx.doi.org/10.6084/m9.figshare.943485_D6	Correspondence with IDs used elsewhere in this study can be found in Table 6	HS.hdf5	ArrayExpress	E-MTAB-2332	https://www.ebi.ac.uk/arrayexpress/experiments/E-MTAB-2332/files/	this data resource also contains genotype information imputed from haplotype_dosages.Rnor50.tar.gz and merge_factors.Rdata using the Rn50 R. norvegicus assembly
Outbred117	no	Affymetrix RATDIV SNP array	DNA extraction and genotyping	Genotyping139	V88_RAT_11aug10.CEL	ArrayExpress	E-MTAB-2332	ftp://ftp.ebi.ac.uk/pub/databases/microarray/data/experiment/MTAB/E-MTAB-2332/E-MTAB-2332.raw.18.zip	Genotype calling	E-MTAB-2332.processed.1.zip	ArrayExpress	E-MTAB-2332	ftp://ftp.ebi.ac.uk/pub/databases/microarray/data/experiment/MTAB/E-MTAB-2332/E-MTAB-2332.processed.1.zip	Selection of a subset of high quality SNPs for haplotype reconstruction	markers_selected_for_Rn50.txt	ArrayExpress	E-MTAB-2332	https://www.ebi.ac.uk/arrayexpress/experiments/E-MTAB-2332/files/	Haplotype reconstruction in the outbred rats	Haplotype reconstruction with HAPPY	haplotype_dosages_Rnor50.tar.gz	figshare	http://dx.doi.org/10.6084/m9.figshare.943485_D6	Correspondence with IDs used elsewhere in this study can be found in Table 6	HS.hdf5	ArrayExpress	E-MTAB-2332	https://www.ebi.ac.uk/arrayexpress/experiments/E-MTAB-2332/files/	this data resource also contains genotype information imputed from haplotype_dosages.Rnor50.tar.gz and merge_factors.Rdata using the Rn50 R. norvegicus assembly
Outbred1170	no	Affymetrix RATDIV SNP array	DNA extraction and genotyping	Genotyping140	RATDIV_BA_1170_B09Plate31.CEL	ArrayExpress	E-MTAB-2332	ftp://ftp.ebi.ac.uk/pub/databases/microarray/data/experiment/MTAB/E-MTAB-2332/E-MTAB-2332.raw.18.zip	Genotype calling	E-MTAB-2332.processed.1.zip	ArrayExpress	E-MTAB-2332	ftp://ftp.ebi.ac.uk/pub/databases/microarray/data/experiment/MTAB/E-MTAB-2332/E-MTAB-2332.processed.1.zip	Selection of a subset of high quality SNPs for haplotype reconstruction	markers_selected_for_Rn50.txt	ArrayExpress	E-MTAB-2332	https://www.ebi.ac.uk/arrayexpress/experiments/E-MTAB-2332/files/	Haplotype reconstruction in the outbred rats	Haplotype reconstruction with HAPPY	haplotype_dosages_Rnor50.tar.gz	figshare	http://dx.doi.org/10.6084/m9.figshare.943485_D6	Correspondence with IDs used elsewhere in this study can be found in Table 6	HS.hdf5	ArrayExpress	E-MTAB-2332	https://www.ebi.ac.uk/arrayexpress/experiments/E-MTAB-2332/files/	this data resource also contains genotype information imputed from haplotype_dosages.Rnor50.tar.gz and merge_factors.Rdata using the Rn50 R. norvegicus assembly
Outbred1171	no	Affymetrix RATDIV SNP array	DNA extraction and genotyping	Genotyping141	W1I_RAT_11jan11.CEL	ArrayExpress	E-MTAB-2332	ftp://ftp.ebi.ac.uk/pub/databases/microarray/data/experiment/MTAB/E-MTAB-2332/E-MTAB-2332.raw.18.zip	Genotype calling	E-MTAB-2332.processed.1.zip	ArrayExpress	E-MTAB-2332	ftp://ftp.ebi.ac.uk/pub/databases/microarray/data/experiment/MTAB/E-MTAB-2332/E-MTAB-2332.processed.1.zip	Selection of a subset of high quality SNPs for haplotype reconstruction	markers_selected_for_Rn50.txt	ArrayExpress	E-MTAB-2332	https://www.ebi.ac.uk/arrayexpress/experiments/E-MTAB-2332/files/	Haplotype reconstruction in the outbred rats	Haplotype reconstruction with HAPPY	haplotype_dosages_Rnor50.tar.gz	figshare	http://dx.doi.org/10.6084/m9.figshare.943485_D6	Correspondence with IDs used elsewhere in this study can be found in Table 6	HS.hdf5	ArrayExpress	E-MTAB-2332	https://www.ebi.ac.uk/arrayexpress/experiments/E-MTAB-2332/files/	this data resource also contains genotype information imputed from haplotype_dosages.Rnor50.tar.gz and merge_factors.Rdata using the Rn50 R. norvegicus assembly
Outbred1172	no	Affymetrix RATDIV SNP array	DNA extraction and genotyping	Genotyping142	W1J_RAT_11jan11.CEL	ArrayExpress	E-MTAB-2332	ftp://ftp.ebi.ac.uk/pub/databases/microarray/data/experiment/MTAB/E-MTAB-2332/E-MTAB-2332.raw.18.zip	Genotype calling	E-MTAB-2332.processed.1.zip	ArrayExpress	E-MTAB-2332	ftp://ftp.ebi.ac.uk/pub/databases/microarray/data/experiment/MTAB/E-MTAB-2332/E-MTAB-2332.processed.1.zip	Selection of a subset of high quality SNPs for haplotype reconstruction	markers_selected_for_Rn50.txt	ArrayExpress	E-MTAB-2332	https://www.ebi.ac.uk/arrayexpress/experiments/E-MTAB-2332/files/	Haplotype reconstruction in the outbred rats	Haplotype reconstruction with HAPPY	haplotype_dosages_Rnor50.tar.gz	figshare	http://dx.doi.org/10.6084/m9.figshare.943485_D6	Correspondence with IDs used elsewhere in this study can be found in Table 6	HS.hdf5	ArrayExpress	E-MTAB-2332	https://www.ebi.ac.uk/arrayexpress/experiments/E-MTAB-2332/files/	this data resource also contains genotype information imputed from haplotype_dosages.Rnor50.tar.gz and merge_factors.Rdata using the Rn50 R. norvegicus assembly
Outbred1173	no	Affymetrix RATDIV SNP array	DNA extraction and genotyping	Genotyping143	W1K_RAT_11jan11.CEL	ArrayExpress	E-MTAB-2332	ftp://ftp.ebi.ac.uk/pub/databases/microarray/data/experiment/MTAB/E-MTAB-2332/E-MTAB-2332.raw.18.zip	Genotype calling	E-MTAB-2332.processed.1.zip	ArrayExpress	E-MTAB-2332	ftp://ftp.ebi.ac.uk/pub/databases/microarray/data/experiment/MTAB/E-MTAB-2332/E-MTAB-2332.processed.1.zip	Selection of a subset of high quality SNPs for haplotype reconstruction	markers_selected_for_Rn50.txt	ArrayExpress	E-MTAB-2332	https://www.ebi.ac.uk/arrayexpress/experiments/E-MTAB-2332/files/	Haplotype reconstruction in the outbred rats	Haplotype reconstruction with HAPPY	haplotype_dosages_Rnor50.tar.gz	figshare	http://dx.doi.org/10.6084/m9.figshare.943485_D6	Correspondence with IDs used elsewhere in this study can be found in Table 6	HS.hdf5	ArrayExpress	E-MTAB-2332	https://www.ebi.ac.uk/arrayexpress/experiments/E-MTAB-2332/files/	this data resource also contains genotype information imputed from haplotype_dosages.Rnor50.tar.gz and merge_factors.Rdata using the Rn50 R. norvegicus assembly
Outbred1174	no	Affymetrix RATDIV SNP array	DNA extraction and genotyping	Genotyping144	W1L_RAT_11jan11.CEL	ArrayExpress	E-MTAB-2332	ftp://ftp.ebi.ac.uk/pub/databases/microarray/data/experiment/MTAB/E-MTAB-2332/E-MTAB-2332.raw.19.zip	Genotype calling	E-MTAB-2332.processed.1.zip	ArrayExpress	E-MTAB-2332	ftp://ftp.ebi.ac.uk/pub/databases/microarray/data/experiment/MTAB/E-MTAB-2332/E-MTAB-2332.processed.1.zip	Selection of a subset of high quality SNPs for haplotype reconstruction	markers_selected_for_Rn50.txt	ArrayExpress	E-MTAB-2332	https://www.ebi.ac.uk/arrayexpress/experiments/E-MTAB-2332/files/	Haplotype reconstruction in the outbred rats	Haplotype reconstruction with HAPPY	haplotype_dosages_Rnor50.tar.gz	figshare	http://dx.doi.org/10.6084/m9.figshare.943485_D6	Correspondence with IDs used elsewhere in this study can be found in Table 6	HS.hdf5	ArrayExpress	E-MTAB-2332	https://www.ebi.ac.uk/arrayexpress/experiments/E-MTAB-2332/files/	this data resource also contains genotype information imputed from haplotype_dosages.Rnor50.tar.gz and merge_factors.Rdata using the Rn50 R. norvegicus assembly
Outbred1175	no	Affymetrix RATDIV SNP array	DNA extraction and genotyping	Genotyping145	W1M_RAT_10jan11.CEL	ArrayExpress	E-MTAB-2332	ftp://ftp.ebi.ac.uk/pub/databases/microarray/data/experiment/MTAB/E-MTAB-2332/E-MTAB-2332.raw.19.zip	Genotype calling	E-MTAB-2332.processed.1.zip	ArrayExpress	E-MTAB-2332	ftp://ftp.ebi.ac.uk/pub/databases/microarray/data/experiment/MTAB/E-MTAB-2332/E-MTAB-2332.processed.1.zip	Selection of a subset of high quality SNPs for haplotype reconstruction	markers_selected_for_Rn50.txt	ArrayExpress	E-MTAB-2332	https://www.ebi.ac.uk/arrayexpress/experiments/E-MTAB-2332/files/	Haplotype reconstruction in the outbred rats	Haplotype reconstruction with HAPPY	haplotype_dosages_Rnor50.tar.gz	figshare	http://dx.doi.org/10.6084/m9.figshare.943485_D6	Correspondence with IDs used elsewhere in this study can be found in Table 6	HS.hdf5	ArrayExpress	E-MTAB-2332	https://www.ebi.ac.uk/arrayexpress/experiments/E-MTAB-2332/files/	this data resource also contains genotype information imputed from haplotype_dosages.Rnor50.tar.gz and merge_factors.Rdata using the Rn50 R. norvegicus assembly
Outbred1176	no	Affymetrix RATDIV SNP array	DNA extraction and genotyping	Genotyping146	W1N_RAT_10jan11.CEL	ArrayExpress	E-MTAB-2332	ftp://ftp.ebi.ac.uk/pub/databases/microarray/data/experiment/MTAB/E-MTAB-2332/E-MTAB-2332.raw.19.zip	Genotype calling	E-MTAB-2332.processed.1.zip	ArrayExpress	E-MTAB-2332	ftp://ftp.ebi.ac.uk/pub/databases/microarray/data/experiment/MTAB/E-MTAB-2332/E-MTAB-2332.processed.1.zip	Selection of a subset of high quality SNPs for haplotype reconstruction	markers_selected_for_Rn50.txt	ArrayExpress	E-MTAB-2332	https://www.ebi.ac.uk/arrayexpress/experiments/E-MTAB-2332/files/	Haplotype reconstruction in the outbred rats	Haplotype reconstruction with HAPPY	haplotype_dosages_Rnor50.tar.gz	figshare	http://dx.doi.org/10.6084/m9.figshare.943485_D6	Correspondence with IDs used elsewhere in this study can be found in Table 6	HS.hdf5	ArrayExpress	E-MTAB-2332	https://www.ebi.ac.uk/arrayexpress/experiments/E-MTAB-2332/files/	this data resource also contains genotype information imputed from haplotype_dosages.Rnor50.tar.gz and merge_factors.Rdata using the Rn50 R. norvegicus assembly
Outbred118	no	Affymetrix RATDIV SNP array	DNA extraction and genotyping	Genotyping147	V89_RAT_02aug10.CEL	ArrayExpress	E-MTAB-2332	ftp://ftp.ebi.ac.uk/pub/databases/microarray/data/experiment/MTAB/E-MTAB-2332/E-MTAB-2332.raw.19.zip	Genotype calling	E-MTAB-2332.processed.1.zip	ArrayExpress	E-MTAB-2332	ftp://ftp.ebi.ac.uk/pub/databases/microarray/data/experiment/MTAB/E-MTAB-2332/E-MTAB-2332.processed.1.zip	Selection of a subset of high quality SNPs for haplotype reconstruction	markers_selected_for_Rn50.txt	ArrayExpress	E-MTAB-2332	https://www.ebi.ac.uk/arrayexpress/experiments/E-MTAB-2332/files/	Haplotype reconstruction in the outbred rats	Haplotype reconstruction with HAPPY	haplotype_dosages_Rnor50.tar.gz	figshare	http://dx.doi.org/10.6084/m9.figshare.943485_D6	Correspondence with IDs used elsewhere in this study can be found in Table 6	HS.hdf5	ArrayExpress	E-MTAB-2332	https://www.ebi.ac.uk/arrayexpress/experiments/E-MTAB-2332/files/	this data resource also contains genotype information imputed from haplotype_dosages.Rnor50.tar.gz and merge_factors.Rdata using the Rn50 R. norvegicus assembly
Outbred1186	no	Affymetrix RATDIV SNP array	DNA extraction and genotyping	Genotyping148	W1X_RAT_10jan11.CEL	ArrayExpress	E-MTAB-2332	ftp://ftp.ebi.ac.uk/pub/databases/microarray/data/experiment/MTAB/E-MTAB-2332/E-MTAB-2332.raw.19.zip	Genotype calling	E-MTAB-2332.processed.1.zip	ArrayExpress	E-MTAB-2332	ftp://ftp.ebi.ac.uk/pub/databases/microarray/data/experiment/MTAB/E-MTAB-2332/E-MTAB-2332.processed.1.zip	Selection of a subset of high quality SNPs for haplotype reconstruction	markers_selected_for_Rn50.txt	ArrayExpress	E-MTAB-2332	https://www.ebi.ac.uk/arrayexpress/experiments/E-MTAB-2332/files/	Haplotype reconstruction in the outbred rats	Haplotype reconstruction with HAPPY	haplotype_dosages_Rnor50.tar.gz	figshare	http://dx.doi.org/10.6084/m9.figshare.943485_D6	Correspondence with IDs used elsewhere in this study can be found in Table 6	HS.hdf5	ArrayExpress	E-MTAB-2332	https://www.ebi.ac.uk/arrayexpress/experiments/E-MTAB-2332/files/	this data resource also contains genotype information imputed from haplotype_dosages.Rnor50.tar.gz and merge_factors.Rdata using the Rn50 R. norvegicus assembly
Outbred1187	no	Affymetrix RATDIV SNP array	DNA extraction and genotyping	Genotyping149	W1Y_RAT_10jan11.CEL	ArrayExpress	E-MTAB-2332	ftp://ftp.ebi.ac.uk/pub/databases/microarray/data/experiment/MTAB/E-MTAB-2332/E-MTAB-2332.raw.19.zip	Genotype calling	E-MTAB-2332.processed.1.zip	ArrayExpress	E-MTAB-2332	ftp://ftp.ebi.ac.uk/pub/databases/microarray/data/experiment/MTAB/E-MTAB-2332/E-MTAB-2332.processed.1.zip	Selection of a subset of high quality SNPs for haplotype reconstruction	markers_selected_for_Rn50.txt	ArrayExpress	E-MTAB-2332	https://www.ebi.ac.uk/arrayexpress/experiments/E-MTAB-2332/files/	Haplotype reconstruction in the outbred rats	Haplotype reconstruction with HAPPY	haplotype_dosages_Rnor50.tar.gz	figshare	http://dx.doi.org/10.6084/m9.figshare.943485_D6	Correspondence with IDs used elsewhere in this study can be found in Table 6	HS.hdf5	ArrayExpress	E-MTAB-2332	https://www.ebi.ac.uk/arrayexpress/experiments/E-MTAB-2332/files/	this data resource also contains genotype information imputed from haplotype_dosages.Rnor50.tar.gz and merge_factors.Rdata using the Rn50 R. norvegicus assembly
Outbred1188	no	Affymetrix RATDIV SNP array	DNA extraction and genotyping	Genotyping150	W1Z_RAT_11jan11.CEL	ArrayExpress	E-MTAB-2332	ftp://ftp.ebi.ac.uk/pub/databases/microarray/data/experiment/MTAB/E-MTAB-2332/E-MTAB-2332.raw.19.zip	Genotype calling	E-MTAB-2332.processed.1.zip	ArrayExpress	E-MTAB-2332	ftp://ftp.ebi.ac.uk/pub/databases/microarray/data/experiment/MTAB/E-MTAB-2332/E-MTAB-2332.processed.1.zip	Selection of a subset of high quality SNPs for haplotype reconstruction	markers_selected_for_Rn50.txt	ArrayExpress	E-MTAB-2332	https://www.ebi.ac.uk/arrayexpress/experiments/E-MTAB-2332/files/	Haplotype reconstruction in the outbred rats	Haplotype reconstruction with HAPPY	haplotype_dosages_Rnor50.tar.gz	figshare	http://dx.doi.org/10.6084/m9.figshare.943485_D6	Correspondence with IDs used elsewhere in this study can be found in Table 6	HS.hdf5	ArrayExpress	E-MTAB-2332	https://www.ebi.ac.uk/arrayexpress/experiments/E-MTAB-2332/files/	this data resource also contains genotype information imputed from haplotype_dosages.Rnor50.tar.gz and merge_factors.Rdata using the Rn50 R. norvegicus assembly
Outbred1189	no	Affymetrix RATDIV SNP array	DNA extraction and genotyping	Genotyping151	W20_RAT_11jan11.CEL	ArrayExpress	E-MTAB-2332	ftp://ftp.ebi.ac.uk/pub/databases/microarray/data/experiment/MTAB/E-MTAB-2332/E-MTAB-2332.raw.19.zip	Genotype calling	E-MTAB-2332.processed.1.zip	ArrayExpress	E-MTAB-2332	ftp://ftp.ebi.ac.uk/pub/databases/microarray/data/experiment/MTAB/E-MTAB-2332/E-MTAB-2332.processed.1.zip	Selection of a subset of high quality SNPs for haplotype reconstruction	markers_selected_for_Rn50.txt	ArrayExpress	E-MTAB-2332	https://www.ebi.ac.uk/arrayexpress/experiments/E-MTAB-2332/files/	Haplotype reconstruction in the outbred rats	Haplotype reconstruction with HAPPY	haplotype_dosages_Rnor50.tar.gz	figshare	http://dx.doi.org/10.6084/m9.figshare.943485_D6	Correspondence with IDs used elsewhere in this study can be found in Table 6	HS.hdf5	ArrayExpress	E-MTAB-2332	https://www.ebi.ac.uk/arrayexpress/experiments/E-MTAB-2332/files/	this data resource also contains genotype information imputed from haplotype_dosages.Rnor50.tar.gz and merge_factors.Rdata using the Rn50 R. norvegicus assembly
Outbred119	no	Affymetrix RATDIV SNP array	DNA extraction and genotyping	Genotyping152	V8A_RAT_15jan11.CEL	ArrayExpress	E-MTAB-2332	ftp://ftp.ebi.ac.uk/pub/databases/microarray/data/experiment/MTAB/E-MTAB-2332/E-MTAB-2332.raw.20.zip	Genotype calling	E-MTAB-2332.processed.1.zip	ArrayExpress	E-MTAB-2332	ftp://ftp.ebi.ac.uk/pub/databases/microarray/data/experiment/MTAB/E-MTAB-2332/E-MTAB-2332.processed.1.zip	Selection of a subset of high quality SNPs for haplotype reconstruction	markers_selected_for_Rn50.txt	ArrayExpress	E-MTAB-2332	https://www.ebi.ac.uk/arrayexpress/experiments/E-MTAB-2332/files/	Haplotype reconstruction in the outbred rats	Haplotype reconstruction with HAPPY	haplotype_dosages_Rnor50.tar.gz	figshare	http://dx.doi.org/10.6084/m9.figshare.943485_D6	Correspondence with IDs used elsewhere in this study can be found in Table 6	HS.hdf5	ArrayExpress	E-MTAB-2332	https://www.ebi.ac.uk/arrayexpress/experiments/E-MTAB-2332/files/	this data resource also contains genotype information imputed from haplotype_dosages.Rnor50.tar.gz and merge_factors.Rdata using the Rn50 R. norvegicus assembly
Outbred1190	no	Affymetrix RATDIV SNP array	DNA extraction and genotyping	Genotyping153	W21_RAT_11jan11.CEL	ArrayExpress	E-MTAB-2332	ftp://ftp.ebi.ac.uk/pub/databases/microarray/data/experiment/MTAB/E-MTAB-2332/E-MTAB-2332.raw.20.zip	Genotype calling	E-MTAB-2332.processed.1.zip	ArrayExpress	E-MTAB-2332	ftp://ftp.ebi.ac.uk/pub/databases/microarray/data/experiment/MTAB/E-MTAB-2332/E-MTAB-2332.processed.1.zip	Selection of a subset of high quality SNPs for haplotype reconstruction	markers_selected_for_Rn50.txt	ArrayExpress	E-MTAB-2332	https://www.ebi.ac.uk/arrayexpress/experiments/E-MTAB-2332/files/	Haplotype reconstruction in the outbred rats	Haplotype reconstruction with HAPPY	haplotype_dosages_Rnor50.tar.gz	figshare	http://dx.doi.org/10.6084/m9.figshare.943485_D6	Correspondence with IDs used elsewhere in this study can be found in Table 6	HS.hdf5	ArrayExpress	E-MTAB-2332	https://www.ebi.ac.uk/arrayexpress/experiments/E-MTAB-2332/files/	this data resource also contains genotype information imputed from haplotype_dosages.Rnor50.tar.gz and merge_factors.Rdata using the Rn50 R. norvegicus assembly
Outbred1191	no	Affymetrix RATDIV SNP array	DNA extraction and genotyping	Genotyping154	W22_RAT_11jan11.CEL	ArrayExpress	E-MTAB-2332	ftp://ftp.ebi.ac.uk/pub/databases/microarray/data/experiment/MTAB/E-MTAB-2332/E-MTAB-2332.raw.20.zip	Genotype calling	E-MTAB-2332.processed.1.zip	ArrayExpress	E-MTAB-2332	ftp://ftp.ebi.ac.uk/pub/databases/microarray/data/experiment/MTAB/E-MTAB-2332/E-MTAB-2332.processed.1.zip	Selection of a subset of high quality SNPs for haplotype reconstruction	markers_selected_for_Rn50.txt	ArrayExpress	E-MTAB-2332	https://www.ebi.ac.uk/arrayexpress/experiments/E-MTAB-2332/files/	Haplotype reconstruction in the outbred rats	Haplotype reconstruction with HAPPY	haplotype_dosages_Rnor50.tar.gz	figshare	http://dx.doi.org/10.6084/m9.figshare.943485_D6	Correspondence with IDs used elsewhere in this study can be found in Table 6	HS.hdf5	ArrayExpress	E-MTAB-2332	https://www.ebi.ac.uk/arrayexpress/experiments/E-MTAB-2332/files/	this data resource also contains genotype information imputed from haplotype_dosages.Rnor50.tar.gz and merge_factors.Rdata using the Rn50 R. norvegicus assembly
Outbred1192	no	Affymetrix RATDIV SNP array	DNA extraction and genotyping	Genotyping155	W23_RAT_10jan11.CEL	ArrayExpress	E-MTAB-2332	ftp://ftp.ebi.ac.uk/pub/databases/microarray/data/experiment/MTAB/E-MTAB-2332/E-MTAB-2332.raw.20.zip	Genotype calling	E-MTAB-2332.processed.1.zip	ArrayExpress	E-MTAB-2332	ftp://ftp.ebi.ac.uk/pub/databases/microarray/data/experiment/MTAB/E-MTAB-2332/E-MTAB-2332.processed.1.zip	Selection of a subset of high quality SNPs for haplotype reconstruction	markers_selected_for_Rn50.txt	ArrayExpress	E-MTAB-2332	https://www.ebi.ac.uk/arrayexpress/experiments/E-MTAB-2332/files/	Haplotype reconstruction in the outbred rats	Haplotype reconstruction with HAPPY	haplotype_dosages_Rnor50.tar.gz	figshare	http://dx.doi.org/10.6084/m9.figshare.943485_D6	Correspondence with IDs used elsewhere in this study can be found in Table 6	HS.hdf5	ArrayExpress	E-MTAB-2332	https://www.ebi.ac.uk/arrayexpress/experiments/E-MTAB-2332/files/	this data resource also contains genotype information imputed from haplotype_dosages.Rnor50.tar.gz and merge_factors.Rdata using the Rn50 R. norvegicus assembly
Outbred1193	no	Affymetrix RATDIV SNP array	DNA extraction and genotyping	Genotyping156	W24_RAT_10jan11.CEL	ArrayExpress	E-MTAB-2332	ftp://ftp.ebi.ac.uk/pub/databases/microarray/data/experiment/MTAB/E-MTAB-2332/E-MTAB-2332.raw.20.zip	Genotype calling	E-MTAB-2332.processed.1.zip	ArrayExpress	E-MTAB-2332	ftp://ftp.ebi.ac.uk/pub/databases/microarray/data/experiment/MTAB/E-MTAB-2332/E-MTAB-2332.processed.1.zip	Selection of a subset of high quality SNPs for haplotype reconstruction	markers_selected_for_Rn50.txt	ArrayExpress	E-MTAB-2332	https://www.ebi.ac.uk/arrayexpress/experiments/E-MTAB-2332/files/	Haplotype reconstruction in the outbred rats	Haplotype reconstruction with HAPPY	haplotype_dosages_Rnor50.tar.gz	figshare	http://dx.doi.org/10.6084/m9.figshare.943485_D6	Correspondence with IDs used elsewhere in this study can be found in Table 6	HS.hdf5	ArrayExpress	E-MTAB-2332	https://www.ebi.ac.uk/arrayexpress/experiments/E-MTAB-2332/files/	this data resource also contains genotype information imputed from haplotype_dosages.Rnor50.tar.gz and merge_factors.Rdata using the Rn50 R. norvegicus assembly
Outbred1194	no	Affymetrix RATDIV SNP array	DNA extraction and genotyping	Genotyping157	W25_RAT_10jan11.CEL	ArrayExpress	E-MTAB-2332	ftp://ftp.ebi.ac.uk/pub/databases/microarray/data/experiment/MTAB/E-MTAB-2332/E-MTAB-2332.raw.20.zip	Genotype calling	E-MTAB-2332.processed.1.zip	ArrayExpress	E-MTAB-2332	ftp://ftp.ebi.ac.uk/pub/databases/microarray/data/experiment/MTAB/E-MTAB-2332/E-MTAB-2332.processed.1.zip	Selection of a subset of high quality SNPs for haplotype reconstruction	markers_selected_for_Rn50.txt	ArrayExpress	E-MTAB-2332	https://www.ebi.ac.uk/arrayexpress/experiments/E-MTAB-2332/files/	Haplotype reconstruction in the outbred rats	Haplotype reconstruction with HAPPY	haplotype_dosages_Rnor50.tar.gz	figshare	http://dx.doi.org/10.6084/m9.figshare.943485_D6	Correspondence with IDs used elsewhere in this study can be found in Table 6	HS.hdf5	ArrayExpress	E-MTAB-2332	https://www.ebi.ac.uk/arrayexpress/experiments/E-MTAB-2332/files/	this data resource also contains genotype information imputed from haplotype_dosages.Rnor50.tar.gz and merge_factors.Rdata using the Rn50 R. norvegicus assembly
Outbred1195	no	Affymetrix RATDIV SNP array	DNA extraction and genotyping	Genotyping158	W26_RAT_11jan11.CEL	ArrayExpress	E-MTAB-2332	ftp://ftp.ebi.ac.uk/pub/databases/microarray/data/experiment/MTAB/E-MTAB-2332/E-MTAB-2332.raw.20.zip	Genotype calling	E-MTAB-2332.processed.1.zip	ArrayExpress	E-MTAB-2332	ftp://ftp.ebi.ac.uk/pub/databases/microarray/data/experiment/MTAB/E-MTAB-2332/E-MTAB-2332.processed.1.zip	Selection of a subset of high quality SNPs for haplotype reconstruction	markers_selected_for_Rn50.txt	ArrayExpress	E-MTAB-2332	https://www.ebi.ac.uk/arrayexpress/experiments/E-MTAB-2332/files/	Haplotype reconstruction in the outbred rats	Haplotype reconstruction with HAPPY	haplotype_dosages_Rnor50.tar.gz	figshare	http://dx.doi.org/10.6084/m9.figshare.943485_D6	Correspondence with IDs used elsewhere in this study can be found in Table 6	HS.hdf5	ArrayExpress	E-MTAB-2332	https://www.ebi.ac.uk/arrayexpress/experiments/E-MTAB-2332/files/	this data resource also contains genotype information imputed from haplotype_dosages.Rnor50.tar.gz and merge_factors.Rdata using the Rn50 R. norvegicus assembly
Outbred1196	no	Affymetrix RATDIV SNP array	DNA extraction and genotyping	Genotyping159	W27_RAT_11jan11.CEL	ArrayExpress	E-MTAB-2332	ftp://ftp.ebi.ac.uk/pub/databases/microarray/data/experiment/MTAB/E-MTAB-2332/E-MTAB-2332.raw.20.zip	Genotype calling	E-MTAB-2332.processed.1.zip	ArrayExpress	E-MTAB-2332	ftp://ftp.ebi.ac.uk/pub/databases/microarray/data/experiment/MTAB/E-MTAB-2332/E-MTAB-2332.processed.1.zip	Selection of a subset of high quality SNPs for haplotype reconstruction	markers_selected_for_Rn50.txt	ArrayExpress	E-MTAB-2332	https://www.ebi.ac.uk/arrayexpress/experiments/E-MTAB-2332/files/	Haplotype reconstruction in the outbred rats	Haplotype reconstruction with HAPPY	haplotype_dosages_Rnor50.tar.gz	figshare	http://dx.doi.org/10.6084/m9.figshare.943485_D6	Correspondence with IDs used elsewhere in this study can be found in Table 6	HS.hdf5	ArrayExpress	E-MTAB-2332	https://www.ebi.ac.uk/arrayexpress/experiments/E-MTAB-2332/files/	this data resource also contains genotype information imputed from haplotype_dosages.Rnor50.tar.gz and merge_factors.Rdata using the Rn50 R. norvegicus assembly
Outbred1197	no	Affymetrix RATDIV SNP array	DNA extraction and genotyping	Genotyping160	W28_RAT_11jan11.CEL	ArrayExpress	E-MTAB-2332	ftp://ftp.ebi.ac.uk/pub/databases/microarray/data/experiment/MTAB/E-MTAB-2332/E-MTAB-2332.raw.21.zip	Genotype calling	E-MTAB-2332.processed.1.zip	ArrayExpress	E-MTAB-2332	ftp://ftp.ebi.ac.uk/pub/databases/microarray/data/experiment/MTAB/E-MTAB-2332/E-MTAB-2332.processed.1.zip	Selection of a subset of high quality SNPs for haplotype reconstruction	markers_selected_for_Rn50.txt	ArrayExpress	E-MTAB-2332	https://www.ebi.ac.uk/arrayexpress/experiments/E-MTAB-2332/files/	Haplotype reconstruction in the outbred rats	Haplotype reconstruction with HAPPY	haplotype_dosages_Rnor50.tar.gz	figshare	http://dx.doi.org/10.6084/m9.figshare.943485_D6	Correspondence with IDs used elsewhere in this study can be found in Table 6	HS.hdf5	ArrayExpress	E-MTAB-2332	https://www.ebi.ac.uk/arrayexpress/experiments/E-MTAB-2332/files/	this data resource also contains genotype information imputed from haplotype_dosages.Rnor50.tar.gz and merge_factors.Rdata using the Rn50 R. norvegicus assembly
Outbred12	no	Affymetrix RATDIV SNP array	DNA extraction and genotyping	Genotyping161	V5B_RAT_03aug10.CEL	ArrayExpress	E-MTAB-2332	ftp://ftp.ebi.ac.uk/pub/databases/microarray/data/experiment/MTAB/E-MTAB-2332/E-MTAB-2332.raw.21.zip	Genotype calling	E-MTAB-2332.processed.1.zip	ArrayExpress	E-MTAB-2332	ftp://ftp.ebi.ac.uk/pub/databases/microarray/data/experiment/MTAB/E-MTAB-2332/E-MTAB-2332.processed.1.zip	Selection of a subset of high quality SNPs for haplotype reconstruction	markers_selected_for_Rn50.txt	ArrayExpress	E-MTAB-2332	https://www.ebi.ac.uk/arrayexpress/experiments/E-MTAB-2332/files/	Haplotype reconstruction in the outbred rats	Haplotype reconstruction with HAPPY	haplotype_dosages_Rnor50.tar.gz	figshare	http://dx.doi.org/10.6084/m9.figshare.943485_D6	Correspondence with IDs used elsewhere in this study can be found in Table 6	HS.hdf5	ArrayExpress	E-MTAB-2332	https://www.ebi.ac.uk/arrayexpress/experiments/E-MTAB-2332/files/	this data resource also contains genotype information imputed from haplotype_dosages.Rnor50.tar.gz and merge_factors.Rdata using the Rn50 R. norvegicus assembly
Outbred120	no	Affymetrix RATDIV SNP array	DNA extraction and genotyping	Genotyping162	V8B_RAT_15jan11.CEL	ArrayExpress	E-MTAB-2332	ftp://ftp.ebi.ac.uk/pub/databases/microarray/data/experiment/MTAB/E-MTAB-2332/E-MTAB-2332.raw.21.zip	Genotype calling	E-MTAB-2332.processed.1.zip	ArrayExpress	E-MTAB-2332	ftp://ftp.ebi.ac.uk/pub/databases/microarray/data/experiment/MTAB/E-MTAB-2332/E-MTAB-2332.processed.1.zip	Selection of a subset of high quality SNPs for haplotype reconstruction	markers_selected_for_Rn50.txt	ArrayExpress	E-MTAB-2332	https://www.ebi.ac.uk/arrayexpress/experiments/E-MTAB-2332/files/	Haplotype reconstruction in the outbred rats	Haplotype reconstruction with HAPPY	haplotype_dosages_Rnor50.tar.gz	figshare	http://dx.doi.org/10.6084/m9.figshare.943485_D6	Correspondence with IDs used elsewhere in this study can be found in Table 6	HS.hdf5	ArrayExpress	E-MTAB-2332	https://www.ebi.ac.uk/arrayexpress/experiments/E-MTAB-2332/files/	this data resource also contains genotype information imputed from haplotype_dosages.Rnor50.tar.gz and merge_factors.Rdata using the Rn50 R. norvegicus assembly
Outbred1201	no	Affymetrix RATDIV SNP array	DNA extraction and genotyping	Genotyping163	W2C_RAT_11jan11.CEL	ArrayExpress	E-MTAB-2332	ftp://ftp.ebi.ac.uk/pub/databases/microarray/data/experiment/MTAB/E-MTAB-2332/E-MTAB-2332.raw.21.zip	Genotype calling	E-MTAB-2332.processed.1.zip	ArrayExpress	E-MTAB-2332	ftp://ftp.ebi.ac.uk/pub/databases/microarray/data/experiment/MTAB/E-MTAB-2332/E-MTAB-2332.processed.1.zip	Selection of a subset of high quality SNPs for haplotype reconstruction	markers_selected_for_Rn50.txt	ArrayExpress	E-MTAB-2332	https://www.ebi.ac.uk/arrayexpress/experiments/E-MTAB-2332/files/	Haplotype reconstruction in the outbred rats	Haplotype reconstruction with HAPPY	haplotype_dosages_Rnor50.tar.gz	figshare	http://dx.doi.org/10.6084/m9.figshare.943485_D6	Correspondence with IDs used elsewhere in this study can be found in Table 6	HS.hdf5	ArrayExpress	E-MTAB-2332	https://www.ebi.ac.uk/arrayexpress/experiments/E-MTAB-2332/files/	this data resource also contains genotype information imputed from haplotype_dosages.Rnor50.tar.gz and merge_factors.Rdata using the Rn50 R. norvegicus assembly
Outbred1202	no	Affymetrix RATDIV SNP array	DNA extraction and genotyping	Genotyping164	W2D_RAT_10jan11.CEL	ArrayExpress	E-MTAB-2332	ftp://ftp.ebi.ac.uk/pub/databases/microarray/data/experiment/MTAB/E-MTAB-2332/E-MTAB-2332.raw.21.zip	Genotype calling	E-MTAB-2332.processed.1.zip	ArrayExpress	E-MTAB-2332	ftp://ftp.ebi.ac.uk/pub/databases/microarray/data/experiment/MTAB/E-MTAB-2332/E-MTAB-2332.processed.1.zip	Selection of a subset of high quality SNPs for haplotype reconstruction	markers_selected_for_Rn50.txt	ArrayExpress	E-MTAB-2332	https://www.ebi.ac.uk/arrayexpress/experiments/E-MTAB-2332/files/	Haplotype reconstruction in the outbred rats	Haplotype reconstruction with HAPPY	haplotype_dosages_Rnor50.tar.gz	figshare	http://dx.doi.org/10.6084/m9.figshare.943485_D6	Correspondence with IDs used elsewhere in this study can be found in Table 6	HS.hdf5	ArrayExpress	E-MTAB-2332	https://www.ebi.ac.uk/arrayexpress/experiments/E-MTAB-2332/files/	this data resource also contains genotype information imputed from haplotype_dosages.Rnor50.tar.gz and merge_factors.Rdata using the Rn50 R. norvegicus assembly
Outbred1203	no	Affymetrix RATDIV SNP array	DNA extraction and genotyping	Genotyping165	W2E_RAT_10jan11.CEL	ArrayExpress	E-MTAB-2332	ftp://ftp.ebi.ac.uk/pub/databases/microarray/data/experiment/MTAB/E-MTAB-2332/E-MTAB-2332.raw.21.zip	Genotype calling	E-MTAB-2332.processed.1.zip	ArrayExpress	E-MTAB-2332	ftp://ftp.ebi.ac.uk/pub/databases/microarray/data/experiment/MTAB/E-MTAB-2332/E-MTAB-2332.processed.1.zip	Selection of a subset of high quality SNPs for haplotype reconstruction	markers_selected_for_Rn50.txt	ArrayExpress	E-MTAB-2332	https://www.ebi.ac.uk/arrayexpress/experiments/E-MTAB-2332/files/	Haplotype reconstruction in the outbred rats	Haplotype reconstruction with HAPPY	haplotype_dosages_Rnor50.tar.gz	figshare	http://dx.doi.org/10.6084/m9.figshare.943485_D6	Correspondence with IDs used elsewhere in this study can be found in Table 6	HS.hdf5	ArrayExpress	E-MTAB-2332	https://www.ebi.ac.uk/arrayexpress/experiments/E-MTAB-2332/files/	this data resource also contains genotype information imputed from haplotype_dosages.Rnor50.tar.gz and merge_factors.Rdata using the Rn50 R. norvegicus assembly
Outbred1204	no	Affymetrix RATDIV SNP array	DNA extraction and genotyping	Genotyping166	W2F_RAT_10jan11.CEL	ArrayExpress	E-MTAB-2332	ftp://ftp.ebi.ac.uk/pub/databases/microarray/data/experiment/MTAB/E-MTAB-2332/E-MTAB-2332.raw.21.zip	Genotype calling	E-MTAB-2332.processed.1.zip	ArrayExpress	E-MTAB-2332	ftp://ftp.ebi.ac.uk/pub/databases/microarray/data/experiment/MTAB/E-MTAB-2332/E-MTAB-2332.processed.1.zip	Selection of a subset of high quality SNPs for haplotype reconstruction	markers_selected_for_Rn50.txt	ArrayExpress	E-MTAB-2332	https://www.ebi.ac.uk/arrayexpress/experiments/E-MTAB-2332/files/	Haplotype reconstruction in the outbred rats	Haplotype reconstruction with HAPPY	haplotype_dosages_Rnor50.tar.gz	figshare	http://dx.doi.org/10.6084/m9.figshare.943485_D6	Correspondence with IDs used elsewhere in this study can be found in Table 6	HS.hdf5	ArrayExpress	E-MTAB-2332	https://www.ebi.ac.uk/arrayexpress/experiments/E-MTAB-2332/files/	this data resource also contains genotype information imputed from haplotype_dosages.Rnor50.tar.gz and merge_factors.Rdata using the Rn50 R. norvegicus assembly
Outbred1205	no	Affymetrix RATDIV SNP array	DNA extraction and genotyping	Genotyping167	W2G_RAT_10jan11.CEL	ArrayExpress	E-MTAB-2332	ftp://ftp.ebi.ac.uk/pub/databases/microarray/data/experiment/MTAB/E-MTAB-2332/E-MTAB-2332.raw.21.zip	Genotype calling	E-MTAB-2332.processed.1.zip	ArrayExpress	E-MTAB-2332	ftp://ftp.ebi.ac.uk/pub/databases/microarray/data/experiment/MTAB/E-MTAB-2332/E-MTAB-2332.processed.1.zip	Selection of a subset of high quality SNPs for haplotype reconstruction	markers_selected_for_Rn50.txt	ArrayExpress	E-MTAB-2332	https://www.ebi.ac.uk/arrayexpress/experiments/E-MTAB-2332/files/	Haplotype reconstruction in the outbred rats	Haplotype reconstruction with HAPPY	haplotype_dosages_Rnor50.tar.gz	figshare	http://dx.doi.org/10.6084/m9.figshare.943485_D6	Correspondence with IDs used elsewhere in this study can be found in Table 6	HS.hdf5	ArrayExpress	E-MTAB-2332	https://www.ebi.ac.uk/arrayexpress/experiments/E-MTAB-2332/files/	this data resource also contains genotype information imputed from haplotype_dosages.Rnor50.tar.gz and merge_factors.Rdata using the Rn50 R. norvegicus assembly
Outbred1206	no	Affymetrix RATDIV SNP array	DNA extraction and genotyping	Genotyping168	W2H_RAT_11jan11.CEL	ArrayExpress	E-MTAB-2332	ftp://ftp.ebi.ac.uk/pub/databases/microarray/data/experiment/MTAB/E-MTAB-2332/E-MTAB-2332.raw.22.zip	Genotype calling	E-MTAB-2332.processed.1.zip	ArrayExpress	E-MTAB-2332	ftp://ftp.ebi.ac.uk/pub/databases/microarray/data/experiment/MTAB/E-MTAB-2332/E-MTAB-2332.processed.1.zip	Selection of a subset of high quality SNPs for haplotype reconstruction	markers_selected_for_Rn50.txt	ArrayExpress	E-MTAB-2332	https://www.ebi.ac.uk/arrayexpress/experiments/E-MTAB-2332/files/	Haplotype reconstruction in the outbred rats	Haplotype reconstruction with HAPPY	haplotype_dosages_Rnor50.tar.gz	figshare	http://dx.doi.org/10.6084/m9.figshare.943485_D6	Correspondence with IDs used elsewhere in this study can be found in Table 6	HS.hdf5	ArrayExpress	E-MTAB-2332	https://www.ebi.ac.uk/arrayexpress/experiments/E-MTAB-2332/files/	this data resource also contains genotype information imputed from haplotype_dosages.Rnor50.tar.gz and merge_factors.Rdata using the Rn50 R. norvegicus assembly
Outbred1207	no	Affymetrix RATDIV SNP array	DNA extraction and genotyping	Genotyping169	W2I_RAT_11jan11.CEL	ArrayExpress	E-MTAB-2332	ftp://ftp.ebi.ac.uk/pub/databases/microarray/data/experiment/MTAB/E-MTAB-2332/E-MTAB-2332.raw.22.zip	Genotype calling	E-MTAB-2332.processed.1.zip	ArrayExpress	E-MTAB-2332	ftp://ftp.ebi.ac.uk/pub/databases/microarray/data/experiment/MTAB/E-MTAB-2332/E-MTAB-2332.processed.1.zip	Selection of a subset of high quality SNPs for haplotype reconstruction	markers_selected_for_Rn50.txt	ArrayExpress	E-MTAB-2332	https://www.ebi.ac.uk/arrayexpress/experiments/E-MTAB-2332/files/	Haplotype reconstruction in the outbred rats	Haplotype reconstruction with HAPPY	haplotype_dosages_Rnor50.tar.gz	figshare	http://dx.doi.org/10.6084/m9.figshare.943485_D6	Correspondence with IDs used elsewhere in this study can be found in Table 6	HS.hdf5	ArrayExpress	E-MTAB-2332	https://www.ebi.ac.uk/arrayexpress/experiments/E-MTAB-2332/files/	this data resource also contains genotype information imputed from haplotype_dosages.Rnor50.tar.gz and merge_factors.Rdata using the Rn50 R. norvegicus assembly
Outbred1208	no	Affymetrix RATDIV SNP array	DNA extraction and genotyping	Genotyping170	W2J_RAT_11jan11.CEL	ArrayExpress	E-MTAB-2332	ftp://ftp.ebi.ac.uk/pub/databases/microarray/data/experiment/MTAB/E-MTAB-2332/E-MTAB-2332.raw.22.zip	Genotype calling	E-MTAB-2332.processed.1.zip	ArrayExpress	E-MTAB-2332	ftp://ftp.ebi.ac.uk/pub/databases/microarray/data/experiment/MTAB/E-MTAB-2332/E-MTAB-2332.processed.1.zip	Selection of a subset of high quality SNPs for haplotype reconstruction	markers_selected_for_Rn50.txt	ArrayExpress	E-MTAB-2332	https://www.ebi.ac.uk/arrayexpress/experiments/E-MTAB-2332/files/	Haplotype reconstruction in the outbred rats	Haplotype reconstruction with HAPPY	haplotype_dosages_Rnor50.tar.gz	figshare	http://dx.doi.org/10.6084/m9.figshare.943485_D6	Correspondence with IDs used elsewhere in this study can be found in Table 6	HS.hdf5	ArrayExpress	E-MTAB-2332	https://www.ebi.ac.uk/arrayexpress/experiments/E-MTAB-2332/files/	this data resource also contains genotype information imputed from haplotype_dosages.Rnor50.tar.gz and merge_factors.Rdata using the Rn50 R. norvegicus assembly
Outbred1209	no	Affymetrix RATDIV SNP array	DNA extraction and genotyping	Genotyping171	W2K_RAT_11jan11.CEL	ArrayExpress	E-MTAB-2332	ftp://ftp.ebi.ac.uk/pub/databases/microarray/data/experiment/MTAB/E-MTAB-2332/E-MTAB-2332.raw.22.zip	Genotype calling	E-MTAB-2332.processed.1.zip	ArrayExpress	E-MTAB-2332	ftp://ftp.ebi.ac.uk/pub/databases/microarray/data/experiment/MTAB/E-MTAB-2332/E-MTAB-2332.processed.1.zip	Selection of a subset of high quality SNPs for haplotype reconstruction	markers_selected_for_Rn50.txt	ArrayExpress	E-MTAB-2332	https://www.ebi.ac.uk/arrayexpress/experiments/E-MTAB-2332/files/	Haplotype reconstruction in the outbred rats	Haplotype reconstruction with HAPPY	haplotype_dosages_Rnor50.tar.gz	figshare	http://dx.doi.org/10.6084/m9.figshare.943485_D6	Correspondence with IDs used elsewhere in this study can be found in Table 6	HS.hdf5	ArrayExpress	E-MTAB-2332	https://www.ebi.ac.uk/arrayexpress/experiments/E-MTAB-2332/files/	this data resource also contains genotype information imputed from haplotype_dosages.Rnor50.tar.gz and merge_factors.Rdata using the Rn50 R. norvegicus assembly
Outbred121	no	Affymetrix RATDIV SNP array	DNA extraction and genotyping	Genotyping172	RATDIV_BA_0121_B04Plate30.CEL	ArrayExpress	E-MTAB-2332	ftp://ftp.ebi.ac.uk/pub/databases/microarray/data/experiment/MTAB/E-MTAB-2332/E-MTAB-2332.raw.22.zip	Genotype calling	E-MTAB-2332.processed.1.zip	ArrayExpress	E-MTAB-2332	ftp://ftp.ebi.ac.uk/pub/databases/microarray/data/experiment/MTAB/E-MTAB-2332/E-MTAB-2332.processed.1.zip	Selection of a subset of high quality SNPs for haplotype reconstruction	markers_selected_for_Rn50.txt	ArrayExpress	E-MTAB-2332	https://www.ebi.ac.uk/arrayexpress/experiments/E-MTAB-2332/files/	Haplotype reconstruction in the outbred rats	Haplotype reconstruction with HAPPY	haplotype_dosages_Rnor50.tar.gz	figshare	http://dx.doi.org/10.6084/m9.figshare.943485_D6	Correspondence with IDs used elsewhere in this study can be found in Table 6	HS.hdf5	ArrayExpress	E-MTAB-2332	https://www.ebi.ac.uk/arrayexpress/experiments/E-MTAB-2332/files/	this data resource also contains genotype information imputed from haplotype_dosages.Rnor50.tar.gz and merge_factors.Rdata using the Rn50 R. norvegicus assembly
Outbred1214	no	Affymetrix RATDIV SNP array	DNA extraction and genotyping	Genotyping173	RATDIV_BA_1214_B10Plate31.CEL	ArrayExpress	E-MTAB-2332	ftp://ftp.ebi.ac.uk/pub/databases/microarray/data/experiment/MTAB/E-MTAB-2332/E-MTAB-2332.raw.22.zip	Genotype calling	E-MTAB-2332.processed.1.zip	ArrayExpress	E-MTAB-2332	ftp://ftp.ebi.ac.uk/pub/databases/microarray/data/experiment/MTAB/E-MTAB-2332/E-MTAB-2332.processed.1.zip	Selection of a subset of high quality SNPs for haplotype reconstruction	markers_selected_for_Rn50.txt	ArrayExpress	E-MTAB-2332	https://www.ebi.ac.uk/arrayexpress/experiments/E-MTAB-2332/files/	Haplotype reconstruction in the outbred rats	Haplotype reconstruction with HAPPY	haplotype_dosages_Rnor50.tar.gz	figshare	http://dx.doi.org/10.6084/m9.figshare.943485_D6	Correspondence with IDs used elsewhere in this study can be found in Table 6	HS.hdf5	ArrayExpress	E-MTAB-2332	https://www.ebi.ac.uk/arrayexpress/experiments/E-MTAB-2332/files/	this data resource also contains genotype information imputed from haplotype_dosages.Rnor50.tar.gz and merge_factors.Rdata using the Rn50 R. norvegicus assembly
Outbred1217	no	Affymetrix RATDIV SNP array	DNA extraction and genotyping	Genotyping174	W2S_RAT_10jan11.CEL	ArrayExpress	E-MTAB-2332	ftp://ftp.ebi.ac.uk/pub/databases/microarray/data/experiment/MTAB/E-MTAB-2332/E-MTAB-2332.raw.22.zip	Genotype calling	E-MTAB-2332.processed.1.zip	ArrayExpress	E-MTAB-2332	ftp://ftp.ebi.ac.uk/pub/databases/microarray/data/experiment/MTAB/E-MTAB-2332/E-MTAB-2332.processed.1.zip	Selection of a subset of high quality SNPs for haplotype reconstruction	markers_selected_for_Rn50.txt	ArrayExpress	E-MTAB-2332	https://www.ebi.ac.uk/arrayexpress/experiments/E-MTAB-2332/files/	Haplotype reconstruction in the outbred rats	Haplotype reconstruction with HAPPY	haplotype_dosages_Rnor50.tar.gz	figshare	http://dx.doi.org/10.6084/m9.figshare.943485_D6	Correspondence with IDs used elsewhere in this study can be found in Table 6	HS.hdf5	ArrayExpress	E-MTAB-2332	https://www.ebi.ac.uk/arrayexpress/experiments/E-MTAB-2332/files/	this data resource also contains genotype information imputed from haplotype_dosages.Rnor50.tar.gz and merge_factors.Rdata using the Rn50 R. norvegicus assembly
Outbred1218	no	Affymetrix RATDIV SNP array	DNA extraction and genotyping	Genotyping175	W2T_RAT_10jan11.CEL	ArrayExpress	E-MTAB-2332	ftp://ftp.ebi.ac.uk/pub/databases/microarray/data/experiment/MTAB/E-MTAB-2332/E-MTAB-2332.raw.22.zip	Genotype calling	E-MTAB-2332.processed.1.zip	ArrayExpress	E-MTAB-2332	ftp://ftp.ebi.ac.uk/pub/databases/microarray/data/experiment/MTAB/E-MTAB-2332/E-MTAB-2332.processed.1.zip	Selection of a subset of high quality SNPs for haplotype reconstruction	markers_selected_for_Rn50.txt	ArrayExpress	E-MTAB-2332	https://www.ebi.ac.uk/arrayexpress/experiments/E-MTAB-2332/files/	Haplotype reconstruction in the outbred rats	Haplotype reconstruction with HAPPY	haplotype_dosages_Rnor50.tar.gz	figshare	http://dx.doi.org/10.6084/m9.figshare.943485_D6	Correspondence with IDs used elsewhere in this study can be found in Table 6	HS.hdf5	ArrayExpress	E-MTAB-2332	https://www.ebi.ac.uk/arrayexpress/experiments/E-MTAB-2332/files/	this data resource also contains genotype information imputed from haplotype_dosages.Rnor50.tar.gz and merge_factors.Rdata using the Rn50 R. norvegicus assembly
Outbred122	no	Affymetrix RATDIV SNP array	DNA extraction and genotyping	Genotyping176	V8D_RAT_24aug10.CEL	ArrayExpress	E-MTAB-2332	ftp://ftp.ebi.ac.uk/pub/databases/microarray/data/experiment/MTAB/E-MTAB-2332/E-MTAB-2332.raw.23.zip	Genotype calling	E-MTAB-2332.processed.1.zip	ArrayExpress	E-MTAB-2332	ftp://ftp.ebi.ac.uk/pub/databases/microarray/data/experiment/MTAB/E-MTAB-2332/E-MTAB-2332.processed.1.zip	Selection of a subset of high quality SNPs for haplotype reconstruction	markers_selected_for_Rn50.txt	ArrayExpress	E-MTAB-2332	https://www.ebi.ac.uk/arrayexpress/experiments/E-MTAB-2332/files/	Haplotype reconstruction in the outbred rats	Haplotype reconstruction with HAPPY	haplotype_dosages_Rnor50.tar.gz	figshare	http://dx.doi.org/10.6084/m9.figshare.943485_D6	Correspondence with IDs used elsewhere in this study can be found in Table 6	HS.hdf5	ArrayExpress	E-MTAB-2332	https://www.ebi.ac.uk/arrayexpress/experiments/E-MTAB-2332/files/	this data resource also contains genotype information imputed from haplotype_dosages.Rnor50.tar.gz and merge_factors.Rdata using the Rn50 R. norvegicus assembly
Outbred1222	no	Affymetrix RATDIV SNP array	DNA extraction and genotyping	Genotyping177	W2X_RAT_11jan11.CEL	ArrayExpress	E-MTAB-2332	ftp://ftp.ebi.ac.uk/pub/databases/microarray/data/experiment/MTAB/E-MTAB-2332/E-MTAB-2332.raw.23.zip	Genotype calling	E-MTAB-2332.processed.1.zip	ArrayExpress	E-MTAB-2332	ftp://ftp.ebi.ac.uk/pub/databases/microarray/data/experiment/MTAB/E-MTAB-2332/E-MTAB-2332.processed.1.zip	Selection of a subset of high quality SNPs for haplotype reconstruction	markers_selected_for_Rn50.txt	ArrayExpress	E-MTAB-2332	https://www.ebi.ac.uk/arrayexpress/experiments/E-MTAB-2332/files/	Haplotype reconstruction in the outbred rats	Haplotype reconstruction with HAPPY	haplotype_dosages_Rnor50.tar.gz	figshare	http://dx.doi.org/10.6084/m9.figshare.943485_D6	Correspondence with IDs used elsewhere in this study can be found in Table 6	HS.hdf5	ArrayExpress	E-MTAB-2332	https://www.ebi.ac.uk/arrayexpress/experiments/E-MTAB-2332/files/	this data resource also contains genotype information imputed from haplotype_dosages.Rnor50.tar.gz and merge_factors.Rdata using the Rn50 R. norvegicus assembly
Outbred1223	no	Affymetrix RATDIV SNP array	DNA extraction and genotyping	Genotyping178	W2Y_RAT_11jan11.CEL	ArrayExpress	E-MTAB-2332	ftp://ftp.ebi.ac.uk/pub/databases/microarray/data/experiment/MTAB/E-MTAB-2332/E-MTAB-2332.raw.23.zip	Genotype calling	E-MTAB-2332.processed.1.zip	ArrayExpress	E-MTAB-2332	ftp://ftp.ebi.ac.uk/pub/databases/microarray/data/experiment/MTAB/E-MTAB-2332/E-MTAB-2332.processed.1.zip	Selection of a subset of high quality SNPs for haplotype reconstruction	markers_selected_for_Rn50.txt	ArrayExpress	E-MTAB-2332	https://www.ebi.ac.uk/arrayexpress/experiments/E-MTAB-2332/files/	Haplotype reconstruction in the outbred rats	Haplotype reconstruction with HAPPY	haplotype_dosages_Rnor50.tar.gz	figshare	http://dx.doi.org/10.6084/m9.figshare.943485_D6	Correspondence with IDs used elsewhere in this study can be found in Table 6	HS.hdf5	ArrayExpress	E-MTAB-2332	https://www.ebi.ac.uk/arrayexpress/experiments/E-MTAB-2332/files/	this data resource also contains genotype information imputed from haplotype_dosages.Rnor50.tar.gz and merge_factors.Rdata using the Rn50 R. norvegicus assembly
Outbred1227	no	Affymetrix RATDIV SNP array	DNA extraction and genotyping	Genotyping179	W32_RAT_11jan11.CEL	ArrayExpress	E-MTAB-2332	ftp://ftp.ebi.ac.uk/pub/databases/microarray/data/experiment/MTAB/E-MTAB-2332/E-MTAB-2332.raw.23.zip	Genotype calling	E-MTAB-2332.processed.1.zip	ArrayExpress	E-MTAB-2332	ftp://ftp.ebi.ac.uk/pub/databases/microarray/data/experiment/MTAB/E-MTAB-2332/E-MTAB-2332.processed.1.zip	Selection of a subset of high quality SNPs for haplotype reconstruction	markers_selected_for_Rn50.txt	ArrayExpress	E-MTAB-2332	https://www.ebi.ac.uk/arrayexpress/experiments/E-MTAB-2332/files/	Haplotype reconstruction in the outbred rats	Haplotype reconstruction with HAPPY	haplotype_dosages_Rnor50.tar.gz	figshare	http://dx.doi.org/10.6084/m9.figshare.943485_D6	Correspondence with IDs used elsewhere in this study can be found in Table 6	HS.hdf5	ArrayExpress	E-MTAB-2332	https://www.ebi.ac.uk/arrayexpress/experiments/E-MTAB-2332/files/	this data resource also contains genotype information imputed from haplotype_dosages.Rnor50.tar.gz and merge_factors.Rdata using the Rn50 R. norvegicus assembly
Outbred1228	no	Affymetrix RATDIV SNP array	DNA extraction and genotyping	Genotyping180	W33_RAT_11jan11.CEL	ArrayExpress	E-MTAB-2332	ftp://ftp.ebi.ac.uk/pub/databases/microarray/data/experiment/MTAB/E-MTAB-2332/E-MTAB-2332.raw.23.zip	Genotype calling	E-MTAB-2332.processed.1.zip	ArrayExpress	E-MTAB-2332	ftp://ftp.ebi.ac.uk/pub/databases/microarray/data/experiment/MTAB/E-MTAB-2332/E-MTAB-2332.processed.1.zip	Selection of a subset of high quality SNPs for haplotype reconstruction	markers_selected_for_Rn50.txt	ArrayExpress	E-MTAB-2332	https://www.ebi.ac.uk/arrayexpress/experiments/E-MTAB-2332/files/	Haplotype reconstruction in the outbred rats	Haplotype reconstruction with HAPPY	haplotype_dosages_Rnor50.tar.gz	figshare	http://dx.doi.org/10.6084/m9.figshare.943485_D6	Correspondence with IDs used elsewhere in this study can be found in Table 6	HS.hdf5	ArrayExpress	E-MTAB-2332	https://www.ebi.ac.uk/arrayexpress/experiments/E-MTAB-2332/files/	this data resource also contains genotype information imputed from haplotype_dosages.Rnor50.tar.gz and merge_factors.Rdata using the Rn50 R. norvegicus assembly
Outbred1229	no	Affymetrix RATDIV SNP array	DNA extraction and genotyping	Genotyping181	W34_RAT_10jan11.CEL	ArrayExpress	E-MTAB-2332	ftp://ftp.ebi.ac.uk/pub/databases/microarray/data/experiment/MTAB/E-MTAB-2332/E-MTAB-2332.raw.23.zip	Genotype calling	E-MTAB-2332.processed.1.zip	ArrayExpress	E-MTAB-2332	ftp://ftp.ebi.ac.uk/pub/databases/microarray/data/experiment/MTAB/E-MTAB-2332/E-MTAB-2332.processed.1.zip	Selection of a subset of high quality SNPs for haplotype reconstruction	markers_selected_for_Rn50.txt	ArrayExpress	E-MTAB-2332	https://www.ebi.ac.uk/arrayexpress/experiments/E-MTAB-2332/files/	Haplotype reconstruction in the outbred rats	Haplotype reconstruction with HAPPY	haplotype_dosages_Rnor50.tar.gz	figshare	http://dx.doi.org/10.6084/m9.figshare.943485_D6	Correspondence with IDs used elsewhere in this study can be found in Table 6	HS.hdf5	ArrayExpress	E-MTAB-2332	https://www.ebi.ac.uk/arrayexpress/experiments/E-MTAB-2332/files/	this data resource also contains genotype information imputed from haplotype_dosages.Rnor50.tar.gz and merge_factors.Rdata using the Rn50 R. norvegicus assembly
Outbred123	no	Affymetrix RATDIV SNP array	DNA extraction and genotyping	Genotyping182	V8E_RAT_11aug10.CEL	ArrayExpress	E-MTAB-2332	ftp://ftp.ebi.ac.uk/pub/databases/microarray/data/experiment/MTAB/E-MTAB-2332/E-MTAB-2332.raw.23.zip	Genotype calling	E-MTAB-2332.processed.1.zip	ArrayExpress	E-MTAB-2332	ftp://ftp.ebi.ac.uk/pub/databases/microarray/data/experiment/MTAB/E-MTAB-2332/E-MTAB-2332.processed.1.zip	Selection of a subset of high quality SNPs for haplotype reconstruction	markers_selected_for_Rn50.txt	ArrayExpress	E-MTAB-2332	https://www.ebi.ac.uk/arrayexpress/experiments/E-MTAB-2332/files/	Haplotype reconstruction in the outbred rats	Haplotype reconstruction with HAPPY	haplotype_dosages_Rnor50.tar.gz	figshare	http://dx.doi.org/10.6084/m9.figshare.943485_D6	Correspondence with IDs used elsewhere in this study can be found in Table 6	HS.hdf5	ArrayExpress	E-MTAB-2332	https://www.ebi.ac.uk/arrayexpress/experiments/E-MTAB-2332/files/	this data resource also contains genotype information imputed from haplotype_dosages.Rnor50.tar.gz and merge_factors.Rdata using the Rn50 R. norvegicus assembly
Outbred1230	no	Affymetrix RATDIV SNP array	DNA extraction and genotyping	Genotyping183	W35_RAT_10jan11.CEL	ArrayExpress	E-MTAB-2332	ftp://ftp.ebi.ac.uk/pub/databases/microarray/data/experiment/MTAB/E-MTAB-2332/E-MTAB-2332.raw.23.zip	Genotype calling	E-MTAB-2332.processed.1.zip	ArrayExpress	E-MTAB-2332	ftp://ftp.ebi.ac.uk/pub/databases/microarray/data/experiment/MTAB/E-MTAB-2332/E-MTAB-2332.processed.1.zip	Selection of a subset of high quality SNPs for haplotype reconstruction	markers_selected_for_Rn50.txt	ArrayExpress	E-MTAB-2332	https://www.ebi.ac.uk/arrayexpress/experiments/E-MTAB-2332/files/	Haplotype reconstruction in the outbred rats	Haplotype reconstruction with HAPPY	haplotype_dosages_Rnor50.tar.gz	figshare	http://dx.doi.org/10.6084/m9.figshare.943485_D6	Correspondence with IDs used elsewhere in this study can be found in Table 6	HS.hdf5	ArrayExpress	E-MTAB-2332	https://www.ebi.ac.uk/arrayexpress/experiments/E-MTAB-2332/files/	this data resource also contains genotype information imputed from haplotype_dosages.Rnor50.tar.gz and merge_factors.Rdata using the Rn50 R. norvegicus assembly
Outbred1232	no	Affymetrix RATDIV SNP array	DNA extraction and genotyping	Genotyping184	W37_RAT_10jan11.CEL	ArrayExpress	E-MTAB-2332	ftp://ftp.ebi.ac.uk/pub/databases/microarray/data/experiment/MTAB/E-MTAB-2332/E-MTAB-2332.raw.24.zip	Genotype calling	E-MTAB-2332.processed.1.zip	ArrayExpress	E-MTAB-2332	ftp://ftp.ebi.ac.uk/pub/databases/microarray/data/experiment/MTAB/E-MTAB-2332/E-MTAB-2332.processed.1.zip	Selection of a subset of high quality SNPs for haplotype reconstruction	markers_selected_for_Rn50.txt	ArrayExpress	E-MTAB-2332	https://www.ebi.ac.uk/arrayexpress/experiments/E-MTAB-2332/files/	Haplotype reconstruction in the outbred rats	Haplotype reconstruction with HAPPY	haplotype_dosages_Rnor50.tar.gz	figshare	http://dx.doi.org/10.6084/m9.figshare.943485_D6	Correspondence with IDs used elsewhere in this study can be found in Table 6	HS.hdf5	ArrayExpress	E-MTAB-2332	https://www.ebi.ac.uk/arrayexpress/experiments/E-MTAB-2332/files/	this data resource also contains genotype information imputed from haplotype_dosages.Rnor50.tar.gz and merge_factors.Rdata using the Rn50 R. norvegicus assembly
Outbred1233	no	Affymetrix RATDIV SNP array	DNA extraction and genotyping	Genotyping185	W38_RAT_10jan11.CEL	ArrayExpress	E-MTAB-2332	ftp://ftp.ebi.ac.uk/pub/databases/microarray/data/experiment/MTAB/E-MTAB-2332/E-MTAB-2332.raw.24.zip	Genotype calling	E-MTAB-2332.processed.1.zip	ArrayExpress	E-MTAB-2332	ftp://ftp.ebi.ac.uk/pub/databases/microarray/data/experiment/MTAB/E-MTAB-2332/E-MTAB-2332.processed.1.zip	Selection of a subset of high quality SNPs for haplotype reconstruction	markers_selected_for_Rn50.txt	ArrayExpress	E-MTAB-2332	https://www.ebi.ac.uk/arrayexpress/experiments/E-MTAB-2332/files/	Haplotype reconstruction in the outbred rats	Haplotype reconstruction with HAPPY	haplotype_dosages_Rnor50.tar.gz	figshare	http://dx.doi.org/10.6084/m9.figshare.943485_D6	Correspondence with IDs used elsewhere in this study can be found in Table 6	HS.hdf5	ArrayExpress	E-MTAB-2332	https://www.ebi.ac.uk/arrayexpress/experiments/E-MTAB-2332/files/	this data resource also contains genotype information imputed from haplotype_dosages.Rnor50.tar.gz and merge_factors.Rdata using the Rn50 R. norvegicus assembly
Outbred1235	no	Affymetrix RATDIV SNP array	DNA extraction and genotyping	Genotyping186	W3A_RAT_15jan11.CEL	ArrayExpress	E-MTAB-2332	ftp://ftp.ebi.ac.uk/pub/databases/microarray/data/experiment/MTAB/E-MTAB-2332/E-MTAB-2332.raw.24.zip	Genotype calling	E-MTAB-2332.processed.1.zip	ArrayExpress	E-MTAB-2332	ftp://ftp.ebi.ac.uk/pub/databases/microarray/data/experiment/MTAB/E-MTAB-2332/E-MTAB-2332.processed.1.zip	Selection of a subset of high quality SNPs for haplotype reconstruction	markers_selected_for_Rn50.txt	ArrayExpress	E-MTAB-2332	https://www.ebi.ac.uk/arrayexpress/experiments/E-MTAB-2332/files/	Haplotype reconstruction in the outbred rats	Haplotype reconstruction with HAPPY	haplotype_dosages_Rnor50.tar.gz	figshare	http://dx.doi.org/10.6084/m9.figshare.943485_D6	Correspondence with IDs used elsewhere in this study can be found in Table 6	HS.hdf5	ArrayExpress	E-MTAB-2332	https://www.ebi.ac.uk/arrayexpress/experiments/E-MTAB-2332/files/	this data resource also contains genotype information imputed from haplotype_dosages.Rnor50.tar.gz and merge_factors.Rdata using the Rn50 R. norvegicus assembly
Outbred1236	no	Affymetrix RATDIV SNP array	DNA extraction and genotyping	Genotyping187	W3B_RAT_18jan11.CEL	ArrayExpress	E-MTAB-2332	ftp://ftp.ebi.ac.uk/pub/databases/microarray/data/experiment/MTAB/E-MTAB-2332/E-MTAB-2332.raw.24.zip	Genotype calling	E-MTAB-2332.processed.1.zip	ArrayExpress	E-MTAB-2332	ftp://ftp.ebi.ac.uk/pub/databases/microarray/data/experiment/MTAB/E-MTAB-2332/E-MTAB-2332.processed.1.zip	Selection of a subset of high quality SNPs for haplotype reconstruction	markers_selected_for_Rn50.txt	ArrayExpress	E-MTAB-2332	https://www.ebi.ac.uk/arrayexpress/experiments/E-MTAB-2332/files/	Haplotype reconstruction in the outbred rats	Haplotype reconstruction with HAPPY	haplotype_dosages_Rnor50.tar.gz	figshare	http://dx.doi.org/10.6084/m9.figshare.943485_D6	Correspondence with IDs used elsewhere in this study can be found in Table 6	HS.hdf5	ArrayExpress	E-MTAB-2332	https://www.ebi.ac.uk/arrayexpress/experiments/E-MTAB-2332/files/	this data resource also contains genotype information imputed from haplotype_dosages.Rnor50.tar.gz and merge_factors.Rdata using the Rn50 R. norvegicus assembly
Outbred1237	no	Affymetrix RATDIV SNP array	DNA extraction and genotyping	Genotyping188	W3C_RAT_18jan11.CEL	ArrayExpress	E-MTAB-2332	ftp://ftp.ebi.ac.uk/pub/databases/microarray/data/experiment/MTAB/E-MTAB-2332/E-MTAB-2332.raw.24.zip	Genotype calling	E-MTAB-2332.processed.1.zip	ArrayExpress	E-MTAB-2332	ftp://ftp.ebi.ac.uk/pub/databases/microarray/data/experiment/MTAB/E-MTAB-2332/E-MTAB-2332.processed.1.zip	Selection of a subset of high quality SNPs for haplotype reconstruction	markers_selected_for_Rn50.txt	ArrayExpress	E-MTAB-2332	https://www.ebi.ac.uk/arrayexpress/experiments/E-MTAB-2332/files/	Haplotype reconstruction in the outbred rats	Haplotype reconstruction with HAPPY	haplotype_dosages_Rnor50.tar.gz	figshare	http://dx.doi.org/10.6084/m9.figshare.943485_D6	Correspondence with IDs used elsewhere in this study can be found in Table 6	HS.hdf5	ArrayExpress	E-MTAB-2332	https://www.ebi.ac.uk/arrayexpress/experiments/E-MTAB-2332/files/	this data resource also contains genotype information imputed from haplotype_dosages.Rnor50.tar.gz and merge_factors.Rdata using the Rn50 R. norvegicus assembly
Outbred1238	no	Affymetrix RATDIV SNP array	DNA extraction and genotyping	Genotyping189	W3D_RAT_18jan11.CEL	ArrayExpress	E-MTAB-2332	ftp://ftp.ebi.ac.uk/pub/databases/microarray/data/experiment/MTAB/E-MTAB-2332/E-MTAB-2332.raw.24.zip	Genotype calling	E-MTAB-2332.processed.1.zip	ArrayExpress	E-MTAB-2332	ftp://ftp.ebi.ac.uk/pub/databases/microarray/data/experiment/MTAB/E-MTAB-2332/E-MTAB-2332.processed.1.zip	Selection of a subset of high quality SNPs for haplotype reconstruction	markers_selected_for_Rn50.txt	ArrayExpress	E-MTAB-2332	https://www.ebi.ac.uk/arrayexpress/experiments/E-MTAB-2332/files/	Haplotype reconstruction in the outbred rats	Haplotype reconstruction with HAPPY	haplotype_dosages_Rnor50.tar.gz	figshare	http://dx.doi.org/10.6084/m9.figshare.943485_D6	Correspondence with IDs used elsewhere in this study can be found in Table 6	HS.hdf5	ArrayExpress	E-MTAB-2332	https://www.ebi.ac.uk/arrayexpress/experiments/E-MTAB-2332/files/	this data resource also contains genotype information imputed from haplotype_dosages.Rnor50.tar.gz and merge_factors.Rdata using the Rn50 R. norvegicus assembly
Outbred1239	no	Affymetrix RATDIV SNP array	DNA extraction and genotyping	Genotyping190	W3E_RAT_18jan11.CEL	ArrayExpress	E-MTAB-2332	ftp://ftp.ebi.ac.uk/pub/databases/microarray/data/experiment/MTAB/E-MTAB-2332/E-MTAB-2332.raw.24.zip	Genotype calling	E-MTAB-2332.processed.1.zip	ArrayExpress	E-MTAB-2332	ftp://ftp.ebi.ac.uk/pub/databases/microarray/data/experiment/MTAB/E-MTAB-2332/E-MTAB-2332.processed.1.zip	Selection of a subset of high quality SNPs for haplotype reconstruction	markers_selected_for_Rn50.txt	ArrayExpress	E-MTAB-2332	https://www.ebi.ac.uk/arrayexpress/experiments/E-MTAB-2332/files/	Haplotype reconstruction in the outbred rats	Haplotype reconstruction with HAPPY	haplotype_dosages_Rnor50.tar.gz	figshare	http://dx.doi.org/10.6084/m9.figshare.943485_D6	Correspondence with IDs used elsewhere in this study can be found in Table 6	HS.hdf5	ArrayExpress	E-MTAB-2332	https://www.ebi.ac.uk/arrayexpress/experiments/E-MTAB-2332/files/	this data resource also contains genotype information imputed from haplotype_dosages.Rnor50.tar.gz and merge_factors.Rdata using the Rn50 R. norvegicus assembly
Outbred125	no	Affymetrix RATDIV SNP array	DNA extraction and genotyping	Genotyping191	V8G_RAT_02aug10.CEL	ArrayExpress	E-MTAB-2332	ftp://ftp.ebi.ac.uk/pub/databases/microarray/data/experiment/MTAB/E-MTAB-2332/E-MTAB-2332.raw.24.zip	Genotype calling	E-MTAB-2332.processed.1.zip	ArrayExpress	E-MTAB-2332	ftp://ftp.ebi.ac.uk/pub/databases/microarray/data/experiment/MTAB/E-MTAB-2332/E-MTAB-2332.processed.1.zip	Selection of a subset of high quality SNPs for haplotype reconstruction	markers_selected_for_Rn50.txt	ArrayExpress	E-MTAB-2332	https://www.ebi.ac.uk/arrayexpress/experiments/E-MTAB-2332/files/	Haplotype reconstruction in the outbred rats	Haplotype reconstruction with HAPPY	haplotype_dosages_Rnor50.tar.gz	figshare	http://dx.doi.org/10.6084/m9.figshare.943485_D6	Correspondence with IDs used elsewhere in this study can be found in Table 6	HS.hdf5	ArrayExpress	E-MTAB-2332	https://www.ebi.ac.uk/arrayexpress/experiments/E-MTAB-2332/files/	this data resource also contains genotype information imputed from haplotype_dosages.Rnor50.tar.gz and merge_factors.Rdata using the Rn50 R. norvegicus assembly
Outbred1254	no	Affymetrix RATDIV SNP array	DNA extraction and genotyping	Genotyping192	W3T_RAT_15jan11.CEL	ArrayExpress	E-MTAB-2332	ftp://ftp.ebi.ac.uk/pub/databases/microarray/data/experiment/MTAB/E-MTAB-2332/E-MTAB-2332.raw.25.zip	Genotype calling	E-MTAB-2332.processed.1.zip	ArrayExpress	E-MTAB-2332	ftp://ftp.ebi.ac.uk/pub/databases/microarray/data/experiment/MTAB/E-MTAB-2332/E-MTAB-2332.processed.1.zip	Selection of a subset of high quality SNPs for haplotype reconstruction	markers_selected_for_Rn50.txt	ArrayExpress	E-MTAB-2332	https://www.ebi.ac.uk/arrayexpress/experiments/E-MTAB-2332/files/	Haplotype reconstruction in the outbred rats	Haplotype reconstruction with HAPPY	haplotype_dosages_Rnor50.tar.gz	figshare	http://dx.doi.org/10.6084/m9.figshare.943485_D6	Correspondence with IDs used elsewhere in this study can be found in Table 6	HS.hdf5	ArrayExpress	E-MTAB-2332	https://www.ebi.ac.uk/arrayexpress/experiments/E-MTAB-2332/files/	this data resource also contains genotype information imputed from haplotype_dosages.Rnor50.tar.gz and merge_factors.Rdata using the Rn50 R. norvegicus assembly
Outbred1255	no	Affymetrix RATDIV SNP array	DNA extraction and genotyping	Genotyping193	W3U_RAT_15jan11.CEL	ArrayExpress	E-MTAB-2332	ftp://ftp.ebi.ac.uk/pub/databases/microarray/data/experiment/MTAB/E-MTAB-2332/E-MTAB-2332.raw.25.zip	Genotype calling	E-MTAB-2332.processed.1.zip	ArrayExpress	E-MTAB-2332	ftp://ftp.ebi.ac.uk/pub/databases/microarray/data/experiment/MTAB/E-MTAB-2332/E-MTAB-2332.processed.1.zip	Selection of a subset of high quality SNPs for haplotype reconstruction	markers_selected_for_Rn50.txt	ArrayExpress	E-MTAB-2332	https://www.ebi.ac.uk/arrayexpress/experiments/E-MTAB-2332/files/	Haplotype reconstruction in the outbred rats	Haplotype reconstruction with HAPPY	haplotype_dosages_Rnor50.tar.gz	figshare	http://dx.doi.org/10.6084/m9.figshare.943485_D6	Correspondence with IDs used elsewhere in this study can be found in Table 6	HS.hdf5	ArrayExpress	E-MTAB-2332	https://www.ebi.ac.uk/arrayexpress/experiments/E-MTAB-2332/files/	this data resource also contains genotype information imputed from haplotype_dosages.Rnor50.tar.gz and merge_factors.Rdata using the Rn50 R. norvegicus assembly
Outbred126	no	Affymetrix RATDIV SNP array	DNA extraction and genotyping	Genotyping194	V8H_RAT_08jul10.CEL	ArrayExpress	E-MTAB-2332	ftp://ftp.ebi.ac.uk/pub/databases/microarray/data/experiment/MTAB/E-MTAB-2332/E-MTAB-2332.raw.25.zip	Genotype calling	E-MTAB-2332.processed.1.zip	ArrayExpress	E-MTAB-2332	ftp://ftp.ebi.ac.uk/pub/databases/microarray/data/experiment/MTAB/E-MTAB-2332/E-MTAB-2332.processed.1.zip	Selection of a subset of high quality SNPs for haplotype reconstruction	markers_selected_for_Rn50.txt	ArrayExpress	E-MTAB-2332	https://www.ebi.ac.uk/arrayexpress/experiments/E-MTAB-2332/files/	Haplotype reconstruction in the outbred rats	Haplotype reconstruction with HAPPY	haplotype_dosages_Rnor50.tar.gz	figshare	http://dx.doi.org/10.6084/m9.figshare.943485_D6	Correspondence with IDs used elsewhere in this study can be found in Table 6	HS.hdf5	ArrayExpress	E-MTAB-2332	https://www.ebi.ac.uk/arrayexpress/experiments/E-MTAB-2332/files/	this data resource also contains genotype information imputed from haplotype_dosages.Rnor50.tar.gz and merge_factors.Rdata using the Rn50 R. norvegicus assembly
Outbred1261	no	Affymetrix RATDIV SNP array	DNA extraction and genotyping	Genotyping195	W40_RAT_15jan11.CEL	ArrayExpress	E-MTAB-2332	ftp://ftp.ebi.ac.uk/pub/databases/microarray/data/experiment/MTAB/E-MTAB-2332/E-MTAB-2332.raw.25.zip	Genotype calling	E-MTAB-2332.processed.1.zip	ArrayExpress	E-MTAB-2332	ftp://ftp.ebi.ac.uk/pub/databases/microarray/data/experiment/MTAB/E-MTAB-2332/E-MTAB-2332.processed.1.zip	Selection of a subset of high quality SNPs for haplotype reconstruction	markers_selected_for_Rn50.txt	ArrayExpress	E-MTAB-2332	https://www.ebi.ac.uk/arrayexpress/experiments/E-MTAB-2332/files/	Haplotype reconstruction in the outbred rats	Haplotype reconstruction with HAPPY	haplotype_dosages_Rnor50.tar.gz	figshare	http://dx.doi.org/10.6084/m9.figshare.943485_D6	Correspondence with IDs used elsewhere in this study can be found in Table 6	HS.hdf5	ArrayExpress	E-MTAB-2332	https://www.ebi.ac.uk/arrayexpress/experiments/E-MTAB-2332/files/	this data resource also contains genotype information imputed from haplotype_dosages.Rnor50.tar.gz and merge_factors.Rdata using the Rn50 R. norvegicus assembly
Outbred1262	no	Affymetrix RATDIV SNP array	DNA extraction and genotyping	Genotyping196	W41_RAT_15jan11.CEL	ArrayExpress	E-MTAB-2332	ftp://ftp.ebi.ac.uk/pub/databases/microarray/data/experiment/MTAB/E-MTAB-2332/E-MTAB-2332.raw.25.zip	Genotype calling	E-MTAB-2332.processed.1.zip	ArrayExpress	E-MTAB-2332	ftp://ftp.ebi.ac.uk/pub/databases/microarray/data/experiment/MTAB/E-MTAB-2332/E-MTAB-2332.processed.1.zip	Selection of a subset of high quality SNPs for haplotype reconstruction	markers_selected_for_Rn50.txt	ArrayExpress	E-MTAB-2332	https://www.ebi.ac.uk/arrayexpress/experiments/E-MTAB-2332/files/	Haplotype reconstruction in the outbred rats	Haplotype reconstruction with HAPPY	haplotype_dosages_Rnor50.tar.gz	figshare	http://dx.doi.org/10.6084/m9.figshare.943485_D6	Correspondence with IDs used elsewhere in this study can be found in Table 6	HS.hdf5	ArrayExpress	E-MTAB-2332	https://www.ebi.ac.uk/arrayexpress/experiments/E-MTAB-2332/files/	this data resource also contains genotype information imputed from haplotype_dosages.Rnor50.tar.gz and merge_factors.Rdata using the Rn50 R. norvegicus assembly
Outbred1263	no	Affymetrix RATDIV SNP array	DNA extraction and genotyping	Genotyping197	W42_RAT_18jan11.CEL	ArrayExpress	E-MTAB-2332	ftp://ftp.ebi.ac.uk/pub/databases/microarray/data/experiment/MTAB/E-MTAB-2332/E-MTAB-2332.raw.25.zip	Genotype calling	E-MTAB-2332.processed.1.zip	ArrayExpress	E-MTAB-2332	ftp://ftp.ebi.ac.uk/pub/databases/microarray/data/experiment/MTAB/E-MTAB-2332/E-MTAB-2332.processed.1.zip	Selection of a subset of high quality SNPs for haplotype reconstruction	markers_selected_for_Rn50.txt	ArrayExpress	E-MTAB-2332	https://www.ebi.ac.uk/arrayexpress/experiments/E-MTAB-2332/files/	Haplotype reconstruction in the outbred rats	Haplotype reconstruction with HAPPY	haplotype_dosages_Rnor50.tar.gz	figshare	http://dx.doi.org/10.6084/m9.figshare.943485_D6	Correspondence with IDs used elsewhere in this study can be found in Table 6	HS.hdf5	ArrayExpress	E-MTAB-2332	https://www.ebi.ac.uk/arrayexpress/experiments/E-MTAB-2332/files/	this data resource also contains genotype information imputed from haplotype_dosages.Rnor50.tar.gz and merge_factors.Rdata using the Rn50 R. norvegicus assembly
Outbred1264	no	Affymetrix RATDIV SNP array	DNA extraction and genotyping	Genotyping198	W43_RAT_18jan11.CEL	ArrayExpress	E-MTAB-2332	ftp://ftp.ebi.ac.uk/pub/databases/microarray/data/experiment/MTAB/E-MTAB-2332/E-MTAB-2332.raw.25.zip	Genotype calling	E-MTAB-2332.processed.1.zip	ArrayExpress	E-MTAB-2332	ftp://ftp.ebi.ac.uk/pub/databases/microarray/data/experiment/MTAB/E-MTAB-2332/E-MTAB-2332.processed.1.zip	Selection of a subset of high quality SNPs for haplotype reconstruction	markers_selected_for_Rn50.txt	ArrayExpress	E-MTAB-2332	https://www.ebi.ac.uk/arrayexpress/experiments/E-MTAB-2332/files/	Haplotype reconstruction in the outbred rats	Haplotype reconstruction with HAPPY	haplotype_dosages_Rnor50.tar.gz	figshare	http://dx.doi.org/10.6084/m9.figshare.943485_D6	Correspondence with IDs used elsewhere in this study can be found in Table 6	HS.hdf5	ArrayExpress	E-MTAB-2332	https://www.ebi.ac.uk/arrayexpress/experiments/E-MTAB-2332/files/	this data resource also contains genotype information imputed from haplotype_dosages.Rnor50.tar.gz and merge_factors.Rdata using the Rn50 R. norvegicus assembly
Outbred1265	no	Affymetrix RATDIV SNP array	DNA extraction and genotyping	Genotyping199	W44_RAT_18jan11.CEL	ArrayExpress	E-MTAB-2332	ftp://ftp.ebi.ac.uk/pub/databases/microarray/data/experiment/MTAB/E-MTAB-2332/E-MTAB-2332.raw.25.zip	Genotype calling	E-MTAB-2332.processed.1.zip	ArrayExpress	E-MTAB-2332	ftp://ftp.ebi.ac.uk/pub/databases/microarray/data/experiment/MTAB/E-MTAB-2332/E-MTAB-2332.processed.1.zip	Selection of a subset of high quality SNPs for haplotype reconstruction	markers_selected_for_Rn50.txt	ArrayExpress	E-MTAB-2332	https://www.ebi.ac.uk/arrayexpress/experiments/E-MTAB-2332/files/	Haplotype reconstruction in the outbred rats	Haplotype reconstruction with HAPPY	haplotype_dosages_Rnor50.tar.gz	figshare	http://dx.doi.org/10.6084/m9.figshare.943485_D6	Correspondence with IDs used elsewhere in this study can be found in Table 6	HS.hdf5	ArrayExpress	E-MTAB-2332	https://www.ebi.ac.uk/arrayexpress/experiments/E-MTAB-2332/files/	this data resource also contains genotype information imputed from haplotype_dosages.Rnor50.tar.gz and merge_factors.Rdata using the Rn50 R. norvegicus assembly
Outbred1266	no	Affymetrix RATDIV SNP array	DNA extraction and genotyping	Genotyping200	W45_RAT_18jan11.CEL	ArrayExpress	E-MTAB-2332	ftp://ftp.ebi.ac.uk/pub/databases/microarray/data/experiment/MTAB/E-MTAB-2332/E-MTAB-2332.raw.26.zip	Genotype calling	E-MTAB-2332.processed.1.zip	ArrayExpress	E-MTAB-2332	ftp://ftp.ebi.ac.uk/pub/databases/microarray/data/experiment/MTAB/E-MTAB-2332/E-MTAB-2332.processed.1.zip	Selection of a subset of high quality SNPs for haplotype reconstruction	markers_selected_for_Rn50.txt	ArrayExpress	E-MTAB-2332	https://www.ebi.ac.uk/arrayexpress/experiments/E-MTAB-2332/files/	Haplotype reconstruction in the outbred rats	Haplotype reconstruction with HAPPY	haplotype_dosages_Rnor50.tar.gz	figshare	http://dx.doi.org/10.6084/m9.figshare.943485_D6	Correspondence with IDs used elsewhere in this study can be found in Table 6	HS.hdf5	ArrayExpress	E-MTAB-2332	https://www.ebi.ac.uk/arrayexpress/experiments/E-MTAB-2332/files/	this data resource also contains genotype information imputed from haplotype_dosages.Rnor50.tar.gz and merge_factors.Rdata using the Rn50 R. norvegicus assembly
Outbred1268	no	Affymetrix RATDIV SNP array	DNA extraction and genotyping	Genotyping201	W47_RAT_15jan11.CEL	ArrayExpress	E-MTAB-2332	ftp://ftp.ebi.ac.uk/pub/databases/microarray/data/experiment/MTAB/E-MTAB-2332/E-MTAB-2332.raw.26.zip	Genotype calling	E-MTAB-2332.processed.1.zip	ArrayExpress	E-MTAB-2332	ftp://ftp.ebi.ac.uk/pub/databases/microarray/data/experiment/MTAB/E-MTAB-2332/E-MTAB-2332.processed.1.zip	Selection of a subset of high quality SNPs for haplotype reconstruction	markers_selected_for_Rn50.txt	ArrayExpress	E-MTAB-2332	https://www.ebi.ac.uk/arrayexpress/experiments/E-MTAB-2332/files/	Haplotype reconstruction in the outbred rats	Haplotype reconstruction with HAPPY	haplotype_dosages_Rnor50.tar.gz	figshare	http://dx.doi.org/10.6084/m9.figshare.943485_D6	Correspondence with IDs used elsewhere in this study can be found in Table 6	HS.hdf5	ArrayExpress	E-MTAB-2332	https://www.ebi.ac.uk/arrayexpress/experiments/E-MTAB-2332/files/	this data resource also contains genotype information imputed from haplotype_dosages.Rnor50.tar.gz and merge_factors.Rdata using the Rn50 R. norvegicus assembly
Outbred1269	no	Affymetrix RATDIV SNP array	DNA extraction and genotyping	Genotyping202	W48_RAT_15jan11.CEL	ArrayExpress	E-MTAB-2332	ftp://ftp.ebi.ac.uk/pub/databases/microarray/data/experiment/MTAB/E-MTAB-2332/E-MTAB-2332.raw.26.zip	Genotype calling	E-MTAB-2332.processed.1.zip	ArrayExpress	E-MTAB-2332	ftp://ftp.ebi.ac.uk/pub/databases/microarray/data/experiment/MTAB/E-MTAB-2332/E-MTAB-2332.processed.1.zip	Selection of a subset of high quality SNPs for haplotype reconstruction	markers_selected_for_Rn50.txt	ArrayExpress	E-MTAB-2332	https://www.ebi.ac.uk/arrayexpress/experiments/E-MTAB-2332/files/	Haplotype reconstruction in the outbred rats	Haplotype reconstruction with HAPPY	haplotype_dosages_Rnor50.tar.gz	figshare	http://dx.doi.org/10.6084/m9.figshare.943485_D6	Correspondence with IDs used elsewhere in this study can be found in Table 6	HS.hdf5	ArrayExpress	E-MTAB-2332	https://www.ebi.ac.uk/arrayexpress/experiments/E-MTAB-2332/files/	this data resource also contains genotype information imputed from haplotype_dosages.Rnor50.tar.gz and merge_factors.Rdata using the Rn50 R. norvegicus assembly
Outbred1270	no	Affymetrix RATDIV SNP array	DNA extraction and genotyping	Genotyping203	W49_RAT_15jan11.CEL	ArrayExpress	E-MTAB-2332	ftp://ftp.ebi.ac.uk/pub/databases/microarray/data/experiment/MTAB/E-MTAB-2332/E-MTAB-2332.raw.26.zip	Genotype calling	E-MTAB-2332.processed.1.zip	ArrayExpress	E-MTAB-2332	ftp://ftp.ebi.ac.uk/pub/databases/microarray/data/experiment/MTAB/E-MTAB-2332/E-MTAB-2332.processed.1.zip	Selection of a subset of high quality SNPs for haplotype reconstruction	markers_selected_for_Rn50.txt	ArrayExpress	E-MTAB-2332	https://www.ebi.ac.uk/arrayexpress/experiments/E-MTAB-2332/files/	Haplotype reconstruction in the outbred rats	Haplotype reconstruction with HAPPY	haplotype_dosages_Rnor50.tar.gz	figshare	http://dx.doi.org/10.6084/m9.figshare.943485_D6	Correspondence with IDs used elsewhere in this study can be found in Table 6	HS.hdf5	ArrayExpress	E-MTAB-2332	https://www.ebi.ac.uk/arrayexpress/experiments/E-MTAB-2332/files/	this data resource also contains genotype information imputed from haplotype_dosages.Rnor50.tar.gz and merge_factors.Rdata using the Rn50 R. norvegicus assembly
Outbred1271	no	Affymetrix RATDIV SNP array	DNA extraction and genotyping	Genotyping204	W4A_RAT_15jan11.CEL	ArrayExpress	E-MTAB-2332	ftp://ftp.ebi.ac.uk/pub/databases/microarray/data/experiment/MTAB/E-MTAB-2332/E-MTAB-2332.raw.26.zip	Genotype calling	E-MTAB-2332.processed.1.zip	ArrayExpress	E-MTAB-2332	ftp://ftp.ebi.ac.uk/pub/databases/microarray/data/experiment/MTAB/E-MTAB-2332/E-MTAB-2332.processed.1.zip	Selection of a subset of high quality SNPs for haplotype reconstruction	markers_selected_for_Rn50.txt	ArrayExpress	E-MTAB-2332	https://www.ebi.ac.uk/arrayexpress/experiments/E-MTAB-2332/files/	Haplotype reconstruction in the outbred rats	Haplotype reconstruction with HAPPY	haplotype_dosages_Rnor50.tar.gz	figshare	http://dx.doi.org/10.6084/m9.figshare.943485_D6	Correspondence with IDs used elsewhere in this study can be found in Table 6	HS.hdf5	ArrayExpress	E-MTAB-2332	https://www.ebi.ac.uk/arrayexpress/experiments/E-MTAB-2332/files/	this data resource also contains genotype information imputed from haplotype_dosages.Rnor50.tar.gz and merge_factors.Rdata using the Rn50 R. norvegicus assembly
Outbred1272	no	Affymetrix RATDIV SNP array	DNA extraction and genotyping	Genotyping205	W4B_RAT_18jan11.CEL	ArrayExpress	E-MTAB-2332	ftp://ftp.ebi.ac.uk/pub/databases/microarray/data/experiment/MTAB/E-MTAB-2332/E-MTAB-2332.raw.26.zip	Genotype calling	E-MTAB-2332.processed.1.zip	ArrayExpress	E-MTAB-2332	ftp://ftp.ebi.ac.uk/pub/databases/microarray/data/experiment/MTAB/E-MTAB-2332/E-MTAB-2332.processed.1.zip	Selection of a subset of high quality SNPs for haplotype reconstruction	markers_selected_for_Rn50.txt	ArrayExpress	E-MTAB-2332	https://www.ebi.ac.uk/arrayexpress/experiments/E-MTAB-2332/files/	Haplotype reconstruction in the outbred rats	Haplotype reconstruction with HAPPY	haplotype_dosages_Rnor50.tar.gz	figshare	http://dx.doi.org/10.6084/m9.figshare.943485_D6	Correspondence with IDs used elsewhere in this study can be found in Table 6	HS.hdf5	ArrayExpress	E-MTAB-2332	https://www.ebi.ac.uk/arrayexpress/experiments/E-MTAB-2332/files/	this data resource also contains genotype information imputed from haplotype_dosages.Rnor50.tar.gz and merge_factors.Rdata using the Rn50 R. norvegicus assembly
Outbred1273	no	Affymetrix RATDIV SNP array	DNA extraction and genotyping	Genotyping206	W4C_RAT_18jan11.CEL	ArrayExpress	E-MTAB-2332	ftp://ftp.ebi.ac.uk/pub/databases/microarray/data/experiment/MTAB/E-MTAB-2332/E-MTAB-2332.raw.26.zip	Genotype calling	E-MTAB-2332.processed.1.zip	ArrayExpress	E-MTAB-2332	ftp://ftp.ebi.ac.uk/pub/databases/microarray/data/experiment/MTAB/E-MTAB-2332/E-MTAB-2332.processed.1.zip	Selection of a subset of high quality SNPs for haplotype reconstruction	markers_selected_for_Rn50.txt	ArrayExpress	E-MTAB-2332	https://www.ebi.ac.uk/arrayexpress/experiments/E-MTAB-2332/files/	Haplotype reconstruction in the outbred rats	Haplotype reconstruction with HAPPY	haplotype_dosages_Rnor50.tar.gz	figshare	http://dx.doi.org/10.6084/m9.figshare.943485_D6	Correspondence with IDs used elsewhere in this study can be found in Table 6	HS.hdf5	ArrayExpress	E-MTAB-2332	https://www.ebi.ac.uk/arrayexpress/experiments/E-MTAB-2332/files/	this data resource also contains genotype information imputed from haplotype_dosages.Rnor50.tar.gz and merge_factors.Rdata using the Rn50 R. norvegicus assembly
Outbred1274	no	Affymetrix RATDIV SNP array	DNA extraction and genotyping	Genotyping207	W4D_RAT_18jan11.CEL	ArrayExpress	E-MTAB-2332	ftp://ftp.ebi.ac.uk/pub/databases/microarray/data/experiment/MTAB/E-MTAB-2332/E-MTAB-2332.raw.26.zip	Genotype calling	E-MTAB-2332.processed.1.zip	ArrayExpress	E-MTAB-2332	ftp://ftp.ebi.ac.uk/pub/databases/microarray/data/experiment/MTAB/E-MTAB-2332/E-MTAB-2332.processed.1.zip	Selection of a subset of high quality SNPs for haplotype reconstruction	markers_selected_for_Rn50.txt	ArrayExpress	E-MTAB-2332	https://www.ebi.ac.uk/arrayexpress/experiments/E-MTAB-2332/files/	Haplotype reconstruction in the outbred rats	Haplotype reconstruction with HAPPY	haplotype_dosages_Rnor50.tar.gz	figshare	http://dx.doi.org/10.6084/m9.figshare.943485_D6	Correspondence with IDs used elsewhere in this study can be found in Table 6	HS.hdf5	ArrayExpress	E-MTAB-2332	https://www.ebi.ac.uk/arrayexpress/experiments/E-MTAB-2332/files/	this data resource also contains genotype information imputed from haplotype_dosages.Rnor50.tar.gz and merge_factors.Rdata using the Rn50 R. norvegicus assembly
Outbred1275	no	Affymetrix RATDIV SNP array	DNA extraction and genotyping	Genotyping208	W4E_RAT_18jan11.CEL	ArrayExpress	E-MTAB-2332	ftp://ftp.ebi.ac.uk/pub/databases/microarray/data/experiment/MTAB/E-MTAB-2332/E-MTAB-2332.raw.27.zip	Genotype calling	E-MTAB-2332.processed.1.zip	ArrayExpress	E-MTAB-2332	ftp://ftp.ebi.ac.uk/pub/databases/microarray/data/experiment/MTAB/E-MTAB-2332/E-MTAB-2332.processed.1.zip	Selection of a subset of high quality SNPs for haplotype reconstruction	markers_selected_for_Rn50.txt	ArrayExpress	E-MTAB-2332	https://www.ebi.ac.uk/arrayexpress/experiments/E-MTAB-2332/files/	Haplotype reconstruction in the outbred rats	Haplotype reconstruction with HAPPY	haplotype_dosages_Rnor50.tar.gz	figshare	http://dx.doi.org/10.6084/m9.figshare.943485_D6	Correspondence with IDs used elsewhere in this study can be found in Table 6	HS.hdf5	ArrayExpress	E-MTAB-2332	https://www.ebi.ac.uk/arrayexpress/experiments/E-MTAB-2332/files/	this data resource also contains genotype information imputed from haplotype_dosages.Rnor50.tar.gz and merge_factors.Rdata using the Rn50 R. norvegicus assembly
Outbred1276	no	Affymetrix RATDIV SNP array	DNA extraction and genotyping	Genotyping209	W4F_RAT_15jan11.CEL	ArrayExpress	E-MTAB-2332	ftp://ftp.ebi.ac.uk/pub/databases/microarray/data/experiment/MTAB/E-MTAB-2332/E-MTAB-2332.raw.27.zip	Genotype calling	E-MTAB-2332.processed.1.zip	ArrayExpress	E-MTAB-2332	ftp://ftp.ebi.ac.uk/pub/databases/microarray/data/experiment/MTAB/E-MTAB-2332/E-MTAB-2332.processed.1.zip	Selection of a subset of high quality SNPs for haplotype reconstruction	markers_selected_for_Rn50.txt	ArrayExpress	E-MTAB-2332	https://www.ebi.ac.uk/arrayexpress/experiments/E-MTAB-2332/files/	Haplotype reconstruction in the outbred rats	Haplotype reconstruction with HAPPY	haplotype_dosages_Rnor50.tar.gz	figshare	http://dx.doi.org/10.6084/m9.figshare.943485_D6	Correspondence with IDs used elsewhere in this study can be found in Table 6	HS.hdf5	ArrayExpress	E-MTAB-2332	https://www.ebi.ac.uk/arrayexpress/experiments/E-MTAB-2332/files/	this data resource also contains genotype information imputed from haplotype_dosages.Rnor50.tar.gz and merge_factors.Rdata using the Rn50 R. norvegicus assembly
Outbred1278	no	Affymetrix RATDIV SNP array	DNA extraction and genotyping	Genotyping210	RATDIV_BA_1278_B11Plate31.CEL	ArrayExpress	E-MTAB-2332	ftp://ftp.ebi.ac.uk/pub/databases/microarray/data/experiment/MTAB/E-MTAB-2332/E-MTAB-2332.raw.27.zip	Genotype calling	E-MTAB-2332.processed.1.zip	ArrayExpress	E-MTAB-2332	ftp://ftp.ebi.ac.uk/pub/databases/microarray/data/experiment/MTAB/E-MTAB-2332/E-MTAB-2332.processed.1.zip	Selection of a subset of high quality SNPs for haplotype reconstruction	markers_selected_for_Rn50.txt	ArrayExpress	E-MTAB-2332	https://www.ebi.ac.uk/arrayexpress/experiments/E-MTAB-2332/files/	Haplotype reconstruction in the outbred rats	Haplotype reconstruction with HAPPY	haplotype_dosages_Rnor50.tar.gz	figshare	http://dx.doi.org/10.6084/m9.figshare.943485_D6	Correspondence with IDs used elsewhere in this study can be found in Table 6	HS.hdf5	ArrayExpress	E-MTAB-2332	https://www.ebi.ac.uk/arrayexpress/experiments/E-MTAB-2332/files/	this data resource also contains genotype information imputed from haplotype_dosages.Rnor50.tar.gz and merge_factors.Rdata using the Rn50 R. norvegicus assembly
Outbred128	no	Affymetrix RATDIV SNP array	DNA extraction and genotyping	Genotyping211	V8J_RAT_02aug10.CEL	ArrayExpress	E-MTAB-2332	ftp://ftp.ebi.ac.uk/pub/databases/microarray/data/experiment/MTAB/E-MTAB-2332/E-MTAB-2332.raw.27.zip	Genotype calling	E-MTAB-2332.processed.1.zip	ArrayExpress	E-MTAB-2332	ftp://ftp.ebi.ac.uk/pub/databases/microarray/data/experiment/MTAB/E-MTAB-2332/E-MTAB-2332.processed.1.zip	Selection of a subset of high quality SNPs for haplotype reconstruction	markers_selected_for_Rn50.txt	ArrayExpress	E-MTAB-2332	https://www.ebi.ac.uk/arrayexpress/experiments/E-MTAB-2332/files/	Haplotype reconstruction in the outbred rats	Haplotype reconstruction with HAPPY	haplotype_dosages_Rnor50.tar.gz	figshare	http://dx.doi.org/10.6084/m9.figshare.943485_D6	Correspondence with IDs used elsewhere in this study can be found in Table 6	HS.hdf5	ArrayExpress	E-MTAB-2332	https://www.ebi.ac.uk/arrayexpress/experiments/E-MTAB-2332/files/	this data resource also contains genotype information imputed from haplotype_dosages.Rnor50.tar.gz and merge_factors.Rdata using the Rn50 R. norvegicus assembly
Outbred1280	no	Affymetrix RATDIV SNP array	DNA extraction and genotyping	Genotyping212	W4J_RAT_15jan11.CEL	ArrayExpress	E-MTAB-2332	ftp://ftp.ebi.ac.uk/pub/databases/microarray/data/experiment/MTAB/E-MTAB-2332/E-MTAB-2332.raw.27.zip	Genotype calling	E-MTAB-2332.processed.1.zip	ArrayExpress	E-MTAB-2332	ftp://ftp.ebi.ac.uk/pub/databases/microarray/data/experiment/MTAB/E-MTAB-2332/E-MTAB-2332.processed.1.zip	Selection of a subset of high quality SNPs for haplotype reconstruction	markers_selected_for_Rn50.txt	ArrayExpress	E-MTAB-2332	https://www.ebi.ac.uk/arrayexpress/experiments/E-MTAB-2332/files/	Haplotype reconstruction in the outbred rats	Haplotype reconstruction with HAPPY	haplotype_dosages_Rnor50.tar.gz	figshare	http://dx.doi.org/10.6084/m9.figshare.943485_D6	Correspondence with IDs used elsewhere in this study can be found in Table 6	HS.hdf5	ArrayExpress	E-MTAB-2332	https://www.ebi.ac.uk/arrayexpress/experiments/E-MTAB-2332/files/	this data resource also contains genotype information imputed from haplotype_dosages.Rnor50.tar.gz and merge_factors.Rdata using the Rn50 R. norvegicus assembly
Outbred1281	no	Affymetrix RATDIV SNP array	DNA extraction and genotyping	Genotyping213	W4K_RAT_15jan11.CEL	ArrayExpress	E-MTAB-2332	ftp://ftp.ebi.ac.uk/pub/databases/microarray/data/experiment/MTAB/E-MTAB-2332/E-MTAB-2332.raw.27.zip	Genotype calling	E-MTAB-2332.processed.1.zip	ArrayExpress	E-MTAB-2332	ftp://ftp.ebi.ac.uk/pub/databases/microarray/data/experiment/MTAB/E-MTAB-2332/E-MTAB-2332.processed.1.zip	Selection of a subset of high quality SNPs for haplotype reconstruction	markers_selected_for_Rn50.txt	ArrayExpress	E-MTAB-2332	https://www.ebi.ac.uk/arrayexpress/experiments/E-MTAB-2332/files/	Haplotype reconstruction in the outbred rats	Haplotype reconstruction with HAPPY	haplotype_dosages_Rnor50.tar.gz	figshare	http://dx.doi.org/10.6084/m9.figshare.943485_D6	Correspondence with IDs used elsewhere in this study can be found in Table 6	HS.hdf5	ArrayExpress	E-MTAB-2332	https://www.ebi.ac.uk/arrayexpress/experiments/E-MTAB-2332/files/	this data resource also contains genotype information imputed from haplotype_dosages.Rnor50.tar.gz and merge_factors.Rdata using the Rn50 R. norvegicus assembly
Outbred1282	no	Affymetrix RATDIV SNP array	DNA extraction and genotyping	Genotyping214	W4L_RAT_18jan11.CEL	ArrayExpress	E-MTAB-2332	ftp://ftp.ebi.ac.uk/pub/databases/microarray/data/experiment/MTAB/E-MTAB-2332/E-MTAB-2332.raw.27.zip	Genotype calling	E-MTAB-2332.processed.1.zip	ArrayExpress	E-MTAB-2332	ftp://ftp.ebi.ac.uk/pub/databases/microarray/data/experiment/MTAB/E-MTAB-2332/E-MTAB-2332.processed.1.zip	Selection of a subset of high quality SNPs for haplotype reconstruction	markers_selected_for_Rn50.txt	ArrayExpress	E-MTAB-2332	https://www.ebi.ac.uk/arrayexpress/experiments/E-MTAB-2332/files/	Haplotype reconstruction in the outbred rats	Haplotype reconstruction with HAPPY	haplotype_dosages_Rnor50.tar.gz	figshare	http://dx.doi.org/10.6084/m9.figshare.943485_D6	Correspondence with IDs used elsewhere in this study can be found in Table 6	HS.hdf5	ArrayExpress	E-MTAB-2332	https://www.ebi.ac.uk/arrayexpress/experiments/E-MTAB-2332/files/	this data resource also contains genotype information imputed from haplotype_dosages.Rnor50.tar.gz and merge_factors.Rdata using the Rn50 R. norvegicus assembly
Outbred1283	no	Affymetrix RATDIV SNP array	DNA extraction and genotyping	Genotyping215	W4M_RAT_18jan11.CEL	ArrayExpress	E-MTAB-2332	ftp://ftp.ebi.ac.uk/pub/databases/microarray/data/experiment/MTAB/E-MTAB-2332/E-MTAB-2332.raw.27.zip	Genotype calling	E-MTAB-2332.processed.1.zip	ArrayExpress	E-MTAB-2332	ftp://ftp.ebi.ac.uk/pub/databases/microarray/data/experiment/MTAB/E-MTAB-2332/E-MTAB-2332.processed.1.zip	Selection of a subset of high quality SNPs for haplotype reconstruction	markers_selected_for_Rn50.txt	ArrayExpress	E-MTAB-2332	https://www.ebi.ac.uk/arrayexpress/experiments/E-MTAB-2332/files/	Haplotype reconstruction in the outbred rats	Haplotype reconstruction with HAPPY	haplotype_dosages_Rnor50.tar.gz	figshare	http://dx.doi.org/10.6084/m9.figshare.943485_D6	Correspondence with IDs used elsewhere in this study can be found in Table 6	HS.hdf5	ArrayExpress	E-MTAB-2332	https://www.ebi.ac.uk/arrayexpress/experiments/E-MTAB-2332/files/	this data resource also contains genotype information imputed from haplotype_dosages.Rnor50.tar.gz and merge_factors.Rdata using the Rn50 R. norvegicus assembly
Outbred1284	no	Affymetrix RATDIV SNP array	DNA extraction and genotyping	Genotyping216	W4N_RAT_18jan11.CEL	ArrayExpress	E-MTAB-2332	ftp://ftp.ebi.ac.uk/pub/databases/microarray/data/experiment/MTAB/E-MTAB-2332/E-MTAB-2332.raw.28.zip	Genotype calling	E-MTAB-2332.processed.1.zip	ArrayExpress	E-MTAB-2332	ftp://ftp.ebi.ac.uk/pub/databases/microarray/data/experiment/MTAB/E-MTAB-2332/E-MTAB-2332.processed.1.zip	Selection of a subset of high quality SNPs for haplotype reconstruction	markers_selected_for_Rn50.txt	ArrayExpress	E-MTAB-2332	https://www.ebi.ac.uk/arrayexpress/experiments/E-MTAB-2332/files/	Haplotype reconstruction in the outbred rats	Haplotype reconstruction with HAPPY	haplotype_dosages_Rnor50.tar.gz	figshare	http://dx.doi.org/10.6084/m9.figshare.943485_D6	Correspondence with IDs used elsewhere in this study can be found in Table 6	HS.hdf5	ArrayExpress	E-MTAB-2332	https://www.ebi.ac.uk/arrayexpress/experiments/E-MTAB-2332/files/	this data resource also contains genotype information imputed from haplotype_dosages.Rnor50.tar.gz and merge_factors.Rdata using the Rn50 R. norvegicus assembly
Outbred1285	yes	Affymetrix RATDIV SNP array	DNA extraction and genotyping	Genotyping1416	RATDIV_BA_1285_A02Plate26.CEL	ArrayExpress	E-MTAB-2332	ftp://ftp.ebi.ac.uk/pub/databases/microarray/data/experiment/MTAB/E-MTAB-2332/E-MTAB-2332.raw.28.zip	Genotype calling	E-MTAB-2332.processed.1.zip	ArrayExpress	E-MTAB-2332	ftp://ftp.ebi.ac.uk/pub/databases/microarray/data/experiment/MTAB/E-MTAB-2332/E-MTAB-2332.processed.1.zip	Selection of a subset of high quality SNPs for haplotype reconstruction	markers_selected_for_Rn50.txt	ArrayExpress	E-MTAB-2332	https://www.ebi.ac.uk/arrayexpress/experiments/E-MTAB-2332/files/	Haplotype reconstruction in the outbred rats	Haplotype reconstruction with HAPPY	haplotype_dosages_Rnor50.tar.gz	figshare	http://dx.doi.org/10.6084/m9.figshare.943485_D6	Correspondence with IDs used elsewhere in this study can be found in Table 6	HS.hdf5	ArrayExpress	E-MTAB-2332	https://www.ebi.ac.uk/arrayexpress/experiments/E-MTAB-2332/files/	this data resource also contains genotype information imputed from haplotype_dosages.Rnor50.tar.gz and merge_factors.Rdata using the Rn50 R. norvegicus assembly
Outbred1285	yes	Affymetrix RATDIV SNP array	DNA extraction and genotyping	Genotyping217	W4O_RAT_18jan11.CEL	ArrayExpress	E-MTAB-2332	ftp://ftp.ebi.ac.uk/pub/databases/microarray/data/experiment/MTAB/E-MTAB-2332/E-MTAB-2332.raw.28.zip	Genotype calling	E-MTAB-2332.processed.1.zip	ArrayExpress	E-MTAB-2332	ftp://ftp.ebi.ac.uk/pub/databases/microarray/data/experiment/MTAB/E-MTAB-2332/E-MTAB-2332.processed.1.zip	Selection of a subset of high quality SNPs for haplotype reconstruction	markers_selected_for_Rn50.txt	ArrayExpress	E-MTAB-2332	https://www.ebi.ac.uk/arrayexpress/experiments/E-MTAB-2332/files/	Haplotype reconstruction in the outbred rats	Haplotype reconstruction with HAPPY	haplotype_dosages_Rnor50.tar.gz	figshare	http://dx.doi.org/10.6084/m9.figshare.943485_D6	Correspondence with IDs used elsewhere in this study can be found in Table 6	HS.hdf5	ArrayExpress	E-MTAB-2332	https://www.ebi.ac.uk/arrayexpress/experiments/E-MTAB-2332/files/	this data resource also contains genotype information imputed from haplotype_dosages.Rnor50.tar.gz and merge_factors.Rdata using the Rn50 R. norvegicus assembly
Outbred1286	no	Affymetrix RATDIV SNP array	DNA extraction and genotyping	Genotyping218	W4P_RAT_15jan11.CEL	ArrayExpress	E-MTAB-2332	ftp://ftp.ebi.ac.uk/pub/databases/microarray/data/experiment/MTAB/E-MTAB-2332/E-MTAB-2332.raw.28.zip	Genotype calling	E-MTAB-2332.processed.1.zip	ArrayExpress	E-MTAB-2332	ftp://ftp.ebi.ac.uk/pub/databases/microarray/data/experiment/MTAB/E-MTAB-2332/E-MTAB-2332.processed.1.zip	Selection of a subset of high quality SNPs for haplotype reconstruction	markers_selected_for_Rn50.txt	ArrayExpress	E-MTAB-2332	https://www.ebi.ac.uk/arrayexpress/experiments/E-MTAB-2332/files/	Haplotype reconstruction in the outbred rats	Haplotype reconstruction with HAPPY	haplotype_dosages_Rnor50.tar.gz	figshare	http://dx.doi.org/10.6084/m9.figshare.943485_D6	Correspondence with IDs used elsewhere in this study can be found in Table 6	HS.hdf5	ArrayExpress	E-MTAB-2332	https://www.ebi.ac.uk/arrayexpress/experiments/E-MTAB-2332/files/	this data resource also contains genotype information imputed from haplotype_dosages.Rnor50.tar.gz and merge_factors.Rdata using the Rn50 R. norvegicus assembly
Outbred1287	no	Affymetrix RATDIV SNP array	DNA extraction and genotyping	Genotyping219	W4Q_RAT_15jan11.CEL	ArrayExpress	E-MTAB-2332	ftp://ftp.ebi.ac.uk/pub/databases/microarray/data/experiment/MTAB/E-MTAB-2332/E-MTAB-2332.raw.28.zip	Genotype calling	E-MTAB-2332.processed.1.zip	ArrayExpress	E-MTAB-2332	ftp://ftp.ebi.ac.uk/pub/databases/microarray/data/experiment/MTAB/E-MTAB-2332/E-MTAB-2332.processed.1.zip	Selection of a subset of high quality SNPs for haplotype reconstruction	markers_selected_for_Rn50.txt	ArrayExpress	E-MTAB-2332	https://www.ebi.ac.uk/arrayexpress/experiments/E-MTAB-2332/files/	Haplotype reconstruction in the outbred rats	Haplotype reconstruction with HAPPY	haplotype_dosages_Rnor50.tar.gz	figshare	http://dx.doi.org/10.6084/m9.figshare.943485_D6	Correspondence with IDs used elsewhere in this study can be found in Table 6	HS.hdf5	ArrayExpress	E-MTAB-2332	https://www.ebi.ac.uk/arrayexpress/experiments/E-MTAB-2332/files/	this data resource also contains genotype information imputed from haplotype_dosages.Rnor50.tar.gz and merge_factors.Rdata using the Rn50 R. norvegicus assembly
Outbred1289	no	Affymetrix RATDIV SNP array	DNA extraction and genotyping	Genotyping220	W4S_RAT_15jan11.CEL	ArrayExpress	E-MTAB-2332	ftp://ftp.ebi.ac.uk/pub/databases/microarray/data/experiment/MTAB/E-MTAB-2332/E-MTAB-2332.raw.28.zip	Genotype calling	E-MTAB-2332.processed.1.zip	ArrayExpress	E-MTAB-2332	ftp://ftp.ebi.ac.uk/pub/databases/microarray/data/experiment/MTAB/E-MTAB-2332/E-MTAB-2332.processed.1.zip	Selection of a subset of high quality SNPs for haplotype reconstruction	markers_selected_for_Rn50.txt	ArrayExpress	E-MTAB-2332	https://www.ebi.ac.uk/arrayexpress/experiments/E-MTAB-2332/files/	Haplotype reconstruction in the outbred rats	Haplotype reconstruction with HAPPY	haplotype_dosages_Rnor50.tar.gz	figshare	http://dx.doi.org/10.6084/m9.figshare.943485_D6	Correspondence with IDs used elsewhere in this study can be found in Table 6	HS.hdf5	ArrayExpress	E-MTAB-2332	https://www.ebi.ac.uk/arrayexpress/experiments/E-MTAB-2332/files/	this data resource also contains genotype information imputed from haplotype_dosages.Rnor50.tar.gz and merge_factors.Rdata using the Rn50 R. norvegicus assembly
Outbred129	no	Affymetrix RATDIV SNP array	DNA extraction and genotyping	Genotyping221	V8K_RAT_22jul10.CEL	ArrayExpress	E-MTAB-2332	ftp://ftp.ebi.ac.uk/pub/databases/microarray/data/experiment/MTAB/E-MTAB-2332/E-MTAB-2332.raw.28.zip	Genotype calling	E-MTAB-2332.processed.1.zip	ArrayExpress	E-MTAB-2332	ftp://ftp.ebi.ac.uk/pub/databases/microarray/data/experiment/MTAB/E-MTAB-2332/E-MTAB-2332.processed.1.zip	Selection of a subset of high quality SNPs for haplotype reconstruction	markers_selected_for_Rn50.txt	ArrayExpress	E-MTAB-2332	https://www.ebi.ac.uk/arrayexpress/experiments/E-MTAB-2332/files/	Haplotype reconstruction in the outbred rats	Haplotype reconstruction with HAPPY	haplotype_dosages_Rnor50.tar.gz	figshare	http://dx.doi.org/10.6084/m9.figshare.943485_D6	Correspondence with IDs used elsewhere in this study can be found in Table 6	HS.hdf5	ArrayExpress	E-MTAB-2332	https://www.ebi.ac.uk/arrayexpress/experiments/E-MTAB-2332/files/	this data resource also contains genotype information imputed from haplotype_dosages.Rnor50.tar.gz and merge_factors.Rdata using the Rn50 R. norvegicus assembly
Outbred1290	no	Affymetrix RATDIV SNP array	DNA extraction and genotyping	Genotyping222	W4T_RAT_15jan11.CEL	ArrayExpress	E-MTAB-2332	ftp://ftp.ebi.ac.uk/pub/databases/microarray/data/experiment/MTAB/E-MTAB-2332/E-MTAB-2332.raw.28.zip	Genotype calling	E-MTAB-2332.processed.1.zip	ArrayExpress	E-MTAB-2332	ftp://ftp.ebi.ac.uk/pub/databases/microarray/data/experiment/MTAB/E-MTAB-2332/E-MTAB-2332.processed.1.zip	Selection of a subset of high quality SNPs for haplotype reconstruction	markers_selected_for_Rn50.txt	ArrayExpress	E-MTAB-2332	https://www.ebi.ac.uk/arrayexpress/experiments/E-MTAB-2332/files/	Haplotype reconstruction in the outbred rats	Haplotype reconstruction with HAPPY	haplotype_dosages_Rnor50.tar.gz	figshare	http://dx.doi.org/10.6084/m9.figshare.943485_D6	Correspondence with IDs used elsewhere in this study can be found in Table 6	HS.hdf5	ArrayExpress	E-MTAB-2332	https://www.ebi.ac.uk/arrayexpress/experiments/E-MTAB-2332/files/	this data resource also contains genotype information imputed from haplotype_dosages.Rnor50.tar.gz and merge_factors.Rdata using the Rn50 R. norvegicus assembly
Outbred1291	no	Affymetrix RATDIV SNP array	DNA extraction and genotyping	Genotyping223	W4U_RAT_18jan11.CEL	ArrayExpress	E-MTAB-2332	ftp://ftp.ebi.ac.uk/pub/databases/microarray/data/experiment/MTAB/E-MTAB-2332/E-MTAB-2332.raw.28.zip	Genotype calling	E-MTAB-2332.processed.1.zip	ArrayExpress	E-MTAB-2332	ftp://ftp.ebi.ac.uk/pub/databases/microarray/data/experiment/MTAB/E-MTAB-2332/E-MTAB-2332.processed.1.zip	Selection of a subset of high quality SNPs for haplotype reconstruction	markers_selected_for_Rn50.txt	ArrayExpress	E-MTAB-2332	https://www.ebi.ac.uk/arrayexpress/experiments/E-MTAB-2332/files/	Haplotype reconstruction in the outbred rats	Haplotype reconstruction with HAPPY	haplotype_dosages_Rnor50.tar.gz	figshare	http://dx.doi.org/10.6084/m9.figshare.943485_D6	Correspondence with IDs used elsewhere in this study can be found in Table 6	HS.hdf5	ArrayExpress	E-MTAB-2332	https://www.ebi.ac.uk/arrayexpress/experiments/E-MTAB-2332/files/	this data resource also contains genotype information imputed from haplotype_dosages.Rnor50.tar.gz and merge_factors.Rdata using the Rn50 R. norvegicus assembly
Outbred1292	no	Affymetrix RATDIV SNP array	DNA extraction and genotyping	Genotyping224	W4V_RAT_18jan11.CEL	ArrayExpress	E-MTAB-2332	ftp://ftp.ebi.ac.uk/pub/databases/microarray/data/experiment/MTAB/E-MTAB-2332/E-MTAB-2332.raw.29.zip	Genotype calling	E-MTAB-2332.processed.1.zip	ArrayExpress	E-MTAB-2332	ftp://ftp.ebi.ac.uk/pub/databases/microarray/data/experiment/MTAB/E-MTAB-2332/E-MTAB-2332.processed.1.zip	Selection of a subset of high quality SNPs for haplotype reconstruction	markers_selected_for_Rn50.txt	ArrayExpress	E-MTAB-2332	https://www.ebi.ac.uk/arrayexpress/experiments/E-MTAB-2332/files/	Haplotype reconstruction in the outbred rats	Haplotype reconstruction with HAPPY	haplotype_dosages_Rnor50.tar.gz	figshare	http://dx.doi.org/10.6084/m9.figshare.943485_D6	Correspondence with IDs used elsewhere in this study can be found in Table 6	HS.hdf5	ArrayExpress	E-MTAB-2332	https://www.ebi.ac.uk/arrayexpress/experiments/E-MTAB-2332/files/	this data resource also contains genotype information imputed from haplotype_dosages.Rnor50.tar.gz and merge_factors.Rdata using the Rn50 R. norvegicus assembly
Outbred1293	no	Affymetrix RATDIV SNP array	DNA extraction and genotyping	Genotyping225	W4W_RAT_18jan11.CEL	ArrayExpress	E-MTAB-2332	ftp://ftp.ebi.ac.uk/pub/databases/microarray/data/experiment/MTAB/E-MTAB-2332/E-MTAB-2332.raw.29.zip	Genotype calling	E-MTAB-2332.processed.1.zip	ArrayExpress	E-MTAB-2332	ftp://ftp.ebi.ac.uk/pub/databases/microarray/data/experiment/MTAB/E-MTAB-2332/E-MTAB-2332.processed.1.zip	Selection of a subset of high quality SNPs for haplotype reconstruction	markers_selected_for_Rn50.txt	ArrayExpress	E-MTAB-2332	https://www.ebi.ac.uk/arrayexpress/experiments/E-MTAB-2332/files/	Haplotype reconstruction in the outbred rats	Haplotype reconstruction with HAPPY	haplotype_dosages_Rnor50.tar.gz	figshare	http://dx.doi.org/10.6084/m9.figshare.943485_D6	Correspondence with IDs used elsewhere in this study can be found in Table 6	HS.hdf5	ArrayExpress	E-MTAB-2332	https://www.ebi.ac.uk/arrayexpress/experiments/E-MTAB-2332/files/	this data resource also contains genotype information imputed from haplotype_dosages.Rnor50.tar.gz and merge_factors.Rdata using the Rn50 R. norvegicus assembly
Outbred1296	no	Affymetrix RATDIV SNP array	DNA extraction and genotyping	Genotyping226	W4Z_RAT_18jan11.CEL	ArrayExpress	E-MTAB-2332	ftp://ftp.ebi.ac.uk/pub/databases/microarray/data/experiment/MTAB/E-MTAB-2332/E-MTAB-2332.raw.29.zip	Genotype calling	E-MTAB-2332.processed.1.zip	ArrayExpress	E-MTAB-2332	ftp://ftp.ebi.ac.uk/pub/databases/microarray/data/experiment/MTAB/E-MTAB-2332/E-MTAB-2332.processed.1.zip	Selection of a subset of high quality SNPs for haplotype reconstruction	markers_selected_for_Rn50.txt	ArrayExpress	E-MTAB-2332	https://www.ebi.ac.uk/arrayexpress/experiments/E-MTAB-2332/files/	Haplotype reconstruction in the outbred rats	Haplotype reconstruction with HAPPY	haplotype_dosages_Rnor50.tar.gz	figshare	http://dx.doi.org/10.6084/m9.figshare.943485_D6	Correspondence with IDs used elsewhere in this study can be found in Table 6	HS.hdf5	ArrayExpress	E-MTAB-2332	https://www.ebi.ac.uk/arrayexpress/experiments/E-MTAB-2332/files/	this data resource also contains genotype information imputed from haplotype_dosages.Rnor50.tar.gz and merge_factors.Rdata using the Rn50 R. norvegicus assembly
Outbred1297	no	Affymetrix RATDIV SNP array	DNA extraction and genotyping	Genotyping227	W50_RAT_15jan11.CEL	ArrayExpress	E-MTAB-2332	ftp://ftp.ebi.ac.uk/pub/databases/microarray/data/experiment/MTAB/E-MTAB-2332/E-MTAB-2332.raw.29.zip	Genotype calling	E-MTAB-2332.processed.1.zip	ArrayExpress	E-MTAB-2332	ftp://ftp.ebi.ac.uk/pub/databases/microarray/data/experiment/MTAB/E-MTAB-2332/E-MTAB-2332.processed.1.zip	Selection of a subset of high quality SNPs for haplotype reconstruction	markers_selected_for_Rn50.txt	ArrayExpress	E-MTAB-2332	https://www.ebi.ac.uk/arrayexpress/experiments/E-MTAB-2332/files/	Haplotype reconstruction in the outbred rats	Haplotype reconstruction with HAPPY	haplotype_dosages_Rnor50.tar.gz	figshare	http://dx.doi.org/10.6084/m9.figshare.943485_D6	Correspondence with IDs used elsewhere in this study can be found in Table 6	HS.hdf5	ArrayExpress	E-MTAB-2332	https://www.ebi.ac.uk/arrayexpress/experiments/E-MTAB-2332/files/	this data resource also contains genotype information imputed from haplotype_dosages.Rnor50.tar.gz and merge_factors.Rdata using the Rn50 R. norvegicus assembly
Outbred1298	no	Affymetrix RATDIV SNP array	DNA extraction and genotyping	Genotyping228	W51_RAT_15jan11.CEL	ArrayExpress	E-MTAB-2332	ftp://ftp.ebi.ac.uk/pub/databases/microarray/data/experiment/MTAB/E-MTAB-2332/E-MTAB-2332.raw.29.zip	Genotype calling	E-MTAB-2332.processed.1.zip	ArrayExpress	E-MTAB-2332	ftp://ftp.ebi.ac.uk/pub/databases/microarray/data/experiment/MTAB/E-MTAB-2332/E-MTAB-2332.processed.1.zip	Selection of a subset of high quality SNPs for haplotype reconstruction	markers_selected_for_Rn50.txt	ArrayExpress	E-MTAB-2332	https://www.ebi.ac.uk/arrayexpress/experiments/E-MTAB-2332/files/	Haplotype reconstruction in the outbred rats	Haplotype reconstruction with HAPPY	haplotype_dosages_Rnor50.tar.gz	figshare	http://dx.doi.org/10.6084/m9.figshare.943485_D6	Correspondence with IDs used elsewhere in this study can be found in Table 6	HS.hdf5	ArrayExpress	E-MTAB-2332	https://www.ebi.ac.uk/arrayexpress/experiments/E-MTAB-2332/files/	this data resource also contains genotype information imputed from haplotype_dosages.Rnor50.tar.gz and merge_factors.Rdata using the Rn50 R. norvegicus assembly
Outbred1299	no	Affymetrix RATDIV SNP array	DNA extraction and genotyping	Genotyping229	W52_RAT_15jan11.CEL	ArrayExpress	E-MTAB-2332	ftp://ftp.ebi.ac.uk/pub/databases/microarray/data/experiment/MTAB/E-MTAB-2332/E-MTAB-2332.raw.29.zip	Genotype calling	E-MTAB-2332.processed.1.zip	ArrayExpress	E-MTAB-2332	ftp://ftp.ebi.ac.uk/pub/databases/microarray/data/experiment/MTAB/E-MTAB-2332/E-MTAB-2332.processed.1.zip	Selection of a subset of high quality SNPs for haplotype reconstruction	markers_selected_for_Rn50.txt	ArrayExpress	E-MTAB-2332	https://www.ebi.ac.uk/arrayexpress/experiments/E-MTAB-2332/files/	Haplotype reconstruction in the outbred rats	Haplotype reconstruction with HAPPY	haplotype_dosages_Rnor50.tar.gz	figshare	http://dx.doi.org/10.6084/m9.figshare.943485_D6	Correspondence with IDs used elsewhere in this study can be found in Table 6	HS.hdf5	ArrayExpress	E-MTAB-2332	https://www.ebi.ac.uk/arrayexpress/experiments/E-MTAB-2332/files/	this data resource also contains genotype information imputed from haplotype_dosages.Rnor50.tar.gz and merge_factors.Rdata using the Rn50 R. norvegicus assembly
Outbred13	no	Affymetrix RATDIV SNP array	DNA extraction and genotyping	Genotyping230	V5C_RAT_03aug10.CEL	ArrayExpress	E-MTAB-2332	ftp://ftp.ebi.ac.uk/pub/databases/microarray/data/experiment/MTAB/E-MTAB-2332/E-MTAB-2332.raw.29.zip	Genotype calling	E-MTAB-2332.processed.1.zip	ArrayExpress	E-MTAB-2332	ftp://ftp.ebi.ac.uk/pub/databases/microarray/data/experiment/MTAB/E-MTAB-2332/E-MTAB-2332.processed.1.zip	Selection of a subset of high quality SNPs for haplotype reconstruction	markers_selected_for_Rn50.txt	ArrayExpress	E-MTAB-2332	https://www.ebi.ac.uk/arrayexpress/experiments/E-MTAB-2332/files/	Haplotype reconstruction in the outbred rats	Haplotype reconstruction with HAPPY	haplotype_dosages_Rnor50.tar.gz	figshare	http://dx.doi.org/10.6084/m9.figshare.943485_D6	Correspondence with IDs used elsewhere in this study can be found in Table 6	HS.hdf5	ArrayExpress	E-MTAB-2332	https://www.ebi.ac.uk/arrayexpress/experiments/E-MTAB-2332/files/	this data resource also contains genotype information imputed from haplotype_dosages.Rnor50.tar.gz and merge_factors.Rdata using the Rn50 R. norvegicus assembly
Outbred1300	no	Affymetrix RATDIV SNP array	DNA extraction and genotyping	Genotyping231	W53_RAT_15jan11_2.CEL	ArrayExpress	E-MTAB-2332	ftp://ftp.ebi.ac.uk/pub/databases/microarray/data/experiment/MTAB/E-MTAB-2332/E-MTAB-2332.raw.29.zip	Genotype calling	E-MTAB-2332.processed.1.zip	ArrayExpress	E-MTAB-2332	ftp://ftp.ebi.ac.uk/pub/databases/microarray/data/experiment/MTAB/E-MTAB-2332/E-MTAB-2332.processed.1.zip	Selection of a subset of high quality SNPs for haplotype reconstruction	markers_selected_for_Rn50.txt	ArrayExpress	E-MTAB-2332	https://www.ebi.ac.uk/arrayexpress/experiments/E-MTAB-2332/files/	Haplotype reconstruction in the outbred rats	Haplotype reconstruction with HAPPY	haplotype_dosages_Rnor50.tar.gz	figshare	http://dx.doi.org/10.6084/m9.figshare.943485_D6	Correspondence with IDs used elsewhere in this study can be found in Table 6	HS.hdf5	ArrayExpress	E-MTAB-2332	https://www.ebi.ac.uk/arrayexpress/experiments/E-MTAB-2332/files/	this data resource also contains genotype information imputed from haplotype_dosages.Rnor50.tar.gz and merge_factors.Rdata using the Rn50 R. norvegicus assembly
Outbred1301	no	Affymetrix RATDIV SNP array	DNA extraction and genotyping	Genotyping232	W54_RAT_18jan11.CEL	ArrayExpress	E-MTAB-2332	ftp://ftp.ebi.ac.uk/pub/databases/microarray/data/experiment/MTAB/E-MTAB-2332/E-MTAB-2332.raw.30.zip	Genotype calling	E-MTAB-2332.processed.1.zip	ArrayExpress	E-MTAB-2332	ftp://ftp.ebi.ac.uk/pub/databases/microarray/data/experiment/MTAB/E-MTAB-2332/E-MTAB-2332.processed.1.zip	Selection of a subset of high quality SNPs for haplotype reconstruction	markers_selected_for_Rn50.txt	ArrayExpress	E-MTAB-2332	https://www.ebi.ac.uk/arrayexpress/experiments/E-MTAB-2332/files/	Haplotype reconstruction in the outbred rats	Haplotype reconstruction with HAPPY	haplotype_dosages_Rnor50.tar.gz	figshare	http://dx.doi.org/10.6084/m9.figshare.943485_D6	Correspondence with IDs used elsewhere in this study can be found in Table 6	HS.hdf5	ArrayExpress	E-MTAB-2332	https://www.ebi.ac.uk/arrayexpress/experiments/E-MTAB-2332/files/	this data resource also contains genotype information imputed from haplotype_dosages.Rnor50.tar.gz and merge_factors.Rdata using the Rn50 R. norvegicus assembly
Outbred1302	no	Affymetrix RATDIV SNP array	DNA extraction and genotyping	Genotyping233	W55_RAT_18jan11.CEL	ArrayExpress	E-MTAB-2332	ftp://ftp.ebi.ac.uk/pub/databases/microarray/data/experiment/MTAB/E-MTAB-2332/E-MTAB-2332.raw.30.zip	Genotype calling	E-MTAB-2332.processed.1.zip	ArrayExpress	E-MTAB-2332	ftp://ftp.ebi.ac.uk/pub/databases/microarray/data/experiment/MTAB/E-MTAB-2332/E-MTAB-2332.processed.1.zip	Selection of a subset of high quality SNPs for haplotype reconstruction	markers_selected_for_Rn50.txt	ArrayExpress	E-MTAB-2332	https://www.ebi.ac.uk/arrayexpress/experiments/E-MTAB-2332/files/	Haplotype reconstruction in the outbred rats	Haplotype reconstruction with HAPPY	haplotype_dosages_Rnor50.tar.gz	figshare	http://dx.doi.org/10.6084/m9.figshare.943485_D6	Correspondence with IDs used elsewhere in this study can be found in Table 6	HS.hdf5	ArrayExpress	E-MTAB-2332	https://www.ebi.ac.uk/arrayexpress/experiments/E-MTAB-2332/files/	this data resource also contains genotype information imputed from haplotype_dosages.Rnor50.tar.gz and merge_factors.Rdata using the Rn50 R. norvegicus assembly
Outbred1303	no	Affymetrix RATDIV SNP array	DNA extraction and genotyping	Genotyping234	W56_RAT_18jan11.CEL	ArrayExpress	E-MTAB-2332	ftp://ftp.ebi.ac.uk/pub/databases/microarray/data/experiment/MTAB/E-MTAB-2332/E-MTAB-2332.raw.30.zip	Genotype calling	E-MTAB-2332.processed.1.zip	ArrayExpress	E-MTAB-2332	ftp://ftp.ebi.ac.uk/pub/databases/microarray/data/experiment/MTAB/E-MTAB-2332/E-MTAB-2332.processed.1.zip	Selection of a subset of high quality SNPs for haplotype reconstruction	markers_selected_for_Rn50.txt	ArrayExpress	E-MTAB-2332	https://www.ebi.ac.uk/arrayexpress/experiments/E-MTAB-2332/files/	Haplotype reconstruction in the outbred rats	Haplotype reconstruction with HAPPY	haplotype_dosages_Rnor50.tar.gz	figshare	http://dx.doi.org/10.6084/m9.figshare.943485_D6	Correspondence with IDs used elsewhere in this study can be found in Table 6	HS.hdf5	ArrayExpress	E-MTAB-2332	https://www.ebi.ac.uk/arrayexpress/experiments/E-MTAB-2332/files/	this data resource also contains genotype information imputed from haplotype_dosages.Rnor50.tar.gz and merge_factors.Rdata using the Rn50 R. norvegicus assembly
Outbred1306	no	Affymetrix RATDIV SNP array	DNA extraction and genotyping	Genotyping235	W59_RAT_18jan11.CEL	ArrayExpress	E-MTAB-2332	ftp://ftp.ebi.ac.uk/pub/databases/microarray/data/experiment/MTAB/E-MTAB-2332/E-MTAB-2332.raw.30.zip	Genotype calling	E-MTAB-2332.processed.1.zip	ArrayExpress	E-MTAB-2332	ftp://ftp.ebi.ac.uk/pub/databases/microarray/data/experiment/MTAB/E-MTAB-2332/E-MTAB-2332.processed.1.zip	Selection of a subset of high quality SNPs for haplotype reconstruction	markers_selected_for_Rn50.txt	ArrayExpress	E-MTAB-2332	https://www.ebi.ac.uk/arrayexpress/experiments/E-MTAB-2332/files/	Haplotype reconstruction in the outbred rats	Haplotype reconstruction with HAPPY	haplotype_dosages_Rnor50.tar.gz	figshare	http://dx.doi.org/10.6084/m9.figshare.943485_D6	Correspondence with IDs used elsewhere in this study can be found in Table 6	HS.hdf5	ArrayExpress	E-MTAB-2332	https://www.ebi.ac.uk/arrayexpress/experiments/E-MTAB-2332/files/	this data resource also contains genotype information imputed from haplotype_dosages.Rnor50.tar.gz and merge_factors.Rdata using the Rn50 R. norvegicus assembly
Outbred1308	no	Affymetrix RATDIV SNP array	DNA extraction and genotyping	Genotyping236	W5B_RAT_15jan11.CEL	ArrayExpress	E-MTAB-2332	ftp://ftp.ebi.ac.uk/pub/databases/microarray/data/experiment/MTAB/E-MTAB-2332/E-MTAB-2332.raw.30.zip	Genotype calling	E-MTAB-2332.processed.1.zip	ArrayExpress	E-MTAB-2332	ftp://ftp.ebi.ac.uk/pub/databases/microarray/data/experiment/MTAB/E-MTAB-2332/E-MTAB-2332.processed.1.zip	Selection of a subset of high quality SNPs for haplotype reconstruction	markers_selected_for_Rn50.txt	ArrayExpress	E-MTAB-2332	https://www.ebi.ac.uk/arrayexpress/experiments/E-MTAB-2332/files/	Haplotype reconstruction in the outbred rats	Haplotype reconstruction with HAPPY	haplotype_dosages_Rnor50.tar.gz	figshare	http://dx.doi.org/10.6084/m9.figshare.943485_D6	Correspondence with IDs used elsewhere in this study can be found in Table 6	HS.hdf5	ArrayExpress	E-MTAB-2332	https://www.ebi.ac.uk/arrayexpress/experiments/E-MTAB-2332/files/	this data resource also contains genotype information imputed from haplotype_dosages.Rnor50.tar.gz and merge_factors.Rdata using the Rn50 R. norvegicus assembly
Outbred1309	no	Affymetrix RATDIV SNP array	DNA extraction and genotyping	Genotyping237	W5C_RAT_15jan11.CEL	ArrayExpress	E-MTAB-2332	ftp://ftp.ebi.ac.uk/pub/databases/microarray/data/experiment/MTAB/E-MTAB-2332/E-MTAB-2332.raw.30.zip	Genotype calling	E-MTAB-2332.processed.1.zip	ArrayExpress	E-MTAB-2332	ftp://ftp.ebi.ac.uk/pub/databases/microarray/data/experiment/MTAB/E-MTAB-2332/E-MTAB-2332.processed.1.zip	Selection of a subset of high quality SNPs for haplotype reconstruction	markers_selected_for_Rn50.txt	ArrayExpress	E-MTAB-2332	https://www.ebi.ac.uk/arrayexpress/experiments/E-MTAB-2332/files/	Haplotype reconstruction in the outbred rats	Haplotype reconstruction with HAPPY	haplotype_dosages_Rnor50.tar.gz	figshare	http://dx.doi.org/10.6084/m9.figshare.943485_D6	Correspondence with IDs used elsewhere in this study can be found in Table 6	HS.hdf5	ArrayExpress	E-MTAB-2332	https://www.ebi.ac.uk/arrayexpress/experiments/E-MTAB-2332/files/	this data resource also contains genotype information imputed from haplotype_dosages.Rnor50.tar.gz and merge_factors.Rdata using the Rn50 R. norvegicus assembly
Outbred131	no	Affymetrix RATDIV SNP array	DNA extraction and genotyping	Genotyping238	V8M_RAT_10aug10.CEL	ArrayExpress	E-MTAB-2332	ftp://ftp.ebi.ac.uk/pub/databases/microarray/data/experiment/MTAB/E-MTAB-2332/E-MTAB-2332.raw.30.zip	Genotype calling	E-MTAB-2332.processed.1.zip	ArrayExpress	E-MTAB-2332	ftp://ftp.ebi.ac.uk/pub/databases/microarray/data/experiment/MTAB/E-MTAB-2332/E-MTAB-2332.processed.1.zip	Selection of a subset of high quality SNPs for haplotype reconstruction	markers_selected_for_Rn50.txt	ArrayExpress	E-MTAB-2332	https://www.ebi.ac.uk/arrayexpress/experiments/E-MTAB-2332/files/	Haplotype reconstruction in the outbred rats	Haplotype reconstruction with HAPPY	haplotype_dosages_Rnor50.tar.gz	figshare	http://dx.doi.org/10.6084/m9.figshare.943485_D6	Correspondence with IDs used elsewhere in this study can be found in Table 6	HS.hdf5	ArrayExpress	E-MTAB-2332	https://www.ebi.ac.uk/arrayexpress/experiments/E-MTAB-2332/files/	this data resource also contains genotype information imputed from haplotype_dosages.Rnor50.tar.gz and merge_factors.Rdata using the Rn50 R. norvegicus assembly
Outbred1310	no	Affymetrix RATDIV SNP array	DNA extraction and genotyping	Genotyping239	W5D_RAT_15jan11.CEL	ArrayExpress	E-MTAB-2332	ftp://ftp.ebi.ac.uk/pub/databases/microarray/data/experiment/MTAB/E-MTAB-2332/E-MTAB-2332.raw.30.zip	Genotype calling	E-MTAB-2332.processed.1.zip	ArrayExpress	E-MTAB-2332	ftp://ftp.ebi.ac.uk/pub/databases/microarray/data/experiment/MTAB/E-MTAB-2332/E-MTAB-2332.processed.1.zip	Selection of a subset of high quality SNPs for haplotype reconstruction	markers_selected_for_Rn50.txt	ArrayExpress	E-MTAB-2332	https://www.ebi.ac.uk/arrayexpress/experiments/E-MTAB-2332/files/	Haplotype reconstruction in the outbred rats	Haplotype reconstruction with HAPPY	haplotype_dosages_Rnor50.tar.gz	figshare	http://dx.doi.org/10.6084/m9.figshare.943485_D6	Correspondence with IDs used elsewhere in this study can be found in Table 6	HS.hdf5	ArrayExpress	E-MTAB-2332	https://www.ebi.ac.uk/arrayexpress/experiments/E-MTAB-2332/files/	this data resource also contains genotype information imputed from haplotype_dosages.Rnor50.tar.gz and merge_factors.Rdata using the Rn50 R. norvegicus assembly
Outbred1314	no	Affymetrix RATDIV SNP array	DNA extraction and genotyping	Genotyping240	W5H_RAT_15jan11.CEL	ArrayExpress	E-MTAB-2332	ftp://ftp.ebi.ac.uk/pub/databases/microarray/data/experiment/MTAB/E-MTAB-2332/E-MTAB-2332.raw.31.zip	Genotype calling	E-MTAB-2332.processed.1.zip	ArrayExpress	E-MTAB-2332	ftp://ftp.ebi.ac.uk/pub/databases/microarray/data/experiment/MTAB/E-MTAB-2332/E-MTAB-2332.processed.1.zip	Selection of a subset of high quality SNPs for haplotype reconstruction	markers_selected_for_Rn50.txt	ArrayExpress	E-MTAB-2332	https://www.ebi.ac.uk/arrayexpress/experiments/E-MTAB-2332/files/	Haplotype reconstruction in the outbred rats	Haplotype reconstruction with HAPPY	haplotype_dosages_Rnor50.tar.gz	figshare	http://dx.doi.org/10.6084/m9.figshare.943485_D6	Correspondence with IDs used elsewhere in this study can be found in Table 6	HS.hdf5	ArrayExpress	E-MTAB-2332	https://www.ebi.ac.uk/arrayexpress/experiments/E-MTAB-2332/files/	this data resource also contains genotype information imputed from haplotype_dosages.Rnor50.tar.gz and merge_factors.Rdata using the Rn50 R. norvegicus assembly
Outbred1316	no	Affymetrix RATDIV SNP array	DNA extraction and genotyping	Genotyping241	W5J_RAT_18jan11.CEL	ArrayExpress	E-MTAB-2332	ftp://ftp.ebi.ac.uk/pub/databases/microarray/data/experiment/MTAB/E-MTAB-2332/E-MTAB-2332.raw.31.zip	Genotype calling	E-MTAB-2332.processed.1.zip	ArrayExpress	E-MTAB-2332	ftp://ftp.ebi.ac.uk/pub/databases/microarray/data/experiment/MTAB/E-MTAB-2332/E-MTAB-2332.processed.1.zip	Selection of a subset of high quality SNPs for haplotype reconstruction	markers_selected_for_Rn50.txt	ArrayExpress	E-MTAB-2332	https://www.ebi.ac.uk/arrayexpress/experiments/E-MTAB-2332/files/	Haplotype reconstruction in the outbred rats	Haplotype reconstruction with HAPPY	haplotype_dosages_Rnor50.tar.gz	figshare	http://dx.doi.org/10.6084/m9.figshare.943485_D6	Correspondence with IDs used elsewhere in this study can be found in Table 6	HS.hdf5	ArrayExpress	E-MTAB-2332	https://www.ebi.ac.uk/arrayexpress/experiments/E-MTAB-2332/files/	this data resource also contains genotype information imputed from haplotype_dosages.Rnor50.tar.gz and merge_factors.Rdata using the Rn50 R. norvegicus assembly
Outbred1317	no	Affymetrix RATDIV SNP array	DNA extraction and genotyping	Genotyping242	W5K_RAT_18jan11.CEL	ArrayExpress	E-MTAB-2332	ftp://ftp.ebi.ac.uk/pub/databases/microarray/data/experiment/MTAB/E-MTAB-2332/E-MTAB-2332.raw.31.zip	Genotype calling	E-MTAB-2332.processed.1.zip	ArrayExpress	E-MTAB-2332	ftp://ftp.ebi.ac.uk/pub/databases/microarray/data/experiment/MTAB/E-MTAB-2332/E-MTAB-2332.processed.1.zip	Selection of a subset of high quality SNPs for haplotype reconstruction	markers_selected_for_Rn50.txt	ArrayExpress	E-MTAB-2332	https://www.ebi.ac.uk/arrayexpress/experiments/E-MTAB-2332/files/	Haplotype reconstruction in the outbred rats	Haplotype reconstruction with HAPPY	haplotype_dosages_Rnor50.tar.gz	figshare	http://dx.doi.org/10.6084/m9.figshare.943485_D6	Correspondence with IDs used elsewhere in this study can be found in Table 6	HS.hdf5	ArrayExpress	E-MTAB-2332	https://www.ebi.ac.uk/arrayexpress/experiments/E-MTAB-2332/files/	this data resource also contains genotype information imputed from haplotype_dosages.Rnor50.tar.gz and merge_factors.Rdata using the Rn50 R. norvegicus assembly
Outbred1319	no	Affymetrix RATDIV SNP array	DNA extraction and genotyping	Genotyping243	W5M_RAT_18jan11.CEL	ArrayExpress	E-MTAB-2332	ftp://ftp.ebi.ac.uk/pub/databases/microarray/data/experiment/MTAB/E-MTAB-2332/E-MTAB-2332.raw.31.zip	Genotype calling	E-MTAB-2332.processed.1.zip	ArrayExpress	E-MTAB-2332	ftp://ftp.ebi.ac.uk/pub/databases/microarray/data/experiment/MTAB/E-MTAB-2332/E-MTAB-2332.processed.1.zip	Selection of a subset of high quality SNPs for haplotype reconstruction	markers_selected_for_Rn50.txt	ArrayExpress	E-MTAB-2332	https://www.ebi.ac.uk/arrayexpress/experiments/E-MTAB-2332/files/	Haplotype reconstruction in the outbred rats	Haplotype reconstruction with HAPPY	haplotype_dosages_Rnor50.tar.gz	figshare	http://dx.doi.org/10.6084/m9.figshare.943485_D6	Correspondence with IDs used elsewhere in this study can be found in Table 6	HS.hdf5	ArrayExpress	E-MTAB-2332	https://www.ebi.ac.uk/arrayexpress/experiments/E-MTAB-2332/files/	this data resource also contains genotype information imputed from haplotype_dosages.Rnor50.tar.gz and merge_factors.Rdata using the Rn50 R. norvegicus assembly
Outbred132	no	Affymetrix RATDIV SNP array	DNA extraction and genotyping	Genotyping244	V8N_RAT_03aug10.CEL	ArrayExpress	E-MTAB-2332	ftp://ftp.ebi.ac.uk/pub/databases/microarray/data/experiment/MTAB/E-MTAB-2332/E-MTAB-2332.raw.31.zip	Genotype calling	E-MTAB-2332.processed.1.zip	ArrayExpress	E-MTAB-2332	ftp://ftp.ebi.ac.uk/pub/databases/microarray/data/experiment/MTAB/E-MTAB-2332/E-MTAB-2332.processed.1.zip	Selection of a subset of high quality SNPs for haplotype reconstruction	markers_selected_for_Rn50.txt	ArrayExpress	E-MTAB-2332	https://www.ebi.ac.uk/arrayexpress/experiments/E-MTAB-2332/files/	Haplotype reconstruction in the outbred rats	Haplotype reconstruction with HAPPY	haplotype_dosages_Rnor50.tar.gz	figshare	http://dx.doi.org/10.6084/m9.figshare.943485_D6	Correspondence with IDs used elsewhere in this study can be found in Table 6	HS.hdf5	ArrayExpress	E-MTAB-2332	https://www.ebi.ac.uk/arrayexpress/experiments/E-MTAB-2332/files/	this data resource also contains genotype information imputed from haplotype_dosages.Rnor50.tar.gz and merge_factors.Rdata using the Rn50 R. norvegicus assembly
Outbred1320	no	Affymetrix RATDIV SNP array	DNA extraction and genotyping	Genotyping245	W5N_RAT_18jan11.CEL	ArrayExpress	E-MTAB-2332	ftp://ftp.ebi.ac.uk/pub/databases/microarray/data/experiment/MTAB/E-MTAB-2332/E-MTAB-2332.raw.31.zip	Genotype calling	E-MTAB-2332.processed.1.zip	ArrayExpress	E-MTAB-2332	ftp://ftp.ebi.ac.uk/pub/databases/microarray/data/experiment/MTAB/E-MTAB-2332/E-MTAB-2332.processed.1.zip	Selection of a subset of high quality SNPs for haplotype reconstruction	markers_selected_for_Rn50.txt	ArrayExpress	E-MTAB-2332	https://www.ebi.ac.uk/arrayexpress/experiments/E-MTAB-2332/files/	Haplotype reconstruction in the outbred rats	Haplotype reconstruction with HAPPY	haplotype_dosages_Rnor50.tar.gz	figshare	http://dx.doi.org/10.6084/m9.figshare.943485_D6	Correspondence with IDs used elsewhere in this study can be found in Table 6	HS.hdf5	ArrayExpress	E-MTAB-2332	https://www.ebi.ac.uk/arrayexpress/experiments/E-MTAB-2332/files/	this data resource also contains genotype information imputed from haplotype_dosages.Rnor50.tar.gz and merge_factors.Rdata using the Rn50 R. norvegicus assembly
Outbred1321	no	Affymetrix RATDIV SNP array	DNA extraction and genotyping	Genotyping246	W5O_RAT_15jan11.CEL	ArrayExpress	E-MTAB-2332	ftp://ftp.ebi.ac.uk/pub/databases/microarray/data/experiment/MTAB/E-MTAB-2332/E-MTAB-2332.raw.31.zip	Genotype calling	E-MTAB-2332.processed.1.zip	ArrayExpress	E-MTAB-2332	ftp://ftp.ebi.ac.uk/pub/databases/microarray/data/experiment/MTAB/E-MTAB-2332/E-MTAB-2332.processed.1.zip	Selection of a subset of high quality SNPs for haplotype reconstruction	markers_selected_for_Rn50.txt	ArrayExpress	E-MTAB-2332	https://www.ebi.ac.uk/arrayexpress/experiments/E-MTAB-2332/files/	Haplotype reconstruction in the outbred rats	Haplotype reconstruction with HAPPY	haplotype_dosages_Rnor50.tar.gz	figshare	http://dx.doi.org/10.6084/m9.figshare.943485_D6	Correspondence with IDs used elsewhere in this study can be found in Table 6	HS.hdf5	ArrayExpress	E-MTAB-2332	https://www.ebi.ac.uk/arrayexpress/experiments/E-MTAB-2332/files/	this data resource also contains genotype information imputed from haplotype_dosages.Rnor50.tar.gz and merge_factors.Rdata using the Rn50 R. norvegicus assembly
Outbred1322	no	Affymetrix RATDIV SNP array	DNA extraction and genotyping	Genotyping247	W5P_RAT_15jan11.CEL	ArrayExpress	E-MTAB-2332	ftp://ftp.ebi.ac.uk/pub/databases/microarray/data/experiment/MTAB/E-MTAB-2332/E-MTAB-2332.raw.31.zip	Genotype calling	E-MTAB-2332.processed.1.zip	ArrayExpress	E-MTAB-2332	ftp://ftp.ebi.ac.uk/pub/databases/microarray/data/experiment/MTAB/E-MTAB-2332/E-MTAB-2332.processed.1.zip	Selection of a subset of high quality SNPs for haplotype reconstruction	markers_selected_for_Rn50.txt	ArrayExpress	E-MTAB-2332	https://www.ebi.ac.uk/arrayexpress/experiments/E-MTAB-2332/files/	Haplotype reconstruction in the outbred rats	Haplotype reconstruction with HAPPY	haplotype_dosages_Rnor50.tar.gz	figshare	http://dx.doi.org/10.6084/m9.figshare.943485_D6	Correspondence with IDs used elsewhere in this study can be found in Table 6	HS.hdf5	ArrayExpress	E-MTAB-2332	https://www.ebi.ac.uk/arrayexpress/experiments/E-MTAB-2332/files/	this data resource also contains genotype information imputed from haplotype_dosages.Rnor50.tar.gz and merge_factors.Rdata using the Rn50 R. norvegicus assembly
Outbred1323	no	Affymetrix RATDIV SNP array	DNA extraction and genotyping	Genotyping248	W5Q_RAT_15jan11.CEL	ArrayExpress	E-MTAB-2332	ftp://ftp.ebi.ac.uk/pub/databases/microarray/data/experiment/MTAB/E-MTAB-2332/E-MTAB-2332.raw.32.zip	Genotype calling	E-MTAB-2332.processed.1.zip	ArrayExpress	E-MTAB-2332	ftp://ftp.ebi.ac.uk/pub/databases/microarray/data/experiment/MTAB/E-MTAB-2332/E-MTAB-2332.processed.1.zip	Selection of a subset of high quality SNPs for haplotype reconstruction	markers_selected_for_Rn50.txt	ArrayExpress	E-MTAB-2332	https://www.ebi.ac.uk/arrayexpress/experiments/E-MTAB-2332/files/	Haplotype reconstruction in the outbred rats	Haplotype reconstruction with HAPPY	haplotype_dosages_Rnor50.tar.gz	figshare	http://dx.doi.org/10.6084/m9.figshare.943485_D6	Correspondence with IDs used elsewhere in this study can be found in Table 6	HS.hdf5	ArrayExpress	E-MTAB-2332	https://www.ebi.ac.uk/arrayexpress/experiments/E-MTAB-2332/files/	this data resource also contains genotype information imputed from haplotype_dosages.Rnor50.tar.gz and merge_factors.Rdata using the Rn50 R. norvegicus assembly
Outbred1324	no	Affymetrix RATDIV SNP array	DNA extraction and genotyping	Genotyping249	W5R_RAT_15jan11.CEL	ArrayExpress	E-MTAB-2332	ftp://ftp.ebi.ac.uk/pub/databases/microarray/data/experiment/MTAB/E-MTAB-2332/E-MTAB-2332.raw.32.zip	Genotype calling	E-MTAB-2332.processed.1.zip	ArrayExpress	E-MTAB-2332	ftp://ftp.ebi.ac.uk/pub/databases/microarray/data/experiment/MTAB/E-MTAB-2332/E-MTAB-2332.processed.1.zip	Selection of a subset of high quality SNPs for haplotype reconstruction	markers_selected_for_Rn50.txt	ArrayExpress	E-MTAB-2332	https://www.ebi.ac.uk/arrayexpress/experiments/E-MTAB-2332/files/	Haplotype reconstruction in the outbred rats	Haplotype reconstruction with HAPPY	haplotype_dosages_Rnor50.tar.gz	figshare	http://dx.doi.org/10.6084/m9.figshare.943485_D6	Correspondence with IDs used elsewhere in this study can be found in Table 6	HS.hdf5	ArrayExpress	E-MTAB-2332	https://www.ebi.ac.uk/arrayexpress/experiments/E-MTAB-2332/files/	this data resource also contains genotype information imputed from haplotype_dosages.Rnor50.tar.gz and merge_factors.Rdata using the Rn50 R. norvegicus assembly
Outbred133	no	Affymetrix RATDIV SNP array	DNA extraction and genotyping	Genotyping250	V8O_RAT_28jul10.CEL	ArrayExpress	E-MTAB-2332	ftp://ftp.ebi.ac.uk/pub/databases/microarray/data/experiment/MTAB/E-MTAB-2332/E-MTAB-2332.raw.32.zip	Genotype calling	E-MTAB-2332.processed.1.zip	ArrayExpress	E-MTAB-2332	ftp://ftp.ebi.ac.uk/pub/databases/microarray/data/experiment/MTAB/E-MTAB-2332/E-MTAB-2332.processed.1.zip	Selection of a subset of high quality SNPs for haplotype reconstruction	markers_selected_for_Rn50.txt	ArrayExpress	E-MTAB-2332	https://www.ebi.ac.uk/arrayexpress/experiments/E-MTAB-2332/files/	Haplotype reconstruction in the outbred rats	Haplotype reconstruction with HAPPY	haplotype_dosages_Rnor50.tar.gz	figshare	http://dx.doi.org/10.6084/m9.figshare.943485_D6	Correspondence with IDs used elsewhere in this study can be found in Table 6	HS.hdf5	ArrayExpress	E-MTAB-2332	https://www.ebi.ac.uk/arrayexpress/experiments/E-MTAB-2332/files/	this data resource also contains genotype information imputed from haplotype_dosages.Rnor50.tar.gz and merge_factors.Rdata using the Rn50 R. norvegicus assembly
Outbred1332	no	Affymetrix RATDIV SNP array	DNA extraction and genotyping	Genotyping251	W5Z_RAT_18jan11.CEL	ArrayExpress	E-MTAB-2332	ftp://ftp.ebi.ac.uk/pub/databases/microarray/data/experiment/MTAB/E-MTAB-2332/E-MTAB-2332.raw.32.zip	Genotype calling	E-MTAB-2332.processed.1.zip	ArrayExpress	E-MTAB-2332	ftp://ftp.ebi.ac.uk/pub/databases/microarray/data/experiment/MTAB/E-MTAB-2332/E-MTAB-2332.processed.1.zip	Selection of a subset of high quality SNPs for haplotype reconstruction	markers_selected_for_Rn50.txt	ArrayExpress	E-MTAB-2332	https://www.ebi.ac.uk/arrayexpress/experiments/E-MTAB-2332/files/	Haplotype reconstruction in the outbred rats	Haplotype reconstruction with HAPPY	haplotype_dosages_Rnor50.tar.gz	figshare	http://dx.doi.org/10.6084/m9.figshare.943485_D6	Correspondence with IDs used elsewhere in this study can be found in Table 6	HS.hdf5	ArrayExpress	E-MTAB-2332	https://www.ebi.ac.uk/arrayexpress/experiments/E-MTAB-2332/files/	this data resource also contains genotype information imputed from haplotype_dosages.Rnor50.tar.gz and merge_factors.Rdata using the Rn50 R. norvegicus assembly
Outbred1333	no	Affymetrix RATDIV SNP array	DNA extraction and genotyping	Genotyping252	W60_RAT_18jan11.CEL	ArrayExpress	E-MTAB-2332	ftp://ftp.ebi.ac.uk/pub/databases/microarray/data/experiment/MTAB/E-MTAB-2332/E-MTAB-2332.raw.32.zip	Genotype calling	E-MTAB-2332.processed.1.zip	ArrayExpress	E-MTAB-2332	ftp://ftp.ebi.ac.uk/pub/databases/microarray/data/experiment/MTAB/E-MTAB-2332/E-MTAB-2332.processed.1.zip	Selection of a subset of high quality SNPs for haplotype reconstruction	markers_selected_for_Rn50.txt	ArrayExpress	E-MTAB-2332	https://www.ebi.ac.uk/arrayexpress/experiments/E-MTAB-2332/files/	Haplotype reconstruction in the outbred rats	Haplotype reconstruction with HAPPY	haplotype_dosages_Rnor50.tar.gz	figshare	http://dx.doi.org/10.6084/m9.figshare.943485_D6	Correspondence with IDs used elsewhere in this study can be found in Table 6	HS.hdf5	ArrayExpress	E-MTAB-2332	https://www.ebi.ac.uk/arrayexpress/experiments/E-MTAB-2332/files/	this data resource also contains genotype information imputed from haplotype_dosages.Rnor50.tar.gz and merge_factors.Rdata using the Rn50 R. norvegicus assembly
Outbred1334	no	Affymetrix RATDIV SNP array	DNA extraction and genotyping	Genotyping253	W61_RAT_18jan11.CEL	ArrayExpress	E-MTAB-2332	ftp://ftp.ebi.ac.uk/pub/databases/microarray/data/experiment/MTAB/E-MTAB-2332/E-MTAB-2332.raw.32.zip	Genotype calling	E-MTAB-2332.processed.1.zip	ArrayExpress	E-MTAB-2332	ftp://ftp.ebi.ac.uk/pub/databases/microarray/data/experiment/MTAB/E-MTAB-2332/E-MTAB-2332.processed.1.zip	Selection of a subset of high quality SNPs for haplotype reconstruction	markers_selected_for_Rn50.txt	ArrayExpress	E-MTAB-2332	https://www.ebi.ac.uk/arrayexpress/experiments/E-MTAB-2332/files/	Haplotype reconstruction in the outbred rats	Haplotype reconstruction with HAPPY	haplotype_dosages_Rnor50.tar.gz	figshare	http://dx.doi.org/10.6084/m9.figshare.943485_D6	Correspondence with IDs used elsewhere in this study can be found in Table 6	HS.hdf5	ArrayExpress	E-MTAB-2332	https://www.ebi.ac.uk/arrayexpress/experiments/E-MTAB-2332/files/	this data resource also contains genotype information imputed from haplotype_dosages.Rnor50.tar.gz and merge_factors.Rdata using the Rn50 R. norvegicus assembly
Outbred1339	no	Affymetrix RATDIV SNP array	DNA extraction and genotyping	Genotyping254	W66_RAT_18jan11.CEL	ArrayExpress	E-MTAB-2332	ftp://ftp.ebi.ac.uk/pub/databases/microarray/data/experiment/MTAB/E-MTAB-2332/E-MTAB-2332.raw.32.zip	Genotype calling	E-MTAB-2332.processed.1.zip	ArrayExpress	E-MTAB-2332	ftp://ftp.ebi.ac.uk/pub/databases/microarray/data/experiment/MTAB/E-MTAB-2332/E-MTAB-2332.processed.1.zip	Selection of a subset of high quality SNPs for haplotype reconstruction	markers_selected_for_Rn50.txt	ArrayExpress	E-MTAB-2332	https://www.ebi.ac.uk/arrayexpress/experiments/E-MTAB-2332/files/	Haplotype reconstruction in the outbred rats	Haplotype reconstruction with HAPPY	haplotype_dosages_Rnor50.tar.gz	figshare	http://dx.doi.org/10.6084/m9.figshare.943485_D6	Correspondence with IDs used elsewhere in this study can be found in Table 6	HS.hdf5	ArrayExpress	E-MTAB-2332	https://www.ebi.ac.uk/arrayexpress/experiments/E-MTAB-2332/files/	this data resource also contains genotype information imputed from haplotype_dosages.Rnor50.tar.gz and merge_factors.Rdata using the Rn50 R. norvegicus assembly
Outbred134	no	Affymetrix RATDIV SNP array	DNA extraction and genotyping	Genotyping255	V8P_RAT_28jul10.CEL	ArrayExpress	E-MTAB-2332	ftp://ftp.ebi.ac.uk/pub/databases/microarray/data/experiment/MTAB/E-MTAB-2332/E-MTAB-2332.raw.32.zip	Genotype calling	E-MTAB-2332.processed.1.zip	ArrayExpress	E-MTAB-2332	ftp://ftp.ebi.ac.uk/pub/databases/microarray/data/experiment/MTAB/E-MTAB-2332/E-MTAB-2332.processed.1.zip	Selection of a subset of high quality SNPs for haplotype reconstruction	markers_selected_for_Rn50.txt	ArrayExpress	E-MTAB-2332	https://www.ebi.ac.uk/arrayexpress/experiments/E-MTAB-2332/files/	Haplotype reconstruction in the outbred rats	Haplotype reconstruction with HAPPY	haplotype_dosages_Rnor50.tar.gz	figshare	http://dx.doi.org/10.6084/m9.figshare.943485_D6	Correspondence with IDs used elsewhere in this study can be found in Table 6	HS.hdf5	ArrayExpress	E-MTAB-2332	https://www.ebi.ac.uk/arrayexpress/experiments/E-MTAB-2332/files/	this data resource also contains genotype information imputed from haplotype_dosages.Rnor50.tar.gz and merge_factors.Rdata using the Rn50 R. norvegicus assembly
Outbred1342	no	Affymetrix RATDIV SNP array	DNA extraction and genotyping	Genotyping256	W69_RAT_15jan11.CEL	ArrayExpress	E-MTAB-2332	ftp://ftp.ebi.ac.uk/pub/databases/microarray/data/experiment/MTAB/E-MTAB-2332/E-MTAB-2332.raw.33.zip	Genotype calling	E-MTAB-2332.processed.1.zip	ArrayExpress	E-MTAB-2332	ftp://ftp.ebi.ac.uk/pub/databases/microarray/data/experiment/MTAB/E-MTAB-2332/E-MTAB-2332.processed.1.zip	Selection of a subset of high quality SNPs for haplotype reconstruction	markers_selected_for_Rn50.txt	ArrayExpress	E-MTAB-2332	https://www.ebi.ac.uk/arrayexpress/experiments/E-MTAB-2332/files/	Haplotype reconstruction in the outbred rats	Haplotype reconstruction with HAPPY	haplotype_dosages_Rnor50.tar.gz	figshare	http://dx.doi.org/10.6084/m9.figshare.943485_D6	Correspondence with IDs used elsewhere in this study can be found in Table 6	HS.hdf5	ArrayExpress	E-MTAB-2332	https://www.ebi.ac.uk/arrayexpress/experiments/E-MTAB-2332/files/	this data resource also contains genotype information imputed from haplotype_dosages.Rnor50.tar.gz and merge_factors.Rdata using the Rn50 R. norvegicus assembly
Outbred135	no	Affymetrix RATDIV SNP array	DNA extraction and genotyping	Genotyping257	V8Q_RAT_10aug10.CEL	ArrayExpress	E-MTAB-2332	ftp://ftp.ebi.ac.uk/pub/databases/microarray/data/experiment/MTAB/E-MTAB-2332/E-MTAB-2332.raw.33.zip	Genotype calling	E-MTAB-2332.processed.1.zip	ArrayExpress	E-MTAB-2332	ftp://ftp.ebi.ac.uk/pub/databases/microarray/data/experiment/MTAB/E-MTAB-2332/E-MTAB-2332.processed.1.zip	Selection of a subset of high quality SNPs for haplotype reconstruction	markers_selected_for_Rn50.txt	ArrayExpress	E-MTAB-2332	https://www.ebi.ac.uk/arrayexpress/experiments/E-MTAB-2332/files/	Haplotype reconstruction in the outbred rats	Haplotype reconstruction with HAPPY	haplotype_dosages_Rnor50.tar.gz	figshare	http://dx.doi.org/10.6084/m9.figshare.943485_D6	Correspondence with IDs used elsewhere in this study can be found in Table 6	HS.hdf5	ArrayExpress	E-MTAB-2332	https://www.ebi.ac.uk/arrayexpress/experiments/E-MTAB-2332/files/	this data resource also contains genotype information imputed from haplotype_dosages.Rnor50.tar.gz and merge_factors.Rdata using the Rn50 R. norvegicus assembly
Outbred1359	no	Affymetrix RATDIV SNP array	DNA extraction and genotyping	Genotyping258	W6Q_RAT_15jan11.CEL	ArrayExpress	E-MTAB-2332	ftp://ftp.ebi.ac.uk/pub/databases/microarray/data/experiment/MTAB/E-MTAB-2332/E-MTAB-2332.raw.33.zip	Genotype calling	E-MTAB-2332.processed.1.zip	ArrayExpress	E-MTAB-2332	ftp://ftp.ebi.ac.uk/pub/databases/microarray/data/experiment/MTAB/E-MTAB-2332/E-MTAB-2332.processed.1.zip	Selection of a subset of high quality SNPs for haplotype reconstruction	markers_selected_for_Rn50.txt	ArrayExpress	E-MTAB-2332	https://www.ebi.ac.uk/arrayexpress/experiments/E-MTAB-2332/files/	Haplotype reconstruction in the outbred rats	Haplotype reconstruction with HAPPY	haplotype_dosages_Rnor50.tar.gz	figshare	http://dx.doi.org/10.6084/m9.figshare.943485_D6	Correspondence with IDs used elsewhere in this study can be found in Table 6	HS.hdf5	ArrayExpress	E-MTAB-2332	https://www.ebi.ac.uk/arrayexpress/experiments/E-MTAB-2332/files/	this data resource also contains genotype information imputed from haplotype_dosages.Rnor50.tar.gz and merge_factors.Rdata using the Rn50 R. norvegicus assembly
Outbred136	no	Affymetrix RATDIV SNP array	DNA extraction and genotyping	Genotyping259	V8R_RAT_03aug10.CEL	ArrayExpress	E-MTAB-2332	ftp://ftp.ebi.ac.uk/pub/databases/microarray/data/experiment/MTAB/E-MTAB-2332/E-MTAB-2332.raw.33.zip	Genotype calling	E-MTAB-2332.processed.1.zip	ArrayExpress	E-MTAB-2332	ftp://ftp.ebi.ac.uk/pub/databases/microarray/data/experiment/MTAB/E-MTAB-2332/E-MTAB-2332.processed.1.zip	Selection of a subset of high quality SNPs for haplotype reconstruction	markers_selected_for_Rn50.txt	ArrayExpress	E-MTAB-2332	https://www.ebi.ac.uk/arrayexpress/experiments/E-MTAB-2332/files/	Haplotype reconstruction in the outbred rats	Haplotype reconstruction with HAPPY	haplotype_dosages_Rnor50.tar.gz	figshare	http://dx.doi.org/10.6084/m9.figshare.943485_D6	Correspondence with IDs used elsewhere in this study can be found in Table 6	HS.hdf5	ArrayExpress	E-MTAB-2332	https://www.ebi.ac.uk/arrayexpress/experiments/E-MTAB-2332/files/	this data resource also contains genotype information imputed from haplotype_dosages.Rnor50.tar.gz and merge_factors.Rdata using the Rn50 R. norvegicus assembly
Outbred1360	no	Affymetrix RATDIV SNP array	DNA extraction and genotyping	Genotyping260	W6R_RAT_15jan11.CEL	ArrayExpress	E-MTAB-2332	ftp://ftp.ebi.ac.uk/pub/databases/microarray/data/experiment/MTAB/E-MTAB-2332/E-MTAB-2332.raw.33.zip	Genotype calling	E-MTAB-2332.processed.1.zip	ArrayExpress	E-MTAB-2332	ftp://ftp.ebi.ac.uk/pub/databases/microarray/data/experiment/MTAB/E-MTAB-2332/E-MTAB-2332.processed.1.zip	Selection of a subset of high quality SNPs for haplotype reconstruction	markers_selected_for_Rn50.txt	ArrayExpress	E-MTAB-2332	https://www.ebi.ac.uk/arrayexpress/experiments/E-MTAB-2332/files/	Haplotype reconstruction in the outbred rats	Haplotype reconstruction with HAPPY	haplotype_dosages_Rnor50.tar.gz	figshare	http://dx.doi.org/10.6084/m9.figshare.943485_D6	Correspondence with IDs used elsewhere in this study can be found in Table 6	HS.hdf5	ArrayExpress	E-MTAB-2332	https://www.ebi.ac.uk/arrayexpress/experiments/E-MTAB-2332/files/	this data resource also contains genotype information imputed from haplotype_dosages.Rnor50.tar.gz and merge_factors.Rdata using the Rn50 R. norvegicus assembly
Outbred1361	no	Affymetrix RATDIV SNP array	DNA extraction and genotyping	Genotyping261	W6S_RAT_15jan11.CEL	ArrayExpress	E-MTAB-2332	ftp://ftp.ebi.ac.uk/pub/databases/microarray/data/experiment/MTAB/E-MTAB-2332/E-MTAB-2332.raw.33.zip	Genotype calling	E-MTAB-2332.processed.1.zip	ArrayExpress	E-MTAB-2332	ftp://ftp.ebi.ac.uk/pub/databases/microarray/data/experiment/MTAB/E-MTAB-2332/E-MTAB-2332.processed.1.zip	Selection of a subset of high quality SNPs for haplotype reconstruction	markers_selected_for_Rn50.txt	ArrayExpress	E-MTAB-2332	https://www.ebi.ac.uk/arrayexpress/experiments/E-MTAB-2332/files/	Haplotype reconstruction in the outbred rats	Haplotype reconstruction with HAPPY	haplotype_dosages_Rnor50.tar.gz	figshare	http://dx.doi.org/10.6084/m9.figshare.943485_D6	Correspondence with IDs used elsewhere in this study can be found in Table 6	HS.hdf5	ArrayExpress	E-MTAB-2332	https://www.ebi.ac.uk/arrayexpress/experiments/E-MTAB-2332/files/	this data resource also contains genotype information imputed from haplotype_dosages.Rnor50.tar.gz and merge_factors.Rdata using the Rn50 R. norvegicus assembly
Outbred1362	no	Affymetrix RATDIV SNP array	DNA extraction and genotyping	Genotyping262	W6T_RAT_18jan11.CEL	ArrayExpress	E-MTAB-2332	ftp://ftp.ebi.ac.uk/pub/databases/microarray/data/experiment/MTAB/E-MTAB-2332/E-MTAB-2332.raw.33.zip	Genotype calling	E-MTAB-2332.processed.1.zip	ArrayExpress	E-MTAB-2332	ftp://ftp.ebi.ac.uk/pub/databases/microarray/data/experiment/MTAB/E-MTAB-2332/E-MTAB-2332.processed.1.zip	Selection of a subset of high quality SNPs for haplotype reconstruction	markers_selected_for_Rn50.txt	ArrayExpress	E-MTAB-2332	https://www.ebi.ac.uk/arrayexpress/experiments/E-MTAB-2332/files/	Haplotype reconstruction in the outbred rats	Haplotype reconstruction with HAPPY	haplotype_dosages_Rnor50.tar.gz	figshare	http://dx.doi.org/10.6084/m9.figshare.943485_D6	Correspondence with IDs used elsewhere in this study can be found in Table 6	HS.hdf5	ArrayExpress	E-MTAB-2332	https://www.ebi.ac.uk/arrayexpress/experiments/E-MTAB-2332/files/	this data resource also contains genotype information imputed from haplotype_dosages.Rnor50.tar.gz and merge_factors.Rdata using the Rn50 R. norvegicus assembly
Outbred1363	no	Affymetrix RATDIV SNP array	DNA extraction and genotyping	Genotyping263	W6U_RAT_18jan11.CEL	ArrayExpress	E-MTAB-2332	ftp://ftp.ebi.ac.uk/pub/databases/microarray/data/experiment/MTAB/E-MTAB-2332/E-MTAB-2332.raw.33.zip	Genotype calling	E-MTAB-2332.processed.1.zip	ArrayExpress	E-MTAB-2332	ftp://ftp.ebi.ac.uk/pub/databases/microarray/data/experiment/MTAB/E-MTAB-2332/E-MTAB-2332.processed.1.zip	Selection of a subset of high quality SNPs for haplotype reconstruction	markers_selected_for_Rn50.txt	ArrayExpress	E-MTAB-2332	https://www.ebi.ac.uk/arrayexpress/experiments/E-MTAB-2332/files/	Haplotype reconstruction in the outbred rats	Haplotype reconstruction with HAPPY	haplotype_dosages_Rnor50.tar.gz	figshare	http://dx.doi.org/10.6084/m9.figshare.943485_D6	Correspondence with IDs used elsewhere in this study can be found in Table 6	HS.hdf5	ArrayExpress	E-MTAB-2332	https://www.ebi.ac.uk/arrayexpress/experiments/E-MTAB-2332/files/	this data resource also contains genotype information imputed from haplotype_dosages.Rnor50.tar.gz and merge_factors.Rdata using the Rn50 R. norvegicus assembly
Outbred1364	no	Affymetrix RATDIV SNP array	DNA extraction and genotyping	Genotyping264	RATDIV_BA_1364_B12Plate31.CEL	ArrayExpress	E-MTAB-2332	ftp://ftp.ebi.ac.uk/pub/databases/microarray/data/experiment/MTAB/E-MTAB-2332/E-MTAB-2332.raw.34.zip	Genotype calling	E-MTAB-2332.processed.1.zip	ArrayExpress	E-MTAB-2332	ftp://ftp.ebi.ac.uk/pub/databases/microarray/data/experiment/MTAB/E-MTAB-2332/E-MTAB-2332.processed.1.zip	Selection of a subset of high quality SNPs for haplotype reconstruction	markers_selected_for_Rn50.txt	ArrayExpress	E-MTAB-2332	https://www.ebi.ac.uk/arrayexpress/experiments/E-MTAB-2332/files/	Haplotype reconstruction in the outbred rats	Haplotype reconstruction with HAPPY	haplotype_dosages_Rnor50.tar.gz	figshare	http://dx.doi.org/10.6084/m9.figshare.943485_D6	Correspondence with IDs used elsewhere in this study can be found in Table 6	HS.hdf5	ArrayExpress	E-MTAB-2332	https://www.ebi.ac.uk/arrayexpress/experiments/E-MTAB-2332/files/	this data resource also contains genotype information imputed from haplotype_dosages.Rnor50.tar.gz and merge_factors.Rdata using the Rn50 R. norvegicus assembly
Outbred1366	no	Affymetrix RATDIV SNP array	DNA extraction and genotyping	Genotyping265	RATDIV_BA_1366_C01Plate31.CEL	ArrayExpress	E-MTAB-2332	ftp://ftp.ebi.ac.uk/pub/databases/microarray/data/experiment/MTAB/E-MTAB-2332/E-MTAB-2332.raw.34.zip	Genotype calling	E-MTAB-2332.processed.1.zip	ArrayExpress	E-MTAB-2332	ftp://ftp.ebi.ac.uk/pub/databases/microarray/data/experiment/MTAB/E-MTAB-2332/E-MTAB-2332.processed.1.zip	Selection of a subset of high quality SNPs for haplotype reconstruction	markers_selected_for_Rn50.txt	ArrayExpress	E-MTAB-2332	https://www.ebi.ac.uk/arrayexpress/experiments/E-MTAB-2332/files/	Haplotype reconstruction in the outbred rats	Haplotype reconstruction with HAPPY	haplotype_dosages_Rnor50.tar.gz	figshare	http://dx.doi.org/10.6084/m9.figshare.943485_D6	Correspondence with IDs used elsewhere in this study can be found in Table 6	HS.hdf5	ArrayExpress	E-MTAB-2332	https://www.ebi.ac.uk/arrayexpress/experiments/E-MTAB-2332/files/	this data resource also contains genotype information imputed from haplotype_dosages.Rnor50.tar.gz and merge_factors.Rdata using the Rn50 R. norvegicus assembly
Outbred137	no	Affymetrix RATDIV SNP array	DNA extraction and genotyping	Genotyping266	V8S_RAT_24aug10.CEL	ArrayExpress	E-MTAB-2332	ftp://ftp.ebi.ac.uk/pub/databases/microarray/data/experiment/MTAB/E-MTAB-2332/E-MTAB-2332.raw.34.zip	Genotype calling	E-MTAB-2332.processed.1.zip	ArrayExpress	E-MTAB-2332	ftp://ftp.ebi.ac.uk/pub/databases/microarray/data/experiment/MTAB/E-MTAB-2332/E-MTAB-2332.processed.1.zip	Selection of a subset of high quality SNPs for haplotype reconstruction	markers_selected_for_Rn50.txt	ArrayExpress	E-MTAB-2332	https://www.ebi.ac.uk/arrayexpress/experiments/E-MTAB-2332/files/	Haplotype reconstruction in the outbred rats	Haplotype reconstruction with HAPPY	haplotype_dosages_Rnor50.tar.gz	figshare	http://dx.doi.org/10.6084/m9.figshare.943485_D6	Correspondence with IDs used elsewhere in this study can be found in Table 6	HS.hdf5	ArrayExpress	E-MTAB-2332	https://www.ebi.ac.uk/arrayexpress/experiments/E-MTAB-2332/files/	this data resource also contains genotype information imputed from haplotype_dosages.Rnor50.tar.gz and merge_factors.Rdata using the Rn50 R. norvegicus assembly
Outbred1373	no	Affymetrix RATDIV SNP array	DNA extraction and genotyping	Genotyping267	W74_RAT_18jan11.CEL	ArrayExpress	E-MTAB-2332	ftp://ftp.ebi.ac.uk/pub/databases/microarray/data/experiment/MTAB/E-MTAB-2332/E-MTAB-2332.raw.34.zip	Genotype calling	E-MTAB-2332.processed.1.zip	ArrayExpress	E-MTAB-2332	ftp://ftp.ebi.ac.uk/pub/databases/microarray/data/experiment/MTAB/E-MTAB-2332/E-MTAB-2332.processed.1.zip	Selection of a subset of high quality SNPs for haplotype reconstruction	markers_selected_for_Rn50.txt	ArrayExpress	E-MTAB-2332	https://www.ebi.ac.uk/arrayexpress/experiments/E-MTAB-2332/files/	Haplotype reconstruction in the outbred rats	Haplotype reconstruction with HAPPY	haplotype_dosages_Rnor50.tar.gz	figshare	http://dx.doi.org/10.6084/m9.figshare.943485_D6	Correspondence with IDs used elsewhere in this study can be found in Table 6	HS.hdf5	ArrayExpress	E-MTAB-2332	https://www.ebi.ac.uk/arrayexpress/experiments/E-MTAB-2332/files/	this data resource also contains genotype information imputed from haplotype_dosages.Rnor50.tar.gz and merge_factors.Rdata using the Rn50 R. norvegicus assembly
Outbred1374	no	Affymetrix RATDIV SNP array	DNA extraction and genotyping	Genotyping268	W75_RAT_15jan11.CEL	ArrayExpress	E-MTAB-2332	ftp://ftp.ebi.ac.uk/pub/databases/microarray/data/experiment/MTAB/E-MTAB-2332/E-MTAB-2332.raw.34.zip	Genotype calling	E-MTAB-2332.processed.1.zip	ArrayExpress	E-MTAB-2332	ftp://ftp.ebi.ac.uk/pub/databases/microarray/data/experiment/MTAB/E-MTAB-2332/E-MTAB-2332.processed.1.zip	Selection of a subset of high quality SNPs for haplotype reconstruction	markers_selected_for_Rn50.txt	ArrayExpress	E-MTAB-2332	https://www.ebi.ac.uk/arrayexpress/experiments/E-MTAB-2332/files/	Haplotype reconstruction in the outbred rats	Haplotype reconstruction with HAPPY	haplotype_dosages_Rnor50.tar.gz	figshare	http://dx.doi.org/10.6084/m9.figshare.943485_D6	Correspondence with IDs used elsewhere in this study can be found in Table 6	HS.hdf5	ArrayExpress	E-MTAB-2332	https://www.ebi.ac.uk/arrayexpress/experiments/E-MTAB-2332/files/	this data resource also contains genotype information imputed from haplotype_dosages.Rnor50.tar.gz and merge_factors.Rdata using the Rn50 R. norvegicus assembly
Outbred1379	no	Affymetrix RATDIV SNP array	DNA extraction and genotyping	Genotyping269	W7A_RAT_15jan11.CEL	ArrayExpress	E-MTAB-2332	ftp://ftp.ebi.ac.uk/pub/databases/microarray/data/experiment/MTAB/E-MTAB-2332/E-MTAB-2332.raw.34.zip	Genotype calling	E-MTAB-2332.processed.1.zip	ArrayExpress	E-MTAB-2332	ftp://ftp.ebi.ac.uk/pub/databases/microarray/data/experiment/MTAB/E-MTAB-2332/E-MTAB-2332.processed.1.zip	Selection of a subset of high quality SNPs for haplotype reconstruction	markers_selected_for_Rn50.txt	ArrayExpress	E-MTAB-2332	https://www.ebi.ac.uk/arrayexpress/experiments/E-MTAB-2332/files/	Haplotype reconstruction in the outbred rats	Haplotype reconstruction with HAPPY	haplotype_dosages_Rnor50.tar.gz	figshare	http://dx.doi.org/10.6084/m9.figshare.943485_D6	Correspondence with IDs used elsewhere in this study can be found in Table 6	HS.hdf5	ArrayExpress	E-MTAB-2332	https://www.ebi.ac.uk/arrayexpress/experiments/E-MTAB-2332/files/	this data resource also contains genotype information imputed from haplotype_dosages.Rnor50.tar.gz and merge_factors.Rdata using the Rn50 R. norvegicus assembly
Outbred1380	no	Affymetrix RATDIV SNP array	DNA extraction and genotyping	Genotyping270	W7B_RAT_15jan11.CEL	ArrayExpress	E-MTAB-2332	ftp://ftp.ebi.ac.uk/pub/databases/microarray/data/experiment/MTAB/E-MTAB-2332/E-MTAB-2332.raw.34.zip	Genotype calling	E-MTAB-2332.processed.1.zip	ArrayExpress	E-MTAB-2332	ftp://ftp.ebi.ac.uk/pub/databases/microarray/data/experiment/MTAB/E-MTAB-2332/E-MTAB-2332.processed.1.zip	Selection of a subset of high quality SNPs for haplotype reconstruction	markers_selected_for_Rn50.txt	ArrayExpress	E-MTAB-2332	https://www.ebi.ac.uk/arrayexpress/experiments/E-MTAB-2332/files/	Haplotype reconstruction in the outbred rats	Haplotype reconstruction with HAPPY	haplotype_dosages_Rnor50.tar.gz	figshare	http://dx.doi.org/10.6084/m9.figshare.943485_D6	Correspondence with IDs used elsewhere in this study can be found in Table 6	HS.hdf5	ArrayExpress	E-MTAB-2332	https://www.ebi.ac.uk/arrayexpress/experiments/E-MTAB-2332/files/	this data resource also contains genotype information imputed from haplotype_dosages.Rnor50.tar.gz and merge_factors.Rdata using the Rn50 R. norvegicus assembly
Outbred1381	no	Affymetrix RATDIV SNP array	DNA extraction and genotyping	Genotyping271	W7C_RAT_15jan11.CEL	ArrayExpress	E-MTAB-2332	ftp://ftp.ebi.ac.uk/pub/databases/microarray/data/experiment/MTAB/E-MTAB-2332/E-MTAB-2332.raw.34.zip	Genotype calling	E-MTAB-2332.processed.1.zip	ArrayExpress	E-MTAB-2332	ftp://ftp.ebi.ac.uk/pub/databases/microarray/data/experiment/MTAB/E-MTAB-2332/E-MTAB-2332.processed.1.zip	Selection of a subset of high quality SNPs for haplotype reconstruction	markers_selected_for_Rn50.txt	ArrayExpress	E-MTAB-2332	https://www.ebi.ac.uk/arrayexpress/experiments/E-MTAB-2332/files/	Haplotype reconstruction in the outbred rats	Haplotype reconstruction with HAPPY	haplotype_dosages_Rnor50.tar.gz	figshare	http://dx.doi.org/10.6084/m9.figshare.943485_D6	Correspondence with IDs used elsewhere in this study can be found in Table 6	HS.hdf5	ArrayExpress	E-MTAB-2332	https://www.ebi.ac.uk/arrayexpress/experiments/E-MTAB-2332/files/	this data resource also contains genotype information imputed from haplotype_dosages.Rnor50.tar.gz and merge_factors.Rdata using the Rn50 R. norvegicus assembly
Outbred1383	no	Affymetrix RATDIV SNP array	DNA extraction and genotyping	Genotyping272	W7E_RAT_18jan11.CEL	ArrayExpress	E-MTAB-2332	ftp://ftp.ebi.ac.uk/pub/databases/microarray/data/experiment/MTAB/E-MTAB-2332/E-MTAB-2332.raw.35.zip	Genotype calling	E-MTAB-2332.processed.1.zip	ArrayExpress	E-MTAB-2332	ftp://ftp.ebi.ac.uk/pub/databases/microarray/data/experiment/MTAB/E-MTAB-2332/E-MTAB-2332.processed.1.zip	Selection of a subset of high quality SNPs for haplotype reconstruction	markers_selected_for_Rn50.txt	ArrayExpress	E-MTAB-2332	https://www.ebi.ac.uk/arrayexpress/experiments/E-MTAB-2332/files/	Haplotype reconstruction in the outbred rats	Haplotype reconstruction with HAPPY	haplotype_dosages_Rnor50.tar.gz	figshare	http://dx.doi.org/10.6084/m9.figshare.943485_D6	Correspondence with IDs used elsewhere in this study can be found in Table 6	HS.hdf5	ArrayExpress	E-MTAB-2332	https://www.ebi.ac.uk/arrayexpress/experiments/E-MTAB-2332/files/	this data resource also contains genotype information imputed from haplotype_dosages.Rnor50.tar.gz and merge_factors.Rdata using the Rn50 R. norvegicus assembly
Outbred1384	no	Affymetrix RATDIV SNP array	DNA extraction and genotyping	Genotyping273	W7F_RAT_18jan11.CEL	ArrayExpress	E-MTAB-2332	ftp://ftp.ebi.ac.uk/pub/databases/microarray/data/experiment/MTAB/E-MTAB-2332/E-MTAB-2332.raw.35.zip	Genotype calling	E-MTAB-2332.processed.1.zip	ArrayExpress	E-MTAB-2332	ftp://ftp.ebi.ac.uk/pub/databases/microarray/data/experiment/MTAB/E-MTAB-2332/E-MTAB-2332.processed.1.zip	Selection of a subset of high quality SNPs for haplotype reconstruction	markers_selected_for_Rn50.txt	ArrayExpress	E-MTAB-2332	https://www.ebi.ac.uk/arrayexpress/experiments/E-MTAB-2332/files/	Haplotype reconstruction in the outbred rats	Haplotype reconstruction with HAPPY	haplotype_dosages_Rnor50.tar.gz	figshare	http://dx.doi.org/10.6084/m9.figshare.943485_D6	Correspondence with IDs used elsewhere in this study can be found in Table 6	HS.hdf5	ArrayExpress	E-MTAB-2332	https://www.ebi.ac.uk/arrayexpress/experiments/E-MTAB-2332/files/	this data resource also contains genotype information imputed from haplotype_dosages.Rnor50.tar.gz and merge_factors.Rdata using the Rn50 R. norvegicus assembly
Outbred1385	no	Affymetrix RATDIV SNP array	DNA extraction and genotyping	Genotyping274	RATDIV_BA_1385_C02Plate31.CEL	ArrayExpress	E-MTAB-2332	ftp://ftp.ebi.ac.uk/pub/databases/microarray/data/experiment/MTAB/E-MTAB-2332/E-MTAB-2332.raw.35.zip	Genotype calling	E-MTAB-2332.processed.1.zip	ArrayExpress	E-MTAB-2332	ftp://ftp.ebi.ac.uk/pub/databases/microarray/data/experiment/MTAB/E-MTAB-2332/E-MTAB-2332.processed.1.zip	Selection of a subset of high quality SNPs for haplotype reconstruction	markers_selected_for_Rn50.txt	ArrayExpress	E-MTAB-2332	https://www.ebi.ac.uk/arrayexpress/experiments/E-MTAB-2332/files/	Haplotype reconstruction in the outbred rats	Haplotype reconstruction with HAPPY	haplotype_dosages_Rnor50.tar.gz	figshare	http://dx.doi.org/10.6084/m9.figshare.943485_D6	Correspondence with IDs used elsewhere in this study can be found in Table 6	HS.hdf5	ArrayExpress	E-MTAB-2332	https://www.ebi.ac.uk/arrayexpress/experiments/E-MTAB-2332/files/	this data resource also contains genotype information imputed from haplotype_dosages.Rnor50.tar.gz and merge_factors.Rdata using the Rn50 R. norvegicus assembly
Outbred1387	no	Affymetrix RATDIV SNP array	DNA extraction and genotyping	Genotyping275	RATDIV_BA_1387_C03Plate31.CEL	ArrayExpress	E-MTAB-2332	ftp://ftp.ebi.ac.uk/pub/databases/microarray/data/experiment/MTAB/E-MTAB-2332/E-MTAB-2332.raw.35.zip	Genotype calling	E-MTAB-2332.processed.1.zip	ArrayExpress	E-MTAB-2332	ftp://ftp.ebi.ac.uk/pub/databases/microarray/data/experiment/MTAB/E-MTAB-2332/E-MTAB-2332.processed.1.zip	Selection of a subset of high quality SNPs for haplotype reconstruction	markers_selected_for_Rn50.txt	ArrayExpress	E-MTAB-2332	https://www.ebi.ac.uk/arrayexpress/experiments/E-MTAB-2332/files/	Haplotype reconstruction in the outbred rats	Haplotype reconstruction with HAPPY	haplotype_dosages_Rnor50.tar.gz	figshare	http://dx.doi.org/10.6084/m9.figshare.943485_D6	Correspondence with IDs used elsewhere in this study can be found in Table 6	HS.hdf5	ArrayExpress	E-MTAB-2332	https://www.ebi.ac.uk/arrayexpress/experiments/E-MTAB-2332/files/	this data resource also contains genotype information imputed from haplotype_dosages.Rnor50.tar.gz and merge_factors.Rdata using the Rn50 R. norvegicus assembly
Outbred1388	no	Affymetrix RATDIV SNP array	DNA extraction and genotyping	Genotyping276	W7J_RAT_18jan11.CEL	ArrayExpress	E-MTAB-2332	ftp://ftp.ebi.ac.uk/pub/databases/microarray/data/experiment/MTAB/E-MTAB-2332/E-MTAB-2332.raw.35.zip	Genotype calling	E-MTAB-2332.processed.1.zip	ArrayExpress	E-MTAB-2332	ftp://ftp.ebi.ac.uk/pub/databases/microarray/data/experiment/MTAB/E-MTAB-2332/E-MTAB-2332.processed.1.zip	Selection of a subset of high quality SNPs for haplotype reconstruction	markers_selected_for_Rn50.txt	ArrayExpress	E-MTAB-2332	https://www.ebi.ac.uk/arrayexpress/experiments/E-MTAB-2332/files/	Haplotype reconstruction in the outbred rats	Haplotype reconstruction with HAPPY	haplotype_dosages_Rnor50.tar.gz	figshare	http://dx.doi.org/10.6084/m9.figshare.943485_D6	Correspondence with IDs used elsewhere in this study can be found in Table 6	HS.hdf5	ArrayExpress	E-MTAB-2332	https://www.ebi.ac.uk/arrayexpress/experiments/E-MTAB-2332/files/	this data resource also contains genotype information imputed from haplotype_dosages.Rnor50.tar.gz and merge_factors.Rdata using the Rn50 R. norvegicus assembly
Outbred1389	no	Affymetrix RATDIV SNP array	DNA extraction and genotyping	Genotyping277	RATDIV_BA_1389_C04Plate31.CEL	ArrayExpress	E-MTAB-2332	ftp://ftp.ebi.ac.uk/pub/databases/microarray/data/experiment/MTAB/E-MTAB-2332/E-MTAB-2332.raw.35.zip	Genotype calling	E-MTAB-2332.processed.1.zip	ArrayExpress	E-MTAB-2332	ftp://ftp.ebi.ac.uk/pub/databases/microarray/data/experiment/MTAB/E-MTAB-2332/E-MTAB-2332.processed.1.zip	Selection of a subset of high quality SNPs for haplotype reconstruction	markers_selected_for_Rn50.txt	ArrayExpress	E-MTAB-2332	https://www.ebi.ac.uk/arrayexpress/experiments/E-MTAB-2332/files/	Haplotype reconstruction in the outbred rats	Haplotype reconstruction with HAPPY	haplotype_dosages_Rnor50.tar.gz	figshare	http://dx.doi.org/10.6084/m9.figshare.943485_D6	Correspondence with IDs used elsewhere in this study can be found in Table 6	HS.hdf5	ArrayExpress	E-MTAB-2332	https://www.ebi.ac.uk/arrayexpress/experiments/E-MTAB-2332/files/	this data resource also contains genotype information imputed from haplotype_dosages.Rnor50.tar.gz and merge_factors.Rdata using the Rn50 R. norvegicus assembly
Outbred139	no	Affymetrix RATDIV SNP array	DNA extraction and genotyping	Genotyping278	V8U_RAT_24aug10.CEL	ArrayExpress	E-MTAB-2332	ftp://ftp.ebi.ac.uk/pub/databases/microarray/data/experiment/MTAB/E-MTAB-2332/E-MTAB-2332.raw.35.zip	Genotype calling	E-MTAB-2332.processed.1.zip	ArrayExpress	E-MTAB-2332	ftp://ftp.ebi.ac.uk/pub/databases/microarray/data/experiment/MTAB/E-MTAB-2332/E-MTAB-2332.processed.1.zip	Selection of a subset of high quality SNPs for haplotype reconstruction	markers_selected_for_Rn50.txt	ArrayExpress	E-MTAB-2332	https://www.ebi.ac.uk/arrayexpress/experiments/E-MTAB-2332/files/	Haplotype reconstruction in the outbred rats	Haplotype reconstruction with HAPPY	haplotype_dosages_Rnor50.tar.gz	figshare	http://dx.doi.org/10.6084/m9.figshare.943485_D6	Correspondence with IDs used elsewhere in this study can be found in Table 6	HS.hdf5	ArrayExpress	E-MTAB-2332	https://www.ebi.ac.uk/arrayexpress/experiments/E-MTAB-2332/files/	this data resource also contains genotype information imputed from haplotype_dosages.Rnor50.tar.gz and merge_factors.Rdata using the Rn50 R. norvegicus assembly
Outbred1391	no	Affymetrix RATDIV SNP array	DNA extraction and genotyping	Genotyping279	W7M_RAT_18jan11.CEL	ArrayExpress	E-MTAB-2332	ftp://ftp.ebi.ac.uk/pub/databases/microarray/data/experiment/MTAB/E-MTAB-2332/E-MTAB-2332.raw.35.zip	Genotype calling	E-MTAB-2332.processed.1.zip	ArrayExpress	E-MTAB-2332	ftp://ftp.ebi.ac.uk/pub/databases/microarray/data/experiment/MTAB/E-MTAB-2332/E-MTAB-2332.processed.1.zip	Selection of a subset of high quality SNPs for haplotype reconstruction	markers_selected_for_Rn50.txt	ArrayExpress	E-MTAB-2332	https://www.ebi.ac.uk/arrayexpress/experiments/E-MTAB-2332/files/	Haplotype reconstruction in the outbred rats	Haplotype reconstruction with HAPPY	haplotype_dosages_Rnor50.tar.gz	figshare	http://dx.doi.org/10.6084/m9.figshare.943485_D6	Correspondence with IDs used elsewhere in this study can be found in Table 6	HS.hdf5	ArrayExpress	E-MTAB-2332	https://www.ebi.ac.uk/arrayexpress/experiments/E-MTAB-2332/files/	this data resource also contains genotype information imputed from haplotype_dosages.Rnor50.tar.gz and merge_factors.Rdata using the Rn50 R. norvegicus assembly
Outbred1392	no	Affymetrix RATDIV SNP array	DNA extraction and genotyping	Genotyping280	W7N_RAT_15jan11.CEL	ArrayExpress	E-MTAB-2332	ftp://ftp.ebi.ac.uk/pub/databases/microarray/data/experiment/MTAB/E-MTAB-2332/E-MTAB-2332.raw.36.zip	Genotype calling	E-MTAB-2332.processed.1.zip	ArrayExpress	E-MTAB-2332	ftp://ftp.ebi.ac.uk/pub/databases/microarray/data/experiment/MTAB/E-MTAB-2332/E-MTAB-2332.processed.1.zip	Selection of a subset of high quality SNPs for haplotype reconstruction	markers_selected_for_Rn50.txt	ArrayExpress	E-MTAB-2332	https://www.ebi.ac.uk/arrayexpress/experiments/E-MTAB-2332/files/	Haplotype reconstruction in the outbred rats	Haplotype reconstruction with HAPPY	haplotype_dosages_Rnor50.tar.gz	figshare	http://dx.doi.org/10.6084/m9.figshare.943485_D6	Correspondence with IDs used elsewhere in this study can be found in Table 6	HS.hdf5	ArrayExpress	E-MTAB-2332	https://www.ebi.ac.uk/arrayexpress/experiments/E-MTAB-2332/files/	this data resource also contains genotype information imputed from haplotype_dosages.Rnor50.tar.gz and merge_factors.Rdata using the Rn50 R. norvegicus assembly
Outbred1393	no	Affymetrix RATDIV SNP array	DNA extraction and genotyping	Genotyping281	W7O_RAT_15jan11.CEL	ArrayExpress	E-MTAB-2332	ftp://ftp.ebi.ac.uk/pub/databases/microarray/data/experiment/MTAB/E-MTAB-2332/E-MTAB-2332.raw.36.zip	Genotype calling	E-MTAB-2332.processed.1.zip	ArrayExpress	E-MTAB-2332	ftp://ftp.ebi.ac.uk/pub/databases/microarray/data/experiment/MTAB/E-MTAB-2332/E-MTAB-2332.processed.1.zip	Selection of a subset of high quality SNPs for haplotype reconstruction	markers_selected_for_Rn50.txt	ArrayExpress	E-MTAB-2332	https://www.ebi.ac.uk/arrayexpress/experiments/E-MTAB-2332/files/	Haplotype reconstruction in the outbred rats	Haplotype reconstruction with HAPPY	haplotype_dosages_Rnor50.tar.gz	figshare	http://dx.doi.org/10.6084/m9.figshare.943485_D6	Correspondence with IDs used elsewhere in this study can be found in Table 6	HS.hdf5	ArrayExpress	E-MTAB-2332	https://www.ebi.ac.uk/arrayexpress/experiments/E-MTAB-2332/files/	this data resource also contains genotype information imputed from haplotype_dosages.Rnor50.tar.gz and merge_factors.Rdata using the Rn50 R. norvegicus assembly
Outbred1394	no	Affymetrix RATDIV SNP array	DNA extraction and genotyping	Genotyping282	RATDIV_BA_1394_C05Plate31.CEL	ArrayExpress	E-MTAB-2332	ftp://ftp.ebi.ac.uk/pub/databases/microarray/data/experiment/MTAB/E-MTAB-2332/E-MTAB-2332.raw.36.zip	Genotype calling	E-MTAB-2332.processed.1.zip	ArrayExpress	E-MTAB-2332	ftp://ftp.ebi.ac.uk/pub/databases/microarray/data/experiment/MTAB/E-MTAB-2332/E-MTAB-2332.processed.1.zip	Selection of a subset of high quality SNPs for haplotype reconstruction	markers_selected_for_Rn50.txt	ArrayExpress	E-MTAB-2332	https://www.ebi.ac.uk/arrayexpress/experiments/E-MTAB-2332/files/	Haplotype reconstruction in the outbred rats	Haplotype reconstruction with HAPPY	haplotype_dosages_Rnor50.tar.gz	figshare	http://dx.doi.org/10.6084/m9.figshare.943485_D6	Correspondence with IDs used elsewhere in this study can be found in Table 6	HS.hdf5	ArrayExpress	E-MTAB-2332	https://www.ebi.ac.uk/arrayexpress/experiments/E-MTAB-2332/files/	this data resource also contains genotype information imputed from haplotype_dosages.Rnor50.tar.gz and merge_factors.Rdata using the Rn50 R. norvegicus assembly
Outbred1395	no	Affymetrix RATDIV SNP array	DNA extraction and genotyping	Genotyping283	W7Q_RAT_15jan11.CEL	ArrayExpress	E-MTAB-2332	ftp://ftp.ebi.ac.uk/pub/databases/microarray/data/experiment/MTAB/E-MTAB-2332/E-MTAB-2332.raw.36.zip	Genotype calling	E-MTAB-2332.processed.1.zip	ArrayExpress	E-MTAB-2332	ftp://ftp.ebi.ac.uk/pub/databases/microarray/data/experiment/MTAB/E-MTAB-2332/E-MTAB-2332.processed.1.zip	Selection of a subset of high quality SNPs for haplotype reconstruction	markers_selected_for_Rn50.txt	ArrayExpress	E-MTAB-2332	https://www.ebi.ac.uk/arrayexpress/experiments/E-MTAB-2332/files/	Haplotype reconstruction in the outbred rats	Haplotype reconstruction with HAPPY	haplotype_dosages_Rnor50.tar.gz	figshare	http://dx.doi.org/10.6084/m9.figshare.943485_D6	Correspondence with IDs used elsewhere in this study can be found in Table 6	HS.hdf5	ArrayExpress	E-MTAB-2332	https://www.ebi.ac.uk/arrayexpress/experiments/E-MTAB-2332/files/	this data resource also contains genotype information imputed from haplotype_dosages.Rnor50.tar.gz and merge_factors.Rdata using the Rn50 R. norvegicus assembly
Outbred1396	no	Affymetrix RATDIV SNP array	DNA extraction and genotyping	Genotyping284	W7R_RAT_15jan11.CEL	ArrayExpress	E-MTAB-2332	ftp://ftp.ebi.ac.uk/pub/databases/microarray/data/experiment/MTAB/E-MTAB-2332/E-MTAB-2332.raw.36.zip	Genotype calling	E-MTAB-2332.processed.1.zip	ArrayExpress	E-MTAB-2332	ftp://ftp.ebi.ac.uk/pub/databases/microarray/data/experiment/MTAB/E-MTAB-2332/E-MTAB-2332.processed.1.zip	Selection of a subset of high quality SNPs for haplotype reconstruction	markers_selected_for_Rn50.txt	ArrayExpress	E-MTAB-2332	https://www.ebi.ac.uk/arrayexpress/experiments/E-MTAB-2332/files/	Haplotype reconstruction in the outbred rats	Haplotype reconstruction with HAPPY	haplotype_dosages_Rnor50.tar.gz	figshare	http://dx.doi.org/10.6084/m9.figshare.943485_D6	Correspondence with IDs used elsewhere in this study can be found in Table 6	HS.hdf5	ArrayExpress	E-MTAB-2332	https://www.ebi.ac.uk/arrayexpress/experiments/E-MTAB-2332/files/	this data resource also contains genotype information imputed from haplotype_dosages.Rnor50.tar.gz and merge_factors.Rdata using the Rn50 R. norvegicus assembly
Outbred14	no	Affymetrix RATDIV SNP array	DNA extraction and genotyping	Genotyping285	RATDIV_BA_0014_B02Plate30.CEL	ArrayExpress	E-MTAB-2332	ftp://ftp.ebi.ac.uk/pub/databases/microarray/data/experiment/MTAB/E-MTAB-2332/E-MTAB-2332.raw.36.zip	Genotype calling	E-MTAB-2332.processed.1.zip	ArrayExpress	E-MTAB-2332	ftp://ftp.ebi.ac.uk/pub/databases/microarray/data/experiment/MTAB/E-MTAB-2332/E-MTAB-2332.processed.1.zip	Selection of a subset of high quality SNPs for haplotype reconstruction	markers_selected_for_Rn50.txt	ArrayExpress	E-MTAB-2332	https://www.ebi.ac.uk/arrayexpress/experiments/E-MTAB-2332/files/	Haplotype reconstruction in the outbred rats	Haplotype reconstruction with HAPPY	haplotype_dosages_Rnor50.tar.gz	figshare	http://dx.doi.org/10.6084/m9.figshare.943485_D6	Correspondence with IDs used elsewhere in this study can be found in Table 6	HS.hdf5	ArrayExpress	E-MTAB-2332	https://www.ebi.ac.uk/arrayexpress/experiments/E-MTAB-2332/files/	this data resource also contains genotype information imputed from haplotype_dosages.Rnor50.tar.gz and merge_factors.Rdata using the Rn50 R. norvegicus assembly
Outbred140	no	Affymetrix RATDIV SNP array	DNA extraction and genotyping	Genotyping286	V8V_RAT_24aug10.CEL	ArrayExpress	E-MTAB-2332	ftp://ftp.ebi.ac.uk/pub/databases/microarray/data/experiment/MTAB/E-MTAB-2332/E-MTAB-2332.raw.36.zip	Genotype calling	E-MTAB-2332.processed.1.zip	ArrayExpress	E-MTAB-2332	ftp://ftp.ebi.ac.uk/pub/databases/microarray/data/experiment/MTAB/E-MTAB-2332/E-MTAB-2332.processed.1.zip	Selection of a subset of high quality SNPs for haplotype reconstruction	markers_selected_for_Rn50.txt	ArrayExpress	E-MTAB-2332	https://www.ebi.ac.uk/arrayexpress/experiments/E-MTAB-2332/files/	Haplotype reconstruction in the outbred rats	Haplotype reconstruction with HAPPY	haplotype_dosages_Rnor50.tar.gz	figshare	http://dx.doi.org/10.6084/m9.figshare.943485_D6	Correspondence with IDs used elsewhere in this study can be found in Table 6	HS.hdf5	ArrayExpress	E-MTAB-2332	https://www.ebi.ac.uk/arrayexpress/experiments/E-MTAB-2332/files/	this data resource also contains genotype information imputed from haplotype_dosages.Rnor50.tar.gz and merge_factors.Rdata using the Rn50 R. norvegicus assembly
Outbred1409	no	Affymetrix RATDIV SNP array	DNA extraction and genotyping	Genotyping287	W84_RAT_20jan11.CEL	ArrayExpress	E-MTAB-2332	ftp://ftp.ebi.ac.uk/pub/databases/microarray/data/experiment/MTAB/E-MTAB-2332/E-MTAB-2332.raw.36.zip	Genotype calling	E-MTAB-2332.processed.1.zip	ArrayExpress	E-MTAB-2332	ftp://ftp.ebi.ac.uk/pub/databases/microarray/data/experiment/MTAB/E-MTAB-2332/E-MTAB-2332.processed.1.zip	Selection of a subset of high quality SNPs for haplotype reconstruction	markers_selected_for_Rn50.txt	ArrayExpress	E-MTAB-2332	https://www.ebi.ac.uk/arrayexpress/experiments/E-MTAB-2332/files/	Haplotype reconstruction in the outbred rats	Haplotype reconstruction with HAPPY	haplotype_dosages_Rnor50.tar.gz	figshare	http://dx.doi.org/10.6084/m9.figshare.943485_D6	Correspondence with IDs used elsewhere in this study can be found in Table 6	HS.hdf5	ArrayExpress	E-MTAB-2332	https://www.ebi.ac.uk/arrayexpress/experiments/E-MTAB-2332/files/	this data resource also contains genotype information imputed from haplotype_dosages.Rnor50.tar.gz and merge_factors.Rdata using the Rn50 R. norvegicus assembly
Outbred141	no	Affymetrix RATDIV SNP array	DNA extraction and genotyping	Genotyping288	V8W_RAT_03aug10.CEL	ArrayExpress	E-MTAB-2332	ftp://ftp.ebi.ac.uk/pub/databases/microarray/data/experiment/MTAB/E-MTAB-2332/E-MTAB-2332.raw.37.zip	Genotype calling	E-MTAB-2332.processed.1.zip	ArrayExpress	E-MTAB-2332	ftp://ftp.ebi.ac.uk/pub/databases/microarray/data/experiment/MTAB/E-MTAB-2332/E-MTAB-2332.processed.1.zip	Selection of a subset of high quality SNPs for haplotype reconstruction	markers_selected_for_Rn50.txt	ArrayExpress	E-MTAB-2332	https://www.ebi.ac.uk/arrayexpress/experiments/E-MTAB-2332/files/	Haplotype reconstruction in the outbred rats	Haplotype reconstruction with HAPPY	haplotype_dosages_Rnor50.tar.gz	figshare	http://dx.doi.org/10.6084/m9.figshare.943485_D6	Correspondence with IDs used elsewhere in this study can be found in Table 6	HS.hdf5	ArrayExpress	E-MTAB-2332	https://www.ebi.ac.uk/arrayexpress/experiments/E-MTAB-2332/files/	this data resource also contains genotype information imputed from haplotype_dosages.Rnor50.tar.gz and merge_factors.Rdata using the Rn50 R. norvegicus assembly
Outbred1410	no	Affymetrix RATDIV SNP array	DNA extraction and genotyping	Genotyping289	W85_RAT_20jan11.CEL	ArrayExpress	E-MTAB-2332	ftp://ftp.ebi.ac.uk/pub/databases/microarray/data/experiment/MTAB/E-MTAB-2332/E-MTAB-2332.raw.37.zip	Genotype calling	E-MTAB-2332.processed.1.zip	ArrayExpress	E-MTAB-2332	ftp://ftp.ebi.ac.uk/pub/databases/microarray/data/experiment/MTAB/E-MTAB-2332/E-MTAB-2332.processed.1.zip	Selection of a subset of high quality SNPs for haplotype reconstruction	markers_selected_for_Rn50.txt	ArrayExpress	E-MTAB-2332	https://www.ebi.ac.uk/arrayexpress/experiments/E-MTAB-2332/files/	Haplotype reconstruction in the outbred rats	Haplotype reconstruction with HAPPY	haplotype_dosages_Rnor50.tar.gz	figshare	http://dx.doi.org/10.6084/m9.figshare.943485_D6	Correspondence with IDs used elsewhere in this study can be found in Table 6	HS.hdf5	ArrayExpress	E-MTAB-2332	https://www.ebi.ac.uk/arrayexpress/experiments/E-MTAB-2332/files/	this data resource also contains genotype information imputed from haplotype_dosages.Rnor50.tar.gz and merge_factors.Rdata using the Rn50 R. norvegicus assembly
Outbred1421	no	Affymetrix RATDIV SNP array	DNA extraction and genotyping	Genotyping290	W8G_RAT_20jan11.CEL	ArrayExpress	E-MTAB-2332	ftp://ftp.ebi.ac.uk/pub/databases/microarray/data/experiment/MTAB/E-MTAB-2332/E-MTAB-2332.raw.37.zip	Genotype calling	E-MTAB-2332.processed.1.zip	ArrayExpress	E-MTAB-2332	ftp://ftp.ebi.ac.uk/pub/databases/microarray/data/experiment/MTAB/E-MTAB-2332/E-MTAB-2332.processed.1.zip	Selection of a subset of high quality SNPs for haplotype reconstruction	markers_selected_for_Rn50.txt	ArrayExpress	E-MTAB-2332	https://www.ebi.ac.uk/arrayexpress/experiments/E-MTAB-2332/files/	Haplotype reconstruction in the outbred rats	Haplotype reconstruction with HAPPY	haplotype_dosages_Rnor50.tar.gz	figshare	http://dx.doi.org/10.6084/m9.figshare.943485_D6	Correspondence with IDs used elsewhere in this study can be found in Table 6	HS.hdf5	ArrayExpress	E-MTAB-2332	https://www.ebi.ac.uk/arrayexpress/experiments/E-MTAB-2332/files/	this data resource also contains genotype information imputed from haplotype_dosages.Rnor50.tar.gz and merge_factors.Rdata using the Rn50 R. norvegicus assembly
Outbred1422	no	Affymetrix RATDIV SNP array	DNA extraction and genotyping	Genotyping291	W8H_RAT_20jan11.CEL	ArrayExpress	E-MTAB-2332	ftp://ftp.ebi.ac.uk/pub/databases/microarray/data/experiment/MTAB/E-MTAB-2332/E-MTAB-2332.raw.37.zip	Genotype calling	E-MTAB-2332.processed.1.zip	ArrayExpress	E-MTAB-2332	ftp://ftp.ebi.ac.uk/pub/databases/microarray/data/experiment/MTAB/E-MTAB-2332/E-MTAB-2332.processed.1.zip	Selection of a subset of high quality SNPs for haplotype reconstruction	markers_selected_for_Rn50.txt	ArrayExpress	E-MTAB-2332	https://www.ebi.ac.uk/arrayexpress/experiments/E-MTAB-2332/files/	Haplotype reconstruction in the outbred rats	Haplotype reconstruction with HAPPY	haplotype_dosages_Rnor50.tar.gz	figshare	http://dx.doi.org/10.6084/m9.figshare.943485_D6	Correspondence with IDs used elsewhere in this study can be found in Table 6	HS.hdf5	ArrayExpress	E-MTAB-2332	https://www.ebi.ac.uk/arrayexpress/experiments/E-MTAB-2332/files/	this data resource also contains genotype information imputed from haplotype_dosages.Rnor50.tar.gz and merge_factors.Rdata using the Rn50 R. norvegicus assembly
Outbred1423	no	Affymetrix RATDIV SNP array	DNA extraction and genotyping	Genotyping292	W8I_RAT_19jan11.CEL	ArrayExpress	E-MTAB-2332	ftp://ftp.ebi.ac.uk/pub/databases/microarray/data/experiment/MTAB/E-MTAB-2332/E-MTAB-2332.raw.37.zip	Genotype calling	E-MTAB-2332.processed.1.zip	ArrayExpress	E-MTAB-2332	ftp://ftp.ebi.ac.uk/pub/databases/microarray/data/experiment/MTAB/E-MTAB-2332/E-MTAB-2332.processed.1.zip	Selection of a subset of high quality SNPs for haplotype reconstruction	markers_selected_for_Rn50.txt	ArrayExpress	E-MTAB-2332	https://www.ebi.ac.uk/arrayexpress/experiments/E-MTAB-2332/files/	Haplotype reconstruction in the outbred rats	Haplotype reconstruction with HAPPY	haplotype_dosages_Rnor50.tar.gz	figshare	http://dx.doi.org/10.6084/m9.figshare.943485_D6	Correspondence with IDs used elsewhere in this study can be found in Table 6	HS.hdf5	ArrayExpress	E-MTAB-2332	https://www.ebi.ac.uk/arrayexpress/experiments/E-MTAB-2332/files/	this data resource also contains genotype information imputed from haplotype_dosages.Rnor50.tar.gz and merge_factors.Rdata using the Rn50 R. norvegicus assembly
Outbred1424	no	Affymetrix RATDIV SNP array	DNA extraction and genotyping	Genotyping293	W8J_RAT_19jan11.CEL	ArrayExpress	E-MTAB-2332	ftp://ftp.ebi.ac.uk/pub/databases/microarray/data/experiment/MTAB/E-MTAB-2332/E-MTAB-2332.raw.37.zip	Genotype calling	E-MTAB-2332.processed.1.zip	ArrayExpress	E-MTAB-2332	ftp://ftp.ebi.ac.uk/pub/databases/microarray/data/experiment/MTAB/E-MTAB-2332/E-MTAB-2332.processed.1.zip	Selection of a subset of high quality SNPs for haplotype reconstruction	markers_selected_for_Rn50.txt	ArrayExpress	E-MTAB-2332	https://www.ebi.ac.uk/arrayexpress/experiments/E-MTAB-2332/files/	Haplotype reconstruction in the outbred rats	Haplotype reconstruction with HAPPY	haplotype_dosages_Rnor50.tar.gz	figshare	http://dx.doi.org/10.6084/m9.figshare.943485_D6	Correspondence with IDs used elsewhere in this study can be found in Table 6	HS.hdf5	ArrayExpress	E-MTAB-2332	https://www.ebi.ac.uk/arrayexpress/experiments/E-MTAB-2332/files/	this data resource also contains genotype information imputed from haplotype_dosages.Rnor50.tar.gz and merge_factors.Rdata using the Rn50 R. norvegicus assembly
Outbred1427	no	Affymetrix RATDIV SNP array	DNA extraction and genotyping	Genotyping294	W8M_RAT_20jan11.CEL	ArrayExpress	E-MTAB-2332	ftp://ftp.ebi.ac.uk/pub/databases/microarray/data/experiment/MTAB/E-MTAB-2332/E-MTAB-2332.raw.37.zip	Genotype calling	E-MTAB-2332.processed.1.zip	ArrayExpress	E-MTAB-2332	ftp://ftp.ebi.ac.uk/pub/databases/microarray/data/experiment/MTAB/E-MTAB-2332/E-MTAB-2332.processed.1.zip	Selection of a subset of high quality SNPs for haplotype reconstruction	markers_selected_for_Rn50.txt	ArrayExpress	E-MTAB-2332	https://www.ebi.ac.uk/arrayexpress/experiments/E-MTAB-2332/files/	Haplotype reconstruction in the outbred rats	Haplotype reconstruction with HAPPY	haplotype_dosages_Rnor50.tar.gz	figshare	http://dx.doi.org/10.6084/m9.figshare.943485_D6	Correspondence with IDs used elsewhere in this study can be found in Table 6	HS.hdf5	ArrayExpress	E-MTAB-2332	https://www.ebi.ac.uk/arrayexpress/experiments/E-MTAB-2332/files/	this data resource also contains genotype information imputed from haplotype_dosages.Rnor50.tar.gz and merge_factors.Rdata using the Rn50 R. norvegicus assembly
Outbred1428	no	Affymetrix RATDIV SNP array	DNA extraction and genotyping	Genotyping295	W8N_RAT_20jan11.CEL	ArrayExpress	E-MTAB-2332	ftp://ftp.ebi.ac.uk/pub/databases/microarray/data/experiment/MTAB/E-MTAB-2332/E-MTAB-2332.raw.37.zip	Genotype calling	E-MTAB-2332.processed.1.zip	ArrayExpress	E-MTAB-2332	ftp://ftp.ebi.ac.uk/pub/databases/microarray/data/experiment/MTAB/E-MTAB-2332/E-MTAB-2332.processed.1.zip	Selection of a subset of high quality SNPs for haplotype reconstruction	markers_selected_for_Rn50.txt	ArrayExpress	E-MTAB-2332	https://www.ebi.ac.uk/arrayexpress/experiments/E-MTAB-2332/files/	Haplotype reconstruction in the outbred rats	Haplotype reconstruction with HAPPY	haplotype_dosages_Rnor50.tar.gz	figshare	http://dx.doi.org/10.6084/m9.figshare.943485_D6	Correspondence with IDs used elsewhere in this study can be found in Table 6	HS.hdf5	ArrayExpress	E-MTAB-2332	https://www.ebi.ac.uk/arrayexpress/experiments/E-MTAB-2332/files/	this data resource also contains genotype information imputed from haplotype_dosages.Rnor50.tar.gz and merge_factors.Rdata using the Rn50 R. norvegicus assembly
Outbred143	no	Affymetrix RATDIV SNP array	DNA extraction and genotyping	Genotyping296	V8Y_RAT_03aug10.CEL	ArrayExpress	E-MTAB-2332	ftp://ftp.ebi.ac.uk/pub/databases/microarray/data/experiment/MTAB/E-MTAB-2332/E-MTAB-2332.raw.38.zip	Genotype calling	E-MTAB-2332.processed.1.zip	ArrayExpress	E-MTAB-2332	ftp://ftp.ebi.ac.uk/pub/databases/microarray/data/experiment/MTAB/E-MTAB-2332/E-MTAB-2332.processed.1.zip	Selection of a subset of high quality SNPs for haplotype reconstruction	markers_selected_for_Rn50.txt	ArrayExpress	E-MTAB-2332	https://www.ebi.ac.uk/arrayexpress/experiments/E-MTAB-2332/files/	Haplotype reconstruction in the outbred rats	Haplotype reconstruction with HAPPY	haplotype_dosages_Rnor50.tar.gz	figshare	http://dx.doi.org/10.6084/m9.figshare.943485_D6	Correspondence with IDs used elsewhere in this study can be found in Table 6	HS.hdf5	ArrayExpress	E-MTAB-2332	https://www.ebi.ac.uk/arrayexpress/experiments/E-MTAB-2332/files/	this data resource also contains genotype information imputed from haplotype_dosages.Rnor50.tar.gz and merge_factors.Rdata using the Rn50 R. norvegicus assembly
Outbred1432	no	Affymetrix RATDIV SNP array	DNA extraction and genotyping	Genotyping297	W8R_RAT_20jan11.CEL	ArrayExpress	E-MTAB-2332	ftp://ftp.ebi.ac.uk/pub/databases/microarray/data/experiment/MTAB/E-MTAB-2332/E-MTAB-2332.raw.38.zip	Genotype calling	E-MTAB-2332.processed.1.zip	ArrayExpress	E-MTAB-2332	ftp://ftp.ebi.ac.uk/pub/databases/microarray/data/experiment/MTAB/E-MTAB-2332/E-MTAB-2332.processed.1.zip	Selection of a subset of high quality SNPs for haplotype reconstruction	markers_selected_for_Rn50.txt	ArrayExpress	E-MTAB-2332	https://www.ebi.ac.uk/arrayexpress/experiments/E-MTAB-2332/files/	Haplotype reconstruction in the outbred rats	Haplotype reconstruction with HAPPY	haplotype_dosages_Rnor50.tar.gz	figshare	http://dx.doi.org/10.6084/m9.figshare.943485_D6	Correspondence with IDs used elsewhere in this study can be found in Table 6	HS.hdf5	ArrayExpress	E-MTAB-2332	https://www.ebi.ac.uk/arrayexpress/experiments/E-MTAB-2332/files/	this data resource also contains genotype information imputed from haplotype_dosages.Rnor50.tar.gz and merge_factors.Rdata using the Rn50 R. norvegicus assembly
Outbred1436	no	Affymetrix RATDIV SNP array	DNA extraction and genotyping	Genotyping298	W8V_RAT_20jan11.CEL	ArrayExpress	E-MTAB-2332	ftp://ftp.ebi.ac.uk/pub/databases/microarray/data/experiment/MTAB/E-MTAB-2332/E-MTAB-2332.raw.38.zip	Genotype calling	E-MTAB-2332.processed.1.zip	ArrayExpress	E-MTAB-2332	ftp://ftp.ebi.ac.uk/pub/databases/microarray/data/experiment/MTAB/E-MTAB-2332/E-MTAB-2332.processed.1.zip	Selection of a subset of high quality SNPs for haplotype reconstruction	markers_selected_for_Rn50.txt	ArrayExpress	E-MTAB-2332	https://www.ebi.ac.uk/arrayexpress/experiments/E-MTAB-2332/files/	Haplotype reconstruction in the outbred rats	Haplotype reconstruction with HAPPY	haplotype_dosages_Rnor50.tar.gz	figshare	http://dx.doi.org/10.6084/m9.figshare.943485_D6	Correspondence with IDs used elsewhere in this study can be found in Table 6	HS.hdf5	ArrayExpress	E-MTAB-2332	https://www.ebi.ac.uk/arrayexpress/experiments/E-MTAB-2332/files/	this data resource also contains genotype information imputed from haplotype_dosages.Rnor50.tar.gz and merge_factors.Rdata using the Rn50 R. norvegicus assembly
Outbred1437	no	Affymetrix RATDIV SNP array	DNA extraction and genotyping	Genotyping299	RATDIV_BA_1437_C06Plate31.CEL	ArrayExpress	E-MTAB-2332	ftp://ftp.ebi.ac.uk/pub/databases/microarray/data/experiment/MTAB/E-MTAB-2332/E-MTAB-2332.raw.38.zip	Genotype calling	E-MTAB-2332.processed.1.zip	ArrayExpress	E-MTAB-2332	ftp://ftp.ebi.ac.uk/pub/databases/microarray/data/experiment/MTAB/E-MTAB-2332/E-MTAB-2332.processed.1.zip	Selection of a subset of high quality SNPs for haplotype reconstruction	markers_selected_for_Rn50.txt	ArrayExpress	E-MTAB-2332	https://www.ebi.ac.uk/arrayexpress/experiments/E-MTAB-2332/files/	Haplotype reconstruction in the outbred rats	Haplotype reconstruction with HAPPY	haplotype_dosages_Rnor50.tar.gz	figshare	http://dx.doi.org/10.6084/m9.figshare.943485_D6	Correspondence with IDs used elsewhere in this study can be found in Table 6	HS.hdf5	ArrayExpress	E-MTAB-2332	https://www.ebi.ac.uk/arrayexpress/experiments/E-MTAB-2332/files/	this data resource also contains genotype information imputed from haplotype_dosages.Rnor50.tar.gz and merge_factors.Rdata using the Rn50 R. norvegicus assembly
Outbred1438	no	Affymetrix RATDIV SNP array	DNA extraction and genotyping	Genotyping300	RATDIV_BA_1438_C07Plate31.CEL	ArrayExpress	E-MTAB-2332	ftp://ftp.ebi.ac.uk/pub/databases/microarray/data/experiment/MTAB/E-MTAB-2332/E-MTAB-2332.raw.38.zip	Genotype calling	E-MTAB-2332.processed.1.zip	ArrayExpress	E-MTAB-2332	ftp://ftp.ebi.ac.uk/pub/databases/microarray/data/experiment/MTAB/E-MTAB-2332/E-MTAB-2332.processed.1.zip	Selection of a subset of high quality SNPs for haplotype reconstruction	markers_selected_for_Rn50.txt	ArrayExpress	E-MTAB-2332	https://www.ebi.ac.uk/arrayexpress/experiments/E-MTAB-2332/files/	Haplotype reconstruction in the outbred rats	Haplotype reconstruction with HAPPY	haplotype_dosages_Rnor50.tar.gz	figshare	http://dx.doi.org/10.6084/m9.figshare.943485_D6	Correspondence with IDs used elsewhere in this study can be found in Table 6	HS.hdf5	ArrayExpress	E-MTAB-2332	https://www.ebi.ac.uk/arrayexpress/experiments/E-MTAB-2332/files/	this data resource also contains genotype information imputed from haplotype_dosages.Rnor50.tar.gz and merge_factors.Rdata using the Rn50 R. norvegicus assembly
Outbred1439	no	Affymetrix RATDIV SNP array	DNA extraction and genotyping	Genotyping301	W8Y_RAT_19jan11.CEL	ArrayExpress	E-MTAB-2332	ftp://ftp.ebi.ac.uk/pub/databases/microarray/data/experiment/MTAB/E-MTAB-2332/E-MTAB-2332.raw.38.zip	Genotype calling	E-MTAB-2332.processed.1.zip	ArrayExpress	E-MTAB-2332	ftp://ftp.ebi.ac.uk/pub/databases/microarray/data/experiment/MTAB/E-MTAB-2332/E-MTAB-2332.processed.1.zip	Selection of a subset of high quality SNPs for haplotype reconstruction	markers_selected_for_Rn50.txt	ArrayExpress	E-MTAB-2332	https://www.ebi.ac.uk/arrayexpress/experiments/E-MTAB-2332/files/	Haplotype reconstruction in the outbred rats	Haplotype reconstruction with HAPPY	haplotype_dosages_Rnor50.tar.gz	figshare	http://dx.doi.org/10.6084/m9.figshare.943485_D6	Correspondence with IDs used elsewhere in this study can be found in Table 6	HS.hdf5	ArrayExpress	E-MTAB-2332	https://www.ebi.ac.uk/arrayexpress/experiments/E-MTAB-2332/files/	this data resource also contains genotype information imputed from haplotype_dosages.Rnor50.tar.gz and merge_factors.Rdata using the Rn50 R. norvegicus assembly
Outbred144	no	Affymetrix RATDIV SNP array	DNA extraction and genotyping	Genotyping302	V8Z_RAT_01jul10.CEL	ArrayExpress	E-MTAB-2332	ftp://ftp.ebi.ac.uk/pub/databases/microarray/data/experiment/MTAB/E-MTAB-2332/E-MTAB-2332.raw.38.zip	Genotype calling	E-MTAB-2332.processed.1.zip	ArrayExpress	E-MTAB-2332	ftp://ftp.ebi.ac.uk/pub/databases/microarray/data/experiment/MTAB/E-MTAB-2332/E-MTAB-2332.processed.1.zip	Selection of a subset of high quality SNPs for haplotype reconstruction	markers_selected_for_Rn50.txt	ArrayExpress	E-MTAB-2332	https://www.ebi.ac.uk/arrayexpress/experiments/E-MTAB-2332/files/	Haplotype reconstruction in the outbred rats	Haplotype reconstruction with HAPPY	haplotype_dosages_Rnor50.tar.gz	figshare	http://dx.doi.org/10.6084/m9.figshare.943485_D6	Correspondence with IDs used elsewhere in this study can be found in Table 6	HS.hdf5	ArrayExpress	E-MTAB-2332	https://www.ebi.ac.uk/arrayexpress/experiments/E-MTAB-2332/files/	this data resource also contains genotype information imputed from haplotype_dosages.Rnor50.tar.gz and merge_factors.Rdata using the Rn50 R. norvegicus assembly
Outbred1440	no	Affymetrix RATDIV SNP array	DNA extraction and genotyping	Genotyping303	W8Z_RAT_19jan11.CEL	ArrayExpress	E-MTAB-2332	ftp://ftp.ebi.ac.uk/pub/databases/microarray/data/experiment/MTAB/E-MTAB-2332/E-MTAB-2332.raw.38.zip	Genotype calling	E-MTAB-2332.processed.1.zip	ArrayExpress	E-MTAB-2332	ftp://ftp.ebi.ac.uk/pub/databases/microarray/data/experiment/MTAB/E-MTAB-2332/E-MTAB-2332.processed.1.zip	Selection of a subset of high quality SNPs for haplotype reconstruction	markers_selected_for_Rn50.txt	ArrayExpress	E-MTAB-2332	https://www.ebi.ac.uk/arrayexpress/experiments/E-MTAB-2332/files/	Haplotype reconstruction in the outbred rats	Haplotype reconstruction with HAPPY	haplotype_dosages_Rnor50.tar.gz	figshare	http://dx.doi.org/10.6084/m9.figshare.943485_D6	Correspondence with IDs used elsewhere in this study can be found in Table 6	HS.hdf5	ArrayExpress	E-MTAB-2332	https://www.ebi.ac.uk/arrayexpress/experiments/E-MTAB-2332/files/	this data resource also contains genotype information imputed from haplotype_dosages.Rnor50.tar.gz and merge_factors.Rdata using the Rn50 R. norvegicus assembly
Outbred1447	no	Affymetrix RATDIV SNP array	DNA extraction and genotyping	Genotyping304	RATDIV_BA_1447_C08Plate31.CEL	ArrayExpress	E-MTAB-2332	ftp://ftp.ebi.ac.uk/pub/databases/microarray/data/experiment/MTAB/E-MTAB-2332/E-MTAB-2332.raw.39.zip	Genotype calling	E-MTAB-2332.processed.1.zip	ArrayExpress	E-MTAB-2332	ftp://ftp.ebi.ac.uk/pub/databases/microarray/data/experiment/MTAB/E-MTAB-2332/E-MTAB-2332.processed.1.zip	Selection of a subset of high quality SNPs for haplotype reconstruction	markers_selected_for_Rn50.txt	ArrayExpress	E-MTAB-2332	https://www.ebi.ac.uk/arrayexpress/experiments/E-MTAB-2332/files/	Haplotype reconstruction in the outbred rats	Haplotype reconstruction with HAPPY	haplotype_dosages_Rnor50.tar.gz	figshare	http://dx.doi.org/10.6084/m9.figshare.943485_D6	Correspondence with IDs used elsewhere in this study can be found in Table 6	HS.hdf5	ArrayExpress	E-MTAB-2332	https://www.ebi.ac.uk/arrayexpress/experiments/E-MTAB-2332/files/	this data resource also contains genotype information imputed from haplotype_dosages.Rnor50.tar.gz and merge_factors.Rdata using the Rn50 R. norvegicus assembly
Outbred1448	no	Affymetrix RATDIV SNP array	DNA extraction and genotyping	Genotyping305	RATDIV_BA_1448_C09Plate31.CEL	ArrayExpress	E-MTAB-2332	ftp://ftp.ebi.ac.uk/pub/databases/microarray/data/experiment/MTAB/E-MTAB-2332/E-MTAB-2332.raw.39.zip	Genotype calling	E-MTAB-2332.processed.1.zip	ArrayExpress	E-MTAB-2332	ftp://ftp.ebi.ac.uk/pub/databases/microarray/data/experiment/MTAB/E-MTAB-2332/E-MTAB-2332.processed.1.zip	Selection of a subset of high quality SNPs for haplotype reconstruction	markers_selected_for_Rn50.txt	ArrayExpress	E-MTAB-2332	https://www.ebi.ac.uk/arrayexpress/experiments/E-MTAB-2332/files/	Haplotype reconstruction in the outbred rats	Haplotype reconstruction with HAPPY	haplotype_dosages_Rnor50.tar.gz	figshare	http://dx.doi.org/10.6084/m9.figshare.943485_D6	Correspondence with IDs used elsewhere in this study can be found in Table 6	HS.hdf5	ArrayExpress	E-MTAB-2332	https://www.ebi.ac.uk/arrayexpress/experiments/E-MTAB-2332/files/	this data resource also contains genotype information imputed from haplotype_dosages.Rnor50.tar.gz and merge_factors.Rdata using the Rn50 R. norvegicus assembly
Outbred1455	no	Affymetrix RATDIV SNP array	DNA extraction and genotyping	Genotyping306	RATDIV_BA_1455_C10Plate31.CEL	ArrayExpress	E-MTAB-2332	ftp://ftp.ebi.ac.uk/pub/databases/microarray/data/experiment/MTAB/E-MTAB-2332/E-MTAB-2332.raw.39.zip	Genotype calling	E-MTAB-2332.processed.1.zip	ArrayExpress	E-MTAB-2332	ftp://ftp.ebi.ac.uk/pub/databases/microarray/data/experiment/MTAB/E-MTAB-2332/E-MTAB-2332.processed.1.zip	Selection of a subset of high quality SNPs for haplotype reconstruction	markers_selected_for_Rn50.txt	ArrayExpress	E-MTAB-2332	https://www.ebi.ac.uk/arrayexpress/experiments/E-MTAB-2332/files/	Haplotype reconstruction in the outbred rats	Haplotype reconstruction with HAPPY	haplotype_dosages_Rnor50.tar.gz	figshare	http://dx.doi.org/10.6084/m9.figshare.943485_D6	Correspondence with IDs used elsewhere in this study can be found in Table 6	HS.hdf5	ArrayExpress	E-MTAB-2332	https://www.ebi.ac.uk/arrayexpress/experiments/E-MTAB-2332/files/	this data resource also contains genotype information imputed from haplotype_dosages.Rnor50.tar.gz and merge_factors.Rdata using the Rn50 R. norvegicus assembly
Outbred1457	no	Affymetrix RATDIV SNP array	DNA extraction and genotyping	Genotyping307	W9G_RAT_20jan11.CEL	ArrayExpress	E-MTAB-2332	ftp://ftp.ebi.ac.uk/pub/databases/microarray/data/experiment/MTAB/E-MTAB-2332/E-MTAB-2332.raw.39.zip	Genotype calling	E-MTAB-2332.processed.1.zip	ArrayExpress	E-MTAB-2332	ftp://ftp.ebi.ac.uk/pub/databases/microarray/data/experiment/MTAB/E-MTAB-2332/E-MTAB-2332.processed.1.zip	Selection of a subset of high quality SNPs for haplotype reconstruction	markers_selected_for_Rn50.txt	ArrayExpress	E-MTAB-2332	https://www.ebi.ac.uk/arrayexpress/experiments/E-MTAB-2332/files/	Haplotype reconstruction in the outbred rats	Haplotype reconstruction with HAPPY	haplotype_dosages_Rnor50.tar.gz	figshare	http://dx.doi.org/10.6084/m9.figshare.943485_D6	Correspondence with IDs used elsewhere in this study can be found in Table 6	HS.hdf5	ArrayExpress	E-MTAB-2332	https://www.ebi.ac.uk/arrayexpress/experiments/E-MTAB-2332/files/	this data resource also contains genotype information imputed from haplotype_dosages.Rnor50.tar.gz and merge_factors.Rdata using the Rn50 R. norvegicus assembly
Outbred1458	no	Affymetrix RATDIV SNP array	DNA extraction and genotyping	Genotyping308	W9H_RAT_20jan11.CEL	ArrayExpress	E-MTAB-2332	ftp://ftp.ebi.ac.uk/pub/databases/microarray/data/experiment/MTAB/E-MTAB-2332/E-MTAB-2332.raw.39.zip	Genotype calling	E-MTAB-2332.processed.1.zip	ArrayExpress	E-MTAB-2332	ftp://ftp.ebi.ac.uk/pub/databases/microarray/data/experiment/MTAB/E-MTAB-2332/E-MTAB-2332.processed.1.zip	Selection of a subset of high quality SNPs for haplotype reconstruction	markers_selected_for_Rn50.txt	ArrayExpress	E-MTAB-2332	https://www.ebi.ac.uk/arrayexpress/experiments/E-MTAB-2332/files/	Haplotype reconstruction in the outbred rats	Haplotype reconstruction with HAPPY	haplotype_dosages_Rnor50.tar.gz	figshare	http://dx.doi.org/10.6084/m9.figshare.943485_D6	Correspondence with IDs used elsewhere in this study can be found in Table 6	HS.hdf5	ArrayExpress	E-MTAB-2332	https://www.ebi.ac.uk/arrayexpress/experiments/E-MTAB-2332/files/	this data resource also contains genotype information imputed from haplotype_dosages.Rnor50.tar.gz and merge_factors.Rdata using the Rn50 R. norvegicus assembly
Outbred1459	no	Affymetrix RATDIV SNP array	DNA extraction and genotyping	Genotyping309	W9I_RAT_20jan11.CEL	ArrayExpress	E-MTAB-2332	ftp://ftp.ebi.ac.uk/pub/databases/microarray/data/experiment/MTAB/E-MTAB-2332/E-MTAB-2332.raw.39.zip	Genotype calling	E-MTAB-2332.processed.1.zip	ArrayExpress	E-MTAB-2332	ftp://ftp.ebi.ac.uk/pub/databases/microarray/data/experiment/MTAB/E-MTAB-2332/E-MTAB-2332.processed.1.zip	Selection of a subset of high quality SNPs for haplotype reconstruction	markers_selected_for_Rn50.txt	ArrayExpress	E-MTAB-2332	https://www.ebi.ac.uk/arrayexpress/experiments/E-MTAB-2332/files/	Haplotype reconstruction in the outbred rats	Haplotype reconstruction with HAPPY	haplotype_dosages_Rnor50.tar.gz	figshare	http://dx.doi.org/10.6084/m9.figshare.943485_D6	Correspondence with IDs used elsewhere in this study can be found in Table 6	HS.hdf5	ArrayExpress	E-MTAB-2332	https://www.ebi.ac.uk/arrayexpress/experiments/E-MTAB-2332/files/	this data resource also contains genotype information imputed from haplotype_dosages.Rnor50.tar.gz and merge_factors.Rdata using the Rn50 R. norvegicus assembly
Outbred146	no	Affymetrix RATDIV SNP array	DNA extraction and genotyping	Genotyping310	V91_RAT_28jul10.CEL	ArrayExpress	E-MTAB-2332	ftp://ftp.ebi.ac.uk/pub/databases/microarray/data/experiment/MTAB/E-MTAB-2332/E-MTAB-2332.raw.39.zip	Genotype calling	E-MTAB-2332.processed.1.zip	ArrayExpress	E-MTAB-2332	ftp://ftp.ebi.ac.uk/pub/databases/microarray/data/experiment/MTAB/E-MTAB-2332/E-MTAB-2332.processed.1.zip	Selection of a subset of high quality SNPs for haplotype reconstruction	markers_selected_for_Rn50.txt	ArrayExpress	E-MTAB-2332	https://www.ebi.ac.uk/arrayexpress/experiments/E-MTAB-2332/files/	Haplotype reconstruction in the outbred rats	Haplotype reconstruction with HAPPY	haplotype_dosages_Rnor50.tar.gz	figshare	http://dx.doi.org/10.6084/m9.figshare.943485_D6	Correspondence with IDs used elsewhere in this study can be found in Table 6	HS.hdf5	ArrayExpress	E-MTAB-2332	https://www.ebi.ac.uk/arrayexpress/experiments/E-MTAB-2332/files/	this data resource also contains genotype information imputed from haplotype_dosages.Rnor50.tar.gz and merge_factors.Rdata using the Rn50 R. norvegicus assembly
Outbred1460	no	Affymetrix RATDIV SNP array	DNA extraction and genotyping	Genotyping311	RATDIV_BA_1460_C11Plate31.CEL	ArrayExpress	E-MTAB-2332	ftp://ftp.ebi.ac.uk/pub/databases/microarray/data/experiment/MTAB/E-MTAB-2332/E-MTAB-2332.raw.39.zip	Genotype calling	E-MTAB-2332.processed.1.zip	ArrayExpress	E-MTAB-2332	ftp://ftp.ebi.ac.uk/pub/databases/microarray/data/experiment/MTAB/E-MTAB-2332/E-MTAB-2332.processed.1.zip	Selection of a subset of high quality SNPs for haplotype reconstruction	markers_selected_for_Rn50.txt	ArrayExpress	E-MTAB-2332	https://www.ebi.ac.uk/arrayexpress/experiments/E-MTAB-2332/files/	Haplotype reconstruction in the outbred rats	Haplotype reconstruction with HAPPY	haplotype_dosages_Rnor50.tar.gz	figshare	http://dx.doi.org/10.6084/m9.figshare.943485_D6	Correspondence with IDs used elsewhere in this study can be found in Table 6	HS.hdf5	ArrayExpress	E-MTAB-2332	https://www.ebi.ac.uk/arrayexpress/experiments/E-MTAB-2332/files/	this data resource also contains genotype information imputed from haplotype_dosages.Rnor50.tar.gz and merge_factors.Rdata using the Rn50 R. norvegicus assembly
Outbred147	no	Affymetrix RATDIV SNP array	DNA extraction and genotyping	Genotyping312	V92_RAT_02aug10.CEL	ArrayExpress	E-MTAB-2332	ftp://ftp.ebi.ac.uk/pub/databases/microarray/data/experiment/MTAB/E-MTAB-2332/E-MTAB-2332.raw.40.zip	Genotype calling	E-MTAB-2332.processed.1.zip	ArrayExpress	E-MTAB-2332	ftp://ftp.ebi.ac.uk/pub/databases/microarray/data/experiment/MTAB/E-MTAB-2332/E-MTAB-2332.processed.1.zip	Selection of a subset of high quality SNPs for haplotype reconstruction	markers_selected_for_Rn50.txt	ArrayExpress	E-MTAB-2332	https://www.ebi.ac.uk/arrayexpress/experiments/E-MTAB-2332/files/	Haplotype reconstruction in the outbred rats	Haplotype reconstruction with HAPPY	haplotype_dosages_Rnor50.tar.gz	figshare	http://dx.doi.org/10.6084/m9.figshare.943485_D6	Correspondence with IDs used elsewhere in this study can be found in Table 6	HS.hdf5	ArrayExpress	E-MTAB-2332	https://www.ebi.ac.uk/arrayexpress/experiments/E-MTAB-2332/files/	this data resource also contains genotype information imputed from haplotype_dosages.Rnor50.tar.gz and merge_factors.Rdata using the Rn50 R. norvegicus assembly
Outbred1470	no	Affymetrix RATDIV SNP array	DNA extraction and genotyping	Genotyping313	RATDIV_BA_1470_C12Plate31.CEL	ArrayExpress	E-MTAB-2332	ftp://ftp.ebi.ac.uk/pub/databases/microarray/data/experiment/MTAB/E-MTAB-2332/E-MTAB-2332.raw.40.zip	Genotype calling	E-MTAB-2332.processed.1.zip	ArrayExpress	E-MTAB-2332	ftp://ftp.ebi.ac.uk/pub/databases/microarray/data/experiment/MTAB/E-MTAB-2332/E-MTAB-2332.processed.1.zip	Selection of a subset of high quality SNPs for haplotype reconstruction	markers_selected_for_Rn50.txt	ArrayExpress	E-MTAB-2332	https://www.ebi.ac.uk/arrayexpress/experiments/E-MTAB-2332/files/	Haplotype reconstruction in the outbred rats	Haplotype reconstruction with HAPPY	haplotype_dosages_Rnor50.tar.gz	figshare	http://dx.doi.org/10.6084/m9.figshare.943485_D6	Correspondence with IDs used elsewhere in this study can be found in Table 6	HS.hdf5	ArrayExpress	E-MTAB-2332	https://www.ebi.ac.uk/arrayexpress/experiments/E-MTAB-2332/files/	this data resource also contains genotype information imputed from haplotype_dosages.Rnor50.tar.gz and merge_factors.Rdata using the Rn50 R. norvegicus assembly
Outbred1472	no	Affymetrix RATDIV SNP array	DNA extraction and genotyping	Genotyping314	W9V_RAT_19jan11.CEL	ArrayExpress	E-MTAB-2332	ftp://ftp.ebi.ac.uk/pub/databases/microarray/data/experiment/MTAB/E-MTAB-2332/E-MTAB-2332.raw.40.zip	Genotype calling	E-MTAB-2332.processed.1.zip	ArrayExpress	E-MTAB-2332	ftp://ftp.ebi.ac.uk/pub/databases/microarray/data/experiment/MTAB/E-MTAB-2332/E-MTAB-2332.processed.1.zip	Selection of a subset of high quality SNPs for haplotype reconstruction	markers_selected_for_Rn50.txt	ArrayExpress	E-MTAB-2332	https://www.ebi.ac.uk/arrayexpress/experiments/E-MTAB-2332/files/	Haplotype reconstruction in the outbred rats	Haplotype reconstruction with HAPPY	haplotype_dosages_Rnor50.tar.gz	figshare	http://dx.doi.org/10.6084/m9.figshare.943485_D6	Correspondence with IDs used elsewhere in this study can be found in Table 6	HS.hdf5	ArrayExpress	E-MTAB-2332	https://www.ebi.ac.uk/arrayexpress/experiments/E-MTAB-2332/files/	this data resource also contains genotype information imputed from haplotype_dosages.Rnor50.tar.gz and merge_factors.Rdata using the Rn50 R. norvegicus assembly
Outbred1474	no	Affymetrix RATDIV SNP array	DNA extraction and genotyping	Genotyping315	W9X_RAT_19jan11.CEL	ArrayExpress	E-MTAB-2332	ftp://ftp.ebi.ac.uk/pub/databases/microarray/data/experiment/MTAB/E-MTAB-2332/E-MTAB-2332.raw.40.zip	Genotype calling	E-MTAB-2332.processed.1.zip	ArrayExpress	E-MTAB-2332	ftp://ftp.ebi.ac.uk/pub/databases/microarray/data/experiment/MTAB/E-MTAB-2332/E-MTAB-2332.processed.1.zip	Selection of a subset of high quality SNPs for haplotype reconstruction	markers_selected_for_Rn50.txt	ArrayExpress	E-MTAB-2332	https://www.ebi.ac.uk/arrayexpress/experiments/E-MTAB-2332/files/	Haplotype reconstruction in the outbred rats	Haplotype reconstruction with HAPPY	haplotype_dosages_Rnor50.tar.gz	figshare	http://dx.doi.org/10.6084/m9.figshare.943485_D6	Correspondence with IDs used elsewhere in this study can be found in Table 6	HS.hdf5	ArrayExpress	E-MTAB-2332	https://www.ebi.ac.uk/arrayexpress/experiments/E-MTAB-2332/files/	this data resource also contains genotype information imputed from haplotype_dosages.Rnor50.tar.gz and merge_factors.Rdata using the Rn50 R. norvegicus assembly
Outbred148	no	Affymetrix RATDIV SNP array	DNA extraction and genotyping	Genotyping316	V93_RAT_02aug10.CEL	ArrayExpress	E-MTAB-2332	ftp://ftp.ebi.ac.uk/pub/databases/microarray/data/experiment/MTAB/E-MTAB-2332/E-MTAB-2332.raw.40.zip	Genotype calling	E-MTAB-2332.processed.1.zip	ArrayExpress	E-MTAB-2332	ftp://ftp.ebi.ac.uk/pub/databases/microarray/data/experiment/MTAB/E-MTAB-2332/E-MTAB-2332.processed.1.zip	Selection of a subset of high quality SNPs for haplotype reconstruction	markers_selected_for_Rn50.txt	ArrayExpress	E-MTAB-2332	https://www.ebi.ac.uk/arrayexpress/experiments/E-MTAB-2332/files/	Haplotype reconstruction in the outbred rats	Haplotype reconstruction with HAPPY	haplotype_dosages_Rnor50.tar.gz	figshare	http://dx.doi.org/10.6084/m9.figshare.943485_D6	Correspondence with IDs used elsewhere in this study can be found in Table 6	HS.hdf5	ArrayExpress	E-MTAB-2332	https://www.ebi.ac.uk/arrayexpress/experiments/E-MTAB-2332/files/	this data resource also contains genotype information imputed from haplotype_dosages.Rnor50.tar.gz and merge_factors.Rdata using the Rn50 R. norvegicus assembly
Outbred1482	no	Affymetrix RATDIV SNP array	DNA extraction and genotyping	Genotyping317	WA5_RAT_20jan11.CEL	ArrayExpress	E-MTAB-2332	ftp://ftp.ebi.ac.uk/pub/databases/microarray/data/experiment/MTAB/E-MTAB-2332/E-MTAB-2332.raw.40.zip	Genotype calling	E-MTAB-2332.processed.1.zip	ArrayExpress	E-MTAB-2332	ftp://ftp.ebi.ac.uk/pub/databases/microarray/data/experiment/MTAB/E-MTAB-2332/E-MTAB-2332.processed.1.zip	Selection of a subset of high quality SNPs for haplotype reconstruction	markers_selected_for_Rn50.txt	ArrayExpress	E-MTAB-2332	https://www.ebi.ac.uk/arrayexpress/experiments/E-MTAB-2332/files/	Haplotype reconstruction in the outbred rats	Haplotype reconstruction with HAPPY	haplotype_dosages_Rnor50.tar.gz	figshare	http://dx.doi.org/10.6084/m9.figshare.943485_D6	Correspondence with IDs used elsewhere in this study can be found in Table 6	HS.hdf5	ArrayExpress	E-MTAB-2332	https://www.ebi.ac.uk/arrayexpress/experiments/E-MTAB-2332/files/	this data resource also contains genotype information imputed from haplotype_dosages.Rnor50.tar.gz and merge_factors.Rdata using the Rn50 R. norvegicus assembly
Outbred1483	no	Affymetrix RATDIV SNP array	DNA extraction and genotyping	Genotyping318	RATDIV_BA_1483_C12P5.CEL	ArrayExpress	E-MTAB-2332	ftp://ftp.ebi.ac.uk/pub/databases/microarray/data/experiment/MTAB/E-MTAB-2332/E-MTAB-2332.raw.40.zip	Genotype calling	E-MTAB-2332.processed.1.zip	ArrayExpress	E-MTAB-2332	ftp://ftp.ebi.ac.uk/pub/databases/microarray/data/experiment/MTAB/E-MTAB-2332/E-MTAB-2332.processed.1.zip	Selection of a subset of high quality SNPs for haplotype reconstruction	markers_selected_for_Rn50.txt	ArrayExpress	E-MTAB-2332	https://www.ebi.ac.uk/arrayexpress/experiments/E-MTAB-2332/files/	Haplotype reconstruction in the outbred rats	Haplotype reconstruction with HAPPY	haplotype_dosages_Rnor50.tar.gz	figshare	http://dx.doi.org/10.6084/m9.figshare.943485_D6	Correspondence with IDs used elsewhere in this study can be found in Table 6	HS.hdf5	ArrayExpress	E-MTAB-2332	https://www.ebi.ac.uk/arrayexpress/experiments/E-MTAB-2332/files/	this data resource also contains genotype information imputed from haplotype_dosages.Rnor50.tar.gz and merge_factors.Rdata using the Rn50 R. norvegicus assembly
Outbred1484	no	Affymetrix RATDIV SNP array	DNA extraction and genotyping	Genotyping319	RATDIV_BA_1484_B12P5.CEL	ArrayExpress	E-MTAB-2332	ftp://ftp.ebi.ac.uk/pub/databases/microarray/data/experiment/MTAB/E-MTAB-2332/E-MTAB-2332.raw.40.zip	Genotype calling	E-MTAB-2332.processed.1.zip	ArrayExpress	E-MTAB-2332	ftp://ftp.ebi.ac.uk/pub/databases/microarray/data/experiment/MTAB/E-MTAB-2332/E-MTAB-2332.processed.1.zip	Selection of a subset of high quality SNPs for haplotype reconstruction	markers_selected_for_Rn50.txt	ArrayExpress	E-MTAB-2332	https://www.ebi.ac.uk/arrayexpress/experiments/E-MTAB-2332/files/	Haplotype reconstruction in the outbred rats	Haplotype reconstruction with HAPPY	haplotype_dosages_Rnor50.tar.gz	figshare	http://dx.doi.org/10.6084/m9.figshare.943485_D6	Correspondence with IDs used elsewhere in this study can be found in Table 6	HS.hdf5	ArrayExpress	E-MTAB-2332	https://www.ebi.ac.uk/arrayexpress/experiments/E-MTAB-2332/files/	this data resource also contains genotype information imputed from haplotype_dosages.Rnor50.tar.gz and merge_factors.Rdata using the Rn50 R. norvegicus assembly
Outbred1486	no	Affymetrix RATDIV SNP array	DNA extraction and genotyping	Genotyping320	RATDIV_BA_1486_A12P5.CEL	ArrayExpress	E-MTAB-2332	ftp://ftp.ebi.ac.uk/pub/databases/microarray/data/experiment/MTAB/E-MTAB-2332/E-MTAB-2332.raw.41.zip	Genotype calling	E-MTAB-2332.processed.1.zip	ArrayExpress	E-MTAB-2332	ftp://ftp.ebi.ac.uk/pub/databases/microarray/data/experiment/MTAB/E-MTAB-2332/E-MTAB-2332.processed.1.zip	Selection of a subset of high quality SNPs for haplotype reconstruction	markers_selected_for_Rn50.txt	ArrayExpress	E-MTAB-2332	https://www.ebi.ac.uk/arrayexpress/experiments/E-MTAB-2332/files/	Haplotype reconstruction in the outbred rats	Haplotype reconstruction with HAPPY	haplotype_dosages_Rnor50.tar.gz	figshare	http://dx.doi.org/10.6084/m9.figshare.943485_D6	Correspondence with IDs used elsewhere in this study can be found in Table 6	HS.hdf5	ArrayExpress	E-MTAB-2332	https://www.ebi.ac.uk/arrayexpress/experiments/E-MTAB-2332/files/	this data resource also contains genotype information imputed from haplotype_dosages.Rnor50.tar.gz and merge_factors.Rdata using the Rn50 R. norvegicus assembly
Outbred1487	no	Affymetrix RATDIV SNP array	DNA extraction and genotyping	Genotyping321	RATDIV_BA_1487_D11P5_2.CEL	ArrayExpress	E-MTAB-2332	ftp://ftp.ebi.ac.uk/pub/databases/microarray/data/experiment/MTAB/E-MTAB-2332/E-MTAB-2332.raw.41.zip	Genotype calling	E-MTAB-2332.processed.1.zip	ArrayExpress	E-MTAB-2332	ftp://ftp.ebi.ac.uk/pub/databases/microarray/data/experiment/MTAB/E-MTAB-2332/E-MTAB-2332.processed.1.zip	Selection of a subset of high quality SNPs for haplotype reconstruction	markers_selected_for_Rn50.txt	ArrayExpress	E-MTAB-2332	https://www.ebi.ac.uk/arrayexpress/experiments/E-MTAB-2332/files/	Haplotype reconstruction in the outbred rats	Haplotype reconstruction with HAPPY	haplotype_dosages_Rnor50.tar.gz	figshare	http://dx.doi.org/10.6084/m9.figshare.943485_D6	Correspondence with IDs used elsewhere in this study can be found in Table 6	HS.hdf5	ArrayExpress	E-MTAB-2332	https://www.ebi.ac.uk/arrayexpress/experiments/E-MTAB-2332/files/	this data resource also contains genotype information imputed from haplotype_dosages.Rnor50.tar.gz and merge_factors.Rdata using the Rn50 R. norvegicus assembly
Outbred1489	no	Affymetrix RATDIV SNP array	DNA extraction and genotyping	Genotyping322	RATDIV_BA_1489_C11P5.CEL	ArrayExpress	E-MTAB-2332	ftp://ftp.ebi.ac.uk/pub/databases/microarray/data/experiment/MTAB/E-MTAB-2332/E-MTAB-2332.raw.41.zip	Genotype calling	E-MTAB-2332.processed.1.zip	ArrayExpress	E-MTAB-2332	ftp://ftp.ebi.ac.uk/pub/databases/microarray/data/experiment/MTAB/E-MTAB-2332/E-MTAB-2332.processed.1.zip	Selection of a subset of high quality SNPs for haplotype reconstruction	markers_selected_for_Rn50.txt	ArrayExpress	E-MTAB-2332	https://www.ebi.ac.uk/arrayexpress/experiments/E-MTAB-2332/files/	Haplotype reconstruction in the outbred rats	Haplotype reconstruction with HAPPY	haplotype_dosages_Rnor50.tar.gz	figshare	http://dx.doi.org/10.6084/m9.figshare.943485_D6	Correspondence with IDs used elsewhere in this study can be found in Table 6	HS.hdf5	ArrayExpress	E-MTAB-2332	https://www.ebi.ac.uk/arrayexpress/experiments/E-MTAB-2332/files/	this data resource also contains genotype information imputed from haplotype_dosages.Rnor50.tar.gz and merge_factors.Rdata using the Rn50 R. norvegicus assembly
Outbred149	no	Affymetrix RATDIV SNP array	DNA extraction and genotyping	Genotyping323	V94_RAT_25aug10.CEL	ArrayExpress	E-MTAB-2332	ftp://ftp.ebi.ac.uk/pub/databases/microarray/data/experiment/MTAB/E-MTAB-2332/E-MTAB-2332.raw.41.zip	Genotype calling	E-MTAB-2332.processed.1.zip	ArrayExpress	E-MTAB-2332	ftp://ftp.ebi.ac.uk/pub/databases/microarray/data/experiment/MTAB/E-MTAB-2332/E-MTAB-2332.processed.1.zip	Selection of a subset of high quality SNPs for haplotype reconstruction	markers_selected_for_Rn50.txt	ArrayExpress	E-MTAB-2332	https://www.ebi.ac.uk/arrayexpress/experiments/E-MTAB-2332/files/	Haplotype reconstruction in the outbred rats	Haplotype reconstruction with HAPPY	haplotype_dosages_Rnor50.tar.gz	figshare	http://dx.doi.org/10.6084/m9.figshare.943485_D6	Correspondence with IDs used elsewhere in this study can be found in Table 6	HS.hdf5	ArrayExpress	E-MTAB-2332	https://www.ebi.ac.uk/arrayexpress/experiments/E-MTAB-2332/files/	this data resource also contains genotype information imputed from haplotype_dosages.Rnor50.tar.gz and merge_factors.Rdata using the Rn50 R. norvegicus assembly
Outbred1490	no	Affymetrix RATDIV SNP array	DNA extraction and genotyping	Genotyping324	RATDIV_BA_1490_B11P5.CEL	ArrayExpress	E-MTAB-2332	ftp://ftp.ebi.ac.uk/pub/databases/microarray/data/experiment/MTAB/E-MTAB-2332/E-MTAB-2332.raw.41.zip	Genotype calling	E-MTAB-2332.processed.1.zip	ArrayExpress	E-MTAB-2332	ftp://ftp.ebi.ac.uk/pub/databases/microarray/data/experiment/MTAB/E-MTAB-2332/E-MTAB-2332.processed.1.zip	Selection of a subset of high quality SNPs for haplotype reconstruction	markers_selected_for_Rn50.txt	ArrayExpress	E-MTAB-2332	https://www.ebi.ac.uk/arrayexpress/experiments/E-MTAB-2332/files/	Haplotype reconstruction in the outbred rats	Haplotype reconstruction with HAPPY	haplotype_dosages_Rnor50.tar.gz	figshare	http://dx.doi.org/10.6084/m9.figshare.943485_D6	Correspondence with IDs used elsewhere in this study can be found in Table 6	HS.hdf5	ArrayExpress	E-MTAB-2332	https://www.ebi.ac.uk/arrayexpress/experiments/E-MTAB-2332/files/	this data resource also contains genotype information imputed from haplotype_dosages.Rnor50.tar.gz and merge_factors.Rdata using the Rn50 R. norvegicus assembly
Outbred1491	no	Affymetrix RATDIV SNP array	DNA extraction and genotyping	Genotyping325	RATDIV_BA_1491_A11P5.CEL	ArrayExpress	E-MTAB-2332	ftp://ftp.ebi.ac.uk/pub/databases/microarray/data/experiment/MTAB/E-MTAB-2332/E-MTAB-2332.raw.41.zip	Genotype calling	E-MTAB-2332.processed.1.zip	ArrayExpress	E-MTAB-2332	ftp://ftp.ebi.ac.uk/pub/databases/microarray/data/experiment/MTAB/E-MTAB-2332/E-MTAB-2332.processed.1.zip	Selection of a subset of high quality SNPs for haplotype reconstruction	markers_selected_for_Rn50.txt	ArrayExpress	E-MTAB-2332	https://www.ebi.ac.uk/arrayexpress/experiments/E-MTAB-2332/files/	Haplotype reconstruction in the outbred rats	Haplotype reconstruction with HAPPY	haplotype_dosages_Rnor50.tar.gz	figshare	http://dx.doi.org/10.6084/m9.figshare.943485_D6	Correspondence with IDs used elsewhere in this study can be found in Table 6	HS.hdf5	ArrayExpress	E-MTAB-2332	https://www.ebi.ac.uk/arrayexpress/experiments/E-MTAB-2332/files/	this data resource also contains genotype information imputed from haplotype_dosages.Rnor50.tar.gz and merge_factors.Rdata using the Rn50 R. norvegicus assembly
Outbred1492	no	Affymetrix RATDIV SNP array	DNA extraction and genotyping	Genotyping326	RATDIV_BA_1492_D10P5.CEL	ArrayExpress	E-MTAB-2332	ftp://ftp.ebi.ac.uk/pub/databases/microarray/data/experiment/MTAB/E-MTAB-2332/E-MTAB-2332.raw.41.zip	Genotype calling	E-MTAB-2332.processed.1.zip	ArrayExpress	E-MTAB-2332	ftp://ftp.ebi.ac.uk/pub/databases/microarray/data/experiment/MTAB/E-MTAB-2332/E-MTAB-2332.processed.1.zip	Selection of a subset of high quality SNPs for haplotype reconstruction	markers_selected_for_Rn50.txt	ArrayExpress	E-MTAB-2332	https://www.ebi.ac.uk/arrayexpress/experiments/E-MTAB-2332/files/	Haplotype reconstruction in the outbred rats	Haplotype reconstruction with HAPPY	haplotype_dosages_Rnor50.tar.gz	figshare	http://dx.doi.org/10.6084/m9.figshare.943485_D6	Correspondence with IDs used elsewhere in this study can be found in Table 6	HS.hdf5	ArrayExpress	E-MTAB-2332	https://www.ebi.ac.uk/arrayexpress/experiments/E-MTAB-2332/files/	this data resource also contains genotype information imputed from haplotype_dosages.Rnor50.tar.gz and merge_factors.Rdata using the Rn50 R. norvegicus assembly
Outbred1494	no	Affymetrix RATDIV SNP array	DNA extraction and genotyping	Genotyping327	RATDIV_BA_1494_C10P5.CEL	ArrayExpress	E-MTAB-2332	ftp://ftp.ebi.ac.uk/pub/databases/microarray/data/experiment/MTAB/E-MTAB-2332/E-MTAB-2332.raw.41.zip	Genotype calling	E-MTAB-2332.processed.1.zip	ArrayExpress	E-MTAB-2332	ftp://ftp.ebi.ac.uk/pub/databases/microarray/data/experiment/MTAB/E-MTAB-2332/E-MTAB-2332.processed.1.zip	Selection of a subset of high quality SNPs for haplotype reconstruction	markers_selected_for_Rn50.txt	ArrayExpress	E-MTAB-2332	https://www.ebi.ac.uk/arrayexpress/experiments/E-MTAB-2332/files/	Haplotype reconstruction in the outbred rats	Haplotype reconstruction with HAPPY	haplotype_dosages_Rnor50.tar.gz	figshare	http://dx.doi.org/10.6084/m9.figshare.943485_D6	Correspondence with IDs used elsewhere in this study can be found in Table 6	HS.hdf5	ArrayExpress	E-MTAB-2332	https://www.ebi.ac.uk/arrayexpress/experiments/E-MTAB-2332/files/	this data resource also contains genotype information imputed from haplotype_dosages.Rnor50.tar.gz and merge_factors.Rdata using the Rn50 R. norvegicus assembly
Outbred1495	no	Affymetrix RATDIV SNP array	DNA extraction and genotyping	Genotyping328	RATDIV_BA_1495_B10P5.CEL	ArrayExpress	E-MTAB-2332	ftp://ftp.ebi.ac.uk/pub/databases/microarray/data/experiment/MTAB/E-MTAB-2332/E-MTAB-2332.raw.42.zip	Genotype calling	E-MTAB-2332.processed.1.zip	ArrayExpress	E-MTAB-2332	ftp://ftp.ebi.ac.uk/pub/databases/microarray/data/experiment/MTAB/E-MTAB-2332/E-MTAB-2332.processed.1.zip	Selection of a subset of high quality SNPs for haplotype reconstruction	markers_selected_for_Rn50.txt	ArrayExpress	E-MTAB-2332	https://www.ebi.ac.uk/arrayexpress/experiments/E-MTAB-2332/files/	Haplotype reconstruction in the outbred rats	Haplotype reconstruction with HAPPY	haplotype_dosages_Rnor50.tar.gz	figshare	http://dx.doi.org/10.6084/m9.figshare.943485_D6	Correspondence with IDs used elsewhere in this study can be found in Table 6	HS.hdf5	ArrayExpress	E-MTAB-2332	https://www.ebi.ac.uk/arrayexpress/experiments/E-MTAB-2332/files/	this data resource also contains genotype information imputed from haplotype_dosages.Rnor50.tar.gz and merge_factors.Rdata using the Rn50 R. norvegicus assembly
Outbred1496	no	Affymetrix RATDIV SNP array	DNA extraction and genotyping	Genotyping329	RATDIV_BA_1496_A10P5.CEL	ArrayExpress	E-MTAB-2332	ftp://ftp.ebi.ac.uk/pub/databases/microarray/data/experiment/MTAB/E-MTAB-2332/E-MTAB-2332.raw.42.zip	Genotype calling	E-MTAB-2332.processed.1.zip	ArrayExpress	E-MTAB-2332	ftp://ftp.ebi.ac.uk/pub/databases/microarray/data/experiment/MTAB/E-MTAB-2332/E-MTAB-2332.processed.1.zip	Selection of a subset of high quality SNPs for haplotype reconstruction	markers_selected_for_Rn50.txt	ArrayExpress	E-MTAB-2332	https://www.ebi.ac.uk/arrayexpress/experiments/E-MTAB-2332/files/	Haplotype reconstruction in the outbred rats	Haplotype reconstruction with HAPPY	haplotype_dosages_Rnor50.tar.gz	figshare	http://dx.doi.org/10.6084/m9.figshare.943485_D6	Correspondence with IDs used elsewhere in this study can be found in Table 6	HS.hdf5	ArrayExpress	E-MTAB-2332	https://www.ebi.ac.uk/arrayexpress/experiments/E-MTAB-2332/files/	this data resource also contains genotype information imputed from haplotype_dosages.Rnor50.tar.gz and merge_factors.Rdata using the Rn50 R. norvegicus assembly
Outbred1497	no	Affymetrix RATDIV SNP array	DNA extraction and genotyping	Genotyping330	RATDIV_BA_1497_D09P5.CEL	ArrayExpress	E-MTAB-2332	ftp://ftp.ebi.ac.uk/pub/databases/microarray/data/experiment/MTAB/E-MTAB-2332/E-MTAB-2332.raw.42.zip	Genotype calling	E-MTAB-2332.processed.1.zip	ArrayExpress	E-MTAB-2332	ftp://ftp.ebi.ac.uk/pub/databases/microarray/data/experiment/MTAB/E-MTAB-2332/E-MTAB-2332.processed.1.zip	Selection of a subset of high quality SNPs for haplotype reconstruction	markers_selected_for_Rn50.txt	ArrayExpress	E-MTAB-2332	https://www.ebi.ac.uk/arrayexpress/experiments/E-MTAB-2332/files/	Haplotype reconstruction in the outbred rats	Haplotype reconstruction with HAPPY	haplotype_dosages_Rnor50.tar.gz	figshare	http://dx.doi.org/10.6084/m9.figshare.943485_D6	Correspondence with IDs used elsewhere in this study can be found in Table 6	HS.hdf5	ArrayExpress	E-MTAB-2332	https://www.ebi.ac.uk/arrayexpress/experiments/E-MTAB-2332/files/	this data resource also contains genotype information imputed from haplotype_dosages.Rnor50.tar.gz and merge_factors.Rdata using the Rn50 R. norvegicus assembly
Outbred1498	no	Affymetrix RATDIV SNP array	DNA extraction and genotyping	Genotyping331	RATDIV_BA_1498_C09P5.CEL	ArrayExpress	E-MTAB-2332	ftp://ftp.ebi.ac.uk/pub/databases/microarray/data/experiment/MTAB/E-MTAB-2332/E-MTAB-2332.raw.42.zip	Genotype calling	E-MTAB-2332.processed.1.zip	ArrayExpress	E-MTAB-2332	ftp://ftp.ebi.ac.uk/pub/databases/microarray/data/experiment/MTAB/E-MTAB-2332/E-MTAB-2332.processed.1.zip	Selection of a subset of high quality SNPs for haplotype reconstruction	markers_selected_for_Rn50.txt	ArrayExpress	E-MTAB-2332	https://www.ebi.ac.uk/arrayexpress/experiments/E-MTAB-2332/files/	Haplotype reconstruction in the outbred rats	Haplotype reconstruction with HAPPY	haplotype_dosages_Rnor50.tar.gz	figshare	http://dx.doi.org/10.6084/m9.figshare.943485_D6	Correspondence with IDs used elsewhere in this study can be found in Table 6	HS.hdf5	ArrayExpress	E-MTAB-2332	https://www.ebi.ac.uk/arrayexpress/experiments/E-MTAB-2332/files/	this data resource also contains genotype information imputed from haplotype_dosages.Rnor50.tar.gz and merge_factors.Rdata using the Rn50 R. norvegicus assembly
Outbred15	no	Affymetrix RATDIV SNP array	DNA extraction and genotyping	Genotyping332	V5E_RAT_11aug10.CEL	ArrayExpress	E-MTAB-2332	ftp://ftp.ebi.ac.uk/pub/databases/microarray/data/experiment/MTAB/E-MTAB-2332/E-MTAB-2332.raw.42.zip	Genotype calling	E-MTAB-2332.processed.1.zip	ArrayExpress	E-MTAB-2332	ftp://ftp.ebi.ac.uk/pub/databases/microarray/data/experiment/MTAB/E-MTAB-2332/E-MTAB-2332.processed.1.zip	Selection of a subset of high quality SNPs for haplotype reconstruction	markers_selected_for_Rn50.txt	ArrayExpress	E-MTAB-2332	https://www.ebi.ac.uk/arrayexpress/experiments/E-MTAB-2332/files/	Haplotype reconstruction in the outbred rats	Haplotype reconstruction with HAPPY	haplotype_dosages_Rnor50.tar.gz	figshare	http://dx.doi.org/10.6084/m9.figshare.943485_D6	Correspondence with IDs used elsewhere in this study can be found in Table 6	HS.hdf5	ArrayExpress	E-MTAB-2332	https://www.ebi.ac.uk/arrayexpress/experiments/E-MTAB-2332/files/	this data resource also contains genotype information imputed from haplotype_dosages.Rnor50.tar.gz and merge_factors.Rdata using the Rn50 R. norvegicus assembly
Outbred150	no	Affymetrix RATDIV SNP array	DNA extraction and genotyping	Genotyping333	V95_RAT_25aug10.CEL	ArrayExpress	E-MTAB-2332	ftp://ftp.ebi.ac.uk/pub/databases/microarray/data/experiment/MTAB/E-MTAB-2332/E-MTAB-2332.raw.42.zip	Genotype calling	E-MTAB-2332.processed.1.zip	ArrayExpress	E-MTAB-2332	ftp://ftp.ebi.ac.uk/pub/databases/microarray/data/experiment/MTAB/E-MTAB-2332/E-MTAB-2332.processed.1.zip	Selection of a subset of high quality SNPs for haplotype reconstruction	markers_selected_for_Rn50.txt	ArrayExpress	E-MTAB-2332	https://www.ebi.ac.uk/arrayexpress/experiments/E-MTAB-2332/files/	Haplotype reconstruction in the outbred rats	Haplotype reconstruction with HAPPY	haplotype_dosages_Rnor50.tar.gz	figshare	http://dx.doi.org/10.6084/m9.figshare.943485_D6	Correspondence with IDs used elsewhere in this study can be found in Table 6	HS.hdf5	ArrayExpress	E-MTAB-2332	https://www.ebi.ac.uk/arrayexpress/experiments/E-MTAB-2332/files/	this data resource also contains genotype information imputed from haplotype_dosages.Rnor50.tar.gz and merge_factors.Rdata using the Rn50 R. norvegicus assembly
Outbred1501	no	Affymetrix RATDIV SNP array	DNA extraction and genotyping	Genotyping334	RATDIV_BA_1501_B09P5.CEL	ArrayExpress	E-MTAB-2332	ftp://ftp.ebi.ac.uk/pub/databases/microarray/data/experiment/MTAB/E-MTAB-2332/E-MTAB-2332.raw.42.zip	Genotype calling	E-MTAB-2332.processed.1.zip	ArrayExpress	E-MTAB-2332	ftp://ftp.ebi.ac.uk/pub/databases/microarray/data/experiment/MTAB/E-MTAB-2332/E-MTAB-2332.processed.1.zip	Selection of a subset of high quality SNPs for haplotype reconstruction	markers_selected_for_Rn50.txt	ArrayExpress	E-MTAB-2332	https://www.ebi.ac.uk/arrayexpress/experiments/E-MTAB-2332/files/	Haplotype reconstruction in the outbred rats	Haplotype reconstruction with HAPPY	haplotype_dosages_Rnor50.tar.gz	figshare	http://dx.doi.org/10.6084/m9.figshare.943485_D6	Correspondence with IDs used elsewhere in this study can be found in Table 6	HS.hdf5	ArrayExpress	E-MTAB-2332	https://www.ebi.ac.uk/arrayexpress/experiments/E-MTAB-2332/files/	this data resource also contains genotype information imputed from haplotype_dosages.Rnor50.tar.gz and merge_factors.Rdata using the Rn50 R. norvegicus assembly
Outbred1502	no	Affymetrix RATDIV SNP array	DNA extraction and genotyping	Genotyping335	RATDIV_BA_1502_A09P5.CEL	ArrayExpress	E-MTAB-2332	ftp://ftp.ebi.ac.uk/pub/databases/microarray/data/experiment/MTAB/E-MTAB-2332/E-MTAB-2332.raw.42.zip	Genotype calling	E-MTAB-2332.processed.1.zip	ArrayExpress	E-MTAB-2332	ftp://ftp.ebi.ac.uk/pub/databases/microarray/data/experiment/MTAB/E-MTAB-2332/E-MTAB-2332.processed.1.zip	Selection of a subset of high quality SNPs for haplotype reconstruction	markers_selected_for_Rn50.txt	ArrayExpress	E-MTAB-2332	https://www.ebi.ac.uk/arrayexpress/experiments/E-MTAB-2332/files/	Haplotype reconstruction in the outbred rats	Haplotype reconstruction with HAPPY	haplotype_dosages_Rnor50.tar.gz	figshare	http://dx.doi.org/10.6084/m9.figshare.943485_D6	Correspondence with IDs used elsewhere in this study can be found in Table 6	HS.hdf5	ArrayExpress	E-MTAB-2332	https://www.ebi.ac.uk/arrayexpress/experiments/E-MTAB-2332/files/	this data resource also contains genotype information imputed from haplotype_dosages.Rnor50.tar.gz and merge_factors.Rdata using the Rn50 R. norvegicus assembly
Outbred1503	no	Affymetrix RATDIV SNP array	DNA extraction and genotyping	Genotyping336	RATDIV_BA_1503_D08P5.CEL	ArrayExpress	E-MTAB-2332	ftp://ftp.ebi.ac.uk/pub/databases/microarray/data/experiment/MTAB/E-MTAB-2332/E-MTAB-2332.raw.43.zip	Genotype calling	E-MTAB-2332.processed.1.zip	ArrayExpress	E-MTAB-2332	ftp://ftp.ebi.ac.uk/pub/databases/microarray/data/experiment/MTAB/E-MTAB-2332/E-MTAB-2332.processed.1.zip	Selection of a subset of high quality SNPs for haplotype reconstruction	markers_selected_for_Rn50.txt	ArrayExpress	E-MTAB-2332	https://www.ebi.ac.uk/arrayexpress/experiments/E-MTAB-2332/files/	Haplotype reconstruction in the outbred rats	Haplotype reconstruction with HAPPY	haplotype_dosages_Rnor50.tar.gz	figshare	http://dx.doi.org/10.6084/m9.figshare.943485_D6	Correspondence with IDs used elsewhere in this study can be found in Table 6	HS.hdf5	ArrayExpress	E-MTAB-2332	https://www.ebi.ac.uk/arrayexpress/experiments/E-MTAB-2332/files/	this data resource also contains genotype information imputed from haplotype_dosages.Rnor50.tar.gz and merge_factors.Rdata using the Rn50 R. norvegicus assembly
Outbred1504	no	Affymetrix RATDIV SNP array	DNA extraction and genotyping	Genotyping337	RATDIV_BA_1504_C08P5.CEL	ArrayExpress	E-MTAB-2332	ftp://ftp.ebi.ac.uk/pub/databases/microarray/data/experiment/MTAB/E-MTAB-2332/E-MTAB-2332.raw.43.zip	Genotype calling	E-MTAB-2332.processed.1.zip	ArrayExpress	E-MTAB-2332	ftp://ftp.ebi.ac.uk/pub/databases/microarray/data/experiment/MTAB/E-MTAB-2332/E-MTAB-2332.processed.1.zip	Selection of a subset of high quality SNPs for haplotype reconstruction	markers_selected_for_Rn50.txt	ArrayExpress	E-MTAB-2332	https://www.ebi.ac.uk/arrayexpress/experiments/E-MTAB-2332/files/	Haplotype reconstruction in the outbred rats	Haplotype reconstruction with HAPPY	haplotype_dosages_Rnor50.tar.gz	figshare	http://dx.doi.org/10.6084/m9.figshare.943485_D6	Correspondence with IDs used elsewhere in this study can be found in Table 6	HS.hdf5	ArrayExpress	E-MTAB-2332	https://www.ebi.ac.uk/arrayexpress/experiments/E-MTAB-2332/files/	this data resource also contains genotype information imputed from haplotype_dosages.Rnor50.tar.gz and merge_factors.Rdata using the Rn50 R. norvegicus assembly
Outbred1505	no	Affymetrix RATDIV SNP array	DNA extraction and genotyping	Genotyping338	RATDIV_BA_1505_B08P5.CEL	ArrayExpress	E-MTAB-2332	ftp://ftp.ebi.ac.uk/pub/databases/microarray/data/experiment/MTAB/E-MTAB-2332/E-MTAB-2332.raw.43.zip	Genotype calling	E-MTAB-2332.processed.1.zip	ArrayExpress	E-MTAB-2332	ftp://ftp.ebi.ac.uk/pub/databases/microarray/data/experiment/MTAB/E-MTAB-2332/E-MTAB-2332.processed.1.zip	Selection of a subset of high quality SNPs for haplotype reconstruction	markers_selected_for_Rn50.txt	ArrayExpress	E-MTAB-2332	https://www.ebi.ac.uk/arrayexpress/experiments/E-MTAB-2332/files/	Haplotype reconstruction in the outbred rats	Haplotype reconstruction with HAPPY	haplotype_dosages_Rnor50.tar.gz	figshare	http://dx.doi.org/10.6084/m9.figshare.943485_D6	Correspondence with IDs used elsewhere in this study can be found in Table 6	HS.hdf5	ArrayExpress	E-MTAB-2332	https://www.ebi.ac.uk/arrayexpress/experiments/E-MTAB-2332/files/	this data resource also contains genotype information imputed from haplotype_dosages.Rnor50.tar.gz and merge_factors.Rdata using the Rn50 R. norvegicus assembly
Outbred1506	no	Affymetrix RATDIV SNP array	DNA extraction and genotyping	Genotyping339	RATDIV_BA_1506_A08P5.CEL	ArrayExpress	E-MTAB-2332	ftp://ftp.ebi.ac.uk/pub/databases/microarray/data/experiment/MTAB/E-MTAB-2332/E-MTAB-2332.raw.43.zip	Genotype calling	E-MTAB-2332.processed.1.zip	ArrayExpress	E-MTAB-2332	ftp://ftp.ebi.ac.uk/pub/databases/microarray/data/experiment/MTAB/E-MTAB-2332/E-MTAB-2332.processed.1.zip	Selection of a subset of high quality SNPs for haplotype reconstruction	markers_selected_for_Rn50.txt	ArrayExpress	E-MTAB-2332	https://www.ebi.ac.uk/arrayexpress/experiments/E-MTAB-2332/files/	Haplotype reconstruction in the outbred rats	Haplotype reconstruction with HAPPY	haplotype_dosages_Rnor50.tar.gz	figshare	http://dx.doi.org/10.6084/m9.figshare.943485_D6	Correspondence with IDs used elsewhere in this study can be found in Table 6	HS.hdf5	ArrayExpress	E-MTAB-2332	https://www.ebi.ac.uk/arrayexpress/experiments/E-MTAB-2332/files/	this data resource also contains genotype information imputed from haplotype_dosages.Rnor50.tar.gz and merge_factors.Rdata using the Rn50 R. norvegicus assembly
Outbred1508	no	Affymetrix RATDIV SNP array	DNA extraction and genotyping	Genotyping340	RATDIV_BA_1508_D07P5.CEL	ArrayExpress	E-MTAB-2332	ftp://ftp.ebi.ac.uk/pub/databases/microarray/data/experiment/MTAB/E-MTAB-2332/E-MTAB-2332.raw.43.zip	Genotype calling	E-MTAB-2332.processed.1.zip	ArrayExpress	E-MTAB-2332	ftp://ftp.ebi.ac.uk/pub/databases/microarray/data/experiment/MTAB/E-MTAB-2332/E-MTAB-2332.processed.1.zip	Selection of a subset of high quality SNPs for haplotype reconstruction	markers_selected_for_Rn50.txt	ArrayExpress	E-MTAB-2332	https://www.ebi.ac.uk/arrayexpress/experiments/E-MTAB-2332/files/	Haplotype reconstruction in the outbred rats	Haplotype reconstruction with HAPPY	haplotype_dosages_Rnor50.tar.gz	figshare	http://dx.doi.org/10.6084/m9.figshare.943485_D6	Correspondence with IDs used elsewhere in this study can be found in Table 6	HS.hdf5	ArrayExpress	E-MTAB-2332	https://www.ebi.ac.uk/arrayexpress/experiments/E-MTAB-2332/files/	this data resource also contains genotype information imputed from haplotype_dosages.Rnor50.tar.gz and merge_factors.Rdata using the Rn50 R. norvegicus assembly
Outbred151	no	Affymetrix RATDIV SNP array	DNA extraction and genotyping	Genotyping341	V96_RAT_01jul10.CEL	ArrayExpress	E-MTAB-2332	ftp://ftp.ebi.ac.uk/pub/databases/microarray/data/experiment/MTAB/E-MTAB-2332/E-MTAB-2332.raw.43.zip	Genotype calling	E-MTAB-2332.processed.1.zip	ArrayExpress	E-MTAB-2332	ftp://ftp.ebi.ac.uk/pub/databases/microarray/data/experiment/MTAB/E-MTAB-2332/E-MTAB-2332.processed.1.zip	Selection of a subset of high quality SNPs for haplotype reconstruction	markers_selected_for_Rn50.txt	ArrayExpress	E-MTAB-2332	https://www.ebi.ac.uk/arrayexpress/experiments/E-MTAB-2332/files/	Haplotype reconstruction in the outbred rats	Haplotype reconstruction with HAPPY	haplotype_dosages_Rnor50.tar.gz	figshare	http://dx.doi.org/10.6084/m9.figshare.943485_D6	Correspondence with IDs used elsewhere in this study can be found in Table 6	HS.hdf5	ArrayExpress	E-MTAB-2332	https://www.ebi.ac.uk/arrayexpress/experiments/E-MTAB-2332/files/	this data resource also contains genotype information imputed from haplotype_dosages.Rnor50.tar.gz and merge_factors.Rdata using the Rn50 R. norvegicus assembly
Outbred1510	no	Affymetrix RATDIV SNP array	DNA extraction and genotyping	Genotyping342	RATDIV_BA_1510_C07P5.CEL	ArrayExpress	E-MTAB-2332	ftp://ftp.ebi.ac.uk/pub/databases/microarray/data/experiment/MTAB/E-MTAB-2332/E-MTAB-2332.raw.43.zip	Genotype calling	E-MTAB-2332.processed.1.zip	ArrayExpress	E-MTAB-2332	ftp://ftp.ebi.ac.uk/pub/databases/microarray/data/experiment/MTAB/E-MTAB-2332/E-MTAB-2332.processed.1.zip	Selection of a subset of high quality SNPs for haplotype reconstruction	markers_selected_for_Rn50.txt	ArrayExpress	E-MTAB-2332	https://www.ebi.ac.uk/arrayexpress/experiments/E-MTAB-2332/files/	Haplotype reconstruction in the outbred rats	Haplotype reconstruction with HAPPY	haplotype_dosages_Rnor50.tar.gz	figshare	http://dx.doi.org/10.6084/m9.figshare.943485_D6	Correspondence with IDs used elsewhere in this study can be found in Table 6	HS.hdf5	ArrayExpress	E-MTAB-2332	https://www.ebi.ac.uk/arrayexpress/experiments/E-MTAB-2332/files/	this data resource also contains genotype information imputed from haplotype_dosages.Rnor50.tar.gz and merge_factors.Rdata using the Rn50 R. norvegicus assembly
Outbred1512	no	Affymetrix RATDIV SNP array	DNA extraction and genotyping	Genotyping343	RATDIV_BA_1512_B07P5.CEL	ArrayExpress	E-MTAB-2332	ftp://ftp.ebi.ac.uk/pub/databases/microarray/data/experiment/MTAB/E-MTAB-2332/E-MTAB-2332.raw.43.zip	Genotype calling	E-MTAB-2332.processed.1.zip	ArrayExpress	E-MTAB-2332	ftp://ftp.ebi.ac.uk/pub/databases/microarray/data/experiment/MTAB/E-MTAB-2332/E-MTAB-2332.processed.1.zip	Selection of a subset of high quality SNPs for haplotype reconstruction	markers_selected_for_Rn50.txt	ArrayExpress	E-MTAB-2332	https://www.ebi.ac.uk/arrayexpress/experiments/E-MTAB-2332/files/	Haplotype reconstruction in the outbred rats	Haplotype reconstruction with HAPPY	haplotype_dosages_Rnor50.tar.gz	figshare	http://dx.doi.org/10.6084/m9.figshare.943485_D6	Correspondence with IDs used elsewhere in this study can be found in Table 6	HS.hdf5	ArrayExpress	E-MTAB-2332	https://www.ebi.ac.uk/arrayexpress/experiments/E-MTAB-2332/files/	this data resource also contains genotype information imputed from haplotype_dosages.Rnor50.tar.gz and merge_factors.Rdata using the Rn50 R. norvegicus assembly
Outbred1513	no	Affymetrix RATDIV SNP array	DNA extraction and genotyping	Genotyping344	RATDIV_BA_1513_A07P5.CEL	ArrayExpress	E-MTAB-2332	ftp://ftp.ebi.ac.uk/pub/databases/microarray/data/experiment/MTAB/E-MTAB-2332/E-MTAB-2332.raw.44.zip	Genotype calling	E-MTAB-2332.processed.1.zip	ArrayExpress	E-MTAB-2332	ftp://ftp.ebi.ac.uk/pub/databases/microarray/data/experiment/MTAB/E-MTAB-2332/E-MTAB-2332.processed.1.zip	Selection of a subset of high quality SNPs for haplotype reconstruction	markers_selected_for_Rn50.txt	ArrayExpress	E-MTAB-2332	https://www.ebi.ac.uk/arrayexpress/experiments/E-MTAB-2332/files/	Haplotype reconstruction in the outbred rats	Haplotype reconstruction with HAPPY	haplotype_dosages_Rnor50.tar.gz	figshare	http://dx.doi.org/10.6084/m9.figshare.943485_D6	Correspondence with IDs used elsewhere in this study can be found in Table 6	HS.hdf5	ArrayExpress	E-MTAB-2332	https://www.ebi.ac.uk/arrayexpress/experiments/E-MTAB-2332/files/	this data resource also contains genotype information imputed from haplotype_dosages.Rnor50.tar.gz and merge_factors.Rdata using the Rn50 R. norvegicus assembly
Outbred1518	no	Affymetrix RATDIV SNP array	DNA extraction and genotyping	Genotyping345	RATDIV_BA_1518_D06P5.CEL	ArrayExpress	E-MTAB-2332	ftp://ftp.ebi.ac.uk/pub/databases/microarray/data/experiment/MTAB/E-MTAB-2332/E-MTAB-2332.raw.44.zip	Genotype calling	E-MTAB-2332.processed.1.zip	ArrayExpress	E-MTAB-2332	ftp://ftp.ebi.ac.uk/pub/databases/microarray/data/experiment/MTAB/E-MTAB-2332/E-MTAB-2332.processed.1.zip	Selection of a subset of high quality SNPs for haplotype reconstruction	markers_selected_for_Rn50.txt	ArrayExpress	E-MTAB-2332	https://www.ebi.ac.uk/arrayexpress/experiments/E-MTAB-2332/files/	Haplotype reconstruction in the outbred rats	Haplotype reconstruction with HAPPY	haplotype_dosages_Rnor50.tar.gz	figshare	http://dx.doi.org/10.6084/m9.figshare.943485_D6	Correspondence with IDs used elsewhere in this study can be found in Table 6	HS.hdf5	ArrayExpress	E-MTAB-2332	https://www.ebi.ac.uk/arrayexpress/experiments/E-MTAB-2332/files/	this data resource also contains genotype information imputed from haplotype_dosages.Rnor50.tar.gz and merge_factors.Rdata using the Rn50 R. norvegicus assembly
Outbred1519	no	Affymetrix RATDIV SNP array	DNA extraction and genotyping	Genotyping346	RATDIV_BA_1519_C06P5.CEL	ArrayExpress	E-MTAB-2332	ftp://ftp.ebi.ac.uk/pub/databases/microarray/data/experiment/MTAB/E-MTAB-2332/E-MTAB-2332.raw.44.zip	Genotype calling	E-MTAB-2332.processed.1.zip	ArrayExpress	E-MTAB-2332	ftp://ftp.ebi.ac.uk/pub/databases/microarray/data/experiment/MTAB/E-MTAB-2332/E-MTAB-2332.processed.1.zip	Selection of a subset of high quality SNPs for haplotype reconstruction	markers_selected_for_Rn50.txt	ArrayExpress	E-MTAB-2332	https://www.ebi.ac.uk/arrayexpress/experiments/E-MTAB-2332/files/	Haplotype reconstruction in the outbred rats	Haplotype reconstruction with HAPPY	haplotype_dosages_Rnor50.tar.gz	figshare	http://dx.doi.org/10.6084/m9.figshare.943485_D6	Correspondence with IDs used elsewhere in this study can be found in Table 6	HS.hdf5	ArrayExpress	E-MTAB-2332	https://www.ebi.ac.uk/arrayexpress/experiments/E-MTAB-2332/files/	this data resource also contains genotype information imputed from haplotype_dosages.Rnor50.tar.gz and merge_factors.Rdata using the Rn50 R. norvegicus assembly
Outbred152	no	Affymetrix RATDIV SNP array	DNA extraction and genotyping	Genotyping347	V97_RAT_22jul10.CEL	ArrayExpress	E-MTAB-2332	ftp://ftp.ebi.ac.uk/pub/databases/microarray/data/experiment/MTAB/E-MTAB-2332/E-MTAB-2332.raw.44.zip	Genotype calling	E-MTAB-2332.processed.1.zip	ArrayExpress	E-MTAB-2332	ftp://ftp.ebi.ac.uk/pub/databases/microarray/data/experiment/MTAB/E-MTAB-2332/E-MTAB-2332.processed.1.zip	Selection of a subset of high quality SNPs for haplotype reconstruction	markers_selected_for_Rn50.txt	ArrayExpress	E-MTAB-2332	https://www.ebi.ac.uk/arrayexpress/experiments/E-MTAB-2332/files/	Haplotype reconstruction in the outbred rats	Haplotype reconstruction with HAPPY	haplotype_dosages_Rnor50.tar.gz	figshare	http://dx.doi.org/10.6084/m9.figshare.943485_D6	Correspondence with IDs used elsewhere in this study can be found in Table 6	HS.hdf5	ArrayExpress	E-MTAB-2332	https://www.ebi.ac.uk/arrayexpress/experiments/E-MTAB-2332/files/	this data resource also contains genotype information imputed from haplotype_dosages.Rnor50.tar.gz and merge_factors.Rdata using the Rn50 R. norvegicus assembly
Outbred1520	no	Affymetrix RATDIV SNP array	DNA extraction and genotyping	Genotyping348	RATDIV_BA_1520_B06P5.CEL	ArrayExpress	E-MTAB-2332	ftp://ftp.ebi.ac.uk/pub/databases/microarray/data/experiment/MTAB/E-MTAB-2332/E-MTAB-2332.raw.44.zip	Genotype calling	E-MTAB-2332.processed.1.zip	ArrayExpress	E-MTAB-2332	ftp://ftp.ebi.ac.uk/pub/databases/microarray/data/experiment/MTAB/E-MTAB-2332/E-MTAB-2332.processed.1.zip	Selection of a subset of high quality SNPs for haplotype reconstruction	markers_selected_for_Rn50.txt	ArrayExpress	E-MTAB-2332	https://www.ebi.ac.uk/arrayexpress/experiments/E-MTAB-2332/files/	Haplotype reconstruction in the outbred rats	Haplotype reconstruction with HAPPY	haplotype_dosages_Rnor50.tar.gz	figshare	http://dx.doi.org/10.6084/m9.figshare.943485_D6	Correspondence with IDs used elsewhere in this study can be found in Table 6	HS.hdf5	ArrayExpress	E-MTAB-2332	https://www.ebi.ac.uk/arrayexpress/experiments/E-MTAB-2332/files/	this data resource also contains genotype information imputed from haplotype_dosages.Rnor50.tar.gz and merge_factors.Rdata using the Rn50 R. norvegicus assembly
Outbred1521	no	Affymetrix RATDIV SNP array	DNA extraction and genotyping	Genotyping349	RATDIV_BA_1521_A06P5.CEL	ArrayExpress	E-MTAB-2332	ftp://ftp.ebi.ac.uk/pub/databases/microarray/data/experiment/MTAB/E-MTAB-2332/E-MTAB-2332.raw.44.zip	Genotype calling	E-MTAB-2332.processed.1.zip	ArrayExpress	E-MTAB-2332	ftp://ftp.ebi.ac.uk/pub/databases/microarray/data/experiment/MTAB/E-MTAB-2332/E-MTAB-2332.processed.1.zip	Selection of a subset of high quality SNPs for haplotype reconstruction	markers_selected_for_Rn50.txt	ArrayExpress	E-MTAB-2332	https://www.ebi.ac.uk/arrayexpress/experiments/E-MTAB-2332/files/	Haplotype reconstruction in the outbred rats	Haplotype reconstruction with HAPPY	haplotype_dosages_Rnor50.tar.gz	figshare	http://dx.doi.org/10.6084/m9.figshare.943485_D6	Correspondence with IDs used elsewhere in this study can be found in Table 6	HS.hdf5	ArrayExpress	E-MTAB-2332	https://www.ebi.ac.uk/arrayexpress/experiments/E-MTAB-2332/files/	this data resource also contains genotype information imputed from haplotype_dosages.Rnor50.tar.gz and merge_factors.Rdata using the Rn50 R. norvegicus assembly
Outbred1522	no	Affymetrix RATDIV SNP array	DNA extraction and genotyping	Genotyping350	RATDIV_BA_1522_D05P5.CEL	ArrayExpress	E-MTAB-2332	ftp://ftp.ebi.ac.uk/pub/databases/microarray/data/experiment/MTAB/E-MTAB-2332/E-MTAB-2332.raw.44.zip	Genotype calling	E-MTAB-2332.processed.1.zip	ArrayExpress	E-MTAB-2332	ftp://ftp.ebi.ac.uk/pub/databases/microarray/data/experiment/MTAB/E-MTAB-2332/E-MTAB-2332.processed.1.zip	Selection of a subset of high quality SNPs for haplotype reconstruction	markers_selected_for_Rn50.txt	ArrayExpress	E-MTAB-2332	https://www.ebi.ac.uk/arrayexpress/experiments/E-MTAB-2332/files/	Haplotype reconstruction in the outbred rats	Haplotype reconstruction with HAPPY	haplotype_dosages_Rnor50.tar.gz	figshare	http://dx.doi.org/10.6084/m9.figshare.943485_D6	Correspondence with IDs used elsewhere in this study can be found in Table 6	HS.hdf5	ArrayExpress	E-MTAB-2332	https://www.ebi.ac.uk/arrayexpress/experiments/E-MTAB-2332/files/	this data resource also contains genotype information imputed from haplotype_dosages.Rnor50.tar.gz and merge_factors.Rdata using the Rn50 R. norvegicus assembly
Outbred1523	no	Affymetrix RATDIV SNP array	DNA extraction and genotyping	Genotyping351	RATDIV_BA_1523_C05P5.CEL	ArrayExpress	E-MTAB-2332	ftp://ftp.ebi.ac.uk/pub/databases/microarray/data/experiment/MTAB/E-MTAB-2332/E-MTAB-2332.raw.44.zip	Genotype calling	E-MTAB-2332.processed.1.zip	ArrayExpress	E-MTAB-2332	ftp://ftp.ebi.ac.uk/pub/databases/microarray/data/experiment/MTAB/E-MTAB-2332/E-MTAB-2332.processed.1.zip	Selection of a subset of high quality SNPs for haplotype reconstruction	markers_selected_for_Rn50.txt	ArrayExpress	E-MTAB-2332	https://www.ebi.ac.uk/arrayexpress/experiments/E-MTAB-2332/files/	Haplotype reconstruction in the outbred rats	Haplotype reconstruction with HAPPY	haplotype_dosages_Rnor50.tar.gz	figshare	http://dx.doi.org/10.6084/m9.figshare.943485_D6	Correspondence with IDs used elsewhere in this study can be found in Table 6	HS.hdf5	ArrayExpress	E-MTAB-2332	https://www.ebi.ac.uk/arrayexpress/experiments/E-MTAB-2332/files/	this data resource also contains genotype information imputed from haplotype_dosages.Rnor50.tar.gz and merge_factors.Rdata using the Rn50 R. norvegicus assembly
Outbred1524	no	Affymetrix RATDIV SNP array	DNA extraction and genotyping	Genotyping352	RATDIV_BA_1524_B05P5.CEL	ArrayExpress	E-MTAB-2332	ftp://ftp.ebi.ac.uk/pub/databases/microarray/data/experiment/MTAB/E-MTAB-2332/E-MTAB-2332.raw.45.zip	Genotype calling	E-MTAB-2332.processed.1.zip	ArrayExpress	E-MTAB-2332	ftp://ftp.ebi.ac.uk/pub/databases/microarray/data/experiment/MTAB/E-MTAB-2332/E-MTAB-2332.processed.1.zip	Selection of a subset of high quality SNPs for haplotype reconstruction	markers_selected_for_Rn50.txt	ArrayExpress	E-MTAB-2332	https://www.ebi.ac.uk/arrayexpress/experiments/E-MTAB-2332/files/	Haplotype reconstruction in the outbred rats	Haplotype reconstruction with HAPPY	haplotype_dosages_Rnor50.tar.gz	figshare	http://dx.doi.org/10.6084/m9.figshare.943485_D6	Correspondence with IDs used elsewhere in this study can be found in Table 6	HS.hdf5	ArrayExpress	E-MTAB-2332	https://www.ebi.ac.uk/arrayexpress/experiments/E-MTAB-2332/files/	this data resource also contains genotype information imputed from haplotype_dosages.Rnor50.tar.gz and merge_factors.Rdata using the Rn50 R. norvegicus assembly
Outbred1525	yes	Affymetrix RATDIV SNP array	DNA extraction and genotyping	Genotyping1417	WBC_RAT_08fev11.CEL	ArrayExpress	E-MTAB-2332	ftp://ftp.ebi.ac.uk/pub/databases/microarray/data/experiment/MTAB/E-MTAB-2332/E-MTAB-2332.raw.45.zip	Genotype calling	E-MTAB-2332.processed.1.zip	ArrayExpress	E-MTAB-2332	ftp://ftp.ebi.ac.uk/pub/databases/microarray/data/experiment/MTAB/E-MTAB-2332/E-MTAB-2332.processed.1.zip	Selection of a subset of high quality SNPs for haplotype reconstruction	markers_selected_for_Rn50.txt	ArrayExpress	E-MTAB-2332	https://www.ebi.ac.uk/arrayexpress/experiments/E-MTAB-2332/files/	Haplotype reconstruction in the outbred rats	Haplotype reconstruction with HAPPY	haplotype_dosages_Rnor50.tar.gz	figshare	http://dx.doi.org/10.6084/m9.figshare.943485_D6	Correspondence with IDs used elsewhere in this study can be found in Table 6	HS.hdf5	ArrayExpress	E-MTAB-2332	https://www.ebi.ac.uk/arrayexpress/experiments/E-MTAB-2332/files/	this data resource also contains genotype information imputed from haplotype_dosages.Rnor50.tar.gz and merge_factors.Rdata using the Rn50 R. norvegicus assembly
Outbred1525	yes	Affymetrix RATDIV SNP array	DNA extraction and genotyping	Genotyping353	RATDIV_BA_1525_A05P5.CEL	ArrayExpress	E-MTAB-2332	ftp://ftp.ebi.ac.uk/pub/databases/microarray/data/experiment/MTAB/E-MTAB-2332/E-MTAB-2332.raw.45.zip	Genotype calling	E-MTAB-2332.processed.1.zip	ArrayExpress	E-MTAB-2332	ftp://ftp.ebi.ac.uk/pub/databases/microarray/data/experiment/MTAB/E-MTAB-2332/E-MTAB-2332.processed.1.zip	Selection of a subset of high quality SNPs for haplotype reconstruction	markers_selected_for_Rn50.txt	ArrayExpress	E-MTAB-2332	https://www.ebi.ac.uk/arrayexpress/experiments/E-MTAB-2332/files/	Haplotype reconstruction in the outbred rats	Haplotype reconstruction with HAPPY	haplotype_dosages_Rnor50.tar.gz	figshare	http://dx.doi.org/10.6084/m9.figshare.943485_D6	Correspondence with IDs used elsewhere in this study can be found in Table 6	HS.hdf5	ArrayExpress	E-MTAB-2332	https://www.ebi.ac.uk/arrayexpress/experiments/E-MTAB-2332/files/	this data resource also contains genotype information imputed from haplotype_dosages.Rnor50.tar.gz and merge_factors.Rdata using the Rn50 R. norvegicus assembly
Outbred1526	no	Affymetrix RATDIV SNP array	DNA extraction and genotyping	Genotyping354	RATDIV_BA_1526_D04P5_3.CEL	ArrayExpress	E-MTAB-2332	ftp://ftp.ebi.ac.uk/pub/databases/microarray/data/experiment/MTAB/E-MTAB-2332/E-MTAB-2332.raw.45.zip	Genotype calling	E-MTAB-2332.processed.1.zip	ArrayExpress	E-MTAB-2332	ftp://ftp.ebi.ac.uk/pub/databases/microarray/data/experiment/MTAB/E-MTAB-2332/E-MTAB-2332.processed.1.zip	Selection of a subset of high quality SNPs for haplotype reconstruction	markers_selected_for_Rn50.txt	ArrayExpress	E-MTAB-2332	https://www.ebi.ac.uk/arrayexpress/experiments/E-MTAB-2332/files/	Haplotype reconstruction in the outbred rats	Haplotype reconstruction with HAPPY	haplotype_dosages_Rnor50.tar.gz	figshare	http://dx.doi.org/10.6084/m9.figshare.943485_D6	Correspondence with IDs used elsewhere in this study can be found in Table 6	HS.hdf5	ArrayExpress	E-MTAB-2332	https://www.ebi.ac.uk/arrayexpress/experiments/E-MTAB-2332/files/	this data resource also contains genotype information imputed from haplotype_dosages.Rnor50.tar.gz and merge_factors.Rdata using the Rn50 R. norvegicus assembly
[truncated: 1,074 more rows]
