# Supplementary material for: Genomes and phenomes of a population of outbred rats and its progenitors
Source: Sci Data. 2014 Jun 10;1:140011. doi: 10.1038/sdata.2014.11 (PMC4381735; doi:10.1038/sdata.2014.11)
Supplement: Supplementary Table 1 [file sdata201411-s3.xlsx]

## Sheet: SI Table1.xls
	SI Table 1 Description of phenotypes and covariates collected.
	Phenotyping test	Measure	Description	Number of observations	Unit
	Arterial elastic lamina ruptures	AA_IL_nb	Number of lesions in AA and IL	1005
	Arterial elastic lamina ruptures	AA_IL_score	Score of lesions in AA and IL	1005
	Arterial elastic lamina ruptures	AA_nb	Number of lesions in AA	1005
	Arterial elastic lamina ruptures	AA_score	Score of lesions in AA	1005
	Arterial elastic lamina ruptures	IL_nb	Number of lesions in IL	1005
	Arterial elastic lamina ruptures	IL_score	Score of lesions in IL	1005
	Basal hematology	abs_basos	Concentration of basophils	1882	x10E03 cells/uL
	Basal hematology	abs_eos	Concentration of eosinophils	1882	x10E03 cells/uL
	Basal hematology	abs_lucs	Concentration of large unstained cells	1882	x10E03 cells/uL
	Basal hematology	abs_lymphs	Concentration of lymphocytes	1882	x10E03 cells/uL
	Basal hematology	abs_monos	Concentration of monocytes	1882	x10E03 cells/uL
	Basal hematology	abs_neuts	Concentration of neutrophils	1882	x10E03 cells/uL
	Basal hematology	BASO	Proportion of basophils in WBC	1882
	Basal hematology	CHCM	Calculated mean cell haemoglobin concentration	1882	g/dL
	Basal hematology	EOS	Proportion of eosinophils in WBC	1882
	Basal hematology	HCT	Hematocrit	1882
	Basal hematology	HDW	Hemoglobin distribution width	1882
	Basal hematology	lob_Index	Lob-index	1882
	Basal hematology	LUC	Proportion of large unstained cells in WBC	1882
	Basal hematology	LYM	Proportion of lymphocytes in WBC	1882
	Basal hematology	MCH	Mean corpuscular hemoglobin	1880	pg
	Basal hematology	MCHC	Measured mean cell hemoglobin concentration	1880	g/dL
	Basal hematology	MCV	Mean corpuscular volume	1882	fL
	Basal hematology	measHGB	Hemoglobin	1880	g/dL
	Basal hematology	MONO	Proportion of monocytes in WBC	1882
	Basal hematology	MPC	Mean platelet component	1882	g/dL
	Basal hematology	MPM	Mean platelet mass	1882	pg
	Basal hematology	MPV	Mean platelet volume	1882	fL
	Basal hematology	MPXI	Mean peroxidase index	1882
	Basal hematology	NEUT	Proportion of neutrophils in WBC	1882
	Basal hematology	PCDW	Platelet component distribution width	1882
	Basal hematology	PCT	Plateletcrit	1882
	Basal hematology	PDW	Platelet distribution width	1882
	Basal hematology	PLT	Platelet count	1882	x10E03 cells/uL
	Basal hematology	PltClumps	Number of platelet clumps	1728
	Basal hematology	RBC	Red blood cell count	1882	x10E06 cells/uL
	Basal hematology	RDW	Red blood cell distribution width	1882
	Basal hematology	WBCB	White blood cell in the Baso channel	1882	x10E03 cells/uL
	Basal immunology	Abs_Bcells_normalized_by_batch	Concentration of B cells	879	x10E03 cells/uL
	Basal immunology	Abs_CD25CD4_normalized_by_batch	Concentration of CD25+CD4+ cells	860	x10E03 cells/uL
	Basal immunology	Abs_CD25CD8_normalized_by_batch	Concentration of CD25+CD8+ cells	855	x10E03 cells/uL
	Basal immunology	CD25expCD4_normalized_by_batch	Expression of CD25 on CD4+ cells	1697
	Basal immunology	CD25expCD8_normalized_by_batch	Expression of CD25 on CD8+ cells	1446
	Basal immunology	CD25highCD4_normalized_by_batch	Proportion of CD4+ cells with high expression of CD25	666
	Basal immunology	CD25highCD8_normalized_by_batch	Proportion of CD8+ cells with high expression of CD25	212
	Basal immunology	CD28expTcells_normalized_by_batch	Expression of CD28 on T cells	1323
	Basal immunology	CD4_CD8_ratio_normalized_by_batch	Ratio of CD4+cells to CD8+ cells	1767
	Basal immunology	CD4_Pct_normalized_by_batch	Proportion of CD4+ cells in T cells	1779
	Basal immunology	CD45RCexpCD4_normalized_by_batch	Expression of CD45 in CD4+ cells	860
	Basal immunology	CD45RCexpCD8_normalized_by_batch	Expression of CD45 in CD8+ cells	858
	Basal immunology	CD4Tcells_Abs_normalized_by_batch	Concentration of CD4+ T cells	1638	x10E03 cells/uL
	Basal immunology	CD8_Pct_normalized_by_batch	Proportion of CD8+ cells in T cells	1781
	Basal immunology	CD8Tcells_Abs_normalized_by_batch	Concentration of CD8+ T cells	1637	x10E03 cells/uL
	Basal immunology	pctBcells_normalized_by_batch	Proportion of B cells in in WBC	1722
	Basal immunology	pctCD25posCD4_normalized_by_batch	Proportion of CD4+ cells expressing CD25	1689
	Basal immunology	pctCD25posCD8_normalized_by_batch	Proportion of CD8+ cells expressing CD25	1601
	Basal immunology	pctCD45RChighCD4_normalized_by_batch	Proportion of CD4+ cells with high expression of CD45RC	851
	Basal immunology	pctCD45RChighCD8_normalized_by_batch	Proportion of CD8+ cells with high expression of CD45RC	854
	Basal immunology	pctCD45RClowCD4_normalized_by_batch	Proportion of CD4+ cells with low expression of CD45RC	856
	Basal immunology	pctCD45RClowCD8_normalized_by_batch	Proportion of CD8+ cells with low expression of CD45RC	850
	Basal immunology	pctCD45RCnegCD4_normalized_by_batch	Proportion of CD4+ cells not expressing CD45RC	205
	Basal immunology	pctCD45RCnegCD8_normalized_by_batch	Proportion of CD8+ cells not expressing of CD45RC	207
	Basal immunology	pctCD45RCposCD4_normalized_by_batch	Proportion of CD4+ cells expressing CD45RC	860
	Basal immunology	pctCD45RCposCD8_normalized_by_batch	Proportion of CD8+ cells expressing of CD45RC	857
	Basal immunology	pctDN_normalized_by_batch	Proportion of CD4-CD8- T cells	204
	Basal immunology	pctDP_normalized_by_batch	Proportion of CD4+CD8+ T cells	906
	Basal immunology	pctRT1BposTcell_normalized_by_batch	Proportion of T cells expressing RT1B	455
	Basal immunology	RT1AexpGran_normalized_by_batch	Expression of MHC class I on granulocytes	1537
	Basal immunology	RT1BexpBcell_normalized_by_batch	Expression on RT1B on B cells	1118
	Basal immunology	Tcell_Bcellratio_normalized_by_batch	Ratio of T cells to B cells	1460
	Basal immunology	Tcells_Abs_normalized_by_batch	Concentration of T cells	1663	x10E03 cells/uL
	Basal immunology	Tcells_Pct_normalized_by_batch	Proportion of T cells in WBC	1467
	Body weight / Covariate	BW_week11	Body weight at IPGTT (week 11)	2004	g
	Body weight / Covariate	BW_week13	Body weight at day immunization (week 13)	1727	g
	Body weight / Covariate	BW_week14	Body weight 9 days after immunization (week 14)	2002	g
	Body weight / Covariate	BW_week17	Body weight 28 days after immunization (week 17)	1809	g
	Body weight / Covariate	BW_week8	Body weight at zeromaze test (week 8)	1981	g
	Body weight / Covariate	BW_week9	Body weight at activity test (week 9)	1224	g
	Bone mass and strength	AL	Axis length	1724	mm
	Bone mass and strength	dist_femur_CRT_A	Distal femur cortical area	1723	mm2
	Bone mass and strength	dist_femur_CRT_DEN	Distal femur cortical density	1725	mg/cm3
	Bone mass and strength	dist_femur_TOT_A	Distal femur total area	1725	mm2
	Bone mass and strength	dist_femur_TOT_DEN	Distal femur total density	1724	mg/cm3
	Bone mass and strength	dist_femur_TRAB_A	Distal femur trabecular area	1725	mm2
	Bone mass and strength	dist_femur_TRAB_DEN	Distal femur trabecular density	1725	mg/cm3
	Bone mass and strength	fem_biomech_EL	Femur elongation	1707	mm
	Bone mass and strength	fem_biomech_Fu	Femur ultimate force	1718	N
	Bone mass and strength	fem_biomech_S	Femur stiffness	1718	N/mm
	Bone mass and strength	fem_biomech_W	Femur work to failure	1718	mJ
	Bone mass and strength	fem_neck_biomech_EL	Femoral neck elongation	1603	mm
	Bone mass and strength	fem_neck_biomech_Fu	Femoral neck ultimate force	1603	N
	Bone mass and strength	fem_neck_biomech_S	Femoral neck stiffness	1603	N/mm
	Bone mass and strength	fem_neck_biomech_W	Femoral neck work to failure	1602	mJ
	Bone mass and strength	fem_neck_CRT_A	Femoral neck cortical area	1706	mm2
	Bone mass and strength	fem_neck_CRT_DEN	Femoral neck cortical density	1706	mg/cm3
	Bone mass and strength	fem_neck_IP_TOT_W	Femoral neck polar moment or inertia	1689	mm4
	Bone mass and strength	fem_neck_TOT_A	Femoral neck total area	1706	mm2
	Bone mass and strength	fem_neck_TOT_DEN	Femoral neck total density	1706	mg/cm3
	Bone mass and strength	fem_neck_TRAB_A	Femoral neck trabecular area	1706	mm2
	Bone mass and strength	fem_neck_TRAB_DEN	Femoral neck trabecular density	1706	mg/cm3
	Bone mass and strength	femur_Area	Femur area	1726	mm2
	Bone mass and strength	femur_BMC	Femur mineral content	1726	mg
	Bone mass and strength	femur_BMD	Femur mineral density	1726	mg/cm3
	Bone mass and strength	femur_midshaft_CRT_A	Femur midshaft cortical area	1723	mm2
	Bone mass and strength	femur_midshaft_CRT_DEN	Femur midshaft cortical density	1723	mg/cm3
	Bone mass and strength	femur_midshaft_IP_TOT_W	Femur midshaft polar moment of inertia	1723	mm4
	Bone mass and strength	femur_midshaft_TOT_A	Femur midshaft total area	1723	mm2
	Bone mass and strength	femur_midshaft_TOT_DEN	Femur midshaft total density	1723	mg/cm3
	Bone mass and strength	HW	Bone head width	1723	mm
	Bone mass and strength	LFH	Length to femoral head	1724	mm
	Bone mass and strength	LT	Length to trochanter	1724	mm
	Bone mass and strength	lumbar_Area	Lumbar area	1723	mm2
	Bone mass and strength	lumbar_BMC	Lumbar mineral content	1724	mg
	Bone mass and strength	lumbar_BMD	Lumbar mineral density	1724	mg/cm3
	Bone mass and strength	lumbar_CRT_A	Lumbar cortical area	1725	mg
	Bone mass and strength	lumbar_CRT_DEN	Lumber cortical density	1725	mg/cm3
	Bone mass and strength	lumbar_TOT_A	Lumbar total area	1725	mg
	Bone mass and strength	lumbar_TOT_DEN	Lumbar total density	1725	mg/cm3
	Bone mass and strength	lumbar_TRAB_A	Lumbar trabecular area	1725	mg
	Bone mass and strength	lumbar_TRAB_DEN	Lumbar trabecular density	1725	mg/cm3
	Bone mass and strength	NW	Bone neck width	1716	mm
	Cardiovascular function	bloodpressure	Blood pressure	1987	mmHg
	Cardiovascular function	heart_weight	Heart weight	1738	g
	Coat_colour	coat_colour	Coat colour	2005
	Covariate	age_dissection	Age at dissection	1784	days
	Covariate	analyser_ear_hole	Person who analysed the scanned image of the ear	1880
	Covariate	batch	Phenotyping batch (also generation)	2006
	Covariate	blood_pressure_time	Hour of the day at which blood pressure was measured	1968
	Covariate	cage	Cage	2006
	Covariate	date_IPGTT	Date of the IPGTT test	2006
	Covariate	date_of_birth	Date of birth	2006
	Covariate	died_of_EAE	Whether or not the rat died of EAE	1999
	Covariate	EAE_score_at_sacrifice	EAE score at sacrifice	1927
	Covariate	Exp_novel_cage	Experimenter for the novel cage activity test	1996
	Covariate	Exp_shuttlebox	Experimenter for the shuttlebox test	1982
	Covariate	Exp_zero_maze	Experimenter for the zero maze test	2001
	Covariate	Haemalysis_serum	Haemalysis measured in the serum (score between 0 and 5)	1732
	Covariate	IPGTT_test_worked	Estimate of whether or not IPGTT test worked (based on shape of glycemia curve)	2006
	Covariate	is.albino	Whether or not the rat is albino	2006
	Covariate	litter_size	Litter size	2006
	Covariate	max_EAE_score	Maximum EAE score (disease severity)	2006
	Covariate	reliable_ear_hole	Whether or not the area of the hole could be measured reliably (e.g. not ripped)	1845
	Covariate	scanner_ear_hole	Person who scanned the punched ear	1880
	Covariate	sex	Sex	2006
	Covariate	sibship	Sibship	2006
	Fear (novel cage)	Boli	Number of boli 0' to 5'	1964
	Fear (novel cage)	Boli_tot	Number of boli 0' to 30'	1423
	Fear (novel cage)	Distance0_30	Distance 0' to 30'	1972	cm
	Fear (novel cage)	Distance10_15	Distance 10' to 15'	1975	cm
	Fear (novel cage)	Distance15_20	Distance 15' to 20'	1975	cm
	Fear (novel cage)	Distance20_25	Distance 20' to 25'	1974	cm
	Fear (novel cage)	Distance25	Distance 0' to 25'	1994	cm
	Fear (novel cage)	Distance25_30	Distance 25' to 30'	1975	cm
	Fear (novel cage)	Distance5	Distance o' to 5'	1973	cm
	Fear (novel cage)	Distance5_10	Distance 5' to 10'	1975	cm
	Fear (novel cage)	Rearing0_30	Number of rearings between 0' and 30'	1972
	Fear (novel cage)	Rearing10_15	Number of rearings between 1' and 15'	1972
	Fear (novel cage)	Rearing15_20	Number of rearings between 15' and 20'	1972
	Fear (novel cage)	Rearing20_25	Number of rearings between 20' and 25'	1972
	Fear (novel cage)	Rearing25	Number of rearings between 0' and 25'	1995
	Fear (novel cage)	Rearing5	Number of rearings between 0' and 5'	1972
	Fear (novel cage)	Rearing5_10	Number of rearings between 5' and 10'	1972
	Fear (shuttlebox)	Avoidances1_10	Number of avoidances rounds 1 to 10	1944
	Fear (shuttlebox)	Avoidances1_20	Number of avoidances rounds 1 to 20	1944
	Fear (shuttlebox)	Avoidances1_40	Number of avoidances rounds 1 to 40	1944
	Fear (shuttlebox)	Avoidances1_5	Number of avoidances rounds 1 to 5	1944
	Fear (shuttlebox)	Avoidances11_20	Number of avoidances rounds 11 to 20	1944
	Fear (shuttlebox)	Avoidances21_30	Number of avoidances rounds 21 to 30	1944
	Fear (shuttlebox)	Avoidances31_40	Number of avoidances rounds 31 to 40	1944
	Fear (shuttlebox)	Avoidances6_10	Number of avoidances rounds 6 to 10	1944
	Fear (shuttlebox)	Crossings	Number of crossings during familiarization with shuttlebox	1947
	Fear (shuttlebox)	InterTrialCross1_10	Number of crosses between trials rounds 1 to 10	1944
	Fear (shuttlebox)	InterTrialCross1_20	Number of crosses between trials rounds 1 to 20	1944
	Fear (shuttlebox)	InterTrialCross1_40	Number of crosses between trials rounds 1 to 40	1944
	Fear (shuttlebox)	InterTrialCross11_20	Number of crosses between trials rounds 11 to 20	1944
	Fear (shuttlebox)	InterTrialCross21_30	Number of crosses between trials rounds 21 to 30	1944
	Fear (shuttlebox)	InterTrialCross31_40	Number of crosses between trials rounds 31 to 40	1944
	Fear (shuttlebox)	Latency1_10	Mean latency to avoid rounds 1 to 10	1944	s
	Fear (shuttlebox)	Latency1_20	Mean latency to avoid rounds 1 to 20	1944	s
	Fear (shuttlebox)	Latency1_40	Mean latency to avoid rounds 1 to 40	1944	s
	Fear (shuttlebox)	Latency1_5	Mean latency to avoid rounds 1 to 50	1944	s
	Fear (shuttlebox)	Latency11_20	Mean latency to avoid rounds 11 to 20	1944	s
	Fear (shuttlebox)	Latency21_30	Mean latency to avoid rounds 21 to 30	1944	s
	Fear (shuttlebox)	Latency31_40	Mean latency to avoid rounds 31 to 40	1944	s
	Fear (shuttlebox)	Latency6_10	Mean latency to avoid rounds 6 to 10	1944	s
	Fear (shuttlebox)	nb_trials_freezing	Number of trials spent freezing	1996
	Fear (shuttlebox)	time_freezing	Time spent freezing	1335	s
	Fear (zeromaze)	EntriesOpenSection	Number of entries in open section	1965
	Fear (zeromaze)	HeadDips	Number of head dips	1967
	Fear (zeromaze)	LatencyOpenSection	Latency to enter open section	1660	s
	Fear (zeromaze)	LineCrossings	Number of line crossings	1967
	Fear (zeromaze)	PosturesClosedToOpen	Number of stretched attend postures	1963
	Fear (zeromaze)	TimeOpenSection	Time spent in open section	1653	s
	Glucose tolerance	AUC_G	Area under glycemia curve	1993	mM/min]
	Glucose tolerance	DeltaG	Area under glycemia curve over baseline	1993	mM/min]
	Glucose tolerance	G0	Glycemia before injection	2000	mM
	Glucose tolerance	G120	Glycemia 120' after injection	1995	mM
	Glucose tolerance	G30	Glycemia 30' after injection	2003	mM
	Glucose tolerance	G60	Glycemia 60' after injection	2000	mM
	Renal agenesis	Has1kidney	Renal agenesis	2006
	Serum biochemistry	ALP	Alkaline phosphatase	1956	U/l
	Serum biochemistry	ALT	Alanine aminotransferase	1865	U/l
	Serum biochemistry	AST	Aspartate aminotransferase	1956	U/l
	Serum biochemistry	Calcium	Calcium	1954	mmol/l
	Serum biochemistry	Chloride	Chloride	1952	mmol/l
	Serum biochemistry	Creatinine	Creatinine	1942	umol/l
	Serum biochemistry	Glucose	Basal glycemia	1958	mmol/l
	Serum biochemistry	HDL	High density lipoprotein	1952	mmol/l
	Serum biochemistry	Iron	Iron	1956	umol/l
	Serum biochemistry	LDL	Low density lipoprotein	1919	mmol/l
	Serum biochemistry	Potassium	Potassium	1719	mmol/l
	Serum biochemistry	Sodium	Sodium	1952	mmol/l
	Serum biochemistry	Tot.Chol	Total cholesterol	1951	mmol/l
	Serum biochemistry	Trig.	Triglycerides	1955	mmol/l
	Serum biochemistry	Urea	Urea	1951	mmol/l
	Woundheadling	Hole.area	Area of hole in ear	1782
