# Supplementary material for: Genomes and phenomes of a population of outbred rats and its progenitors
Source: Sci Data. 2014 Jun 10;1:140011. doi: 10.1038/sdata.2014.11 (PMC4381735; doi:10.1038/sdata.2014.11)
Supplement: Supplementary Table 2 [file sdata201411-s4.xlsx]

## Sheet: Sheet1
SI Table 2 Metadata phenotyping assays
Sample name	Method	Assay name	Raw data file	Data repository	Data record accession	Data repository	Data record accession
Outbred1_whole_organism	Whole organism phenotyping	Outbred1_whole_organism	measures.txt	ArrayExpress	E-MTAB-2332	figshare	http://dx.doi.org/10.6084/m9.figshare.943485_D6
Outbred10_whole_organism	Whole organism phenotyping	Outbred10_whole_organism	measures.txt	ArrayExpress	E-MTAB-2332	figshare	http://dx.doi.org/10.6084/m9.figshare.943485_D6
Outbred100_whole_organism	Whole organism phenotyping	Outbred100_whole_organism	measures.txt	ArrayExpress	E-MTAB-2332	figshare	http://dx.doi.org/10.6084/m9.figshare.943485_D6
Outbred1000_whole_organism	Whole organism phenotyping	Outbred1000_whole_organism	measures.txt	ArrayExpress	E-MTAB-2332	figshare	http://dx.doi.org/10.6084/m9.figshare.943485_D6
Outbred1001_whole_organism	Whole organism phenotyping	Outbred1001_whole_organism	measures.txt	ArrayExpress	E-MTAB-2332	figshare	http://dx.doi.org/10.6084/m9.figshare.943485_D6
Outbred1002_whole_organism	Whole organism phenotyping	Outbred1002_whole_organism	measures.txt	ArrayExpress	E-MTAB-2332	figshare	http://dx.doi.org/10.6084/m9.figshare.943485_D6
Outbred1003_whole_organism	Whole organism phenotyping	Outbred1003_whole_organism	measures.txt	ArrayExpress	E-MTAB-2332	figshare	http://dx.doi.org/10.6084/m9.figshare.943485_D6
Outbred1004_whole_organism	Whole organism phenotyping	Outbred1004_whole_organism	measures.txt	ArrayExpress	E-MTAB-2332	figshare	http://dx.doi.org/10.6084/m9.figshare.943485_D6
Outbred1005_whole_organism	Whole organism phenotyping	Outbred1005_whole_organism	measures.txt	ArrayExpress	E-MTAB-2332	figshare	http://dx.doi.org/10.6084/m9.figshare.943485_D6
Outbred1006_whole_organism	Whole organism phenotyping	Outbred1006_whole_organism	measures.txt	ArrayExpress	E-MTAB-2332	figshare	http://dx.doi.org/10.6084/m9.figshare.943485_D6
Outbred1007_whole_organism	Whole organism phenotyping	Outbred1007_whole_organism	measures.txt	ArrayExpress	E-MTAB-2332	figshare	http://dx.doi.org/10.6084/m9.figshare.943485_D6
Outbred1008_whole_organism	Whole organism phenotyping	Outbred1008_whole_organism	measures.txt	ArrayExpress	E-MTAB-2332	figshare	http://dx.doi.org/10.6084/m9.figshare.943485_D6
Outbred1009_whole_organism	Whole organism phenotyping	Outbred1009_whole_organism	measures.txt	ArrayExpress	E-MTAB-2332	figshare	http://dx.doi.org/10.6084/m9.figshare.943485_D6
Outbred101_whole_organism	Whole organism phenotyping	Outbred101_whole_organism	measures.txt	ArrayExpress	E-MTAB-2332	figshare	http://dx.doi.org/10.6084/m9.figshare.943485_D6
Outbred1010_whole_organism	Whole organism phenotyping	Outbred1010_whole_organism	measures.txt	ArrayExpress	E-MTAB-2332	figshare	http://dx.doi.org/10.6084/m9.figshare.943485_D6
Outbred1011_whole_organism	Whole organism phenotyping	Outbred1011_whole_organism	measures.txt	ArrayExpress	E-MTAB-2332	figshare	http://dx.doi.org/10.6084/m9.figshare.943485_D6
Outbred1012_whole_organism	Whole organism phenotyping	Outbred1012_whole_organism	measures.txt	ArrayExpress	E-MTAB-2332	figshare	http://dx.doi.org/10.6084/m9.figshare.943485_D6
Outbred1013_whole_organism	Whole organism phenotyping	Outbred1013_whole_organism	measures.txt	ArrayExpress	E-MTAB-2332	figshare	http://dx.doi.org/10.6084/m9.figshare.943485_D6
Outbred1014_whole_organism	Whole organism phenotyping	Outbred1014_whole_organism	measures.txt	ArrayExpress	E-MTAB-2332	figshare	http://dx.doi.org/10.6084/m9.figshare.943485_D6
Outbred1015_whole_organism	Whole organism phenotyping	Outbred1015_whole_organism	measures.txt	ArrayExpress	E-MTAB-2332	figshare	http://dx.doi.org/10.6084/m9.figshare.943485_D6
Outbred1016_whole_organism	Whole organism phenotyping	Outbred1016_whole_organism	measures.txt	ArrayExpress	E-MTAB-2332	figshare	http://dx.doi.org/10.6084/m9.figshare.943485_D6
Outbred1017_whole_organism	Whole organism phenotyping	Outbred1017_whole_organism	measures.txt	ArrayExpress	E-MTAB-2332	figshare	http://dx.doi.org/10.6084/m9.figshare.943485_D6
Outbred1018_whole_organism	Whole organism phenotyping	Outbred1018_whole_organism	measures.txt	ArrayExpress	E-MTAB-2332	figshare	http://dx.doi.org/10.6084/m9.figshare.943485_D6
Outbred1019_whole_organism	Whole organism phenotyping	Outbred1019_whole_organism	measures.txt	ArrayExpress	E-MTAB-2332	figshare	http://dx.doi.org/10.6084/m9.figshare.943485_D6
Outbred102_whole_organism	Whole organism phenotyping	Outbred102_whole_organism	measures.txt	ArrayExpress	E-MTAB-2332	figshare	http://dx.doi.org/10.6084/m9.figshare.943485_D6
Outbred1020_whole_organism	Whole organism phenotyping	Outbred1020_whole_organism	measures.txt	ArrayExpress	E-MTAB-2332	figshare	http://dx.doi.org/10.6084/m9.figshare.943485_D6
Outbred1021_whole_organism	Whole organism phenotyping	Outbred1021_whole_organism	measures.txt	ArrayExpress	E-MTAB-2332	figshare	http://dx.doi.org/10.6084/m9.figshare.943485_D6
Outbred1022_whole_organism	Whole organism phenotyping	Outbred1022_whole_organism	measures.txt	ArrayExpress	E-MTAB-2332	figshare	http://dx.doi.org/10.6084/m9.figshare.943485_D6
Outbred1023_whole_organism	Whole organism phenotyping	Outbred1023_whole_organism	measures.txt	ArrayExpress	E-MTAB-2332	figshare	http://dx.doi.org/10.6084/m9.figshare.943485_D6
Outbred1024_whole_organism	Whole organism phenotyping	Outbred1024_whole_organism	measures.txt	ArrayExpress	E-MTAB-2332	figshare	http://dx.doi.org/10.6084/m9.figshare.943485_D6
Outbred1025_whole_organism	Whole organism phenotyping	Outbred1025_whole_organism	measures.txt	ArrayExpress	E-MTAB-2332	figshare	http://dx.doi.org/10.6084/m9.figshare.943485_D6
Outbred1026_whole_organism	Whole organism phenotyping	Outbred1026_whole_organism	measures.txt	ArrayExpress	E-MTAB-2332	figshare	http://dx.doi.org/10.6084/m9.figshare.943485_D6
Outbred1027_whole_organism	Whole organism phenotyping	Outbred1027_whole_organism	measures.txt	ArrayExpress	E-MTAB-2332	figshare	http://dx.doi.org/10.6084/m9.figshare.943485_D6
Outbred1028_whole_organism	Whole organism phenotyping	Outbred1028_whole_organism	measures.txt	ArrayExpress	E-MTAB-2332	figshare	http://dx.doi.org/10.6084/m9.figshare.943485_D6
Outbred1029_whole_organism	Whole organism phenotyping	Outbred1029_whole_organism	measures.txt	ArrayExpress	E-MTAB-2332	figshare	http://dx.doi.org/10.6084/m9.figshare.943485_D6
Outbred103_whole_organism	Whole organism phenotyping	Outbred103_whole_organism	measures.txt	ArrayExpress	E-MTAB-2332	figshare	http://dx.doi.org/10.6084/m9.figshare.943485_D6
Outbred1030_whole_organism	Whole organism phenotyping	Outbred1030_whole_organism	measures.txt	ArrayExpress	E-MTAB-2332	figshare	http://dx.doi.org/10.6084/m9.figshare.943485_D6
Outbred1031_whole_organism	Whole organism phenotyping	Outbred1031_whole_organism	measures.txt	ArrayExpress	E-MTAB-2332	figshare	http://dx.doi.org/10.6084/m9.figshare.943485_D6
Outbred1032_whole_organism	Whole organism phenotyping	Outbred1032_whole_organism	measures.txt	ArrayExpress	E-MTAB-2332	figshare	http://dx.doi.org/10.6084/m9.figshare.943485_D6
Outbred1033_whole_organism	Whole organism phenotyping	Outbred1033_whole_organism	measures.txt	ArrayExpress	E-MTAB-2332	figshare	http://dx.doi.org/10.6084/m9.figshare.943485_D6
Outbred1034_whole_organism	Whole organism phenotyping	Outbred1034_whole_organism	measures.txt	ArrayExpress	E-MTAB-2332	figshare	http://dx.doi.org/10.6084/m9.figshare.943485_D6
Outbred1035_whole_organism	Whole organism phenotyping	Outbred1035_whole_organism	measures.txt	ArrayExpress	E-MTAB-2332	figshare	http://dx.doi.org/10.6084/m9.figshare.943485_D6
Outbred1036_whole_organism	Whole organism phenotyping	Outbred1036_whole_organism	measures.txt	ArrayExpress	E-MTAB-2332	figshare	http://dx.doi.org/10.6084/m9.figshare.943485_D6
Outbred1037_whole_organism	Whole organism phenotyping	Outbred1037_whole_organism	measures.txt	ArrayExpress	E-MTAB-2332	figshare	http://dx.doi.org/10.6084/m9.figshare.943485_D6
Outbred1038_whole_organism	Whole organism phenotyping	Outbred1038_whole_organism	measures.txt	ArrayExpress	E-MTAB-2332	figshare	http://dx.doi.org/10.6084/m9.figshare.943485_D6
Outbred1039_whole_organism	Whole organism phenotyping	Outbred1039_whole_organism	measures.txt	ArrayExpress	E-MTAB-2332	figshare	http://dx.doi.org/10.6084/m9.figshare.943485_D6
Outbred104_whole_organism	Whole organism phenotyping	Outbred104_whole_organism	measures.txt	ArrayExpress	E-MTAB-2332	figshare	http://dx.doi.org/10.6084/m9.figshare.943485_D6
Outbred1040_whole_organism	Whole organism phenotyping	Outbred1040_whole_organism	measures.txt	ArrayExpress	E-MTAB-2332	figshare	http://dx.doi.org/10.6084/m9.figshare.943485_D6
Outbred1041_whole_organism	Whole organism phenotyping	Outbred1041_whole_organism	measures.txt	ArrayExpress	E-MTAB-2332	figshare	http://dx.doi.org/10.6084/m9.figshare.943485_D6
Outbred1042_whole_organism	Whole organism phenotyping	Outbred1042_whole_organism	measures.txt	ArrayExpress	E-MTAB-2332	figshare	http://dx.doi.org/10.6084/m9.figshare.943485_D6
Outbred1043_whole_organism	Whole organism phenotyping	Outbred1043_whole_organism	measures.txt	ArrayExpress	E-MTAB-2332	figshare	http://dx.doi.org/10.6084/m9.figshare.943485_D6
Outbred1044_whole_organism	Whole organism phenotyping	Outbred1044_whole_organism	measures.txt	ArrayExpress	E-MTAB-2332	figshare	http://dx.doi.org/10.6084/m9.figshare.943485_D6
Outbred1045_whole_organism	Whole organism phenotyping	Outbred1045_whole_organism	measures.txt	ArrayExpress	E-MTAB-2332	figshare	http://dx.doi.org/10.6084/m9.figshare.943485_D6
Outbred1046_whole_organism	Whole organism phenotyping	Outbred1046_whole_organism	measures.txt	ArrayExpress	E-MTAB-2332	figshare	http://dx.doi.org/10.6084/m9.figshare.943485_D6
Outbred1047_whole_organism	Whole organism phenotyping	Outbred1047_whole_organism	measures.txt	ArrayExpress	E-MTAB-2332	figshare	http://dx.doi.org/10.6084/m9.figshare.943485_D6
Outbred1048_whole_organism	Whole organism phenotyping	Outbred1048_whole_organism	measures.txt	ArrayExpress	E-MTAB-2332	figshare	http://dx.doi.org/10.6084/m9.figshare.943485_D6
Outbred1049_whole_organism	Whole organism phenotyping	Outbred1049_whole_organism	measures.txt	ArrayExpress	E-MTAB-2332	figshare	http://dx.doi.org/10.6084/m9.figshare.943485_D6
Outbred105_whole_organism	Whole organism phenotyping	Outbred105_whole_organism	measures.txt	ArrayExpress	E-MTAB-2332	figshare	http://dx.doi.org/10.6084/m9.figshare.943485_D6
Outbred1050_whole_organism	Whole organism phenotyping	Outbred1050_whole_organism	measures.txt	ArrayExpress	E-MTAB-2332	figshare	http://dx.doi.org/10.6084/m9.figshare.943485_D6
Outbred1051_whole_organism	Whole organism phenotyping	Outbred1051_whole_organism	measures.txt	ArrayExpress	E-MTAB-2332	figshare	http://dx.doi.org/10.6084/m9.figshare.943485_D6
Outbred1052_whole_organism	Whole organism phenotyping	Outbred1052_whole_organism	measures.txt	ArrayExpress	E-MTAB-2332	figshare	http://dx.doi.org/10.6084/m9.figshare.943485_D6
Outbred1053_whole_organism	Whole organism phenotyping	Outbred1053_whole_organism	measures.txt	ArrayExpress	E-MTAB-2332	figshare	http://dx.doi.org/10.6084/m9.figshare.943485_D6
Outbred1054_whole_organism	Whole organism phenotyping	Outbred1054_whole_organism	measures.txt	ArrayExpress	E-MTAB-2332	figshare	http://dx.doi.org/10.6084/m9.figshare.943485_D6
Outbred1055_whole_organism	Whole organism phenotyping	Outbred1055_whole_organism	measures.txt	ArrayExpress	E-MTAB-2332	figshare	http://dx.doi.org/10.6084/m9.figshare.943485_D6
Outbred1056_whole_organism	Whole organism phenotyping	Outbred1056_whole_organism	measures.txt	ArrayExpress	E-MTAB-2332	figshare	http://dx.doi.org/10.6084/m9.figshare.943485_D6
Outbred1057_whole_organism	Whole organism phenotyping	Outbred1057_whole_organism	measures.txt	ArrayExpress	E-MTAB-2332	figshare	http://dx.doi.org/10.6084/m9.figshare.943485_D6
Outbred1058_whole_organism	Whole organism phenotyping	Outbred1058_whole_organism	measures.txt	ArrayExpress	E-MTAB-2332	figshare	http://dx.doi.org/10.6084/m9.figshare.943485_D6
Outbred1059_whole_organism	Whole organism phenotyping	Outbred1059_whole_organism	measures.txt	ArrayExpress	E-MTAB-2332	figshare	http://dx.doi.org/10.6084/m9.figshare.943485_D6
Outbred106_whole_organism	Whole organism phenotyping	Outbred106_whole_organism	measures.txt	ArrayExpress	E-MTAB-2332	figshare	http://dx.doi.org/10.6084/m9.figshare.943485_D6
Outbred1060_whole_organism	Whole organism phenotyping	Outbred1060_whole_organism	measures.txt	ArrayExpress	E-MTAB-2332	figshare	http://dx.doi.org/10.6084/m9.figshare.943485_D6
Outbred1061_whole_organism	Whole organism phenotyping	Outbred1061_whole_organism	measures.txt	ArrayExpress	E-MTAB-2332	figshare	http://dx.doi.org/10.6084/m9.figshare.943485_D6
Outbred1062_whole_organism	Whole organism phenotyping	Outbred1062_whole_organism	measures.txt	ArrayExpress	E-MTAB-2332	figshare	http://dx.doi.org/10.6084/m9.figshare.943485_D6
Outbred1063_whole_organism	Whole organism phenotyping	Outbred1063_whole_organism	measures.txt	ArrayExpress	E-MTAB-2332	figshare	http://dx.doi.org/10.6084/m9.figshare.943485_D6
Outbred1064_whole_organism	Whole organism phenotyping	Outbred1064_whole_organism	measures.txt	ArrayExpress	E-MTAB-2332	figshare	http://dx.doi.org/10.6084/m9.figshare.943485_D6
Outbred1065_whole_organism	Whole organism phenotyping	Outbred1065_whole_organism	measures.txt	ArrayExpress	E-MTAB-2332	figshare	http://dx.doi.org/10.6084/m9.figshare.943485_D6
Outbred1066_whole_organism	Whole organism phenotyping	Outbred1066_whole_organism	measures.txt	ArrayExpress	E-MTAB-2332	figshare	http://dx.doi.org/10.6084/m9.figshare.943485_D6
Outbred1067_whole_organism	Whole organism phenotyping	Outbred1067_whole_organism	measures.txt	ArrayExpress	E-MTAB-2332	figshare	http://dx.doi.org/10.6084/m9.figshare.943485_D6
Outbred1068_whole_organism	Whole organism phenotyping	Outbred1068_whole_organism	measures.txt	ArrayExpress	E-MTAB-2332	figshare	http://dx.doi.org/10.6084/m9.figshare.943485_D6
Outbred1069_whole_organism	Whole organism phenotyping	Outbred1069_whole_organism	measures.txt	ArrayExpress	E-MTAB-2332	figshare	http://dx.doi.org/10.6084/m9.figshare.943485_D6
Outbred107_whole_organism	Whole organism phenotyping	Outbred107_whole_organism	measures.txt	ArrayExpress	E-MTAB-2332	figshare	http://dx.doi.org/10.6084/m9.figshare.943485_D6
Outbred1070_whole_organism	Whole organism phenotyping	Outbred1070_whole_organism	measures.txt	ArrayExpress	E-MTAB-2332	figshare	http://dx.doi.org/10.6084/m9.figshare.943485_D6
Outbred1071_whole_organism	Whole organism phenotyping	Outbred1071_whole_organism	measures.txt	ArrayExpress	E-MTAB-2332	figshare	http://dx.doi.org/10.6084/m9.figshare.943485_D6
Outbred1072_whole_organism	Whole organism phenotyping	Outbred1072_whole_organism	measures.txt	ArrayExpress	E-MTAB-2332	figshare	http://dx.doi.org/10.6084/m9.figshare.943485_D6
Outbred1073_whole_organism	Whole organism phenotyping	Outbred1073_whole_organism	measures.txt	ArrayExpress	E-MTAB-2332	figshare	http://dx.doi.org/10.6084/m9.figshare.943485_D6
Outbred1074_whole_organism	Whole organism phenotyping	Outbred1074_whole_organism	measures.txt	ArrayExpress	E-MTAB-2332	figshare	http://dx.doi.org/10.6084/m9.figshare.943485_D6
Outbred1075_whole_organism	Whole organism phenotyping	Outbred1075_whole_organism	measures.txt	ArrayExpress	E-MTAB-2332	figshare	http://dx.doi.org/10.6084/m9.figshare.943485_D6
Outbred1076_whole_organism	Whole organism phenotyping	Outbred1076_whole_organism	measures.txt	ArrayExpress	E-MTAB-2332	figshare	http://dx.doi.org/10.6084/m9.figshare.943485_D6
Outbred1077_whole_organism	Whole organism phenotyping	Outbred1077_whole_organism	measures.txt	ArrayExpress	E-MTAB-2332	figshare	http://dx.doi.org/10.6084/m9.figshare.943485_D6
Outbred1078_whole_organism	Whole organism phenotyping	Outbred1078_whole_organism	measures.txt	ArrayExpress	E-MTAB-2332	figshare	http://dx.doi.org/10.6084/m9.figshare.943485_D6
Outbred1079_whole_organism	Whole organism phenotyping	Outbred1079_whole_organism	measures.txt	ArrayExpress	E-MTAB-2332	figshare	http://dx.doi.org/10.6084/m9.figshare.943485_D6
Outbred108_whole_organism	Whole organism phenotyping	Outbred108_whole_organism	measures.txt	ArrayExpress	E-MTAB-2332	figshare	http://dx.doi.org/10.6084/m9.figshare.943485_D6
Outbred1080_whole_organism	Whole organism phenotyping	Outbred1080_whole_organism	measures.txt	ArrayExpress	E-MTAB-2332	figshare	http://dx.doi.org/10.6084/m9.figshare.943485_D6
Outbred1081_whole_organism	Whole organism phenotyping	Outbred1081_whole_organism	measures.txt	ArrayExpress	E-MTAB-2332	figshare	http://dx.doi.org/10.6084/m9.figshare.943485_D6
Outbred1082_whole_organism	Whole organism phenotyping	Outbred1082_whole_organism	measures.txt	ArrayExpress	E-MTAB-2332	figshare	http://dx.doi.org/10.6084/m9.figshare.943485_D6
Outbred1083_whole_organism	Whole organism phenotyping	Outbred1083_whole_organism	measures.txt	ArrayExpress	E-MTAB-2332	figshare	http://dx.doi.org/10.6084/m9.figshare.943485_D6
Outbred1084_whole_organism	Whole organism phenotyping	Outbred1084_whole_organism	measures.txt	ArrayExpress	E-MTAB-2332	figshare	http://dx.doi.org/10.6084/m9.figshare.943485_D6
Outbred1085_whole_organism	Whole organism phenotyping	Outbred1085_whole_organism	measures.txt	ArrayExpress	E-MTAB-2332	figshare	http://dx.doi.org/10.6084/m9.figshare.943485_D6
Outbred1086_whole_organism	Whole organism phenotyping	Outbred1086_whole_organism	measures.txt	ArrayExpress	E-MTAB-2332	figshare	http://dx.doi.org/10.6084/m9.figshare.943485_D6
Outbred1087_whole_organism	Whole organism phenotyping	Outbred1087_whole_organism	measures.txt	ArrayExpress	E-MTAB-2332	figshare	http://dx.doi.org/10.6084/m9.figshare.943485_D6
Outbred1088_whole_organism	Whole organism phenotyping	Outbred1088_whole_organism	measures.txt	ArrayExpress	E-MTAB-2332	figshare	http://dx.doi.org/10.6084/m9.figshare.943485_D6
Outbred1089_whole_organism	Whole organism phenotyping	Outbred1089_whole_organism	measures.txt	ArrayExpress	E-MTAB-2332	figshare	http://dx.doi.org/10.6084/m9.figshare.943485_D6
Outbred109_whole_organism	Whole organism phenotyping	Outbred109_whole_organism	measures.txt	ArrayExpress	E-MTAB-2332	figshare	http://dx.doi.org/10.6084/m9.figshare.943485_D6
Outbred1090_whole_organism	Whole organism phenotyping	Outbred1090_whole_organism	measures.txt	ArrayExpress	E-MTAB-2332	figshare	http://dx.doi.org/10.6084/m9.figshare.943485_D6
Outbred1091_whole_organism	Whole organism phenotyping	Outbred1091_whole_organism	measures.txt	ArrayExpress	E-MTAB-2332	figshare	http://dx.doi.org/10.6084/m9.figshare.943485_D6
Outbred1092_whole_organism	Whole organism phenotyping	Outbred1092_whole_organism	measures.txt	ArrayExpress	E-MTAB-2332	figshare	http://dx.doi.org/10.6084/m9.figshare.943485_D6
Outbred1093_whole_organism	Whole organism phenotyping	Outbred1093_whole_organism	measures.txt	ArrayExpress	E-MTAB-2332	figshare	http://dx.doi.org/10.6084/m9.figshare.943485_D6
Outbred1094_whole_organism	Whole organism phenotyping	Outbred1094_whole_organism	measures.txt	ArrayExpress	E-MTAB-2332	figshare	http://dx.doi.org/10.6084/m9.figshare.943485_D6
Outbred1095_whole_organism	Whole organism phenotyping	Outbred1095_whole_organism	measures.txt	ArrayExpress	E-MTAB-2332	figshare	http://dx.doi.org/10.6084/m9.figshare.943485_D6
Outbred1096_whole_organism	Whole organism phenotyping	Outbred1096_whole_organism	measures.txt	ArrayExpress	E-MTAB-2332	figshare	http://dx.doi.org/10.6084/m9.figshare.943485_D6
Outbred1097_whole_organism	Whole organism phenotyping	Outbred1097_whole_organism	measures.txt	ArrayExpress	E-MTAB-2332	figshare	http://dx.doi.org/10.6084/m9.figshare.943485_D6
Outbred1098_whole_organism	Whole organism phenotyping	Outbred1098_whole_organism	measures.txt	ArrayExpress	E-MTAB-2332	figshare	http://dx.doi.org/10.6084/m9.figshare.943485_D6
Outbred1099_whole_organism	Whole organism phenotyping	Outbred1099_whole_organism	measures.txt	ArrayExpress	E-MTAB-2332	figshare	http://dx.doi.org/10.6084/m9.figshare.943485_D6
Outbred11_whole_organism	Whole organism phenotyping	Outbred11_whole_organism	measures.txt	ArrayExpress	E-MTAB-2332	figshare	http://dx.doi.org/10.6084/m9.figshare.943485_D6
Outbred110_whole_organism	Whole organism phenotyping	Outbred110_whole_organism	measures.txt	ArrayExpress	E-MTAB-2332	figshare	http://dx.doi.org/10.6084/m9.figshare.943485_D6
Outbred1100_whole_organism	Whole organism phenotyping	Outbred1100_whole_organism	measures.txt	ArrayExpress	E-MTAB-2332	figshare	http://dx.doi.org/10.6084/m9.figshare.943485_D6
Outbred1101_whole_organism	Whole organism phenotyping	Outbred1101_whole_organism	measures.txt	ArrayExpress	E-MTAB-2332	figshare	http://dx.doi.org/10.6084/m9.figshare.943485_D6
Outbred1102_whole_organism	Whole organism phenotyping	Outbred1102_whole_organism	measures.txt	ArrayExpress	E-MTAB-2332	figshare	http://dx.doi.org/10.6084/m9.figshare.943485_D6
Outbred1103_whole_organism	Whole organism phenotyping	Outbred1103_whole_organism	measures.txt	ArrayExpress	E-MTAB-2332	figshare	http://dx.doi.org/10.6084/m9.figshare.943485_D6
Outbred1104_whole_organism	Whole organism phenotyping	Outbred1104_whole_organism	measures.txt	ArrayExpress	E-MTAB-2332	figshare	http://dx.doi.org/10.6084/m9.figshare.943485_D6
Outbred1105_whole_organism	Whole organism phenotyping	Outbred1105_whole_organism	measures.txt	ArrayExpress	E-MTAB-2332	figshare	http://dx.doi.org/10.6084/m9.figshare.943485_D6
Outbred1106_whole_organism	Whole organism phenotyping	Outbred1106_whole_organism	measures.txt	ArrayExpress	E-MTAB-2332	figshare	http://dx.doi.org/10.6084/m9.figshare.943485_D6
Outbred1107_whole_organism	Whole organism phenotyping	Outbred1107_whole_organism	measures.txt	ArrayExpress	E-MTAB-2332	figshare	http://dx.doi.org/10.6084/m9.figshare.943485_D6
Outbred1108_whole_organism	Whole organism phenotyping	Outbred1108_whole_organism	measures.txt	ArrayExpress	E-MTAB-2332	figshare	http://dx.doi.org/10.6084/m9.figshare.943485_D6
Outbred1109_whole_organism	Whole organism phenotyping	Outbred1109_whole_organism	measures.txt	ArrayExpress	E-MTAB-2332	figshare	http://dx.doi.org/10.6084/m9.figshare.943485_D6
Outbred111_whole_organism	Whole organism phenotyping	Outbred111_whole_organism	measures.txt	ArrayExpress	E-MTAB-2332	figshare	http://dx.doi.org/10.6084/m9.figshare.943485_D6
Outbred1110_whole_organism	Whole organism phenotyping	Outbred1110_whole_organism	measures.txt	ArrayExpress	E-MTAB-2332	figshare	http://dx.doi.org/10.6084/m9.figshare.943485_D6
Outbred1111_whole_organism	Whole organism phenotyping	Outbred1111_whole_organism	measures.txt	ArrayExpress	E-MTAB-2332	figshare	http://dx.doi.org/10.6084/m9.figshare.943485_D6
Outbred1112_whole_organism	Whole organism phenotyping	Outbred1112_whole_organism	measures.txt	ArrayExpress	E-MTAB-2332	figshare	http://dx.doi.org/10.6084/m9.figshare.943485_D6
Outbred1113_whole_organism	Whole organism phenotyping	Outbred1113_whole_organism	measures.txt	ArrayExpress	E-MTAB-2332	figshare	http://dx.doi.org/10.6084/m9.figshare.943485_D6
Outbred1114_whole_organism	Whole organism phenotyping	Outbred1114_whole_organism	measures.txt	ArrayExpress	E-MTAB-2332	figshare	http://dx.doi.org/10.6084/m9.figshare.943485_D6
Outbred1115_whole_organism	Whole organism phenotyping	Outbred1115_whole_organism	measures.txt	ArrayExpress	E-MTAB-2332	figshare	http://dx.doi.org/10.6084/m9.figshare.943485_D6
Outbred1116_whole_organism	Whole organism phenotyping	Outbred1116_whole_organism	measures.txt	ArrayExpress	E-MTAB-2332	figshare	http://dx.doi.org/10.6084/m9.figshare.943485_D6
Outbred1117_whole_organism	Whole organism phenotyping	Outbred1117_whole_organism	measures.txt	ArrayExpress	E-MTAB-2332	figshare	http://dx.doi.org/10.6084/m9.figshare.943485_D6
Outbred1118_whole_organism	Whole organism phenotyping	Outbred1118_whole_organism	measures.txt	ArrayExpress	E-MTAB-2332	figshare	http://dx.doi.org/10.6084/m9.figshare.943485_D6
Outbred1119_whole_organism	Whole organism phenotyping	Outbred1119_whole_organism	measures.txt	ArrayExpress	E-MTAB-2332	figshare	http://dx.doi.org/10.6084/m9.figshare.943485_D6
Outbred112_whole_organism	Whole organism phenotyping	Outbred112_whole_organism	measures.txt	ArrayExpress	E-MTAB-2332	figshare	http://dx.doi.org/10.6084/m9.figshare.943485_D6
Outbred1120_whole_organism	Whole organism phenotyping	Outbred1120_whole_organism	measures.txt	ArrayExpress	E-MTAB-2332	figshare	http://dx.doi.org/10.6084/m9.figshare.943485_D6
Outbred1121_whole_organism	Whole organism phenotyping	Outbred1121_whole_organism	measures.txt	ArrayExpress	E-MTAB-2332	figshare	http://dx.doi.org/10.6084/m9.figshare.943485_D6
Outbred1122_whole_organism	Whole organism phenotyping	Outbred1122_whole_organism	measures.txt	ArrayExpress	E-MTAB-2332	figshare	http://dx.doi.org/10.6084/m9.figshare.943485_D6
Outbred1123_whole_organism	Whole organism phenotyping	Outbred1123_whole_organism	measures.txt	ArrayExpress	E-MTAB-2332	figshare	http://dx.doi.org/10.6084/m9.figshare.943485_D6
Outbred1124_whole_organism	Whole organism phenotyping	Outbred1124_whole_organism	measures.txt	ArrayExpress	E-MTAB-2332	figshare	http://dx.doi.org/10.6084/m9.figshare.943485_D6
Outbred1125_whole_organism	Whole organism phenotyping	Outbred1125_whole_organism	measures.txt	ArrayExpress	E-MTAB-2332	figshare	http://dx.doi.org/10.6084/m9.figshare.943485_D6
Outbred1126_whole_organism	Whole organism phenotyping	Outbred1126_whole_organism	measures.txt	ArrayExpress	E-MTAB-2332	figshare	http://dx.doi.org/10.6084/m9.figshare.943485_D6
Outbred1127_whole_organism	Whole organism phenotyping	Outbred1127_whole_organism	measures.txt	ArrayExpress	E-MTAB-2332	figshare	http://dx.doi.org/10.6084/m9.figshare.943485_D6
Outbred1128_whole_organism	Whole organism phenotyping	Outbred1128_whole_organism	measures.txt	ArrayExpress	E-MTAB-2332	figshare	http://dx.doi.org/10.6084/m9.figshare.943485_D6
Outbred1129_whole_organism	Whole organism phenotyping	Outbred1129_whole_organism	measures.txt	ArrayExpress	E-MTAB-2332	figshare	http://dx.doi.org/10.6084/m9.figshare.943485_D6
Outbred113_whole_organism	Whole organism phenotyping	Outbred113_whole_organism	measures.txt	ArrayExpress	E-MTAB-2332	figshare	http://dx.doi.org/10.6084/m9.figshare.943485_D6
Outbred1130_whole_organism	Whole organism phenotyping	Outbred1130_whole_organism	measures.txt	ArrayExpress	E-MTAB-2332	figshare	http://dx.doi.org/10.6084/m9.figshare.943485_D6
Outbred1131_whole_organism	Whole organism phenotyping	Outbred1131_whole_organism	measures.txt	ArrayExpress	E-MTAB-2332	figshare	http://dx.doi.org/10.6084/m9.figshare.943485_D6
Outbred1132_whole_organism	Whole organism phenotyping	Outbred1132_whole_organism	measures.txt	ArrayExpress	E-MTAB-2332	figshare	http://dx.doi.org/10.6084/m9.figshare.943485_D6
Outbred1133_whole_organism	Whole organism phenotyping	Outbred1133_whole_organism	measures.txt	ArrayExpress	E-MTAB-2332	figshare	http://dx.doi.org/10.6084/m9.figshare.943485_D6
Outbred1134_whole_organism	Whole organism phenotyping	Outbred1134_whole_organism	measures.txt	ArrayExpress	E-MTAB-2332	figshare	http://dx.doi.org/10.6084/m9.figshare.943485_D6
Outbred1135_whole_organism	Whole organism phenotyping	Outbred1135_whole_organism	measures.txt	ArrayExpress	E-MTAB-2332	figshare	http://dx.doi.org/10.6084/m9.figshare.943485_D6
Outbred1136_whole_organism	Whole organism phenotyping	Outbred1136_whole_organism	measures.txt	ArrayExpress	E-MTAB-2332	figshare	http://dx.doi.org/10.6084/m9.figshare.943485_D6
Outbred1137_whole_organism	Whole organism phenotyping	Outbred1137_whole_organism	measures.txt	ArrayExpress	E-MTAB-2332	figshare	http://dx.doi.org/10.6084/m9.figshare.943485_D6
Outbred1138_whole_organism	Whole organism phenotyping	Outbred1138_whole_organism	measures.txt	ArrayExpress	E-MTAB-2332	figshare	http://dx.doi.org/10.6084/m9.figshare.943485_D6
Outbred1139_whole_organism	Whole organism phenotyping	Outbred1139_whole_organism	measures.txt	ArrayExpress	E-MTAB-2332	figshare	http://dx.doi.org/10.6084/m9.figshare.943485_D6
Outbred114_whole_organism	Whole organism phenotyping	Outbred114_whole_organism	measures.txt	ArrayExpress	E-MTAB-2332	figshare	http://dx.doi.org/10.6084/m9.figshare.943485_D6
Outbred1140_whole_organism	Whole organism phenotyping	Outbred1140_whole_organism	measures.txt	ArrayExpress	E-MTAB-2332	figshare	http://dx.doi.org/10.6084/m9.figshare.943485_D6
Outbred1141_whole_organism	Whole organism phenotyping	Outbred1141_whole_organism	measures.txt	ArrayExpress	E-MTAB-2332	figshare	http://dx.doi.org/10.6084/m9.figshare.943485_D6
Outbred1142_whole_organism	Whole organism phenotyping	Outbred1142_whole_organism	measures.txt	ArrayExpress	E-MTAB-2332	figshare	http://dx.doi.org/10.6084/m9.figshare.943485_D6
Outbred1143_whole_organism	Whole organism phenotyping	Outbred1143_whole_organism	measures.txt	ArrayExpress	E-MTAB-2332	figshare	http://dx.doi.org/10.6084/m9.figshare.943485_D6
Outbred1144_whole_organism	Whole organism phenotyping	Outbred1144_whole_organism	measures.txt	ArrayExpress	E-MTAB-2332	figshare	http://dx.doi.org/10.6084/m9.figshare.943485_D6
Outbred1145_whole_organism	Whole organism phenotyping	Outbred1145_whole_organism	measures.txt	ArrayExpress	E-MTAB-2332	figshare	http://dx.doi.org/10.6084/m9.figshare.943485_D6
Outbred1146_whole_organism	Whole organism phenotyping	Outbred1146_whole_organism	measures.txt	ArrayExpress	E-MTAB-2332	figshare	http://dx.doi.org/10.6084/m9.figshare.943485_D6
Outbred1147_whole_organism	Whole organism phenotyping	Outbred1147_whole_organism	measures.txt	ArrayExpress	E-MTAB-2332	figshare	http://dx.doi.org/10.6084/m9.figshare.943485_D6
Outbred1148_whole_organism	Whole organism phenotyping	Outbred1148_whole_organism	measures.txt	ArrayExpress	E-MTAB-2332	figshare	http://dx.doi.org/10.6084/m9.figshare.943485_D6
Outbred1149_whole_organism	Whole organism phenotyping	Outbred1149_whole_organism	measures.txt	ArrayExpress	E-MTAB-2332	figshare	http://dx.doi.org/10.6084/m9.figshare.943485_D6
Outbred115_whole_organism	Whole organism phenotyping	Outbred115_whole_organism	measures.txt	ArrayExpress	E-MTAB-2332	figshare	http://dx.doi.org/10.6084/m9.figshare.943485_D6
Outbred1150_whole_organism	Whole organism phenotyping	Outbred1150_whole_organism	measures.txt	ArrayExpress	E-MTAB-2332	figshare	http://dx.doi.org/10.6084/m9.figshare.943485_D6
Outbred1151_whole_organism	Whole organism phenotyping	Outbred1151_whole_organism	measures.txt	ArrayExpress	E-MTAB-2332	figshare	http://dx.doi.org/10.6084/m9.figshare.943485_D6
Outbred1152_whole_organism	Whole organism phenotyping	Outbred1152_whole_organism	measures.txt	ArrayExpress	E-MTAB-2332	figshare	http://dx.doi.org/10.6084/m9.figshare.943485_D6
Outbred1153_whole_organism	Whole organism phenotyping	Outbred1153_whole_organism	measures.txt	ArrayExpress	E-MTAB-2332	figshare	http://dx.doi.org/10.6084/m9.figshare.943485_D6
Outbred1154_whole_organism	Whole organism phenotyping	Outbred1154_whole_organism	measures.txt	ArrayExpress	E-MTAB-2332	figshare	http://dx.doi.org/10.6084/m9.figshare.943485_D6
Outbred1155_whole_organism	Whole organism phenotyping	Outbred1155_whole_organism	measures.txt	ArrayExpress	E-MTAB-2332	figshare	http://dx.doi.org/10.6084/m9.figshare.943485_D6
Outbred1156_whole_organism	Whole organism phenotyping	Outbred1156_whole_organism	measures.txt	ArrayExpress	E-MTAB-2332	figshare	http://dx.doi.org/10.6084/m9.figshare.943485_D6
Outbred1157_whole_organism	Whole organism phenotyping	Outbred1157_whole_organism	measures.txt	ArrayExpress	E-MTAB-2332	figshare	http://dx.doi.org/10.6084/m9.figshare.943485_D6
Outbred1158_whole_organism	Whole organism phenotyping	Outbred1158_whole_organism	measures.txt	ArrayExpress	E-MTAB-2332	figshare	http://dx.doi.org/10.6084/m9.figshare.943485_D6
Outbred1159_whole_organism	Whole organism phenotyping	Outbred1159_whole_organism	measures.txt	ArrayExpress	E-MTAB-2332	figshare	http://dx.doi.org/10.6084/m9.figshare.943485_D6
Outbred116_whole_organism	Whole organism phenotyping	Outbred116_whole_organism	measures.txt	ArrayExpress	E-MTAB-2332	figshare	http://dx.doi.org/10.6084/m9.figshare.943485_D6
Outbred1160_whole_organism	Whole organism phenotyping	Outbred1160_whole_organism	measures.txt	ArrayExpress	E-MTAB-2332	figshare	http://dx.doi.org/10.6084/m9.figshare.943485_D6
Outbred1161_whole_organism	Whole organism phenotyping	Outbred1161_whole_organism	measures.txt	ArrayExpress	E-MTAB-2332	figshare	http://dx.doi.org/10.6084/m9.figshare.943485_D6
Outbred1162_whole_organism	Whole organism phenotyping	Outbred1162_whole_organism	measures.txt	ArrayExpress	E-MTAB-2332	figshare	http://dx.doi.org/10.6084/m9.figshare.943485_D6
Outbred1163_whole_organism	Whole organism phenotyping	Outbred1163_whole_organism	measures.txt	ArrayExpress	E-MTAB-2332	figshare	http://dx.doi.org/10.6084/m9.figshare.943485_D6
Outbred1164_whole_organism	Whole organism phenotyping	Outbred1164_whole_organism	measures.txt	ArrayExpress	E-MTAB-2332	figshare	http://dx.doi.org/10.6084/m9.figshare.943485_D6
Outbred1165_whole_organism	Whole organism phenotyping	Outbred1165_whole_organism	measures.txt	ArrayExpress	E-MTAB-2332	figshare	http://dx.doi.org/10.6084/m9.figshare.943485_D6
Outbred1166_whole_organism	Whole organism phenotyping	Outbred1166_whole_organism	measures.txt	ArrayExpress	E-MTAB-2332	figshare	http://dx.doi.org/10.6084/m9.figshare.943485_D6
Outbred1167_whole_organism	Whole organism phenotyping	Outbred1167_whole_organism	measures.txt	ArrayExpress	E-MTAB-2332	figshare	http://dx.doi.org/10.6084/m9.figshare.943485_D6
Outbred1168_whole_organism	Whole organism phenotyping	Outbred1168_whole_organism	measures.txt	ArrayExpress	E-MTAB-2332	figshare	http://dx.doi.org/10.6084/m9.figshare.943485_D6
Outbred1169_whole_organism	Whole organism phenotyping	Outbred1169_whole_organism	measures.txt	ArrayExpress	E-MTAB-2332	figshare	http://dx.doi.org/10.6084/m9.figshare.943485_D6
Outbred117_whole_organism	Whole organism phenotyping	Outbred117_whole_organism	measures.txt	ArrayExpress	E-MTAB-2332	figshare	http://dx.doi.org/10.6084/m9.figshare.943485_D6
Outbred1170_whole_organism	Whole organism phenotyping	Outbred1170_whole_organism	measures.txt	ArrayExpress	E-MTAB-2332	figshare	http://dx.doi.org/10.6084/m9.figshare.943485_D6
Outbred1171_whole_organism	Whole organism phenotyping	Outbred1171_whole_organism	measures.txt	ArrayExpress	E-MTAB-2332	figshare	http://dx.doi.org/10.6084/m9.figshare.943485_D6
Outbred1172_whole_organism	Whole organism phenotyping	Outbred1172_whole_organism	measures.txt	ArrayExpress	E-MTAB-2332	figshare	http://dx.doi.org/10.6084/m9.figshare.943485_D6
Outbred1173_whole_organism	Whole organism phenotyping	Outbred1173_whole_organism	measures.txt	ArrayExpress	E-MTAB-2332	figshare	http://dx.doi.org/10.6084/m9.figshare.943485_D6
Outbred1174_whole_organism	Whole organism phenotyping	Outbred1174_whole_organism	measures.txt	ArrayExpress	E-MTAB-2332	figshare	http://dx.doi.org/10.6084/m9.figshare.943485_D6
Outbred1175_whole_organism	Whole organism phenotyping	Outbred1175_whole_organism	measures.txt	ArrayExpress	E-MTAB-2332	figshare	http://dx.doi.org/10.6084/m9.figshare.943485_D6
Outbred1176_whole_organism	Whole organism phenotyping	Outbred1176_whole_organism	measures.txt	ArrayExpress	E-MTAB-2332	figshare	http://dx.doi.org/10.6084/m9.figshare.943485_D6
Outbred1177_whole_organism	Whole organism phenotyping	Outbred1177_whole_organism	measures.txt	ArrayExpress	E-MTAB-2332	figshare	http://dx.doi.org/10.6084/m9.figshare.943485_D6
Outbred1178_whole_organism	Whole organism phenotyping	Outbred1178_whole_organism	measures.txt	ArrayExpress	E-MTAB-2332	figshare	http://dx.doi.org/10.6084/m9.figshare.943485_D6
Outbred1179_whole_organism	Whole organism phenotyping	Outbred1179_whole_organism	measures.txt	ArrayExpress	E-MTAB-2332	figshare	http://dx.doi.org/10.6084/m9.figshare.943485_D6
Outbred118_whole_organism	Whole organism phenotyping	Outbred118_whole_organism	measures.txt	ArrayExpress	E-MTAB-2332	figshare	http://dx.doi.org/10.6084/m9.figshare.943485_D6
Outbred1180_whole_organism	Whole organism phenotyping	Outbred1180_whole_organism	measures.txt	ArrayExpress	E-MTAB-2332	figshare	http://dx.doi.org/10.6084/m9.figshare.943485_D6
Outbred1181_whole_organism	Whole organism phenotyping	Outbred1181_whole_organism	measures.txt	ArrayExpress	E-MTAB-2332	figshare	http://dx.doi.org/10.6084/m9.figshare.943485_D6
Outbred1182_whole_organism	Whole organism phenotyping	Outbred1182_whole_organism	measures.txt	ArrayExpress	E-MTAB-2332	figshare	http://dx.doi.org/10.6084/m9.figshare.943485_D6
Outbred1183_whole_organism	Whole organism phenotyping	Outbred1183_whole_organism	measures.txt	ArrayExpress	E-MTAB-2332	figshare	http://dx.doi.org/10.6084/m9.figshare.943485_D6
Outbred1184_whole_organism	Whole organism phenotyping	Outbred1184_whole_organism	measures.txt	ArrayExpress	E-MTAB-2332	figshare	http://dx.doi.org/10.6084/m9.figshare.943485_D6
Outbred1185_whole_organism	Whole organism phenotyping	Outbred1185_whole_organism	measures.txt	ArrayExpress	E-MTAB-2332	figshare	http://dx.doi.org/10.6084/m9.figshare.943485_D6
Outbred1186_whole_organism	Whole organism phenotyping	Outbred1186_whole_organism	measures.txt	ArrayExpress	E-MTAB-2332	figshare	http://dx.doi.org/10.6084/m9.figshare.943485_D6
Outbred1187_whole_organism	Whole organism phenotyping	Outbred1187_whole_organism	measures.txt	ArrayExpress	E-MTAB-2332	figshare	http://dx.doi.org/10.6084/m9.figshare.943485_D6
Outbred1188_whole_organism	Whole organism phenotyping	Outbred1188_whole_organism	measures.txt	ArrayExpress	E-MTAB-2332	figshare	http://dx.doi.org/10.6084/m9.figshare.943485_D6
Outbred1189_whole_organism	Whole organism phenotyping	Outbred1189_whole_organism	measures.txt	ArrayExpress	E-MTAB-2332	figshare	http://dx.doi.org/10.6084/m9.figshare.943485_D6
Outbred119_whole_organism	Whole organism phenotyping	Outbred119_whole_organism	measures.txt	ArrayExpress	E-MTAB-2332	figshare	http://dx.doi.org/10.6084/m9.figshare.943485_D6
Outbred1190_whole_organism	Whole organism phenotyping	Outbred1190_whole_organism	measures.txt	ArrayExpress	E-MTAB-2332	figshare	http://dx.doi.org/10.6084/m9.figshare.943485_D6
Outbred1191_whole_organism	Whole organism phenotyping	Outbred1191_whole_organism	measures.txt	ArrayExpress	E-MTAB-2332	figshare	http://dx.doi.org/10.6084/m9.figshare.943485_D6
Outbred1192_whole_organism	Whole organism phenotyping	Outbred1192_whole_organism	measures.txt	ArrayExpress	E-MTAB-2332	figshare	http://dx.doi.org/10.6084/m9.figshare.943485_D6
Outbred1193_whole_organism	Whole organism phenotyping	Outbred1193_whole_organism	measures.txt	ArrayExpress	E-MTAB-2332	figshare	http://dx.doi.org/10.6084/m9.figshare.943485_D6
Outbred1194_whole_organism	Whole organism phenotyping	Outbred1194_whole_organism	measures.txt	ArrayExpress	E-MTAB-2332	figshare	http://dx.doi.org/10.6084/m9.figshare.943485_D6
Outbred1195_whole_organism	Whole organism phenotyping	Outbred1195_whole_organism	measures.txt	ArrayExpress	E-MTAB-2332	figshare	http://dx.doi.org/10.6084/m9.figshare.943485_D6
Outbred1196_whole_organism	Whole organism phenotyping	Outbred1196_whole_organism	measures.txt	ArrayExpress	E-MTAB-2332	figshare	http://dx.doi.org/10.6084/m9.figshare.943485_D6
Outbred1197_whole_organism	Whole organism phenotyping	Outbred1197_whole_organism	measures.txt	ArrayExpress	E-MTAB-2332	figshare	http://dx.doi.org/10.6084/m9.figshare.943485_D6
Outbred1198_whole_organism	Whole organism phenotyping	Outbred1198_whole_organism	measures.txt	ArrayExpress	E-MTAB-2332	figshare	http://dx.doi.org/10.6084/m9.figshare.943485_D6
Outbred1199_whole_organism	Whole organism phenotyping	Outbred1199_whole_organism	measures.txt	ArrayExpress	E-MTAB-2332	figshare	http://dx.doi.org/10.6084/m9.figshare.943485_D6
Outbred12_whole_organism	Whole organism phenotyping	Outbred12_whole_organism	measures.txt	ArrayExpress	E-MTAB-2332	figshare	http://dx.doi.org/10.6084/m9.figshare.943485_D6
Outbred120_whole_organism	Whole organism phenotyping	Outbred120_whole_organism	measures.txt	ArrayExpress	E-MTAB-2332	figshare	http://dx.doi.org/10.6084/m9.figshare.943485_D6
Outbred1200_whole_organism	Whole organism phenotyping	Outbred1200_whole_organism	measures.txt	ArrayExpress	E-MTAB-2332	figshare	http://dx.doi.org/10.6084/m9.figshare.943485_D6
Outbred1201_whole_organism	Whole organism phenotyping	Outbred1201_whole_organism	measures.txt	ArrayExpress	E-MTAB-2332	figshare	http://dx.doi.org/10.6084/m9.figshare.943485_D6
Outbred1202_whole_organism	Whole organism phenotyping	Outbred1202_whole_organism	measures.txt	ArrayExpress	E-MTAB-2332	figshare	http://dx.doi.org/10.6084/m9.figshare.943485_D6
Outbred1203_whole_organism	Whole organism phenotyping	Outbred1203_whole_organism	measures.txt	ArrayExpress	E-MTAB-2332	figshare	http://dx.doi.org/10.6084/m9.figshare.943485_D6
Outbred1204_whole_organism	Whole organism phenotyping	Outbred1204_whole_organism	measures.txt	ArrayExpress	E-MTAB-2332	figshare	http://dx.doi.org/10.6084/m9.figshare.943485_D6
Outbred1205_whole_organism	Whole organism phenotyping	Outbred1205_whole_organism	measures.txt	ArrayExpress	E-MTAB-2332	figshare	http://dx.doi.org/10.6084/m9.figshare.943485_D6
Outbred1206_whole_organism	Whole organism phenotyping	Outbred1206_whole_organism	measures.txt	ArrayExpress	E-MTAB-2332	figshare	http://dx.doi.org/10.6084/m9.figshare.943485_D6
Outbred1207_whole_organism	Whole organism phenotyping	Outbred1207_whole_organism	measures.txt	ArrayExpress	E-MTAB-2332	figshare	http://dx.doi.org/10.6084/m9.figshare.943485_D6
Outbred1208_whole_organism	Whole organism phenotyping	Outbred1208_whole_organism	measures.txt	ArrayExpress	E-MTAB-2332	figshare	http://dx.doi.org/10.6084/m9.figshare.943485_D6
Outbred1209_whole_organism	Whole organism phenotyping	Outbred1209_whole_organism	measures.txt	ArrayExpress	E-MTAB-2332	figshare	http://dx.doi.org/10.6084/m9.figshare.943485_D6
Outbred121_whole_organism	Whole organism phenotyping	Outbred121_whole_organism	measures.txt	ArrayExpress	E-MTAB-2332	figshare	http://dx.doi.org/10.6084/m9.figshare.943485_D6
Outbred1210_whole_organism	Whole organism phenotyping	Outbred1210_whole_organism	measures.txt	ArrayExpress	E-MTAB-2332	figshare	http://dx.doi.org/10.6084/m9.figshare.943485_D6
Outbred1211_whole_organism	Whole organism phenotyping	Outbred1211_whole_organism	measures.txt	ArrayExpress	E-MTAB-2332	figshare	http://dx.doi.org/10.6084/m9.figshare.943485_D6
Outbred1212_whole_organism	Whole organism phenotyping	Outbred1212_whole_organism	measures.txt	ArrayExpress	E-MTAB-2332	figshare	http://dx.doi.org/10.6084/m9.figshare.943485_D6
Outbred1213_whole_organism	Whole organism phenotyping	Outbred1213_whole_organism	measures.txt	ArrayExpress	E-MTAB-2332	figshare	http://dx.doi.org/10.6084/m9.figshare.943485_D6
Outbred1214_whole_organism	Whole organism phenotyping	Outbred1214_whole_organism	measures.txt	ArrayExpress	E-MTAB-2332	figshare	http://dx.doi.org/10.6084/m9.figshare.943485_D6
Outbred1215_whole_organism	Whole organism phenotyping	Outbred1215_whole_organism	measures.txt	ArrayExpress	E-MTAB-2332	figshare	http://dx.doi.org/10.6084/m9.figshare.943485_D6
Outbred1216_whole_organism	Whole organism phenotyping	Outbred1216_whole_organism	measures.txt	ArrayExpress	E-MTAB-2332	figshare	http://dx.doi.org/10.6084/m9.figshare.943485_D6
Outbred1217_whole_organism	Whole organism phenotyping	Outbred1217_whole_organism	measures.txt	ArrayExpress	E-MTAB-2332	figshare	http://dx.doi.org/10.6084/m9.figshare.943485_D6
Outbred1218_whole_organism	Whole organism phenotyping	Outbred1218_whole_organism	measures.txt	ArrayExpress	E-MTAB-2332	figshare	http://dx.doi.org/10.6084/m9.figshare.943485_D6
Outbred1219_whole_organism	Whole organism phenotyping	Outbred1219_whole_organism	measures.txt	ArrayExpress	E-MTAB-2332	figshare	http://dx.doi.org/10.6084/m9.figshare.943485_D6
Outbred122_whole_organism	Whole organism phenotyping	Outbred122_whole_organism	measures.txt	ArrayExpress	E-MTAB-2332	figshare	http://dx.doi.org/10.6084/m9.figshare.943485_D6
Outbred1220_whole_organism	Whole organism phenotyping	Outbred1220_whole_organism	measures.txt	ArrayExpress	E-MTAB-2332	figshare	http://dx.doi.org/10.6084/m9.figshare.943485_D6
Outbred1221_whole_organism	Whole organism phenotyping	Outbred1221_whole_organism	measures.txt	ArrayExpress	E-MTAB-2332	figshare	http://dx.doi.org/10.6084/m9.figshare.943485_D6
Outbred1222_whole_organism	Whole organism phenotyping	Outbred1222_whole_organism	measures.txt	ArrayExpress	E-MTAB-2332	figshare	http://dx.doi.org/10.6084/m9.figshare.943485_D6
Outbred1223_whole_organism	Whole organism phenotyping	Outbred1223_whole_organism	measures.txt	ArrayExpress	E-MTAB-2332	figshare	http://dx.doi.org/10.6084/m9.figshare.943485_D6
Outbred1224_whole_organism	Whole organism phenotyping	Outbred1224_whole_organism	measures.txt	ArrayExpress	E-MTAB-2332	figshare	http://dx.doi.org/10.6084/m9.figshare.943485_D6
Outbred1225_whole_organism	Whole organism phenotyping	Outbred1225_whole_organism	measures.txt	ArrayExpress	E-MTAB-2332	figshare	http://dx.doi.org/10.6084/m9.figshare.943485_D6
Outbred1226_whole_organism	Whole organism phenotyping	Outbred1226_whole_organism	measures.txt	ArrayExpress	E-MTAB-2332	figshare	http://dx.doi.org/10.6084/m9.figshare.943485_D6
Outbred1227_whole_organism	Whole organism phenotyping	Outbred1227_whole_organism	measures.txt	ArrayExpress	E-MTAB-2332	figshare	http://dx.doi.org/10.6084/m9.figshare.943485_D6
Outbred1228_whole_organism	Whole organism phenotyping	Outbred1228_whole_organism	measures.txt	ArrayExpress	E-MTAB-2332	figshare	http://dx.doi.org/10.6084/m9.figshare.943485_D6
Outbred1229_whole_organism	Whole organism phenotyping	Outbred1229_whole_organism	measures.txt	ArrayExpress	E-MTAB-2332	figshare	http://dx.doi.org/10.6084/m9.figshare.943485_D6
Outbred123_whole_organism	Whole organism phenotyping	Outbred123_whole_organism	measures.txt	ArrayExpress	E-MTAB-2332	figshare	http://dx.doi.org/10.6084/m9.figshare.943485_D6
Outbred1230_whole_organism	Whole organism phenotyping	Outbred1230_whole_organism	measures.txt	ArrayExpress	E-MTAB-2332	figshare	http://dx.doi.org/10.6084/m9.figshare.943485_D6
Outbred1231_whole_organism	Whole organism phenotyping	Outbred1231_whole_organism	measures.txt	ArrayExpress	E-MTAB-2332	figshare	http://dx.doi.org/10.6084/m9.figshare.943485_D6
Outbred1232_whole_organism	Whole organism phenotyping	Outbred1232_whole_organism	measures.txt	ArrayExpress	E-MTAB-2332	figshare	http://dx.doi.org/10.6084/m9.figshare.943485_D6
Outbred1233_whole_organism	Whole organism phenotyping	Outbred1233_whole_organism	measures.txt	ArrayExpress	E-MTAB-2332	figshare	http://dx.doi.org/10.6084/m9.figshare.943485_D6
Outbred1234_whole_organism	Whole organism phenotyping	Outbred1234_whole_organism	measures.txt	ArrayExpress	E-MTAB-2332	figshare	http://dx.doi.org/10.6084/m9.figshare.943485_D6
Outbred1235_whole_organism	Whole organism phenotyping	Outbred1235_whole_organism	measures.txt	ArrayExpress	E-MTAB-2332	figshare	http://dx.doi.org/10.6084/m9.figshare.943485_D6
Outbred1236_whole_organism	Whole organism phenotyping	Outbred1236_whole_organism	measures.txt	ArrayExpress	E-MTAB-2332	figshare	http://dx.doi.org/10.6084/m9.figshare.943485_D6
Outbred1237_whole_organism	Whole organism phenotyping	Outbred1237_whole_organism	measures.txt	ArrayExpress	E-MTAB-2332	figshare	http://dx.doi.org/10.6084/m9.figshare.943485_D6
Outbred1238_whole_organism	Whole organism phenotyping	Outbred1238_whole_organism	measures.txt	ArrayExpress	E-MTAB-2332	figshare	http://dx.doi.org/10.6084/m9.figshare.943485_D6
Outbred1239_whole_organism	Whole organism phenotyping	Outbred1239_whole_organism	measures.txt	ArrayExpress	E-MTAB-2332	figshare	http://dx.doi.org/10.6084/m9.figshare.943485_D6
Outbred124_whole_organism	Whole organism phenotyping	Outbred124_whole_organism	measures.txt	ArrayExpress	E-MTAB-2332	figshare	http://dx.doi.org/10.6084/m9.figshare.943485_D6
Outbred1240_whole_organism	Whole organism phenotyping	Outbred1240_whole_organism	measures.txt	ArrayExpress	E-MTAB-2332	figshare	http://dx.doi.org/10.6084/m9.figshare.943485_D6
Outbred1241_whole_organism	Whole organism phenotyping	Outbred1241_whole_organism	measures.txt	ArrayExpress	E-MTAB-2332	figshare	http://dx.doi.org/10.6084/m9.figshare.943485_D6
Outbred1242_whole_organism	Whole organism phenotyping	Outbred1242_whole_organism	measures.txt	ArrayExpress	E-MTAB-2332	figshare	http://dx.doi.org/10.6084/m9.figshare.943485_D6
Outbred1243_whole_organism	Whole organism phenotyping	Outbred1243_whole_organism	measures.txt	ArrayExpress	E-MTAB-2332	figshare	http://dx.doi.org/10.6084/m9.figshare.943485_D6
Outbred1244_whole_organism	Whole organism phenotyping	Outbred1244_whole_organism	measures.txt	ArrayExpress	E-MTAB-2332	figshare	http://dx.doi.org/10.6084/m9.figshare.943485_D6
Outbred1245_whole_organism	Whole organism phenotyping	Outbred1245_whole_organism	measures.txt	ArrayExpress	E-MTAB-2332	figshare	http://dx.doi.org/10.6084/m9.figshare.943485_D6
Outbred1246_whole_organism	Whole organism phenotyping	Outbred1246_whole_organism	measures.txt	ArrayExpress	E-MTAB-2332	figshare	http://dx.doi.org/10.6084/m9.figshare.943485_D6
Outbred1247_whole_organism	Whole organism phenotyping	Outbred1247_whole_organism	measures.txt	ArrayExpress	E-MTAB-2332	figshare	http://dx.doi.org/10.6084/m9.figshare.943485_D6
Outbred1248_whole_organism	Whole organism phenotyping	Outbred1248_whole_organism	measures.txt	ArrayExpress	E-MTAB-2332	figshare	http://dx.doi.org/10.6084/m9.figshare.943485_D6
Outbred1249_whole_organism	Whole organism phenotyping	Outbred1249_whole_organism	measures.txt	ArrayExpress	E-MTAB-2332	figshare	http://dx.doi.org/10.6084/m9.figshare.943485_D6
Outbred125_whole_organism	Whole organism phenotyping	Outbred125_whole_organism	measures.txt	ArrayExpress	E-MTAB-2332	figshare	http://dx.doi.org/10.6084/m9.figshare.943485_D6
Outbred1250_whole_organism	Whole organism phenotyping	Outbred1250_whole_organism	measures.txt	ArrayExpress	E-MTAB-2332	figshare	http://dx.doi.org/10.6084/m9.figshare.943485_D6
Outbred1251_whole_organism	Whole organism phenotyping	Outbred1251_whole_organism	measures.txt	ArrayExpress	E-MTAB-2332	figshare	http://dx.doi.org/10.6084/m9.figshare.943485_D6
Outbred1252_whole_organism	Whole organism phenotyping	Outbred1252_whole_organism	measures.txt	ArrayExpress	E-MTAB-2332	figshare	http://dx.doi.org/10.6084/m9.figshare.943485_D6
Outbred1253_whole_organism	Whole organism phenotyping	Outbred1253_whole_organism	measures.txt	ArrayExpress	E-MTAB-2332	figshare	http://dx.doi.org/10.6084/m9.figshare.943485_D6
Outbred1254_whole_organism	Whole organism phenotyping	Outbred1254_whole_organism	measures.txt	ArrayExpress	E-MTAB-2332	figshare	http://dx.doi.org/10.6084/m9.figshare.943485_D6
Outbred1255_whole_organism	Whole organism phenotyping	Outbred1255_whole_organism	measures.txt	ArrayExpress	E-MTAB-2332	figshare	http://dx.doi.org/10.6084/m9.figshare.943485_D6
Outbred1256_whole_organism	Whole organism phenotyping	Outbred1256_whole_organism	measures.txt	ArrayExpress	E-MTAB-2332	figshare	http://dx.doi.org/10.6084/m9.figshare.943485_D6
Outbred1257_whole_organism	Whole organism phenotyping	Outbred1257_whole_organism	measures.txt	ArrayExpress	E-MTAB-2332	figshare	http://dx.doi.org/10.6084/m9.figshare.943485_D6
Outbred1258_whole_organism	Whole organism phenotyping	Outbred1258_whole_organism	measures.txt	ArrayExpress	E-MTAB-2332	figshare	http://dx.doi.org/10.6084/m9.figshare.943485_D6
Outbred1259_whole_organism	Whole organism phenotyping	Outbred1259_whole_organism	measures.txt	ArrayExpress	E-MTAB-2332	figshare	http://dx.doi.org/10.6084/m9.figshare.943485_D6
Outbred126_whole_organism	Whole organism phenotyping	Outbred126_whole_organism	measures.txt	ArrayExpress	E-MTAB-2332	figshare	http://dx.doi.org/10.6084/m9.figshare.943485_D6
Outbred1260_whole_organism	Whole organism phenotyping	Outbred1260_whole_organism	measures.txt	ArrayExpress	E-MTAB-2332	figshare	http://dx.doi.org/10.6084/m9.figshare.943485_D6
Outbred1261_whole_organism	Whole organism phenotyping	Outbred1261_whole_organism	measures.txt	ArrayExpress	E-MTAB-2332	figshare	http://dx.doi.org/10.6084/m9.figshare.943485_D6
Outbred1262_whole_organism	Whole organism phenotyping	Outbred1262_whole_organism	measures.txt	ArrayExpress	E-MTAB-2332	figshare	http://dx.doi.org/10.6084/m9.figshare.943485_D6
Outbred1263_whole_organism	Whole organism phenotyping	Outbred1263_whole_organism	measures.txt	ArrayExpress	E-MTAB-2332	figshare	http://dx.doi.org/10.6084/m9.figshare.943485_D6
Outbred1264_whole_organism	Whole organism phenotyping	Outbred1264_whole_organism	measures.txt	ArrayExpress	E-MTAB-2332	figshare	http://dx.doi.org/10.6084/m9.figshare.943485_D6
Outbred1265_whole_organism	Whole organism phenotyping	Outbred1265_whole_organism	measures.txt	ArrayExpress	E-MTAB-2332	figshare	http://dx.doi.org/10.6084/m9.figshare.943485_D6
Outbred1266_whole_organism	Whole organism phenotyping	Outbred1266_whole_organism	measures.txt	ArrayExpress	E-MTAB-2332	figshare	http://dx.doi.org/10.6084/m9.figshare.943485_D6
Outbred1267_whole_organism	Whole organism phenotyping	Outbred1267_whole_organism	measures.txt	ArrayExpress	E-MTAB-2332	figshare	http://dx.doi.org/10.6084/m9.figshare.943485_D6
Outbred1268_whole_organism	Whole organism phenotyping	Outbred1268_whole_organism	measures.txt	ArrayExpress	E-MTAB-2332	figshare	http://dx.doi.org/10.6084/m9.figshare.943485_D6
Outbred1269_whole_organism	Whole organism phenotyping	Outbred1269_whole_organism	measures.txt	ArrayExpress	E-MTAB-2332	figshare	http://dx.doi.org/10.6084/m9.figshare.943485_D6
Outbred127_whole_organism	Whole organism phenotyping	Outbred127_whole_organism	measures.txt	ArrayExpress	E-MTAB-2332	figshare	http://dx.doi.org/10.6084/m9.figshare.943485_D6
Outbred1270_whole_organism	Whole organism phenotyping	Outbred1270_whole_organism	measures.txt	ArrayExpress	E-MTAB-2332	figshare	http://dx.doi.org/10.6084/m9.figshare.943485_D6
Outbred1271_whole_organism	Whole organism phenotyping	Outbred1271_whole_organism	measures.txt	ArrayExpress	E-MTAB-2332	figshare	http://dx.doi.org/10.6084/m9.figshare.943485_D6
Outbred1272_whole_organism	Whole organism phenotyping	Outbred1272_whole_organism	measures.txt	ArrayExpress	E-MTAB-2332	figshare	http://dx.doi.org/10.6084/m9.figshare.943485_D6
Outbred1273_whole_organism	Whole organism phenotyping	Outbred1273_whole_organism	measures.txt	ArrayExpress	E-MTAB-2332	figshare	http://dx.doi.org/10.6084/m9.figshare.943485_D6
Outbred1274_whole_organism	Whole organism phenotyping	Outbred1274_whole_organism	measures.txt	ArrayExpress	E-MTAB-2332	figshare	http://dx.doi.org/10.6084/m9.figshare.943485_D6
Outbred1275_whole_organism	Whole organism phenotyping	Outbred1275_whole_organism	measures.txt	ArrayExpress	E-MTAB-2332	figshare	http://dx.doi.org/10.6084/m9.figshare.943485_D6
Outbred1276_whole_organism	Whole organism phenotyping	Outbred1276_whole_organism	measures.txt	ArrayExpress	E-MTAB-2332	figshare	http://dx.doi.org/10.6084/m9.figshare.943485_D6
Outbred1277_whole_organism	Whole organism phenotyping	Outbred1277_whole_organism	measures.txt	ArrayExpress	E-MTAB-2332	figshare	http://dx.doi.org/10.6084/m9.figshare.943485_D6
Outbred1278_whole_organism	Whole organism phenotyping	Outbred1278_whole_organism	measures.txt	ArrayExpress	E-MTAB-2332	figshare	http://dx.doi.org/10.6084/m9.figshare.943485_D6
Outbred1279_whole_organism	Whole organism phenotyping	Outbred1279_whole_organism	measures.txt	ArrayExpress	E-MTAB-2332	figshare	http://dx.doi.org/10.6084/m9.figshare.943485_D6
Outbred128_whole_organism	Whole organism phenotyping	Outbred128_whole_organism	measures.txt	ArrayExpress	E-MTAB-2332	figshare	http://dx.doi.org/10.6084/m9.figshare.943485_D6
Outbred1280_whole_organism	Whole organism phenotyping	Outbred1280_whole_organism	measures.txt	ArrayExpress	E-MTAB-2332	figshare	http://dx.doi.org/10.6084/m9.figshare.943485_D6
Outbred1281_whole_organism	Whole organism phenotyping	Outbred1281_whole_organism	measures.txt	ArrayExpress	E-MTAB-2332	figshare	http://dx.doi.org/10.6084/m9.figshare.943485_D6
Outbred1282_whole_organism	Whole organism phenotyping	Outbred1282_whole_organism	measures.txt	ArrayExpress	E-MTAB-2332	figshare	http://dx.doi.org/10.6084/m9.figshare.943485_D6
Outbred1283_whole_organism	Whole organism phenotyping	Outbred1283_whole_organism	measures.txt	ArrayExpress	E-MTAB-2332	figshare	http://dx.doi.org/10.6084/m9.figshare.943485_D6
Outbred1284_whole_organism	Whole organism phenotyping	Outbred1284_whole_organism	measures.txt	ArrayExpress	E-MTAB-2332	figshare	http://dx.doi.org/10.6084/m9.figshare.943485_D6
Outbred1285_whole_organism	Whole organism phenotyping	Outbred1285_whole_organism	measures.txt	ArrayExpress	E-MTAB-2332	figshare	http://dx.doi.org/10.6084/m9.figshare.943485_D6
Outbred1286_whole_organism	Whole organism phenotyping	Outbred1286_whole_organism	measures.txt	ArrayExpress	E-MTAB-2332	figshare	http://dx.doi.org/10.6084/m9.figshare.943485_D6
Outbred1287_whole_organism	Whole organism phenotyping	Outbred1287_whole_organism	measures.txt	ArrayExpress	E-MTAB-2332	figshare	http://dx.doi.org/10.6084/m9.figshare.943485_D6
Outbred1288_whole_organism	Whole organism phenotyping	Outbred1288_whole_organism	measures.txt	ArrayExpress	E-MTAB-2332	figshare	http://dx.doi.org/10.6084/m9.figshare.943485_D6
Outbred1289_whole_organism	Whole organism phenotyping	Outbred1289_whole_organism	measures.txt	ArrayExpress	E-MTAB-2332	figshare	http://dx.doi.org/10.6084/m9.figshare.943485_D6
Outbred129_whole_organism	Whole organism phenotyping	Outbred129_whole_organism	measures.txt	ArrayExpress	E-MTAB-2332	figshare	http://dx.doi.org/10.6084/m9.figshare.943485_D6
Outbred1290_whole_organism	Whole organism phenotyping	Outbred1290_whole_organism	measures.txt	ArrayExpress	E-MTAB-2332	figshare	http://dx.doi.org/10.6084/m9.figshare.943485_D6
Outbred1291_whole_organism	Whole organism phenotyping	Outbred1291_whole_organism	measures.txt	ArrayExpress	E-MTAB-2332	figshare	http://dx.doi.org/10.6084/m9.figshare.943485_D6
Outbred1292_whole_organism	Whole organism phenotyping	Outbred1292_whole_organism	measures.txt	ArrayExpress	E-MTAB-2332	figshare	http://dx.doi.org/10.6084/m9.figshare.943485_D6
Outbred1293_whole_organism	Whole organism phenotyping	Outbred1293_whole_organism	measures.txt	ArrayExpress	E-MTAB-2332	figshare	http://dx.doi.org/10.6084/m9.figshare.943485_D6
Outbred1294_whole_organism	Whole organism phenotyping	Outbred1294_whole_organism	measures.txt	ArrayExpress	E-MTAB-2332	figshare	http://dx.doi.org/10.6084/m9.figshare.943485_D6
Outbred1295_whole_organism	Whole organism phenotyping	Outbred1295_whole_organism	measures.txt	ArrayExpress	E-MTAB-2332	figshare	http://dx.doi.org/10.6084/m9.figshare.943485_D6
Outbred1296_whole_organism	Whole organism phenotyping	Outbred1296_whole_organism	measures.txt	ArrayExpress	E-MTAB-2332	figshare	http://dx.doi.org/10.6084/m9.figshare.943485_D6
Outbred1297_whole_organism	Whole organism phenotyping	Outbred1297_whole_organism	measures.txt	ArrayExpress	E-MTAB-2332	figshare	http://dx.doi.org/10.6084/m9.figshare.943485_D6
Outbred1298_whole_organism	Whole organism phenotyping	Outbred1298_whole_organism	measures.txt	ArrayExpress	E-MTAB-2332	figshare	http://dx.doi.org/10.6084/m9.figshare.943485_D6
Outbred1299_whole_organism	Whole organism phenotyping	Outbred1299_whole_organism	measures.txt	ArrayExpress	E-MTAB-2332	figshare	http://dx.doi.org/10.6084/m9.figshare.943485_D6
Outbred13_whole_organism	Whole organism phenotyping	Outbred13_whole_organism	measures.txt	ArrayExpress	E-MTAB-2332	figshare	http://dx.doi.org/10.6084/m9.figshare.943485_D6
Outbred130_whole_organism	Whole organism phenotyping	Outbred130_whole_organism	measures.txt	ArrayExpress	E-MTAB-2332	figshare	http://dx.doi.org/10.6084/m9.figshare.943485_D6
Outbred1300_whole_organism	Whole organism phenotyping	Outbred1300_whole_organism	measures.txt	ArrayExpress	E-MTAB-2332	figshare	http://dx.doi.org/10.6084/m9.figshare.943485_D6
Outbred1301_whole_organism	Whole organism phenotyping	Outbred1301_whole_organism	measures.txt	ArrayExpress	E-MTAB-2332	figshare	http://dx.doi.org/10.6084/m9.figshare.943485_D6
Outbred1302_whole_organism	Whole organism phenotyping	Outbred1302_whole_organism	measures.txt	ArrayExpress	E-MTAB-2332	figshare	http://dx.doi.org/10.6084/m9.figshare.943485_D6
Outbred1303_whole_organism	Whole organism phenotyping	Outbred1303_whole_organism	measures.txt	ArrayExpress	E-MTAB-2332	figshare	http://dx.doi.org/10.6084/m9.figshare.943485_D6
Outbred1304_whole_organism	Whole organism phenotyping	Outbred1304_whole_organism	measures.txt	ArrayExpress	E-MTAB-2332	figshare	http://dx.doi.org/10.6084/m9.figshare.943485_D6
Outbred1305_whole_organism	Whole organism phenotyping	Outbred1305_whole_organism	measures.txt	ArrayExpress	E-MTAB-2332	figshare	http://dx.doi.org/10.6084/m9.figshare.943485_D6
Outbred1306_whole_organism	Whole organism phenotyping	Outbred1306_whole_organism	measures.txt	ArrayExpress	E-MTAB-2332	figshare	http://dx.doi.org/10.6084/m9.figshare.943485_D6
Outbred1307_whole_organism	Whole organism phenotyping	Outbred1307_whole_organism	measures.txt	ArrayExpress	E-MTAB-2332	figshare	http://dx.doi.org/10.6084/m9.figshare.943485_D6
Outbred1308_whole_organism	Whole organism phenotyping	Outbred1308_whole_organism	measures.txt	ArrayExpress	E-MTAB-2332	figshare	http://dx.doi.org/10.6084/m9.figshare.943485_D6
Outbred1309_whole_organism	Whole organism phenotyping	Outbred1309_whole_organism	measures.txt	ArrayExpress	E-MTAB-2332	figshare	http://dx.doi.org/10.6084/m9.figshare.943485_D6
Outbred131_whole_organism	Whole organism phenotyping	Outbred131_whole_organism	measures.txt	ArrayExpress	E-MTAB-2332	figshare	http://dx.doi.org/10.6084/m9.figshare.943485_D6
Outbred1310_whole_organism	Whole organism phenotyping	Outbred1310_whole_organism	measures.txt	ArrayExpress	E-MTAB-2332	figshare	http://dx.doi.org/10.6084/m9.figshare.943485_D6
Outbred1311_whole_organism	Whole organism phenotyping	Outbred1311_whole_organism	measures.txt	ArrayExpress	E-MTAB-2332	figshare	http://dx.doi.org/10.6084/m9.figshare.943485_D6
Outbred1312_whole_organism	Whole organism phenotyping	Outbred1312_whole_organism	measures.txt	ArrayExpress	E-MTAB-2332	figshare	http://dx.doi.org/10.6084/m9.figshare.943485_D6
Outbred1313_whole_organism	Whole organism phenotyping	Outbred1313_whole_organism	measures.txt	ArrayExpress	E-MTAB-2332	figshare	http://dx.doi.org/10.6084/m9.figshare.943485_D6
Outbred1314_whole_organism	Whole organism phenotyping	Outbred1314_whole_organism	measures.txt	ArrayExpress	E-MTAB-2332	figshare	http://dx.doi.org/10.6084/m9.figshare.943485_D6
Outbred1315_whole_organism	Whole organism phenotyping	Outbred1315_whole_organism	measures.txt	ArrayExpress	E-MTAB-2332	figshare	http://dx.doi.org/10.6084/m9.figshare.943485_D6
Outbred1316_whole_organism	Whole organism phenotyping	Outbred1316_whole_organism	measures.txt	ArrayExpress	E-MTAB-2332	figshare	http://dx.doi.org/10.6084/m9.figshare.943485_D6
Outbred1317_whole_organism	Whole organism phenotyping	Outbred1317_whole_organism	measures.txt	ArrayExpress	E-MTAB-2332	figshare	http://dx.doi.org/10.6084/m9.figshare.943485_D6
Outbred1318_whole_organism	Whole organism phenotyping	Outbred1318_whole_organism	measures.txt	ArrayExpress	E-MTAB-2332	figshare	http://dx.doi.org/10.6084/m9.figshare.943485_D6
Outbred1319_whole_organism	Whole organism phenotyping	Outbred1319_whole_organism	measures.txt	ArrayExpress	E-MTAB-2332	figshare	http://dx.doi.org/10.6084/m9.figshare.943485_D6
Outbred132_whole_organism	Whole organism phenotyping	Outbred132_whole_organism	measures.txt	ArrayExpress	E-MTAB-2332	figshare	http://dx.doi.org/10.6084/m9.figshare.943485_D6
Outbred1320_whole_organism	Whole organism phenotyping	Outbred1320_whole_organism	measures.txt	ArrayExpress	E-MTAB-2332	figshare	http://dx.doi.org/10.6084/m9.figshare.943485_D6
Outbred1321_whole_organism	Whole organism phenotyping	Outbred1321_whole_organism	measures.txt	ArrayExpress	E-MTAB-2332	figshare	http://dx.doi.org/10.6084/m9.figshare.943485_D6
Outbred1322_whole_organism	Whole organism phenotyping	Outbred1322_whole_organism	measures.txt	ArrayExpress	E-MTAB-2332	figshare	http://dx.doi.org/10.6084/m9.figshare.943485_D6
Outbred1323_whole_organism	Whole organism phenotyping	Outbred1323_whole_organism	measures.txt	ArrayExpress	E-MTAB-2332	figshare	http://dx.doi.org/10.6084/m9.figshare.943485_D6
Outbred1324_whole_organism	Whole organism phenotyping	Outbred1324_whole_organism	measures.txt	ArrayExpress	E-MTAB-2332	figshare	http://dx.doi.org/10.6084/m9.figshare.943485_D6
Outbred1325_whole_organism	Whole organism phenotyping	Outbred1325_whole_organism	measures.txt	ArrayExpress	E-MTAB-2332	figshare	http://dx.doi.org/10.6084/m9.figshare.943485_D6
Outbred1326_whole_organism	Whole organism phenotyping	Outbred1326_whole_organism	measures.txt	ArrayExpress	E-MTAB-2332	figshare	http://dx.doi.org/10.6084/m9.figshare.943485_D6
Outbred1327_whole_organism	Whole organism phenotyping	Outbred1327_whole_organism	measures.txt	ArrayExpress	E-MTAB-2332	figshare	http://dx.doi.org/10.6084/m9.figshare.943485_D6
Outbred1328_whole_organism	Whole organism phenotyping	Outbred1328_whole_organism	measures.txt	ArrayExpress	E-MTAB-2332	figshare	http://dx.doi.org/10.6084/m9.figshare.943485_D6
Outbred1329_whole_organism	Whole organism phenotyping	Outbred1329_whole_organism	measures.txt	ArrayExpress	E-MTAB-2332	figshare	http://dx.doi.org/10.6084/m9.figshare.943485_D6
Outbred133_whole_organism	Whole organism phenotyping	Outbred133_whole_organism	measures.txt	ArrayExpress	E-MTAB-2332	figshare	http://dx.doi.org/10.6084/m9.figshare.943485_D6
Outbred1330_whole_organism	Whole organism phenotyping	Outbred1330_whole_organism	measures.txt	ArrayExpress	E-MTAB-2332	figshare	http://dx.doi.org/10.6084/m9.figshare.943485_D6
Outbred1331_whole_organism	Whole organism phenotyping	Outbred1331_whole_organism	measures.txt	ArrayExpress	E-MTAB-2332	figshare	http://dx.doi.org/10.6084/m9.figshare.943485_D6
Outbred1332_whole_organism	Whole organism phenotyping	Outbred1332_whole_organism	measures.txt	ArrayExpress	E-MTAB-2332	figshare	http://dx.doi.org/10.6084/m9.figshare.943485_D6
Outbred1333_whole_organism	Whole organism phenotyping	Outbred1333_whole_organism	measures.txt	ArrayExpress	E-MTAB-2332	figshare	http://dx.doi.org/10.6084/m9.figshare.943485_D6
Outbred1334_whole_organism	Whole organism phenotyping	Outbred1334_whole_organism	measures.txt	ArrayExpress	E-MTAB-2332	figshare	http://dx.doi.org/10.6084/m9.figshare.943485_D6
Outbred1335_whole_organism	Whole organism phenotyping	Outbred1335_whole_organism	measures.txt	ArrayExpress	E-MTAB-2332	figshare	http://dx.doi.org/10.6084/m9.figshare.943485_D6
Outbred1336_whole_organism	Whole organism phenotyping	Outbred1336_whole_organism	measures.txt	ArrayExpress	E-MTAB-2332	figshare	http://dx.doi.org/10.6084/m9.figshare.943485_D6
Outbred1337_whole_organism	Whole organism phenotyping	Outbred1337_whole_organism	measures.txt	ArrayExpress	E-MTAB-2332	figshare	http://dx.doi.org/10.6084/m9.figshare.943485_D6
Outbred1338_whole_organism	Whole organism phenotyping	Outbred1338_whole_organism	measures.txt	ArrayExpress	E-MTAB-2332	figshare	http://dx.doi.org/10.6084/m9.figshare.943485_D6
Outbred1339_whole_organism	Whole organism phenotyping	Outbred1339_whole_organism	measures.txt	ArrayExpress	E-MTAB-2332	figshare	http://dx.doi.org/10.6084/m9.figshare.943485_D6
Outbred134_whole_organism	Whole organism phenotyping	Outbred134_whole_organism	measures.txt	ArrayExpress	E-MTAB-2332	figshare	http://dx.doi.org/10.6084/m9.figshare.943485_D6
Outbred1340_whole_organism	Whole organism phenotyping	Outbred1340_whole_organism	measures.txt	ArrayExpress	E-MTAB-2332	figshare	http://dx.doi.org/10.6084/m9.figshare.943485_D6
Outbred1341_whole_organism	Whole organism phenotyping	Outbred1341_whole_organism	measures.txt	ArrayExpress	E-MTAB-2332	figshare	http://dx.doi.org/10.6084/m9.figshare.943485_D6
Outbred1342_whole_organism	Whole organism phenotyping	Outbred1342_whole_organism	measures.txt	ArrayExpress	E-MTAB-2332	figshare	http://dx.doi.org/10.6084/m9.figshare.943485_D6
Outbred1343_whole_organism	Whole organism phenotyping	Outbred1343_whole_organism	measures.txt	ArrayExpress	E-MTAB-2332	figshare	http://dx.doi.org/10.6084/m9.figshare.943485_D6
Outbred1344_whole_organism	Whole organism phenotyping	Outbred1344_whole_organism	measures.txt	ArrayExpress	E-MTAB-2332	figshare	http://dx.doi.org/10.6084/m9.figshare.943485_D6
Outbred1345_whole_organism	Whole organism phenotyping	Outbred1345_whole_organism	measures.txt	ArrayExpress	E-MTAB-2332	figshare	http://dx.doi.org/10.6084/m9.figshare.943485_D6
Outbred1346_whole_organism	Whole organism phenotyping	Outbred1346_whole_organism	measures.txt	ArrayExpress	E-MTAB-2332	figshare	http://dx.doi.org/10.6084/m9.figshare.943485_D6
Outbred1347_whole_organism	Whole organism phenotyping	Outbred1347_whole_organism	measures.txt	ArrayExpress	E-MTAB-2332	figshare	http://dx.doi.org/10.6084/m9.figshare.943485_D6
Outbred1348_whole_organism	Whole organism phenotyping	Outbred1348_whole_organism	measures.txt	ArrayExpress	E-MTAB-2332	figshare	http://dx.doi.org/10.6084/m9.figshare.943485_D6
Outbred1349_whole_organism	Whole organism phenotyping	Outbred1349_whole_organism	measures.txt	ArrayExpress	E-MTAB-2332	figshare	http://dx.doi.org/10.6084/m9.figshare.943485_D6
Outbred135_whole_organism	Whole organism phenotyping	Outbred135_whole_organism	measures.txt	ArrayExpress	E-MTAB-2332	figshare	http://dx.doi.org/10.6084/m9.figshare.943485_D6
Outbred1350_whole_organism	Whole organism phenotyping	Outbred1350_whole_organism	measures.txt	ArrayExpress	E-MTAB-2332	figshare	http://dx.doi.org/10.6084/m9.figshare.943485_D6
Outbred1351_whole_organism	Whole organism phenotyping	Outbred1351_whole_organism	measures.txt	ArrayExpress	E-MTAB-2332	figshare	http://dx.doi.org/10.6084/m9.figshare.943485_D6
Outbred1352_whole_organism	Whole organism phenotyping	Outbred1352_whole_organism	measures.txt	ArrayExpress	E-MTAB-2332	figshare	http://dx.doi.org/10.6084/m9.figshare.943485_D6
Outbred1353_whole_organism	Whole organism phenotyping	Outbred1353_whole_organism	measures.txt	ArrayExpress	E-MTAB-2332	figshare	http://dx.doi.org/10.6084/m9.figshare.943485_D6
Outbred1354_whole_organism	Whole organism phenotyping	Outbred1354_whole_organism	measures.txt	ArrayExpress	E-MTAB-2332	figshare	http://dx.doi.org/10.6084/m9.figshare.943485_D6
Outbred1355_whole_organism	Whole organism phenotyping	Outbred1355_whole_organism	measures.txt	ArrayExpress	E-MTAB-2332	figshare	http://dx.doi.org/10.6084/m9.figshare.943485_D6
Outbred1356_whole_organism	Whole organism phenotyping	Outbred1356_whole_organism	measures.txt	ArrayExpress	E-MTAB-2332	figshare	http://dx.doi.org/10.6084/m9.figshare.943485_D6
Outbred1357_whole_organism	Whole organism phenotyping	Outbred1357_whole_organism	measures.txt	ArrayExpress	E-MTAB-2332	figshare	http://dx.doi.org/10.6084/m9.figshare.943485_D6
Outbred1358_whole_organism	Whole organism phenotyping	Outbred1358_whole_organism	measures.txt	ArrayExpress	E-MTAB-2332	figshare	http://dx.doi.org/10.6084/m9.figshare.943485_D6
Outbred1359_whole_organism	Whole organism phenotyping	Outbred1359_whole_organism	measures.txt	ArrayExpress	E-MTAB-2332	figshare	http://dx.doi.org/10.6084/m9.figshare.943485_D6
Outbred136_whole_organism	Whole organism phenotyping	Outbred136_whole_organism	measures.txt	ArrayExpress	E-MTAB-2332	figshare	http://dx.doi.org/10.6084/m9.figshare.943485_D6
Outbred1360_whole_organism	Whole organism phenotyping	Outbred1360_whole_organism	measures.txt	ArrayExpress	E-MTAB-2332	figshare	http://dx.doi.org/10.6084/m9.figshare.943485_D6
Outbred1361_whole_organism	Whole organism phenotyping	Outbred1361_whole_organism	measures.txt	ArrayExpress	E-MTAB-2332	figshare	http://dx.doi.org/10.6084/m9.figshare.943485_D6
Outbred1362_whole_organism	Whole organism phenotyping	Outbred1362_whole_organism	measures.txt	ArrayExpress	E-MTAB-2332	figshare	http://dx.doi.org/10.6084/m9.figshare.943485_D6
Outbred1363_whole_organism	Whole organism phenotyping	Outbred1363_whole_organism	measures.txt	ArrayExpress	E-MTAB-2332	figshare	http://dx.doi.org/10.6084/m9.figshare.943485_D6
Outbred1364_whole_organism	Whole organism phenotyping	Outbred1364_whole_organism	measures.txt	ArrayExpress	E-MTAB-2332	figshare	http://dx.doi.org/10.6084/m9.figshare.943485_D6
Outbred1365_whole_organism	Whole organism phenotyping	Outbred1365_whole_organism	measures.txt	ArrayExpress	E-MTAB-2332	figshare	http://dx.doi.org/10.6084/m9.figshare.943485_D6
Outbred1366_whole_organism	Whole organism phenotyping	Outbred1366_whole_organism	measures.txt	ArrayExpress	E-MTAB-2332	figshare	http://dx.doi.org/10.6084/m9.figshare.943485_D6
Outbred1367_whole_organism	Whole organism phenotyping	Outbred1367_whole_organism	measures.txt	ArrayExpress	E-MTAB-2332	figshare	http://dx.doi.org/10.6084/m9.figshare.943485_D6
Outbred1368_whole_organism	Whole organism phenotyping	Outbred1368_whole_organism	measures.txt	ArrayExpress	E-MTAB-2332	figshare	http://dx.doi.org/10.6084/m9.figshare.943485_D6
Outbred1369_whole_organism	Whole organism phenotyping	Outbred1369_whole_organism	measures.txt	ArrayExpress	E-MTAB-2332	figshare	http://dx.doi.org/10.6084/m9.figshare.943485_D6
Outbred137_whole_organism	Whole organism phenotyping	Outbred137_whole_organism	measures.txt	ArrayExpress	E-MTAB-2332	figshare	http://dx.doi.org/10.6084/m9.figshare.943485_D6
Outbred1370_whole_organism	Whole organism phenotyping	Outbred1370_whole_organism	measures.txt	ArrayExpress	E-MTAB-2332	figshare	http://dx.doi.org/10.6084/m9.figshare.943485_D6
Outbred1371_whole_organism	Whole organism phenotyping	Outbred1371_whole_organism	measures.txt	ArrayExpress	E-MTAB-2332	figshare	http://dx.doi.org/10.6084/m9.figshare.943485_D6
Outbred1372_whole_organism	Whole organism phenotyping	Outbred1372_whole_organism	measures.txt	ArrayExpress	E-MTAB-2332	figshare	http://dx.doi.org/10.6084/m9.figshare.943485_D6
Outbred1373_whole_organism	Whole organism phenotyping	Outbred1373_whole_organism	measures.txt	ArrayExpress	E-MTAB-2332	figshare	http://dx.doi.org/10.6084/m9.figshare.943485_D6
Outbred1374_whole_organism	Whole organism phenotyping	Outbred1374_whole_organism	measures.txt	ArrayExpress	E-MTAB-2332	figshare	http://dx.doi.org/10.6084/m9.figshare.943485_D6
Outbred1375_whole_organism	Whole organism phenotyping	Outbred1375_whole_organism	measures.txt	ArrayExpress	E-MTAB-2332	figshare	http://dx.doi.org/10.6084/m9.figshare.943485_D6
Outbred1376_whole_organism	Whole organism phenotyping	Outbred1376_whole_organism	measures.txt	ArrayExpress	E-MTAB-2332	figshare	http://dx.doi.org/10.6084/m9.figshare.943485_D6
Outbred1377_whole_organism	Whole organism phenotyping	Outbred1377_whole_organism	measures.txt	ArrayExpress	E-MTAB-2332	figshare	http://dx.doi.org/10.6084/m9.figshare.943485_D6
Outbred1378_whole_organism	Whole organism phenotyping	Outbred1378_whole_organism	measures.txt	ArrayExpress	E-MTAB-2332	figshare	http://dx.doi.org/10.6084/m9.figshare.943485_D6
Outbred1379_whole_organism	Whole organism phenotyping	Outbred1379_whole_organism	measures.txt	ArrayExpress	E-MTAB-2332	figshare	http://dx.doi.org/10.6084/m9.figshare.943485_D6
Outbred138_whole_organism	Whole organism phenotyping	Outbred138_whole_organism	measures.txt	ArrayExpress	E-MTAB-2332	figshare	http://dx.doi.org/10.6084/m9.figshare.943485_D6
Outbred1380_whole_organism	Whole organism phenotyping	Outbred1380_whole_organism	measures.txt	ArrayExpress	E-MTAB-2332	figshare	http://dx.doi.org/10.6084/m9.figshare.943485_D6
Outbred1381_whole_organism	Whole organism phenotyping	Outbred1381_whole_organism	measures.txt	ArrayExpress	E-MTAB-2332	figshare	http://dx.doi.org/10.6084/m9.figshare.943485_D6
Outbred1382_whole_organism	Whole organism phenotyping	Outbred1382_whole_organism	measures.txt	ArrayExpress	E-MTAB-2332	figshare	http://dx.doi.org/10.6084/m9.figshare.943485_D6
Outbred1383_whole_organism	Whole organism phenotyping	Outbred1383_whole_organism	measures.txt	ArrayExpress	E-MTAB-2332	figshare	http://dx.doi.org/10.6084/m9.figshare.943485_D6
Outbred1384_whole_organism	Whole organism phenotyping	Outbred1384_whole_organism	measures.txt	ArrayExpress	E-MTAB-2332	figshare	http://dx.doi.org/10.6084/m9.figshare.943485_D6
Outbred1385_whole_organism	Whole organism phenotyping	Outbred1385_whole_organism	measures.txt	ArrayExpress	E-MTAB-2332	figshare	http://dx.doi.org/10.6084/m9.figshare.943485_D6
Outbred1386_whole_organism	Whole organism phenotyping	Outbred1386_whole_organism	measures.txt	ArrayExpress	E-MTAB-2332	figshare	http://dx.doi.org/10.6084/m9.figshare.943485_D6
Outbred1387_whole_organism	Whole organism phenotyping	Outbred1387_whole_organism	measures.txt	ArrayExpress	E-MTAB-2332	figshare	http://dx.doi.org/10.6084/m9.figshare.943485_D6
Outbred1388_whole_organism	Whole organism phenotyping	Outbred1388_whole_organism	measures.txt	ArrayExpress	E-MTAB-2332	figshare	http://dx.doi.org/10.6084/m9.figshare.943485_D6
Outbred1389_whole_organism	Whole organism phenotyping	Outbred1389_whole_organism	measures.txt	ArrayExpress	E-MTAB-2332	figshare	http://dx.doi.org/10.6084/m9.figshare.943485_D6
Outbred139_whole_organism	Whole organism phenotyping	Outbred139_whole_organism	measures.txt	ArrayExpress	E-MTAB-2332	figshare	http://dx.doi.org/10.6084/m9.figshare.943485_D6
Outbred1390_whole_organism	Whole organism phenotyping	Outbred1390_whole_organism	measures.txt	ArrayExpress	E-MTAB-2332	figshare	http://dx.doi.org/10.6084/m9.figshare.943485_D6
Outbred1391_whole_organism	Whole organism phenotyping	Outbred1391_whole_organism	measures.txt	ArrayExpress	E-MTAB-2332	figshare	http://dx.doi.org/10.6084/m9.figshare.943485_D6
Outbred1392_whole_organism	Whole organism phenotyping	Outbred1392_whole_organism	measures.txt	ArrayExpress	E-MTAB-2332	figshare	http://dx.doi.org/10.6084/m9.figshare.943485_D6
Outbred1393_whole_organism	Whole organism phenotyping	Outbred1393_whole_organism	measures.txt	ArrayExpress	E-MTAB-2332	figshare	http://dx.doi.org/10.6084/m9.figshare.943485_D6
Outbred1394_whole_organism	Whole organism phenotyping	Outbred1394_whole_organism	measures.txt	ArrayExpress	E-MTAB-2332	figshare	http://dx.doi.org/10.6084/m9.figshare.943485_D6
Outbred1395_whole_organism	Whole organism phenotyping	Outbred1395_whole_organism	measures.txt	ArrayExpress	E-MTAB-2332	figshare	http://dx.doi.org/10.6084/m9.figshare.943485_D6
Outbred1396_whole_organism	Whole organism phenotyping	Outbred1396_whole_organism	measures.txt	ArrayExpress	E-MTAB-2332	figshare	http://dx.doi.org/10.6084/m9.figshare.943485_D6
Outbred1397_whole_organism	Whole organism phenotyping	Outbred1397_whole_organism	measures.txt	ArrayExpress	E-MTAB-2332	figshare	http://dx.doi.org/10.6084/m9.figshare.943485_D6
Outbred1398_whole_organism	Whole organism phenotyping	Outbred1398_whole_organism	measures.txt	ArrayExpress	E-MTAB-2332	figshare	http://dx.doi.org/10.6084/m9.figshare.943485_D6
Outbred1399_whole_organism	Whole organism phenotyping	Outbred1399_whole_organism	measures.txt	ArrayExpress	E-MTAB-2332	figshare	http://dx.doi.org/10.6084/m9.figshare.943485_D6
Outbred14_whole_organism	Whole organism phenotyping	Outbred14_whole_organism	measures.txt	ArrayExpress	E-MTAB-2332	figshare	http://dx.doi.org/10.6084/m9.figshare.943485_D6
Outbred140_whole_organism	Whole organism phenotyping	Outbred140_whole_organism	measures.txt	ArrayExpress	E-MTAB-2332	figshare	http://dx.doi.org/10.6084/m9.figshare.943485_D6
Outbred1400_whole_organism	Whole organism phenotyping	Outbred1400_whole_organism	measures.txt	ArrayExpress	E-MTAB-2332	figshare	http://dx.doi.org/10.6084/m9.figshare.943485_D6
Outbred1401_whole_organism	Whole organism phenotyping	Outbred1401_whole_organism	measures.txt	ArrayExpress	E-MTAB-2332	figshare	http://dx.doi.org/10.6084/m9.figshare.943485_D6
Outbred1402_whole_organism	Whole organism phenotyping	Outbred1402_whole_organism	measures.txt	ArrayExpress	E-MTAB-2332	figshare	http://dx.doi.org/10.6084/m9.figshare.943485_D6
Outbred1403_whole_organism	Whole organism phenotyping	Outbred1403_whole_organism	measures.txt	ArrayExpress	E-MTAB-2332	figshare	http://dx.doi.org/10.6084/m9.figshare.943485_D6
Outbred1404_whole_organism	Whole organism phenotyping	Outbred1404_whole_organism	measures.txt	ArrayExpress	E-MTAB-2332	figshare	http://dx.doi.org/10.6084/m9.figshare.943485_D6
Outbred1405_whole_organism	Whole organism phenotyping	Outbred1405_whole_organism	measures.txt	ArrayExpress	E-MTAB-2332	figshare	http://dx.doi.org/10.6084/m9.figshare.943485_D6
Outbred1406_whole_organism	Whole organism phenotyping	Outbred1406_whole_organism	measures.txt	ArrayExpress	E-MTAB-2332	figshare	http://dx.doi.org/10.6084/m9.figshare.943485_D6
Outbred1407_whole_organism	Whole organism phenotyping	Outbred1407_whole_organism	measures.txt	ArrayExpress	E-MTAB-2332	figshare	http://dx.doi.org/10.6084/m9.figshare.943485_D6
Outbred1408_whole_organism	Whole organism phenotyping	Outbred1408_whole_organism	measures.txt	ArrayExpress	E-MTAB-2332	figshare	http://dx.doi.org/10.6084/m9.figshare.943485_D6
Outbred1409_whole_organism	Whole organism phenotyping	Outbred1409_whole_organism	measures.txt	ArrayExpress	E-MTAB-2332	figshare	http://dx.doi.org/10.6084/m9.figshare.943485_D6
Outbred141_whole_organism	Whole organism phenotyping	Outbred141_whole_organism	measures.txt	ArrayExpress	E-MTAB-2332	figshare	http://dx.doi.org/10.6084/m9.figshare.943485_D6
Outbred1410_whole_organism	Whole organism phenotyping	Outbred1410_whole_organism	measures.txt	ArrayExpress	E-MTAB-2332	figshare	http://dx.doi.org/10.6084/m9.figshare.943485_D6
Outbred1411_whole_organism	Whole organism phenotyping	Outbred1411_whole_organism	measures.txt	ArrayExpress	E-MTAB-2332	figshare	http://dx.doi.org/10.6084/m9.figshare.943485_D6
Outbred1412_whole_organism	Whole organism phenotyping	Outbred1412_whole_organism	measures.txt	ArrayExpress	E-MTAB-2332	figshare	http://dx.doi.org/10.6084/m9.figshare.943485_D6
Outbred1413_whole_organism	Whole organism phenotyping	Outbred1413_whole_organism	measures.txt	ArrayExpress	E-MTAB-2332	figshare	http://dx.doi.org/10.6084/m9.figshare.943485_D6
Outbred1414_whole_organism	Whole organism phenotyping	Outbred1414_whole_organism	measures.txt	ArrayExpress	E-MTAB-2332	figshare	http://dx.doi.org/10.6084/m9.figshare.943485_D6
Outbred1415_whole_organism	Whole organism phenotyping	Outbred1415_whole_organism	measures.txt	ArrayExpress	E-MTAB-2332	figshare	http://dx.doi.org/10.6084/m9.figshare.943485_D6
Outbred1416_whole_organism	Whole organism phenotyping	Outbred1416_whole_organism	measures.txt	ArrayExpress	E-MTAB-2332	figshare	http://dx.doi.org/10.6084/m9.figshare.943485_D6
Outbred1417_whole_organism	Whole organism phenotyping	Outbred1417_whole_organism	measures.txt	ArrayExpress	E-MTAB-2332	figshare	http://dx.doi.org/10.6084/m9.figshare.943485_D6
Outbred1418_whole_organism	Whole organism phenotyping	Outbred1418_whole_organism	measures.txt	ArrayExpress	E-MTAB-2332	figshare	http://dx.doi.org/10.6084/m9.figshare.943485_D6
Outbred1419_whole_organism	Whole organism phenotyping	Outbred1419_whole_organism	measures.txt	ArrayExpress	E-MTAB-2332	figshare	http://dx.doi.org/10.6084/m9.figshare.943485_D6
Outbred142_whole_organism	Whole organism phenotyping	Outbred142_whole_organism	measures.txt	ArrayExpress	E-MTAB-2332	figshare	http://dx.doi.org/10.6084/m9.figshare.943485_D6
Outbred1420_whole_organism	Whole organism phenotyping	Outbred1420_whole_organism	measures.txt	ArrayExpress	E-MTAB-2332	figshare	http://dx.doi.org/10.6084/m9.figshare.943485_D6
Outbred1421_whole_organism	Whole organism phenotyping	Outbred1421_whole_organism	measures.txt	ArrayExpress	E-MTAB-2332	figshare	http://dx.doi.org/10.6084/m9.figshare.943485_D6
Outbred1422_whole_organism	Whole organism phenotyping	Outbred1422_whole_organism	measures.txt	ArrayExpress	E-MTAB-2332	figshare	http://dx.doi.org/10.6084/m9.figshare.943485_D6
Outbred1423_whole_organism	Whole organism phenotyping	Outbred1423_whole_organism	measures.txt	ArrayExpress	E-MTAB-2332	figshare	http://dx.doi.org/10.6084/m9.figshare.943485_D6
Outbred1424_whole_organism	Whole organism phenotyping	Outbred1424_whole_organism	measures.txt	ArrayExpress	E-MTAB-2332	figshare	http://dx.doi.org/10.6084/m9.figshare.943485_D6
Outbred1425_whole_organism	Whole organism phenotyping	Outbred1425_whole_organism	measures.txt	ArrayExpress	E-MTAB-2332	figshare	http://dx.doi.org/10.6084/m9.figshare.943485_D6
Outbred1426_whole_organism	Whole organism phenotyping	Outbred1426_whole_organism	measures.txt	ArrayExpress	E-MTAB-2332	figshare	http://dx.doi.org/10.6084/m9.figshare.943485_D6
Outbred1427_whole_organism	Whole organism phenotyping	Outbred1427_whole_organism	measures.txt	ArrayExpress	E-MTAB-2332	figshare	http://dx.doi.org/10.6084/m9.figshare.943485_D6
Outbred1428_whole_organism	Whole organism phenotyping	Outbred1428_whole_organism	measures.txt	ArrayExpress	E-MTAB-2332	figshare	http://dx.doi.org/10.6084/m9.figshare.943485_D6
Outbred1429_whole_organism	Whole organism phenotyping	Outbred1429_whole_organism	measures.txt	ArrayExpress	E-MTAB-2332	figshare	http://dx.doi.org/10.6084/m9.figshare.943485_D6
Outbred143_whole_organism	Whole organism phenotyping	Outbred143_whole_organism	measures.txt	ArrayExpress	E-MTAB-2332	figshare	http://dx.doi.org/10.6084/m9.figshare.943485_D6
Outbred1430_whole_organism	Whole organism phenotyping	Outbred1430_whole_organism	measures.txt	ArrayExpress	E-MTAB-2332	figshare	http://dx.doi.org/10.6084/m9.figshare.943485_D6
Outbred1431_whole_organism	Whole organism phenotyping	Outbred1431_whole_organism	measures.txt	ArrayExpress	E-MTAB-2332	figshare	http://dx.doi.org/10.6084/m9.figshare.943485_D6
Outbred1432_whole_organism	Whole organism phenotyping	Outbred1432_whole_organism	measures.txt	ArrayExpress	E-MTAB-2332	figshare	http://dx.doi.org/10.6084/m9.figshare.943485_D6
Outbred1433_whole_organism	Whole organism phenotyping	Outbred1433_whole_organism	measures.txt	ArrayExpress	E-MTAB-2332	figshare	http://dx.doi.org/10.6084/m9.figshare.943485_D6
Outbred1434_whole_organism	Whole organism phenotyping	Outbred1434_whole_organism	measures.txt	ArrayExpress	E-MTAB-2332	figshare	http://dx.doi.org/10.6084/m9.figshare.943485_D6
Outbred1435_whole_organism	Whole organism phenotyping	Outbred1435_whole_organism	measures.txt	ArrayExpress	E-MTAB-2332	figshare	http://dx.doi.org/10.6084/m9.figshare.943485_D6
Outbred1436_whole_organism	Whole organism phenotyping	Outbred1436_whole_organism	measures.txt	ArrayExpress	E-MTAB-2332	figshare	http://dx.doi.org/10.6084/m9.figshare.943485_D6
Outbred1437_whole_organism	Whole organism phenotyping	Outbred1437_whole_organism	measures.txt	ArrayExpress	E-MTAB-2332	figshare	http://dx.doi.org/10.6084/m9.figshare.943485_D6
Outbred1438_whole_organism	Whole organism phenotyping	Outbred1438_whole_organism	measures.txt	ArrayExpress	E-MTAB-2332	figshare	http://dx.doi.org/10.6084/m9.figshare.943485_D6
Outbred1439_whole_organism	Whole organism phenotyping	Outbred1439_whole_organism	measures.txt	ArrayExpress	E-MTAB-2332	figshare	http://dx.doi.org/10.6084/m9.figshare.943485_D6
Outbred144_whole_organism	Whole organism phenotyping	Outbred144_whole_organism	measures.txt	ArrayExpress	E-MTAB-2332	figshare	http://dx.doi.org/10.6084/m9.figshare.943485_D6
Outbred1440_whole_organism	Whole organism phenotyping	Outbred1440_whole_organism	measures.txt	ArrayExpress	E-MTAB-2332	figshare	http://dx.doi.org/10.6084/m9.figshare.943485_D6
Outbred1441_whole_organism	Whole organism phenotyping	Outbred1441_whole_organism	measures.txt	ArrayExpress	E-MTAB-2332	figshare	http://dx.doi.org/10.6084/m9.figshare.943485_D6
Outbred1442_whole_organism	Whole organism phenotyping	Outbred1442_whole_organism	measures.txt	ArrayExpress	E-MTAB-2332	figshare	http://dx.doi.org/10.6084/m9.figshare.943485_D6
Outbred1443_whole_organism	Whole organism phenotyping	Outbred1443_whole_organism	measures.txt	ArrayExpress	E-MTAB-2332	figshare	http://dx.doi.org/10.6084/m9.figshare.943485_D6
Outbred1444_whole_organism	Whole organism phenotyping	Outbred1444_whole_organism	measures.txt	ArrayExpress	E-MTAB-2332	figshare	http://dx.doi.org/10.6084/m9.figshare.943485_D6
Outbred1445_whole_organism	Whole organism phenotyping	Outbred1445_whole_organism	measures.txt	ArrayExpress	E-MTAB-2332	figshare	http://dx.doi.org/10.6084/m9.figshare.943485_D6
Outbred1446_whole_organism	Whole organism phenotyping	Outbred1446_whole_organism	measures.txt	ArrayExpress	E-MTAB-2332	figshare	http://dx.doi.org/10.6084/m9.figshare.943485_D6
Outbred1447_whole_organism	Whole organism phenotyping	Outbred1447_whole_organism	measures.txt	ArrayExpress	E-MTAB-2332	figshare	http://dx.doi.org/10.6084/m9.figshare.943485_D6
Outbred1448_whole_organism	Whole organism phenotyping	Outbred1448_whole_organism	measures.txt	ArrayExpress	E-MTAB-2332	figshare	http://dx.doi.org/10.6084/m9.figshare.943485_D6
Outbred1449_whole_organism	Whole organism phenotyping	Outbred1449_whole_organism	measures.txt	ArrayExpress	E-MTAB-2332	figshare	http://dx.doi.org/10.6084/m9.figshare.943485_D6
Outbred145_whole_organism	Whole organism phenotyping	Outbred145_whole_organism	measures.txt	ArrayExpress	E-MTAB-2332	figshare	http://dx.doi.org/10.6084/m9.figshare.943485_D6
Outbred1450_whole_organism	Whole organism phenotyping	Outbred1450_whole_organism	measures.txt	ArrayExpress	E-MTAB-2332	figshare	http://dx.doi.org/10.6084/m9.figshare.943485_D6
Outbred1451_whole_organism	Whole organism phenotyping	Outbred1451_whole_organism	measures.txt	ArrayExpress	E-MTAB-2332	figshare	http://dx.doi.org/10.6084/m9.figshare.943485_D6
Outbred1452_whole_organism	Whole organism phenotyping	Outbred1452_whole_organism	measures.txt	ArrayExpress	E-MTAB-2332	figshare	http://dx.doi.org/10.6084/m9.figshare.943485_D6
Outbred1453_whole_organism	Whole organism phenotyping	Outbred1453_whole_organism	measures.txt	ArrayExpress	E-MTAB-2332	figshare	http://dx.doi.org/10.6084/m9.figshare.943485_D6
Outbred1454_whole_organism	Whole organism phenotyping	Outbred1454_whole_organism	measures.txt	ArrayExpress	E-MTAB-2332	figshare	http://dx.doi.org/10.6084/m9.figshare.943485_D6
Outbred1455_whole_organism	Whole organism phenotyping	Outbred1455_whole_organism	measures.txt	ArrayExpress	E-MTAB-2332	figshare	http://dx.doi.org/10.6084/m9.figshare.943485_D6
Outbred1456_whole_organism	Whole organism phenotyping	Outbred1456_whole_organism	measures.txt	ArrayExpress	E-MTAB-2332	figshare	http://dx.doi.org/10.6084/m9.figshare.943485_D6
Outbred1457_whole_organism	Whole organism phenotyping	Outbred1457_whole_organism	measures.txt	ArrayExpress	E-MTAB-2332	figshare	http://dx.doi.org/10.6084/m9.figshare.943485_D6
Outbred1458_whole_organism	Whole organism phenotyping	Outbred1458_whole_organism	measures.txt	ArrayExpress	E-MTAB-2332	figshare	http://dx.doi.org/10.6084/m9.figshare.943485_D6
Outbred1459_whole_organism	Whole organism phenotyping	Outbred1459_whole_organism	measures.txt	ArrayExpress	E-MTAB-2332	figshare	http://dx.doi.org/10.6084/m9.figshare.943485_D6
Outbred146_whole_organism	Whole organism phenotyping	Outbred146_whole_organism	measures.txt	ArrayExpress	E-MTAB-2332	figshare	http://dx.doi.org/10.6084/m9.figshare.943485_D6
Outbred1460_whole_organism	Whole organism phenotyping	Outbred1460_whole_organism	measures.txt	ArrayExpress	E-MTAB-2332	figshare	http://dx.doi.org/10.6084/m9.figshare.943485_D6
Outbred1461_whole_organism	Whole organism phenotyping	Outbred1461_whole_organism	measures.txt	ArrayExpress	E-MTAB-2332	figshare	http://dx.doi.org/10.6084/m9.figshare.943485_D6
Outbred1462_whole_organism	Whole organism phenotyping	Outbred1462_whole_organism	measures.txt	ArrayExpress	E-MTAB-2332	figshare	http://dx.doi.org/10.6084/m9.figshare.943485_D6
Outbred1463_whole_organism	Whole organism phenotyping	Outbred1463_whole_organism	measures.txt	ArrayExpress	E-MTAB-2332	figshare	http://dx.doi.org/10.6084/m9.figshare.943485_D6
Outbred1464_whole_organism	Whole organism phenotyping	Outbred1464_whole_organism	measures.txt	ArrayExpress	E-MTAB-2332	figshare	http://dx.doi.org/10.6084/m9.figshare.943485_D6
Outbred1465_whole_organism	Whole organism phenotyping	Outbred1465_whole_organism	measures.txt	ArrayExpress	E-MTAB-2332	figshare	http://dx.doi.org/10.6084/m9.figshare.943485_D6
Outbred1466_whole_organism	Whole organism phenotyping	Outbred1466_whole_organism	measures.txt	ArrayExpress	E-MTAB-2332	figshare	http://dx.doi.org/10.6084/m9.figshare.943485_D6
Outbred1467_whole_organism	Whole organism phenotyping	Outbred1467_whole_organism	measures.txt	ArrayExpress	E-MTAB-2332	figshare	http://dx.doi.org/10.6084/m9.figshare.943485_D6
Outbred1468_whole_organism	Whole organism phenotyping	Outbred1468_whole_organism	measures.txt	ArrayExpress	E-MTAB-2332	figshare	http://dx.doi.org/10.6084/m9.figshare.943485_D6
Outbred1469_whole_organism	Whole organism phenotyping	Outbred1469_whole_organism	measures.txt	ArrayExpress	E-MTAB-2332	figshare	http://dx.doi.org/10.6084/m9.figshare.943485_D6
Outbred147_whole_organism	Whole organism phenotyping	Outbred147_whole_organism	measures.txt	ArrayExpress	E-MTAB-2332	figshare	http://dx.doi.org/10.6084/m9.figshare.943485_D6
Outbred1470_whole_organism	Whole organism phenotyping	Outbred1470_whole_organism	measures.txt	ArrayExpress	E-MTAB-2332	figshare	http://dx.doi.org/10.6084/m9.figshare.943485_D6
Outbred1471_whole_organism	Whole organism phenotyping	Outbred1471_whole_organism	measures.txt	ArrayExpress	E-MTAB-2332	figshare	http://dx.doi.org/10.6084/m9.figshare.943485_D6
Outbred1472_whole_organism	Whole organism phenotyping	Outbred1472_whole_organism	measures.txt	ArrayExpress	E-MTAB-2332	figshare	http://dx.doi.org/10.6084/m9.figshare.943485_D6
Outbred1473_whole_organism	Whole organism phenotyping	Outbred1473_whole_organism	measures.txt	ArrayExpress	E-MTAB-2332	figshare	http://dx.doi.org/10.6084/m9.figshare.943485_D6
Outbred1474_whole_organism	Whole organism phenotyping	Outbred1474_whole_organism	measures.txt	ArrayExpress	E-MTAB-2332	figshare	http://dx.doi.org/10.6084/m9.figshare.943485_D6
Outbred1475_whole_organism	Whole organism phenotyping	Outbred1475_whole_organism	measures.txt	ArrayExpress	E-MTAB-2332	figshare	http://dx.doi.org/10.6084/m9.figshare.943485_D6
Outbred1476_whole_organism	Whole organism phenotyping	Outbred1476_whole_organism	measures.txt	ArrayExpress	E-MTAB-2332	figshare	http://dx.doi.org/10.6084/m9.figshare.943485_D6
Outbred1477_whole_organism	Whole organism phenotyping	Outbred1477_whole_organism	measures.txt	ArrayExpress	E-MTAB-2332	figshare	http://dx.doi.org/10.6084/m9.figshare.943485_D6
Outbred1478_whole_organism	Whole organism phenotyping	Outbred1478_whole_organism	measures.txt	ArrayExpress	E-MTAB-2332	figshare	http://dx.doi.org/10.6084/m9.figshare.943485_D6
Outbred1479_whole_organism	Whole organism phenotyping	Outbred1479_whole_organism	measures.txt	ArrayExpress	E-MTAB-2332	figshare	http://dx.doi.org/10.6084/m9.figshare.943485_D6
Outbred148_whole_organism	Whole organism phenotyping	Outbred148_whole_organism	measures.txt	ArrayExpress	E-MTAB-2332	figshare	http://dx.doi.org/10.6084/m9.figshare.943485_D6
Outbred1480_whole_organism	Whole organism phenotyping	Outbred1480_whole_organism	measures.txt	ArrayExpress	E-MTAB-2332	figshare	http://dx.doi.org/10.6084/m9.figshare.943485_D6
Outbred1481_whole_organism	Whole organism phenotyping	Outbred1481_whole_organism	measures.txt	ArrayExpress	E-MTAB-2332	figshare	http://dx.doi.org/10.6084/m9.figshare.943485_D6
Outbred1482_whole_organism	Whole organism phenotyping	Outbred1482_whole_organism	measures.txt	ArrayExpress	E-MTAB-2332	figshare	http://dx.doi.org/10.6084/m9.figshare.943485_D6
Outbred1483_whole_organism	Whole organism phenotyping	Outbred1483_whole_organism	measures.txt	ArrayExpress	E-MTAB-2332	figshare	http://dx.doi.org/10.6084/m9.figshare.943485_D6
Outbred1484_whole_organism	Whole organism phenotyping	Outbred1484_whole_organism	measures.txt	ArrayExpress	E-MTAB-2332	figshare	http://dx.doi.org/10.6084/m9.figshare.943485_D6
Outbred1485_whole_organism	Whole organism phenotyping	Outbred1485_whole_organism	measures.txt	ArrayExpress	E-MTAB-2332	figshare	http://dx.doi.org/10.6084/m9.figshare.943485_D6
Outbred1486_whole_organism	Whole organism phenotyping	Outbred1486_whole_organism	measures.txt	ArrayExpress	E-MTAB-2332	figshare	http://dx.doi.org/10.6084/m9.figshare.943485_D6
Outbred1487_whole_organism	Whole organism phenotyping	Outbred1487_whole_organism	measures.txt	ArrayExpress	E-MTAB-2332	figshare	http://dx.doi.org/10.6084/m9.figshare.943485_D6
Outbred1488_whole_organism	Whole organism phenotyping	Outbred1488_whole_organism	measures.txt	ArrayExpress	E-MTAB-2332	figshare	http://dx.doi.org/10.6084/m9.figshare.943485_D6
Outbred1489_whole_organism	Whole organism phenotyping	Outbred1489_whole_organism	measures.txt	ArrayExpress	E-MTAB-2332	figshare	http://dx.doi.org/10.6084/m9.figshare.943485_D6
Outbred149_whole_organism	Whole organism phenotyping	Outbred149_whole_organism	measures.txt	ArrayExpress	E-MTAB-2332	figshare	http://dx.doi.org/10.6084/m9.figshare.943485_D6
Outbred1490_whole_organism	Whole organism phenotyping	Outbred1490_whole_organism	measures.txt	ArrayExpress	E-MTAB-2332	figshare	http://dx.doi.org/10.6084/m9.figshare.943485_D6
Outbred1491_whole_organism	Whole organism phenotyping	Outbred1491_whole_organism	measures.txt	ArrayExpress	E-MTAB-2332	figshare	http://dx.doi.org/10.6084/m9.figshare.943485_D6
Outbred1492_whole_organism	Whole organism phenotyping	Outbred1492_whole_organism	measures.txt	ArrayExpress	E-MTAB-2332	figshare	http://dx.doi.org/10.6084/m9.figshare.943485_D6
Outbred1493_whole_organism	Whole organism phenotyping	Outbred1493_whole_organism	measures.txt	ArrayExpress	E-MTAB-2332	figshare	http://dx.doi.org/10.6084/m9.figshare.943485_D6
Outbred1494_whole_organism	Whole organism phenotyping	Outbred1494_whole_organism	measures.txt	ArrayExpress	E-MTAB-2332	figshare	http://dx.doi.org/10.6084/m9.figshare.943485_D6
Outbred1495_whole_organism	Whole organism phenotyping	Outbred1495_whole_organism	measures.txt	ArrayExpress	E-MTAB-2332	figshare	http://dx.doi.org/10.6084/m9.figshare.943485_D6
Outbred1496_whole_organism	Whole organism phenotyping	Outbred1496_whole_organism	measures.txt	ArrayExpress	E-MTAB-2332	figshare	http://dx.doi.org/10.6084/m9.figshare.943485_D6
Outbred1497_whole_organism	Whole organism phenotyping	Outbred1497_whole_organism	measures.txt	ArrayExpress	E-MTAB-2332	figshare	http://dx.doi.org/10.6084/m9.figshare.943485_D6
Outbred1498_whole_organism	Whole organism phenotyping	Outbred1498_whole_organism	measures.txt	ArrayExpress	E-MTAB-2332	figshare	http://dx.doi.org/10.6084/m9.figshare.943485_D6
Outbred1499_whole_organism	Whole organism phenotyping	Outbred1499_whole_organism	measures.txt	ArrayExpress	E-MTAB-2332	figshare	http://dx.doi.org/10.6084/m9.figshare.943485_D6
Outbred15_whole_organism	Whole organism phenotyping	Outbred15_whole_organism	measures.txt	ArrayExpress	E-MTAB-2332	figshare	http://dx.doi.org/10.6084/m9.figshare.943485_D6
Outbred150_whole_organism	Whole organism phenotyping	Outbred150_whole_organism	measures.txt	ArrayExpress	E-MTAB-2332	figshare	http://dx.doi.org/10.6084/m9.figshare.943485_D6
Outbred1500_whole_organism	Whole organism phenotyping	Outbred1500_whole_organism	measures.txt	ArrayExpress	E-MTAB-2332	figshare	http://dx.doi.org/10.6084/m9.figshare.943485_D6
Outbred1501_whole_organism	Whole organism phenotyping	Outbred1501_whole_organism	measures.txt	ArrayExpress	E-MTAB-2332	figshare	http://dx.doi.org/10.6084/m9.figshare.943485_D6
Outbred1502_whole_organism	Whole organism phenotyping	Outbred1502_whole_organism	measures.txt	ArrayExpress	E-MTAB-2332	figshare	http://dx.doi.org/10.6084/m9.figshare.943485_D6
Outbred1503_whole_organism	Whole organism phenotyping	Outbred1503_whole_organism	measures.txt	ArrayExpress	E-MTAB-2332	figshare	http://dx.doi.org/10.6084/m9.figshare.943485_D6
Outbred1504_whole_organism	Whole organism phenotyping	Outbred1504_whole_organism	measures.txt	ArrayExpress	E-MTAB-2332	figshare	http://dx.doi.org/10.6084/m9.figshare.943485_D6
Outbred1505_whole_organism	Whole organism phenotyping	Outbred1505_whole_organism	measures.txt	ArrayExpress	E-MTAB-2332	figshare	http://dx.doi.org/10.6084/m9.figshare.943485_D6
Outbred1506_whole_organism	Whole organism phenotyping	Outbred1506_whole_organism	measures.txt	ArrayExpress	E-MTAB-2332	figshare	http://dx.doi.org/10.6084/m9.figshare.943485_D6
Outbred1507_whole_organism	Whole organism phenotyping	Outbred1507_whole_organism	measures.txt	ArrayExpress	E-MTAB-2332	figshare	http://dx.doi.org/10.6084/m9.figshare.943485_D6
Outbred1508_whole_organism	Whole organism phenotyping	Outbred1508_whole_organism	measures.txt	ArrayExpress	E-MTAB-2332	figshare	http://dx.doi.org/10.6084/m9.figshare.943485_D6
Outbred1509_whole_organism	Whole organism phenotyping	Outbred1509_whole_organism	measures.txt	ArrayExpress	E-MTAB-2332	figshare	http://dx.doi.org/10.6084/m9.figshare.943485_D6
Outbred151_whole_organism	Whole organism phenotyping	Outbred151_whole_organism	measures.txt	ArrayExpress	E-MTAB-2332	figshare	http://dx.doi.org/10.6084/m9.figshare.943485_D6
Outbred1510_whole_organism	Whole organism phenotyping	Outbred1510_whole_organism	measures.txt	ArrayExpress	E-MTAB-2332	figshare	http://dx.doi.org/10.6084/m9.figshare.943485_D6
Outbred1511_whole_organism	Whole organism phenotyping	Outbred1511_whole_organism	measures.txt	ArrayExpress	E-MTAB-2332	figshare	http://dx.doi.org/10.6084/m9.figshare.943485_D6
Outbred1512_whole_organism	Whole organism phenotyping	Outbred1512_whole_organism	measures.txt	ArrayExpress	E-MTAB-2332	figshare	http://dx.doi.org/10.6084/m9.figshare.943485_D6
Outbred1513_whole_organism	Whole organism phenotyping	Outbred1513_whole_organism	measures.txt	ArrayExpress	E-MTAB-2332	figshare	http://dx.doi.org/10.6084/m9.figshare.943485_D6
Outbred1514_whole_organism	Whole organism phenotyping	Outbred1514_whole_organism	measures.txt	ArrayExpress	E-MTAB-2332	figshare	http://dx.doi.org/10.6084/m9.figshare.943485_D6
Outbred1516_whole_organism	Whole organism phenotyping	Outbred1516_whole_organism	measures.txt	ArrayExpress	E-MTAB-2332	figshare	http://dx.doi.org/10.6084/m9.figshare.943485_D6
Outbred1517_whole_organism	Whole organism phenotyping	Outbred1517_whole_organism	measures.txt	ArrayExpress	E-MTAB-2332	figshare	http://dx.doi.org/10.6084/m9.figshare.943485_D6
Outbred1518_whole_organism	Whole organism phenotyping	Outbred1518_whole_organism	measures.txt	ArrayExpress	E-MTAB-2332	figshare	http://dx.doi.org/10.6084/m9.figshare.943485_D6
Outbred1519_whole_organism	Whole organism phenotyping	Outbred1519_whole_organism	measures.txt	ArrayExpress	E-MTAB-2332	figshare	http://dx.doi.org/10.6084/m9.figshare.943485_D6
Outbred152_whole_organism	Whole organism phenotyping	Outbred152_whole_organism	measures.txt	ArrayExpress	E-MTAB-2332	figshare	http://dx.doi.org/10.6084/m9.figshare.943485_D6
Outbred1520_whole_organism	Whole organism phenotyping	Outbred1520_whole_organism	measures.txt	ArrayExpress	E-MTAB-2332	figshare	http://dx.doi.org/10.6084/m9.figshare.943485_D6
Outbred1521_whole_organism	Whole organism phenotyping	Outbred1521_whole_organism	measures.txt	ArrayExpress	E-MTAB-2332	figshare	http://dx.doi.org/10.6084/m9.figshare.943485_D6
Outbred1522_whole_organism	Whole organism phenotyping	Outbred1522_whole_organism	measures.txt	ArrayExpress	E-MTAB-2332	figshare	http://dx.doi.org/10.6084/m9.figshare.943485_D6
Outbred1523_whole_organism	Whole organism phenotyping	Outbred1523_whole_organism	measures.txt	ArrayExpress	E-MTAB-2332	figshare	http://dx.doi.org/10.6084/m9.figshare.943485_D6
Outbred1524_whole_organism	Whole organism phenotyping	Outbred1524_whole_organism	measures.txt	ArrayExpress	E-MTAB-2332	figshare	http://dx.doi.org/10.6084/m9.figshare.943485_D6
Outbred1525_whole_organism	Whole organism phenotyping	Outbred1525_whole_organism	measures.txt	ArrayExpress	E-MTAB-2332	figshare	http://dx.doi.org/10.6084/m9.figshare.943485_D6
Outbred1526_whole_organism	Whole organism phenotyping	Outbred1526_whole_organism	measures.txt	ArrayExpress	E-MTAB-2332	figshare	http://dx.doi.org/10.6084/m9.figshare.943485_D6
Outbred1527_whole_organism	Whole organism phenotyping	Outbred1527_whole_organism	measures.txt	ArrayExpress	E-MTAB-2332	figshare	http://dx.doi.org/10.6084/m9.figshare.943485_D6
Outbred1528_whole_organism	Whole organism phenotyping	Outbred1528_whole_organism	measures.txt	ArrayExpress	E-MTAB-2332	figshare	http://dx.doi.org/10.6084/m9.figshare.943485_D6
Outbred1529_whole_organism	Whole organism phenotyping	Outbred1529_whole_organism	measures.txt	ArrayExpress	E-MTAB-2332	figshare	http://dx.doi.org/10.6084/m9.figshare.943485_D6
Outbred153_whole_organism	Whole organism phenotyping	Outbred153_whole_organism	measures.txt	ArrayExpress	E-MTAB-2332	figshare	http://dx.doi.org/10.6084/m9.figshare.943485_D6
Outbred1530_whole_organism	Whole organism phenotyping	Outbred1530_whole_organism	measures.txt	ArrayExpress	E-MTAB-2332	figshare	http://dx.doi.org/10.6084/m9.figshare.943485_D6
Outbred1531_whole_organism	Whole organism phenotyping	Outbred1531_whole_organism	measures.txt	ArrayExpress	E-MTAB-2332	figshare	http://dx.doi.org/10.6084/m9.figshare.943485_D6
Outbred1532_whole_organism	Whole organism phenotyping	Outbred1532_whole_organism	measures.txt	ArrayExpress	E-MTAB-2332	figshare	http://dx.doi.org/10.6084/m9.figshare.943485_D6
Outbred1533_whole_organism	Whole organism phenotyping	Outbred1533_whole_organism	measures.txt	ArrayExpress	E-MTAB-2332	figshare	http://dx.doi.org/10.6084/m9.figshare.943485_D6
Outbred1534_whole_organism	Whole organism phenotyping	Outbred1534_whole_organism	measures.txt	ArrayExpress	E-MTAB-2332	figshare	http://dx.doi.org/10.6084/m9.figshare.943485_D6
Outbred1535_whole_organism	Whole organism phenotyping	Outbred1535_whole_organism	measures.txt	ArrayExpress	E-MTAB-2332	figshare	http://dx.doi.org/10.6084/m9.figshare.943485_D6
Outbred1536_whole_organism	Whole organism phenotyping	Outbred1536_whole_organism	measures.txt	ArrayExpress	E-MTAB-2332	figshare	http://dx.doi.org/10.6084/m9.figshare.943485_D6
Outbred1537_whole_organism	Whole organism phenotyping	Outbred1537_whole_organism	measures.txt	ArrayExpress	E-MTAB-2332	figshare	http://dx.doi.org/10.6084/m9.figshare.943485_D6
Outbred1538_whole_organism	Whole organism phenotyping	Outbred1538_whole_organism	measures.txt	ArrayExpress	E-MTAB-2332	figshare	http://dx.doi.org/10.6084/m9.figshare.943485_D6
Outbred1539_whole_organism	Whole organism phenotyping	Outbred1539_whole_organism	measures.txt	ArrayExpress	E-MTAB-2332	figshare	http://dx.doi.org/10.6084/m9.figshare.943485_D6
Outbred154_whole_organism	Whole organism phenotyping	Outbred154_whole_organism	measures.txt	ArrayExpress	E-MTAB-2332	figshare	http://dx.doi.org/10.6084/m9.figshare.943485_D6
Outbred1540_whole_organism	Whole organism phenotyping	Outbred1540_whole_organism	measures.txt	ArrayExpress	E-MTAB-2332	figshare	http://dx.doi.org/10.6084/m9.figshare.943485_D6
Outbred1541_whole_organism	Whole organism phenotyping	Outbred1541_whole_organism	measures.txt	ArrayExpress	E-MTAB-2332	figshare	http://dx.doi.org/10.6084/m9.figshare.943485_D6
Outbred1542_whole_organism	Whole organism phenotyping	Outbred1542_whole_organism	measures.txt	ArrayExpress	E-MTAB-2332	figshare	http://dx.doi.org/10.6084/m9.figshare.943485_D6
Outbred1543_whole_organism	Whole organism phenotyping	Outbred1543_whole_organism	measures.txt	ArrayExpress	E-MTAB-2332	figshare	http://dx.doi.org/10.6084/m9.figshare.943485_D6
Outbred1544_whole_organism	Whole organism phenotyping	Outbred1544_whole_organism	measures.txt	ArrayExpress	E-MTAB-2332	figshare	http://dx.doi.org/10.6084/m9.figshare.943485_D6
Outbred1545_whole_organism	Whole organism phenotyping	Outbred1545_whole_organism	measures.txt	ArrayExpress	E-MTAB-2332	figshare	http://dx.doi.org/10.6084/m9.figshare.943485_D6
Outbred1546_whole_organism	Whole organism phenotyping	Outbred1546_whole_organism	measures.txt	ArrayExpress	E-MTAB-2332	figshare	http://dx.doi.org/10.6084/m9.figshare.943485_D6
Outbred1547_whole_organism	Whole organism phenotyping	Outbred1547_whole_organism	measures.txt	ArrayExpress	E-MTAB-2332	figshare	http://dx.doi.org/10.6084/m9.figshare.943485_D6
Outbred1548_whole_organism	Whole organism phenotyping	Outbred1548_whole_organism	measures.txt	ArrayExpress	E-MTAB-2332	figshare	http://dx.doi.org/10.6084/m9.figshare.943485_D6
Outbred1549_whole_organism	Whole organism phenotyping	Outbred1549_whole_organism	measures.txt	ArrayExpress	E-MTAB-2332	figshare	http://dx.doi.org/10.6084/m9.figshare.943485_D6
Outbred155_whole_organism	Whole organism phenotyping	Outbred155_whole_organism	measures.txt	ArrayExpress	E-MTAB-2332	figshare	http://dx.doi.org/10.6084/m9.figshare.943485_D6
Outbred1550_whole_organism	Whole organism phenotyping	Outbred1550_whole_organism	measures.txt	ArrayExpress	E-MTAB-2332	figshare	http://dx.doi.org/10.6084/m9.figshare.943485_D6
Outbred1551_whole_organism	Whole organism phenotyping	Outbred1551_whole_organism	measures.txt	ArrayExpress	E-MTAB-2332	figshare	http://dx.doi.org/10.6084/m9.figshare.943485_D6
Outbred1552_whole_organism	Whole organism phenotyping	Outbred1552_whole_organism	measures.txt	ArrayExpress	E-MTAB-2332	figshare	http://dx.doi.org/10.6084/m9.figshare.943485_D6
Outbred1553_whole_organism	Whole organism phenotyping	Outbred1553_whole_organism	measures.txt	ArrayExpress	E-MTAB-2332	figshare	http://dx.doi.org/10.6084/m9.figshare.943485_D6
Outbred1554_whole_organism	Whole organism phenotyping	Outbred1554_whole_organism	measures.txt	ArrayExpress	E-MTAB-2332	figshare	http://dx.doi.org/10.6084/m9.figshare.943485_D6
Outbred1555_whole_organism	Whole organism phenotyping	Outbred1555_whole_organism	measures.txt	ArrayExpress	E-MTAB-2332	figshare	http://dx.doi.org/10.6084/m9.figshare.943485_D6
Outbred1556_whole_organism	Whole organism phenotyping	Outbred1556_whole_organism	measures.txt	ArrayExpress	E-MTAB-2332	figshare	http://dx.doi.org/10.6084/m9.figshare.943485_D6
Outbred1557_whole_organism	Whole organism phenotyping	Outbred1557_whole_organism	measures.txt	ArrayExpress	E-MTAB-2332	figshare	http://dx.doi.org/10.6084/m9.figshare.943485_D6
Outbred1558_whole_organism	Whole organism phenotyping	Outbred1558_whole_organism	measures.txt	ArrayExpress	E-MTAB-2332	figshare	http://dx.doi.org/10.6084/m9.figshare.943485_D6
Outbred1559_whole_organism	Whole organism phenotyping	Outbred1559_whole_organism	measures.txt	ArrayExpress	E-MTAB-2332	figshare	http://dx.doi.org/10.6084/m9.figshare.943485_D6
Outbred156_whole_organism	Whole organism phenotyping	Outbred156_whole_organism	measures.txt	ArrayExpress	E-MTAB-2332	figshare	http://dx.doi.org/10.6084/m9.figshare.943485_D6
Outbred1560_whole_organism	Whole organism phenotyping	Outbred1560_whole_organism	measures.txt	ArrayExpress	E-MTAB-2332	figshare	http://dx.doi.org/10.6084/m9.figshare.943485_D6
Outbred1561_whole_organism	Whole organism phenotyping	Outbred1561_whole_organism	measures.txt	ArrayExpress	E-MTAB-2332	figshare	http://dx.doi.org/10.6084/m9.figshare.943485_D6
Outbred1562_whole_organism	Whole organism phenotyping	Outbred1562_whole_organism	measures.txt	ArrayExpress	E-MTAB-2332	figshare	http://dx.doi.org/10.6084/m9.figshare.943485_D6
Outbred1563_whole_organism	Whole organism phenotyping	Outbred1563_whole_organism	measures.txt	ArrayExpress	E-MTAB-2332	figshare	http://dx.doi.org/10.6084/m9.figshare.943485_D6
Outbred1564_whole_organism	Whole organism phenotyping	Outbred1564_whole_organism	measures.txt	ArrayExpress	E-MTAB-2332	figshare	http://dx.doi.org/10.6084/m9.figshare.943485_D6
Outbred1565_whole_organism	Whole organism phenotyping	Outbred1565_whole_organism	measures.txt	ArrayExpress	E-MTAB-2332	figshare	http://dx.doi.org/10.6084/m9.figshare.943485_D6
Outbred1566_whole_organism	Whole organism phenotyping	Outbred1566_whole_organism	measures.txt	ArrayExpress	E-MTAB-2332	figshare	http://dx.doi.org/10.6084/m9.figshare.943485_D6
Outbred1567_whole_organism	Whole organism phenotyping	Outbred1567_whole_organism	measures.txt	ArrayExpress	E-MTAB-2332	figshare	http://dx.doi.org/10.6084/m9.figshare.943485_D6
Outbred1568_whole_organism	Whole organism phenotyping	Outbred1568_whole_organism	measures.txt	ArrayExpress	E-MTAB-2332	figshare	http://dx.doi.org/10.6084/m9.figshare.943485_D6
Outbred1569_whole_organism	Whole organism phenotyping	Outbred1569_whole_organism	measures.txt	ArrayExpress	E-MTAB-2332	figshare	http://dx.doi.org/10.6084/m9.figshare.943485_D6
Outbred157_whole_organism	Whole organism phenotyping	Outbred157_whole_organism	measures.txt	ArrayExpress	E-MTAB-2332	figshare	http://dx.doi.org/10.6084/m9.figshare.943485_D6
Outbred1570_whole_organism	Whole organism phenotyping	Outbred1570_whole_organism	measures.txt	ArrayExpress	E-MTAB-2332	figshare	http://dx.doi.org/10.6084/m9.figshare.943485_D6
Outbred1571_whole_organism	Whole organism phenotyping	Outbred1571_whole_organism	measures.txt	ArrayExpress	E-MTAB-2332	figshare	http://dx.doi.org/10.6084/m9.figshare.943485_D6
Outbred1572_whole_organism	Whole organism phenotyping	Outbred1572_whole_organism	measures.txt	ArrayExpress	E-MTAB-2332	figshare	http://dx.doi.org/10.6084/m9.figshare.943485_D6
Outbred1573_whole_organism	Whole organism phenotyping	Outbred1573_whole_organism	measures.txt	ArrayExpress	E-MTAB-2332	figshare	http://dx.doi.org/10.6084/m9.figshare.943485_D6
Outbred1574_whole_organism	Whole organism phenotyping	Outbred1574_whole_organism	measures.txt	ArrayExpress	E-MTAB-2332	figshare	http://dx.doi.org/10.6084/m9.figshare.943485_D6
Outbred1575_whole_organism	Whole organism phenotyping	Outbred1575_whole_organism	measures.txt	ArrayExpress	E-MTAB-2332	figshare	http://dx.doi.org/10.6084/m9.figshare.943485_D6
Outbred1576_whole_organism	Whole organism phenotyping	Outbred1576_whole_organism	measures.txt	ArrayExpress	E-MTAB-2332	figshare	http://dx.doi.org/10.6084/m9.figshare.943485_D6
Outbred1577_whole_organism	Whole organism phenotyping	Outbred1577_whole_organism	measures.txt	ArrayExpress	E-MTAB-2332	figshare	http://dx.doi.org/10.6084/m9.figshare.943485_D6
Outbred1578_whole_organism	Whole organism phenotyping	Outbred1578_whole_organism	measures.txt	ArrayExpress	E-MTAB-2332	figshare	http://dx.doi.org/10.6084/m9.figshare.943485_D6
Outbred1579_whole_organism	Whole organism phenotyping	Outbred1579_whole_organism	measures.txt	ArrayExpress	E-MTAB-2332	figshare	http://dx.doi.org/10.6084/m9.figshare.943485_D6
Outbred158_whole_organism	Whole organism phenotyping	Outbred158_whole_organism	measures.txt	ArrayExpress	E-MTAB-2332	figshare	http://dx.doi.org/10.6084/m9.figshare.943485_D6
Outbred1580_whole_organism	Whole organism phenotyping	Outbred1580_whole_organism	measures.txt	ArrayExpress	E-MTAB-2332	figshare	http://dx.doi.org/10.6084/m9.figshare.943485_D6
Outbred1581_whole_organism	Whole organism phenotyping	Outbred1581_whole_organism	measures.txt	ArrayExpress	E-MTAB-2332	figshare	http://dx.doi.org/10.6084/m9.figshare.943485_D6
Outbred1582_whole_organism	Whole organism phenotyping	Outbred1582_whole_organism	measures.txt	ArrayExpress	E-MTAB-2332	figshare	http://dx.doi.org/10.6084/m9.figshare.943485_D6
Outbred1583_whole_organism	Whole organism phenotyping	Outbred1583_whole_organism	measures.txt	ArrayExpress	E-MTAB-2332	figshare	http://dx.doi.org/10.6084/m9.figshare.943485_D6
Outbred1584_whole_organism	Whole organism phenotyping	Outbred1584_whole_organism	measures.txt	ArrayExpress	E-MTAB-2332	figshare	http://dx.doi.org/10.6084/m9.figshare.943485_D6
Outbred1585_whole_organism	Whole organism phenotyping	Outbred1585_whole_organism	measures.txt	ArrayExpress	E-MTAB-2332	figshare	http://dx.doi.org/10.6084/m9.figshare.943485_D6
Outbred1586_whole_organism	Whole organism phenotyping	Outbred1586_whole_organism	measures.txt	ArrayExpress	E-MTAB-2332	figshare	http://dx.doi.org/10.6084/m9.figshare.943485_D6
Outbred1587_whole_organism	Whole organism phenotyping	Outbred1587_whole_organism	measures.txt	ArrayExpress	E-MTAB-2332	figshare	http://dx.doi.org/10.6084/m9.figshare.943485_D6
Outbred1588_whole_organism	Whole organism phenotyping	Outbred1588_whole_organism	measures.txt	ArrayExpress	E-MTAB-2332	figshare	http://dx.doi.org/10.6084/m9.figshare.943485_D6
Outbred1589_whole_organism	Whole organism phenotyping	Outbred1589_whole_organism	measures.txt	ArrayExpress	E-MTAB-2332	figshare	http://dx.doi.org/10.6084/m9.figshare.943485_D6
Outbred1590_whole_organism	Whole organism phenotyping	Outbred1590_whole_organism	measures.txt	ArrayExpress	E-MTAB-2332	figshare	http://dx.doi.org/10.6084/m9.figshare.943485_D6
Outbred1592_whole_organism	Whole organism phenotyping	Outbred1592_whole_organism	measures.txt	ArrayExpress	E-MTAB-2332	figshare	http://dx.doi.org/10.6084/m9.figshare.943485_D6
Outbred1593_whole_organism	Whole organism phenotyping	Outbred1593_whole_organism	measures.txt	ArrayExpress	E-MTAB-2332	figshare	http://dx.doi.org/10.6084/m9.figshare.943485_D6
Outbred1594_whole_organism	Whole organism phenotyping	Outbred1594_whole_organism	measures.txt	ArrayExpress	E-MTAB-2332	figshare	http://dx.doi.org/10.6084/m9.figshare.943485_D6
Outbred1595_whole_organism	Whole organism phenotyping	Outbred1595_whole_organism	measures.txt	ArrayExpress	E-MTAB-2332	figshare	http://dx.doi.org/10.6084/m9.figshare.943485_D6
Outbred1596_whole_organism	Whole organism phenotyping	Outbred1596_whole_organism	measures.txt	ArrayExpress	E-MTAB-2332	figshare	http://dx.doi.org/10.6084/m9.figshare.943485_D6
Outbred1597_whole_organism	Whole organism phenotyping	Outbred1597_whole_organism	measures.txt	ArrayExpress	E-MTAB-2332	figshare	http://dx.doi.org/10.6084/m9.figshare.943485_D6
Outbred1598_whole_organism	Whole organism phenotyping	Outbred1598_whole_organism	measures.txt	ArrayExpress	E-MTAB-2332	figshare	http://dx.doi.org/10.6084/m9.figshare.943485_D6
Outbred1599_whole_organism	Whole organism phenotyping	Outbred1599_whole_organism	measures.txt	ArrayExpress	E-MTAB-2332	figshare	http://dx.doi.org/10.6084/m9.figshare.943485_D6
Outbred16_whole_organism	Whole organism phenotyping	Outbred16_whole_organism	measures.txt	ArrayExpress	E-MTAB-2332	figshare	http://dx.doi.org/10.6084/m9.figshare.943485_D6
Outbred160_whole_organism	Whole organism phenotyping	Outbred160_whole_organism	measures.txt	ArrayExpress	E-MTAB-2332	figshare	http://dx.doi.org/10.6084/m9.figshare.943485_D6
Outbred1600_whole_organism	Whole organism phenotyping	Outbred1600_whole_organism	measures.txt	ArrayExpress	E-MTAB-2332	figshare	http://dx.doi.org/10.6084/m9.figshare.943485_D6
Outbred1601_whole_organism	Whole organism phenotyping	Outbred1601_whole_organism	measures.txt	ArrayExpress	E-MTAB-2332	figshare	http://dx.doi.org/10.6084/m9.figshare.943485_D6
Outbred1602_whole_organism	Whole organism phenotyping	Outbred1602_whole_organism	measures.txt	ArrayExpress	E-MTAB-2332	figshare	http://dx.doi.org/10.6084/m9.figshare.943485_D6
Outbred1603_whole_organism	Whole organism phenotyping	Outbred1603_whole_organism	measures.txt	ArrayExpress	E-MTAB-2332	figshare	http://dx.doi.org/10.6084/m9.figshare.943485_D6
Outbred1604_whole_organism	Whole organism phenotyping	Outbred1604_whole_organism	measures.txt	ArrayExpress	E-MTAB-2332	figshare	http://dx.doi.org/10.6084/m9.figshare.943485_D6
Outbred1605_whole_organism	Whole organism phenotyping	Outbred1605_whole_organism	measures.txt	ArrayExpress	E-MTAB-2332	figshare	http://dx.doi.org/10.6084/m9.figshare.943485_D6
Outbred1606_whole_organism	Whole organism phenotyping	Outbred1606_whole_organism	measures.txt	ArrayExpress	E-MTAB-2332	figshare	http://dx.doi.org/10.6084/m9.figshare.943485_D6
Outbred1607_whole_organism	Whole organism phenotyping	Outbred1607_whole_organism	measures.txt	ArrayExpress	E-MTAB-2332	figshare	http://dx.doi.org/10.6084/m9.figshare.943485_D6
Outbred1608_whole_organism	Whole organism phenotyping	Outbred1608_whole_organism	measures.txt	ArrayExpress	E-MTAB-2332	figshare	http://dx.doi.org/10.6084/m9.figshare.943485_D6
Outbred1609_whole_organism	Whole organism phenotyping	Outbred1609_whole_organism	measures.txt	ArrayExpress	E-MTAB-2332	figshare	http://dx.doi.org/10.6084/m9.figshare.943485_D6
Outbred161_whole_organism	Whole organism phenotyping	Outbred161_whole_organism	measures.txt	ArrayExpress	E-MTAB-2332	figshare	http://dx.doi.org/10.6084/m9.figshare.943485_D6
Outbred1610_whole_organism	Whole organism phenotyping	Outbred1610_whole_organism	measures.txt	ArrayExpress	E-MTAB-2332	figshare	http://dx.doi.org/10.6084/m9.figshare.943485_D6
Outbred1611_whole_organism	Whole organism phenotyping	Outbred1611_whole_organism	measures.txt	ArrayExpress	E-MTAB-2332	figshare	http://dx.doi.org/10.6084/m9.figshare.943485_D6
Outbred1612_whole_organism	Whole organism phenotyping	Outbred1612_whole_organism	measures.txt	ArrayExpress	E-MTAB-2332	figshare	http://dx.doi.org/10.6084/m9.figshare.943485_D6
Outbred1613_whole_organism	Whole organism phenotyping	Outbred1613_whole_organism	measures.txt	ArrayExpress	E-MTAB-2332	figshare	http://dx.doi.org/10.6084/m9.figshare.943485_D6
Outbred1614_whole_organism	Whole organism phenotyping	Outbred1614_whole_organism	measures.txt	ArrayExpress	E-MTAB-2332	figshare	http://dx.doi.org/10.6084/m9.figshare.943485_D6
Outbred1615_whole_organism	Whole organism phenotyping	Outbred1615_whole_organism	measures.txt	ArrayExpress	E-MTAB-2332	figshare	http://dx.doi.org/10.6084/m9.figshare.943485_D6
Outbred1616_whole_organism	Whole organism phenotyping	Outbred1616_whole_organism	measures.txt	ArrayExpress	E-MTAB-2332	figshare	http://dx.doi.org/10.6084/m9.figshare.943485_D6
Outbred1617_whole_organism	Whole organism phenotyping	Outbred1617_whole_organism	measures.txt	ArrayExpress	E-MTAB-2332	figshare	http://dx.doi.org/10.6084/m9.figshare.943485_D6
Outbred1618_whole_organism	Whole organism phenotyping	Outbred1618_whole_organism	measures.txt	ArrayExpress	E-MTAB-2332	figshare	http://dx.doi.org/10.6084/m9.figshare.943485_D6
Outbred1619_whole_organism	Whole organism phenotyping	Outbred1619_whole_organism	measures.txt	ArrayExpress	E-MTAB-2332	figshare	http://dx.doi.org/10.6084/m9.figshare.943485_D6
Outbred162_whole_organism	Whole organism phenotyping	Outbred162_whole_organism	measures.txt	ArrayExpress	E-MTAB-2332	figshare	http://dx.doi.org/10.6084/m9.figshare.943485_D6
Outbred1620_whole_organism	Whole organism phenotyping	Outbred1620_whole_organism	measures.txt	ArrayExpress	E-MTAB-2332	figshare	http://dx.doi.org/10.6084/m9.figshare.943485_D6
Outbred1621_whole_organism	Whole organism phenotyping	Outbred1621_whole_organism	measures.txt	ArrayExpress	E-MTAB-2332	figshare	http://dx.doi.org/10.6084/m9.figshare.943485_D6
Outbred1622_whole_organism	Whole organism phenotyping	Outbred1622_whole_organism	measures.txt	ArrayExpress	E-MTAB-2332	figshare	http://dx.doi.org/10.6084/m9.figshare.943485_D6
Outbred1623_whole_organism	Whole organism phenotyping	Outbred1623_whole_organism	measures.txt	ArrayExpress	E-MTAB-2332	figshare	http://dx.doi.org/10.6084/m9.figshare.943485_D6
Outbred1624_whole_organism	Whole organism phenotyping	Outbred1624_whole_organism	measures.txt	ArrayExpress	E-MTAB-2332	figshare	http://dx.doi.org/10.6084/m9.figshare.943485_D6
Outbred1625_whole_organism	Whole organism phenotyping	Outbred1625_whole_organism	measures.txt	ArrayExpress	E-MTAB-2332	figshare	http://dx.doi.org/10.6084/m9.figshare.943485_D6
Outbred1626_whole_organism	Whole organism phenotyping	Outbred1626_whole_organism	measures.txt	ArrayExpress	E-MTAB-2332	figshare	http://dx.doi.org/10.6084/m9.figshare.943485_D6
Outbred1627_whole_organism	Whole organism phenotyping	Outbred1627_whole_organism	measures.txt	ArrayExpress	E-MTAB-2332	figshare	http://dx.doi.org/10.6084/m9.figshare.943485_D6
Outbred1628_whole_organism	Whole organism phenotyping	Outbred1628_whole_organism	measures.txt	ArrayExpress	E-MTAB-2332	figshare	http://dx.doi.org/10.6084/m9.figshare.943485_D6
Outbred1629_whole_organism	Whole organism phenotyping	Outbred1629_whole_organism	measures.txt	ArrayExpress	E-MTAB-2332	figshare	http://dx.doi.org/10.6084/m9.figshare.943485_D6
Outbred163_whole_organism	Whole organism phenotyping	Outbred163_whole_organism	measures.txt	ArrayExpress	E-MTAB-2332	figshare	http://dx.doi.org/10.6084/m9.figshare.943485_D6
Outbred1630_whole_organism	Whole organism phenotyping	Outbred1630_whole_organism	measures.txt	ArrayExpress	E-MTAB-2332	figshare	http://dx.doi.org/10.6084/m9.figshare.943485_D6
Outbred1631_whole_organism	Whole organism phenotyping	Outbred1631_whole_organism	measures.txt	ArrayExpress	E-MTAB-2332	figshare	http://dx.doi.org/10.6084/m9.figshare.943485_D6
Outbred1632_whole_organism	Whole organism phenotyping	Outbred1632_whole_organism	measures.txt	ArrayExpress	E-MTAB-2332	figshare	http://dx.doi.org/10.6084/m9.figshare.943485_D6
Outbred1633_whole_organism	Whole organism phenotyping	Outbred1633_whole_organism	measures.txt	ArrayExpress	E-MTAB-2332	figshare	http://dx.doi.org/10.6084/m9.figshare.943485_D6
Outbred1634_whole_organism	Whole organism phenotyping	Outbred1634_whole_organism	measures.txt	ArrayExpress	E-MTAB-2332	figshare	http://dx.doi.org/10.6084/m9.figshare.943485_D6
Outbred1635_whole_organism	Whole organism phenotyping	Outbred1635_whole_organism	measures.txt	ArrayExpress	E-MTAB-2332	figshare	http://dx.doi.org/10.6084/m9.figshare.943485_D6
Outbred1636_whole_organism	Whole organism phenotyping	Outbred1636_whole_organism	measures.txt	ArrayExpress	E-MTAB-2332	figshare	http://dx.doi.org/10.6084/m9.figshare.943485_D6
Outbred1637_whole_organism	Whole organism phenotyping	Outbred1637_whole_organism	measures.txt	ArrayExpress	E-MTAB-2332	figshare	http://dx.doi.org/10.6084/m9.figshare.943485_D6
Outbred1638_whole_organism	Whole organism phenotyping	Outbred1638_whole_organism	measures.txt	ArrayExpress	E-MTAB-2332	figshare	http://dx.doi.org/10.6084/m9.figshare.943485_D6
Outbred1639_whole_organism	Whole organism phenotyping	Outbred1639_whole_organism	measures.txt	ArrayExpress	E-MTAB-2332	figshare	http://dx.doi.org/10.6084/m9.figshare.943485_D6
Outbred164_whole_organism	Whole organism phenotyping	Outbred164_whole_organism	measures.txt	ArrayExpress	E-MTAB-2332	figshare	http://dx.doi.org/10.6084/m9.figshare.943485_D6
Outbred1640_whole_organism	Whole organism phenotyping	Outbred1640_whole_organism	measures.txt	ArrayExpress	E-MTAB-2332	figshare	http://dx.doi.org/10.6084/m9.figshare.943485_D6
Outbred1641_whole_organism	Whole organism phenotyping	Outbred1641_whole_organism	measures.txt	ArrayExpress	E-MTAB-2332	figshare	http://dx.doi.org/10.6084/m9.figshare.943485_D6
Outbred1642_whole_organism	Whole organism phenotyping	Outbred1642_whole_organism	measures.txt	ArrayExpress	E-MTAB-2332	figshare	http://dx.doi.org/10.6084/m9.figshare.943485_D6
Outbred1643_whole_organism	Whole organism phenotyping	Outbred1643_whole_organism	measures.txt	ArrayExpress	E-MTAB-2332	figshare	http://dx.doi.org/10.6084/m9.figshare.943485_D6
Outbred1644_whole_organism	Whole organism phenotyping	Outbred1644_whole_organism	measures.txt	ArrayExpress	E-MTAB-2332	figshare	http://dx.doi.org/10.6084/m9.figshare.943485_D6
Outbred1645_whole_organism	Whole organism phenotyping	Outbred1645_whole_organism	measures.txt	ArrayExpress	E-MTAB-2332	figshare	http://dx.doi.org/10.6084/m9.figshare.943485_D6
Outbred1646_whole_organism	Whole organism phenotyping	Outbred1646_whole_organism	measures.txt	ArrayExpress	E-MTAB-2332	figshare	http://dx.doi.org/10.6084/m9.figshare.943485_D6
Outbred1647_whole_organism	Whole organism phenotyping	Outbred1647_whole_organism	measures.txt	ArrayExpress	E-MTAB-2332	figshare	http://dx.doi.org/10.6084/m9.figshare.943485_D6
Outbred1648_whole_organism	Whole organism phenotyping	Outbred1648_whole_organism	measures.txt	ArrayExpress	E-MTAB-2332	figshare	http://dx.doi.org/10.6084/m9.figshare.943485_D6
Outbred1649_whole_organism	Whole organism phenotyping	Outbred1649_whole_organism	measures.txt	ArrayExpress	E-MTAB-2332	figshare	http://dx.doi.org/10.6084/m9.figshare.943485_D6
Outbred165_whole_organism	Whole organism phenotyping	Outbred165_whole_organism	measures.txt	ArrayExpress	E-MTAB-2332	figshare	http://dx.doi.org/10.6084/m9.figshare.943485_D6
Outbred1650_whole_organism	Whole organism phenotyping	Outbred1650_whole_organism	measures.txt	ArrayExpress	E-MTAB-2332	figshare	http://dx.doi.org/10.6084/m9.figshare.943485_D6
Outbred1651_whole_organism	Whole organism phenotyping	Outbred1651_whole_organism	measures.txt	ArrayExpress	E-MTAB-2332	figshare	http://dx.doi.org/10.6084/m9.figshare.943485_D6
Outbred1652_whole_organism	Whole organism phenotyping	Outbred1652_whole_organism	measures.txt	ArrayExpress	E-MTAB-2332	figshare	http://dx.doi.org/10.6084/m9.figshare.943485_D6
Outbred1653_whole_organism	Whole organism phenotyping	Outbred1653_whole_organism	measures.txt	ArrayExpress	E-MTAB-2332	figshare	http://dx.doi.org/10.6084/m9.figshare.943485_D6
Outbred1654_whole_organism	Whole organism phenotyping	Outbred1654_whole_organism	measures.txt	ArrayExpress	E-MTAB-2332	figshare	http://dx.doi.org/10.6084/m9.figshare.943485_D6
Outbred1655_whole_organism	Whole organism phenotyping	Outbred1655_whole_organism	measures.txt	ArrayExpress	E-MTAB-2332	figshare	http://dx.doi.org/10.6084/m9.figshare.943485_D6
Outbred1656_whole_organism	Whole organism phenotyping	Outbred1656_whole_organism	measures.txt	ArrayExpress	E-MTAB-2332	figshare	http://dx.doi.org/10.6084/m9.figshare.943485_D6
Outbred1657_whole_organism	Whole organism phenotyping	Outbred1657_whole_organism	measures.txt	ArrayExpress	E-MTAB-2332	figshare	http://dx.doi.org/10.6084/m9.figshare.943485_D6
Outbred1658_whole_organism	Whole organism phenotyping	Outbred1658_whole_organism	measures.txt	ArrayExpress	E-MTAB-2332	figshare	http://dx.doi.org/10.6084/m9.figshare.943485_D6
Outbred1659_whole_organism	Whole organism phenotyping	Outbred1659_whole_organism	measures.txt	ArrayExpress	E-MTAB-2332	figshare	http://dx.doi.org/10.6084/m9.figshare.943485_D6
Outbred166_whole_organism	Whole organism phenotyping	Outbred166_whole_organism	measures.txt	ArrayExpress	E-MTAB-2332	figshare	http://dx.doi.org/10.6084/m9.figshare.943485_D6
Outbred1660_whole_organism	Whole organism phenotyping	Outbred1660_whole_organism	measures.txt	ArrayExpress	E-MTAB-2332	figshare	http://dx.doi.org/10.6084/m9.figshare.943485_D6
Outbred1661_whole_organism	Whole organism phenotyping	Outbred1661_whole_organism	measures.txt	ArrayExpress	E-MTAB-2332	figshare	http://dx.doi.org/10.6084/m9.figshare.943485_D6
Outbred1662_whole_organism	Whole organism phenotyping	Outbred1662_whole_organism	measures.txt	ArrayExpress	E-MTAB-2332	figshare	http://dx.doi.org/10.6084/m9.figshare.943485_D6
Outbred1663_whole_organism	Whole organism phenotyping	Outbred1663_whole_organism	measures.txt	ArrayExpress	E-MTAB-2332	figshare	http://dx.doi.org/10.6084/m9.figshare.943485_D6
Outbred1664_whole_organism	Whole organism phenotyping	Outbred1664_whole_organism	measures.txt	ArrayExpress	E-MTAB-2332	figshare	http://dx.doi.org/10.6084/m9.figshare.943485_D6
Outbred1665_whole_organism	Whole organism phenotyping	Outbred1665_whole_organism	measures.txt	ArrayExpress	E-MTAB-2332	figshare	http://dx.doi.org/10.6084/m9.figshare.943485_D6
Outbred1666_whole_organism	Whole organism phenotyping	Outbred1666_whole_organism	measures.txt	ArrayExpress	E-MTAB-2332	figshare	http://dx.doi.org/10.6084/m9.figshare.943485_D6
Outbred1667_whole_organism	Whole organism phenotyping	Outbred1667_whole_organism	measures.txt	ArrayExpress	E-MTAB-2332	figshare	http://dx.doi.org/10.6084/m9.figshare.943485_D6
Outbred1668_whole_organism	Whole organism phenotyping	Outbred1668_whole_organism	measures.txt	ArrayExpress	E-MTAB-2332	figshare	http://dx.doi.org/10.6084/m9.figshare.943485_D6
Outbred1669_whole_organism	Whole organism phenotyping	Outbred1669_whole_organism	measures.txt	ArrayExpress	E-MTAB-2332	figshare	http://dx.doi.org/10.6084/m9.figshare.943485_D6
Outbred167_whole_organism	Whole organism phenotyping	Outbred167_whole_organism	measures.txt	ArrayExpress	E-MTAB-2332	figshare	http://dx.doi.org/10.6084/m9.figshare.943485_D6
Outbred1670_whole_organism	Whole organism phenotyping	Outbred1670_whole_organism	measures.txt	ArrayExpress	E-MTAB-2332	figshare	http://dx.doi.org/10.6084/m9.figshare.943485_D6
Outbred1671_whole_organism	Whole organism phenotyping	Outbred1671_whole_organism	measures.txt	ArrayExpress	E-MTAB-2332	figshare	http://dx.doi.org/10.6084/m9.figshare.943485_D6
Outbred1672_whole_organism	Whole organism phenotyping	Outbred1672_whole_organism	measures.txt	ArrayExpress	E-MTAB-2332	figshare	http://dx.doi.org/10.6084/m9.figshare.943485_D6
Outbred1673_whole_organism	Whole organism phenotyping	Outbred1673_whole_organism	measures.txt	ArrayExpress	E-MTAB-2332	figshare	http://dx.doi.org/10.6084/m9.figshare.943485_D6
Outbred1674_whole_organism	Whole organism phenotyping	Outbred1674_whole_organism	measures.txt	ArrayExpress	E-MTAB-2332	figshare	http://dx.doi.org/10.6084/m9.figshare.943485_D6
Outbred1675_whole_organism	Whole organism phenotyping	Outbred1675_whole_organism	measures.txt	ArrayExpress	E-MTAB-2332	figshare	http://dx.doi.org/10.6084/m9.figshare.943485_D6
Outbred1676_whole_organism	Whole organism phenotyping	Outbred1676_whole_organism	measures.txt	ArrayExpress	E-MTAB-2332	figshare	http://dx.doi.org/10.6084/m9.figshare.943485_D6
Outbred1677_whole_organism	Whole organism phenotyping	Outbred1677_whole_organism	measures.txt	ArrayExpress	E-MTAB-2332	figshare	http://dx.doi.org/10.6084/m9.figshare.943485_D6
Outbred1678_whole_organism	Whole organism phenotyping	Outbred1678_whole_organism	measures.txt	ArrayExpress	E-MTAB-2332	figshare	http://dx.doi.org/10.6084/m9.figshare.943485_D6
Outbred1679_whole_organism	Whole organism phenotyping	Outbred1679_whole_organism	measures.txt	ArrayExpress	E-MTAB-2332	figshare	http://dx.doi.org/10.6084/m9.figshare.943485_D6
Outbred168_whole_organism	Whole organism phenotyping	Outbred168_whole_organism	measures.txt	ArrayExpress	E-MTAB-2332	figshare	http://dx.doi.org/10.6084/m9.figshare.943485_D6
Outbred1680_whole_organism	Whole organism phenotyping	Outbred1680_whole_organism	measures.txt	ArrayExpress	E-MTAB-2332	figshare	http://dx.doi.org/10.6084/m9.figshare.943485_D6
Outbred1681_whole_organism	Whole organism phenotyping	Outbred1681_whole_organism	measures.txt	ArrayExpress	E-MTAB-2332	figshare	http://dx.doi.org/10.6084/m9.figshare.943485_D6
Outbred1682_whole_organism	Whole organism phenotyping	Outbred1682_whole_organism	measures.txt	ArrayExpress	E-MTAB-2332	figshare	http://dx.doi.org/10.6084/m9.figshare.943485_D6
Outbred1683_whole_organism	Whole organism phenotyping	Outbred1683_whole_organism	measures.txt	ArrayExpress	E-MTAB-2332	figshare	http://dx.doi.org/10.6084/m9.figshare.943485_D6
Outbred1684_whole_organism	Whole organism phenotyping	Outbred1684_whole_organism	measures.txt	ArrayExpress	E-MTAB-2332	figshare	http://dx.doi.org/10.6084/m9.figshare.943485_D6
Outbred1685_whole_organism	Whole organism phenotyping	Outbred1685_whole_organism	measures.txt	ArrayExpress	E-MTAB-2332	figshare	http://dx.doi.org/10.6084/m9.figshare.943485_D6
Outbred1686_whole_organism	Whole organism phenotyping	Outbred1686_whole_organism	measures.txt	ArrayExpress	E-MTAB-2332	figshare	http://dx.doi.org/10.6084/m9.figshare.943485_D6
Outbred1687_whole_organism	Whole organism phenotyping	Outbred1687_whole_organism	measures.txt	ArrayExpress	E-MTAB-2332	figshare	http://dx.doi.org/10.6084/m9.figshare.943485_D6
Outbred1688_whole_organism	Whole organism phenotyping	Outbred1688_whole_organism	measures.txt	ArrayExpress	E-MTAB-2332	figshare	http://dx.doi.org/10.6084/m9.figshare.943485_D6
Outbred1689_whole_organism	Whole organism phenotyping	Outbred1689_whole_organism	measures.txt	ArrayExpress	E-MTAB-2332	figshare	http://dx.doi.org/10.6084/m9.figshare.943485_D6
Outbred169_whole_organism	Whole organism phenotyping	Outbred169_whole_organism	measures.txt	ArrayExpress	E-MTAB-2332	figshare	http://dx.doi.org/10.6084/m9.figshare.943485_D6
Outbred1690_whole_organism	Whole organism phenotyping	Outbred1690_whole_organism	measures.txt	ArrayExpress	E-MTAB-2332	figshare	http://dx.doi.org/10.6084/m9.figshare.943485_D6
Outbred1691_whole_organism	Whole organism phenotyping	Outbred1691_whole_organism	measures.txt	ArrayExpress	E-MTAB-2332	figshare	http://dx.doi.org/10.6084/m9.figshare.943485_D6
Outbred1692_whole_organism	Whole organism phenotyping	Outbred1692_whole_organism	measures.txt	ArrayExpress	E-MTAB-2332	figshare	http://dx.doi.org/10.6084/m9.figshare.943485_D6
Outbred1693_whole_organism	Whole organism phenotyping	Outbred1693_whole_organism	measures.txt	ArrayExpress	E-MTAB-2332	figshare	http://dx.doi.org/10.6084/m9.figshare.943485_D6
Outbred1694_whole_organism	Whole organism phenotyping	Outbred1694_whole_organism	measures.txt	ArrayExpress	E-MTAB-2332	figshare	http://dx.doi.org/10.6084/m9.figshare.943485_D6
Outbred1695_whole_organism	Whole organism phenotyping	Outbred1695_whole_organism	measures.txt	ArrayExpress	E-MTAB-2332	figshare	http://dx.doi.org/10.6084/m9.figshare.943485_D6
Outbred1696_whole_organism	Whole organism phenotyping	Outbred1696_whole_organism	measures.txt	ArrayExpress	E-MTAB-2332	figshare	http://dx.doi.org/10.6084/m9.figshare.943485_D6
Outbred1697_whole_organism	Whole organism phenotyping	Outbred1697_whole_organism	measures.txt	ArrayExpress	E-MTAB-2332	figshare	http://dx.doi.org/10.6084/m9.figshare.943485_D6
Outbred1698_whole_organism	Whole organism phenotyping	Outbred1698_whole_organism	measures.txt	ArrayExpress	E-MTAB-2332	figshare	http://dx.doi.org/10.6084/m9.figshare.943485_D6
Outbred1699_whole_organism	Whole organism phenotyping	Outbred1699_whole_organism	measures.txt	ArrayExpress	E-MTAB-2332	figshare	http://dx.doi.org/10.6084/m9.figshare.943485_D6
Outbred17_whole_organism	Whole organism phenotyping	Outbred17_whole_organism	measures.txt	ArrayExpress	E-MTAB-2332	figshare	http://dx.doi.org/10.6084/m9.figshare.943485_D6
Outbred170_whole_organism	Whole organism phenotyping	Outbred170_whole_organism	measures.txt	ArrayExpress	E-MTAB-2332	figshare	http://dx.doi.org/10.6084/m9.figshare.943485_D6
Outbred1700_whole_organism	Whole organism phenotyping	Outbred1700_whole_organism	measures.txt	ArrayExpress	E-MTAB-2332	figshare	http://dx.doi.org/10.6084/m9.figshare.943485_D6
Outbred1701_whole_organism	Whole organism phenotyping	Outbred1701_whole_organism	measures.txt	ArrayExpress	E-MTAB-2332	figshare	http://dx.doi.org/10.6084/m9.figshare.943485_D6
Outbred1702_whole_organism	Whole organism phenotyping	Outbred1702_whole_organism	measures.txt	ArrayExpress	E-MTAB-2332	figshare	http://dx.doi.org/10.6084/m9.figshare.943485_D6
Outbred1703_whole_organism	Whole organism phenotyping	Outbred1703_whole_organism	measures.txt	ArrayExpress	E-MTAB-2332	figshare	http://dx.doi.org/10.6084/m9.figshare.943485_D6
Outbred1704_whole_organism	Whole organism phenotyping	Outbred1704_whole_organism	measures.txt	ArrayExpress	E-MTAB-2332	figshare	http://dx.doi.org/10.6084/m9.figshare.943485_D6
Outbred1705_whole_organism	Whole organism phenotyping	Outbred1705_whole_organism	measures.txt	ArrayExpress	E-MTAB-2332	figshare	http://dx.doi.org/10.6084/m9.figshare.943485_D6
Outbred1706_whole_organism	Whole organism phenotyping	Outbred1706_whole_organism	measures.txt	ArrayExpress	E-MTAB-2332	figshare	http://dx.doi.org/10.6084/m9.figshare.943485_D6
Outbred1707_whole_organism	Whole organism phenotyping	Outbred1707_whole_organism	measures.txt	ArrayExpress	E-MTAB-2332	figshare	http://dx.doi.org/10.6084/m9.figshare.943485_D6
Outbred1708_whole_organism	Whole organism phenotyping	Outbred1708_whole_organism	measures.txt	ArrayExpress	E-MTAB-2332	figshare	http://dx.doi.org/10.6084/m9.figshare.943485_D6
Outbred1709_whole_organism	Whole organism phenotyping	Outbred1709_whole_organism	measures.txt	ArrayExpress	E-MTAB-2332	figshare	http://dx.doi.org/10.6084/m9.figshare.943485_D6
Outbred171_whole_organism	Whole organism phenotyping	Outbred171_whole_organism	measures.txt	ArrayExpress	E-MTAB-2332	figshare	http://dx.doi.org/10.6084/m9.figshare.943485_D6
Outbred1710_whole_organism	Whole organism phenotyping	Outbred1710_whole_organism	measures.txt	ArrayExpress	E-MTAB-2332	figshare	http://dx.doi.org/10.6084/m9.figshare.943485_D6
Outbred1711_whole_organism	Whole organism phenotyping	Outbred1711_whole_organism	measures.txt	ArrayExpress	E-MTAB-2332	figshare	http://dx.doi.org/10.6084/m9.figshare.943485_D6
Outbred1712_whole_organism	Whole organism phenotyping	Outbred1712_whole_organism	measures.txt	ArrayExpress	E-MTAB-2332	figshare	http://dx.doi.org/10.6084/m9.figshare.943485_D6
Outbred1713_whole_organism	Whole organism phenotyping	Outbred1713_whole_organism	measures.txt	ArrayExpress	E-MTAB-2332	figshare	http://dx.doi.org/10.6084/m9.figshare.943485_D6
Outbred1714_whole_organism	Whole organism phenotyping	Outbred1714_whole_organism	measures.txt	ArrayExpress	E-MTAB-2332	figshare	http://dx.doi.org/10.6084/m9.figshare.943485_D6
Outbred1715_whole_organism	Whole organism phenotyping	Outbred1715_whole_organism	measures.txt	ArrayExpress	E-MTAB-2332	figshare	http://dx.doi.org/10.6084/m9.figshare.943485_D6
Outbred1716_whole_organism	Whole organism phenotyping	Outbred1716_whole_organism	measures.txt	ArrayExpress	E-MTAB-2332	figshare	http://dx.doi.org/10.6084/m9.figshare.943485_D6
Outbred1717_whole_organism	Whole organism phenotyping	Outbred1717_whole_organism	measures.txt	ArrayExpress	E-MTAB-2332	figshare	http://dx.doi.org/10.6084/m9.figshare.943485_D6
Outbred1718_whole_organism	Whole organism phenotyping	Outbred1718_whole_organism	measures.txt	ArrayExpress	E-MTAB-2332	figshare	http://dx.doi.org/10.6084/m9.figshare.943485_D6
Outbred1719_whole_organism	Whole organism phenotyping	Outbred1719_whole_organism	measures.txt	ArrayExpress	E-MTAB-2332	figshare	http://dx.doi.org/10.6084/m9.figshare.943485_D6
Outbred172_whole_organism	Whole organism phenotyping	Outbred172_whole_organism	measures.txt	ArrayExpress	E-MTAB-2332	figshare	http://dx.doi.org/10.6084/m9.figshare.943485_D6
Outbred1720_whole_organism	Whole organism phenotyping	Outbred1720_whole_organism	measures.txt	ArrayExpress	E-MTAB-2332	figshare	http://dx.doi.org/10.6084/m9.figshare.943485_D6
Outbred1721_whole_organism	Whole organism phenotyping	Outbred1721_whole_organism	measures.txt	ArrayExpress	E-MTAB-2332	figshare	http://dx.doi.org/10.6084/m9.figshare.943485_D6
Outbred1722_whole_organism	Whole organism phenotyping	Outbred1722_whole_organism	measures.txt	ArrayExpress	E-MTAB-2332	figshare	http://dx.doi.org/10.6084/m9.figshare.943485_D6
Outbred1723_whole_organism	Whole organism phenotyping	Outbred1723_whole_organism	measures.txt	ArrayExpress	E-MTAB-2332	figshare	http://dx.doi.org/10.6084/m9.figshare.943485_D6
Outbred1724_whole_organism	Whole organism phenotyping	Outbred1724_whole_organism	measures.txt	ArrayExpress	E-MTAB-2332	figshare	http://dx.doi.org/10.6084/m9.figshare.943485_D6
Outbred1725_whole_organism	Whole organism phenotyping	Outbred1725_whole_organism	measures.txt	ArrayExpress	E-MTAB-2332	figshare	http://dx.doi.org/10.6084/m9.figshare.943485_D6
Outbred1726_whole_organism	Whole organism phenotyping	Outbred1726_whole_organism	measures.txt	ArrayExpress	E-MTAB-2332	figshare	http://dx.doi.org/10.6084/m9.figshare.943485_D6
Outbred1727_whole_organism	Whole organism phenotyping	Outbred1727_whole_organism	measures.txt	ArrayExpress	E-MTAB-2332	figshare	http://dx.doi.org/10.6084/m9.figshare.943485_D6
Outbred1728_whole_organism	Whole organism phenotyping	Outbred1728_whole_organism	measures.txt	ArrayExpress	E-MTAB-2332	figshare	http://dx.doi.org/10.6084/m9.figshare.943485_D6
Outbred1729_whole_organism	Whole organism phenotyping	Outbred1729_whole_organism	measures.txt	ArrayExpress	E-MTAB-2332	figshare	http://dx.doi.org/10.6084/m9.figshare.943485_D6
Outbred173_whole_organism	Whole organism phenotyping	Outbred173_whole_organism	measures.txt	ArrayExpress	E-MTAB-2332	figshare	http://dx.doi.org/10.6084/m9.figshare.943485_D6
Outbred1730_whole_organism	Whole organism phenotyping	Outbred1730_whole_organism	measures.txt	ArrayExpress	E-MTAB-2332	figshare	http://dx.doi.org/10.6084/m9.figshare.943485_D6
Outbred1731_whole_organism	Whole organism phenotyping	Outbred1731_whole_organism	measures.txt	ArrayExpress	E-MTAB-2332	figshare	http://dx.doi.org/10.6084/m9.figshare.943485_D6
Outbred1732_whole_organism	Whole organism phenotyping	Outbred1732_whole_organism	measures.txt	ArrayExpress	E-MTAB-2332	figshare	http://dx.doi.org/10.6084/m9.figshare.943485_D6
Outbred1733_whole_organism	Whole organism phenotyping	Outbred1733_whole_organism	measures.txt	ArrayExpress	E-MTAB-2332	figshare	http://dx.doi.org/10.6084/m9.figshare.943485_D6
Outbred1734_whole_organism	Whole organism phenotyping	Outbred1734_whole_organism	measures.txt	ArrayExpress	E-MTAB-2332	figshare	http://dx.doi.org/10.6084/m9.figshare.943485_D6
Outbred1735_whole_organism	Whole organism phenotyping	Outbred1735_whole_organism	measures.txt	ArrayExpress	E-MTAB-2332	figshare	http://dx.doi.org/10.6084/m9.figshare.943485_D6
Outbred1736_whole_organism	Whole organism phenotyping	Outbred1736_whole_organism	measures.txt	ArrayExpress	E-MTAB-2332	figshare	http://dx.doi.org/10.6084/m9.figshare.943485_D6
Outbred1737_whole_organism	Whole organism phenotyping	Outbred1737_whole_organism	measures.txt	ArrayExpress	E-MTAB-2332	figshare	http://dx.doi.org/10.6084/m9.figshare.943485_D6
Outbred1738_whole_organism	Whole organism phenotyping	Outbred1738_whole_organism	measures.txt	ArrayExpress	E-MTAB-2332	figshare	http://dx.doi.org/10.6084/m9.figshare.943485_D6
Outbred174_whole_organism	Whole organism phenotyping	Outbred174_whole_organism	measures.txt	ArrayExpress	E-MTAB-2332	figshare	http://dx.doi.org/10.6084/m9.figshare.943485_D6
Outbred1740_whole_organism	Whole organism phenotyping	Outbred1740_whole_organism	measures.txt	ArrayExpress	E-MTAB-2332	figshare	http://dx.doi.org/10.6084/m9.figshare.943485_D6
Outbred1741_whole_organism	Whole organism phenotyping	Outbred1741_whole_organism	measures.txt	ArrayExpress	E-MTAB-2332	figshare	http://dx.doi.org/10.6084/m9.figshare.943485_D6
Outbred1742_whole_organism	Whole organism phenotyping	Outbred1742_whole_organism	measures.txt	ArrayExpress	E-MTAB-2332	figshare	http://dx.doi.org/10.6084/m9.figshare.943485_D6
Outbred1743_whole_organism	Whole organism phenotyping	Outbred1743_whole_organism	measures.txt	ArrayExpress	E-MTAB-2332	figshare	http://dx.doi.org/10.6084/m9.figshare.943485_D6
Outbred1744_whole_organism	Whole organism phenotyping	Outbred1744_whole_organism	measures.txt	ArrayExpress	E-MTAB-2332	figshare	http://dx.doi.org/10.6084/m9.figshare.943485_D6
Outbred1745_whole_organism	Whole organism phenotyping	Outbred1745_whole_organism	measures.txt	ArrayExpress	E-MTAB-2332	figshare	http://dx.doi.org/10.6084/m9.figshare.943485_D6
Outbred1746_whole_organism	Whole organism phenotyping	Outbred1746_whole_organism	measures.txt	ArrayExpress	E-MTAB-2332	figshare	http://dx.doi.org/10.6084/m9.figshare.943485_D6
Outbred1747_whole_organism	Whole organism phenotyping	Outbred1747_whole_organism	measures.txt	ArrayExpress	E-MTAB-2332	figshare	http://dx.doi.org/10.6084/m9.figshare.943485_D6
Outbred1748_whole_organism	Whole organism phenotyping	Outbred1748_whole_organism	measures.txt	ArrayExpress	E-MTAB-2332	figshare	http://dx.doi.org/10.6084/m9.figshare.943485_D6
Outbred1749_whole_organism	Whole organism phenotyping	Outbred1749_whole_organism	measures.txt	ArrayExpress	E-MTAB-2332	figshare	http://dx.doi.org/10.6084/m9.figshare.943485_D6
Outbred175_whole_organism	Whole organism phenotyping	Outbred175_whole_organism	measures.txt	ArrayExpress	E-MTAB-2332	figshare	http://dx.doi.org/10.6084/m9.figshare.943485_D6
Outbred1750_whole_organism	Whole organism phenotyping	Outbred1750_whole_organism	measures.txt	ArrayExpress	E-MTAB-2332	figshare	http://dx.doi.org/10.6084/m9.figshare.943485_D6
Outbred1751_whole_organism	Whole organism phenotyping	Outbred1751_whole_organism	measures.txt	ArrayExpress	E-MTAB-2332	figshare	http://dx.doi.org/10.6084/m9.figshare.943485_D6
Outbred1752_whole_organism	Whole organism phenotyping	Outbred1752_whole_organism	measures.txt	ArrayExpress	E-MTAB-2332	figshare	http://dx.doi.org/10.6084/m9.figshare.943485_D6
Outbred1753_whole_organism	Whole organism phenotyping	Outbred1753_whole_organism	measures.txt	ArrayExpress	E-MTAB-2332	figshare	http://dx.doi.org/10.6084/m9.figshare.943485_D6
Outbred1754_whole_organism	Whole organism phenotyping	Outbred1754_whole_organism	measures.txt	ArrayExpress	E-MTAB-2332	figshare	http://dx.doi.org/10.6084/m9.figshare.943485_D6
Outbred1755_whole_organism	Whole organism phenotyping	Outbred1755_whole_organism	measures.txt	ArrayExpress	E-MTAB-2332	figshare	http://dx.doi.org/10.6084/m9.figshare.943485_D6
Outbred1756_whole_organism	Whole organism phenotyping	Outbred1756_whole_organism	measures.txt	ArrayExpress	E-MTAB-2332	figshare	http://dx.doi.org/10.6084/m9.figshare.943485_D6
Outbred1757_whole_organism	Whole organism phenotyping	Outbred1757_whole_organism	measures.txt	ArrayExpress	E-MTAB-2332	figshare	http://dx.doi.org/10.6084/m9.figshare.943485_D6
Outbred1758_whole_organism	Whole organism phenotyping	Outbred1758_whole_organism	measures.txt	ArrayExpress	E-MTAB-2332	figshare	http://dx.doi.org/10.6084/m9.figshare.943485_D6
Outbred1759_whole_organism	Whole organism phenotyping	Outbred1759_whole_organism	measures.txt	ArrayExpress	E-MTAB-2332	figshare	http://dx.doi.org/10.6084/m9.figshare.943485_D6
Outbred176_whole_organism	Whole organism phenotyping	Outbred176_whole_organism	measures.txt	ArrayExpress	E-MTAB-2332	figshare	http://dx.doi.org/10.6084/m9.figshare.943485_D6
Outbred1760_whole_organism	Whole organism phenotyping	Outbred1760_whole_organism	measures.txt	ArrayExpress	E-MTAB-2332	figshare	http://dx.doi.org/10.6084/m9.figshare.943485_D6
Outbred1761_whole_organism	Whole organism phenotyping	Outbred1761_whole_organism	measures.txt	ArrayExpress	E-MTAB-2332	figshare	http://dx.doi.org/10.6084/m9.figshare.943485_D6
Outbred1762_whole_organism	Whole organism phenotyping	Outbred1762_whole_organism	measures.txt	ArrayExpress	E-MTAB-2332	figshare	http://dx.doi.org/10.6084/m9.figshare.943485_D6
Outbred1763_whole_organism	Whole organism phenotyping	Outbred1763_whole_organism	measures.txt	ArrayExpress	E-MTAB-2332	figshare	http://dx.doi.org/10.6084/m9.figshare.943485_D6
Outbred1764_whole_organism	Whole organism phenotyping	Outbred1764_whole_organism	measures.txt	ArrayExpress	E-MTAB-2332	figshare	http://dx.doi.org/10.6084/m9.figshare.943485_D6
Outbred1765_whole_organism	Whole organism phenotyping	Outbred1765_whole_organism	measures.txt	ArrayExpress	E-MTAB-2332	figshare	http://dx.doi.org/10.6084/m9.figshare.943485_D6
Outbred1766_whole_organism	Whole organism phenotyping	Outbred1766_whole_organism	measures.txt	ArrayExpress	E-MTAB-2332	figshare	http://dx.doi.org/10.6084/m9.figshare.943485_D6
Outbred1767_whole_organism	Whole organism phenotyping	Outbred1767_whole_organism	measures.txt	ArrayExpress	E-MTAB-2332	figshare	http://dx.doi.org/10.6084/m9.figshare.943485_D6
Outbred1768_whole_organism	Whole organism phenotyping	Outbred1768_whole_organism	measures.txt	ArrayExpress	E-MTAB-2332	figshare	http://dx.doi.org/10.6084/m9.figshare.943485_D6
Outbred1769_whole_organism	Whole organism phenotyping	Outbred1769_whole_organism	measures.txt	ArrayExpress	E-MTAB-2332	figshare	http://dx.doi.org/10.6084/m9.figshare.943485_D6
Outbred177_whole_organism	Whole organism phenotyping	Outbred177_whole_organism	measures.txt	ArrayExpress	E-MTAB-2332	figshare	http://dx.doi.org/10.6084/m9.figshare.943485_D6
Outbred1770_whole_organism	Whole organism phenotyping	Outbred1770_whole_organism	measures.txt	ArrayExpress	E-MTAB-2332	figshare	http://dx.doi.org/10.6084/m9.figshare.943485_D6
Outbred1771_whole_organism	Whole organism phenotyping	Outbred1771_whole_organism	measures.txt	ArrayExpress	E-MTAB-2332	figshare	http://dx.doi.org/10.6084/m9.figshare.943485_D6
Outbred1772_whole_organism	Whole organism phenotyping	Outbred1772_whole_organism	measures.txt	ArrayExpress	E-MTAB-2332	figshare	http://dx.doi.org/10.6084/m9.figshare.943485_D6
Outbred1773_whole_organism	Whole organism phenotyping	Outbred1773_whole_organism	measures.txt	ArrayExpress	E-MTAB-2332	figshare	http://dx.doi.org/10.6084/m9.figshare.943485_D6
Outbred1774_whole_organism	Whole organism phenotyping	Outbred1774_whole_organism	measures.txt	ArrayExpress	E-MTAB-2332	figshare	http://dx.doi.org/10.6084/m9.figshare.943485_D6
Outbred1775_whole_organism	Whole organism phenotyping	Outbred1775_whole_organism	measures.txt	ArrayExpress	E-MTAB-2332	figshare	http://dx.doi.org/10.6084/m9.figshare.943485_D6
Outbred1776_whole_organism	Whole organism phenotyping	Outbred1776_whole_organism	measures.txt	ArrayExpress	E-MTAB-2332	figshare	http://dx.doi.org/10.6084/m9.figshare.943485_D6
Outbred1777_whole_organism	Whole organism phenotyping	Outbred1777_whole_organism	measures.txt	ArrayExpress	E-MTAB-2332	figshare	http://dx.doi.org/10.6084/m9.figshare.943485_D6
Outbred1778_whole_organism	Whole organism phenotyping	Outbred1778_whole_organism	measures.txt	ArrayExpress	E-MTAB-2332	figshare	http://dx.doi.org/10.6084/m9.figshare.943485_D6
Outbred1779_whole_organism	Whole organism phenotyping	Outbred1779_whole_organism	measures.txt	ArrayExpress	E-MTAB-2332	figshare	http://dx.doi.org/10.6084/m9.figshare.943485_D6
Outbred178_whole_organism	Whole organism phenotyping	Outbred178_whole_organism	measures.txt	ArrayExpress	E-MTAB-2332	figshare	http://dx.doi.org/10.6084/m9.figshare.943485_D6
Outbred1780_whole_organism	Whole organism phenotyping	Outbred1780_whole_organism	measures.txt	ArrayExpress	E-MTAB-2332	figshare	http://dx.doi.org/10.6084/m9.figshare.943485_D6
Outbred1781_whole_organism	Whole organism phenotyping	Outbred1781_whole_organism	measures.txt	ArrayExpress	E-MTAB-2332	figshare	http://dx.doi.org/10.6084/m9.figshare.943485_D6
Outbred1782_whole_organism	Whole organism phenotyping	Outbred1782_whole_organism	measures.txt	ArrayExpress	E-MTAB-2332	figshare	http://dx.doi.org/10.6084/m9.figshare.943485_D6
Outbred1783_whole_organism	Whole organism phenotyping	Outbred1783_whole_organism	measures.txt	ArrayExpress	E-MTAB-2332	figshare	http://dx.doi.org/10.6084/m9.figshare.943485_D6
Outbred1784_whole_organism	Whole organism phenotyping	Outbred1784_whole_organism	measures.txt	ArrayExpress	E-MTAB-2332	figshare	http://dx.doi.org/10.6084/m9.figshare.943485_D6
Outbred1785_whole_organism	Whole organism phenotyping	Outbred1785_whole_organism	measures.txt	ArrayExpress	E-MTAB-2332	figshare	http://dx.doi.org/10.6084/m9.figshare.943485_D6
Outbred1786_whole_organism	Whole organism phenotyping	Outbred1786_whole_organism	measures.txt	ArrayExpress	E-MTAB-2332	figshare	http://dx.doi.org/10.6084/m9.figshare.943485_D6
Outbred1787_whole_organism	Whole organism phenotyping	Outbred1787_whole_organism	measures.txt	ArrayExpress	E-MTAB-2332	figshare	http://dx.doi.org/10.6084/m9.figshare.943485_D6
Outbred1788_whole_organism	Whole organism phenotyping	Outbred1788_whole_organism	measures.txt	ArrayExpress	E-MTAB-2332	figshare	http://dx.doi.org/10.6084/m9.figshare.943485_D6
Outbred1789_whole_organism	Whole organism phenotyping	Outbred1789_whole_organism	measures.txt	ArrayExpress	E-MTAB-2332	figshare	http://dx.doi.org/10.6084/m9.figshare.943485_D6
Outbred179_whole_organism	Whole organism phenotyping	Outbred179_whole_organism	measures.txt	ArrayExpress	E-MTAB-2332	figshare	http://dx.doi.org/10.6084/m9.figshare.943485_D6
Outbred1790_whole_organism	Whole organism phenotyping	Outbred1790_whole_organism	measures.txt	ArrayExpress	E-MTAB-2332	figshare	http://dx.doi.org/10.6084/m9.figshare.943485_D6
Outbred1791_whole_organism	Whole organism phenotyping	Outbred1791_whole_organism	measures.txt	ArrayExpress	E-MTAB-2332	figshare	http://dx.doi.org/10.6084/m9.figshare.943485_D6
Outbred1792_whole_organism	Whole organism phenotyping	Outbred1792_whole_organism	measures.txt	ArrayExpress	E-MTAB-2332	figshare	http://dx.doi.org/10.6084/m9.figshare.943485_D6
Outbred1793_whole_organism	Whole organism phenotyping	Outbred1793_whole_organism	measures.txt	ArrayExpress	E-MTAB-2332	figshare	http://dx.doi.org/10.6084/m9.figshare.943485_D6
Outbred1794_whole_organism	Whole organism phenotyping	Outbred1794_whole_organism	measures.txt	ArrayExpress	E-MTAB-2332	figshare	http://dx.doi.org/10.6084/m9.figshare.943485_D6
Outbred1795_whole_organism	Whole organism phenotyping	Outbred1795_whole_organism	measures.txt	ArrayExpress	E-MTAB-2332	figshare	http://dx.doi.org/10.6084/m9.figshare.943485_D6
Outbred1796_whole_organism	Whole organism phenotyping	Outbred1796_whole_organism	measures.txt	ArrayExpress	E-MTAB-2332	figshare	http://dx.doi.org/10.6084/m9.figshare.943485_D6
Outbred1797_whole_organism	Whole organism phenotyping	Outbred1797_whole_organism	measures.txt	ArrayExpress	E-MTAB-2332	figshare	http://dx.doi.org/10.6084/m9.figshare.943485_D6
Outbred1798_whole_organism	Whole organism phenotyping	Outbred1798_whole_organism	measures.txt	ArrayExpress	E-MTAB-2332	figshare	http://dx.doi.org/10.6084/m9.figshare.943485_D6
Outbred1799_whole_organism	Whole organism phenotyping	Outbred1799_whole_organism	measures.txt	ArrayExpress	E-MTAB-2332	figshare	http://dx.doi.org/10.6084/m9.figshare.943485_D6
Outbred18_whole_organism	Whole organism phenotyping	Outbred18_whole_organism	measures.txt	ArrayExpress	E-MTAB-2332	figshare	http://dx.doi.org/10.6084/m9.figshare.943485_D6
Outbred180_whole_organism	Whole organism phenotyping	Outbred180_whole_organism	measures.txt	ArrayExpress	E-MTAB-2332	figshare	http://dx.doi.org/10.6084/m9.figshare.943485_D6
Outbred1800_whole_organism	Whole organism phenotyping	Outbred1800_whole_organism	measures.txt	ArrayExpress	E-MTAB-2332	figshare	http://dx.doi.org/10.6084/m9.figshare.943485_D6
Outbred1801_whole_organism	Whole organism phenotyping	Outbred1801_whole_organism	measures.txt	ArrayExpress	E-MTAB-2332	figshare	http://dx.doi.org/10.6084/m9.figshare.943485_D6
Outbred1802_whole_organism	Whole organism phenotyping	Outbred1802_whole_organism	measures.txt	ArrayExpress	E-MTAB-2332	figshare	http://dx.doi.org/10.6084/m9.figshare.943485_D6
Outbred1803_whole_organism	Whole organism phenotyping	Outbred1803_whole_organism	measures.txt	ArrayExpress	E-MTAB-2332	figshare	http://dx.doi.org/10.6084/m9.figshare.943485_D6
Outbred1804_whole_organism	Whole organism phenotyping	Outbred1804_whole_organism	measures.txt	ArrayExpress	E-MTAB-2332	figshare	http://dx.doi.org/10.6084/m9.figshare.943485_D6
Outbred1805_whole_organism	Whole organism phenotyping	Outbred1805_whole_organism	measures.txt	ArrayExpress	E-MTAB-2332	figshare	http://dx.doi.org/10.6084/m9.figshare.943485_D6
Outbred1806_whole_organism	Whole organism phenotyping	Outbred1806_whole_organism	measures.txt	ArrayExpress	E-MTAB-2332	figshare	http://dx.doi.org/10.6084/m9.figshare.943485_D6
Outbred1807_whole_organism	Whole organism phenotyping	Outbred1807_whole_organism	measures.txt	ArrayExpress	E-MTAB-2332	figshare	http://dx.doi.org/10.6084/m9.figshare.943485_D6
Outbred1808_whole_organism	Whole organism phenotyping	Outbred1808_whole_organism	measures.txt	ArrayExpress	E-MTAB-2332	figshare	http://dx.doi.org/10.6084/m9.figshare.943485_D6
Outbred1809_whole_organism	Whole organism phenotyping	Outbred1809_whole_organism	measures.txt	ArrayExpress	E-MTAB-2332	figshare	http://dx.doi.org/10.6084/m9.figshare.943485_D6
Outbred181_whole_organism	Whole organism phenotyping	Outbred181_whole_organism	measures.txt	ArrayExpress	E-MTAB-2332	figshare	http://dx.doi.org/10.6084/m9.figshare.943485_D6
Outbred1810_whole_organism	Whole organism phenotyping	Outbred1810_whole_organism	measures.txt	ArrayExpress	E-MTAB-2332	figshare	http://dx.doi.org/10.6084/m9.figshare.943485_D6
Outbred1811_whole_organism	Whole organism phenotyping	Outbred1811_whole_organism	measures.txt	ArrayExpress	E-MTAB-2332	figshare	http://dx.doi.org/10.6084/m9.figshare.943485_D6
Outbred1812_whole_organism	Whole organism phenotyping	Outbred1812_whole_organism	measures.txt	ArrayExpress	E-MTAB-2332	figshare	http://dx.doi.org/10.6084/m9.figshare.943485_D6
Outbred1813_whole_organism	Whole organism phenotyping	Outbred1813_whole_organism	measures.txt	ArrayExpress	E-MTAB-2332	figshare	http://dx.doi.org/10.6084/m9.figshare.943485_D6
Outbred1814_whole_organism	Whole organism phenotyping	Outbred1814_whole_organism	measures.txt	ArrayExpress	E-MTAB-2332	figshare	http://dx.doi.org/10.6084/m9.figshare.943485_D6
Outbred1815_whole_organism	Whole organism phenotyping	Outbred1815_whole_organism	measures.txt	ArrayExpress	E-MTAB-2332	figshare	http://dx.doi.org/10.6084/m9.figshare.943485_D6
Outbred1816_whole_organism	Whole organism phenotyping	Outbred1816_whole_organism	measures.txt	ArrayExpress	E-MTAB-2332	figshare	http://dx.doi.org/10.6084/m9.figshare.943485_D6
Outbred1817_whole_organism	Whole organism phenotyping	Outbred1817_whole_organism	measures.txt	ArrayExpress	E-MTAB-2332	figshare	http://dx.doi.org/10.6084/m9.figshare.943485_D6
Outbred1818_whole_organism	Whole organism phenotyping	Outbred1818_whole_organism	measures.txt	ArrayExpress	E-MTAB-2332	figshare	http://dx.doi.org/10.6084/m9.figshare.943485_D6
Outbred1819_whole_organism	Whole organism phenotyping	Outbred1819_whole_organism	measures.txt	ArrayExpress	E-MTAB-2332	figshare	http://dx.doi.org/10.6084/m9.figshare.943485_D6
Outbred182_whole_organism	Whole organism phenotyping	Outbred182_whole_organism	measures.txt	ArrayExpress	E-MTAB-2332	figshare	http://dx.doi.org/10.6084/m9.figshare.943485_D6
Outbred1820_whole_organism	Whole organism phenotyping	Outbred1820_whole_organism	measures.txt	ArrayExpress	E-MTAB-2332	figshare	http://dx.doi.org/10.6084/m9.figshare.943485_D6
Outbred1821_whole_organism	Whole organism phenotyping	Outbred1821_whole_organism	measures.txt	ArrayExpress	E-MTAB-2332	figshare	http://dx.doi.org/10.6084/m9.figshare.943485_D6
Outbred1822_whole_organism	Whole organism phenotyping	Outbred1822_whole_organism	measures.txt	ArrayExpress	E-MTAB-2332	figshare	http://dx.doi.org/10.6084/m9.figshare.943485_D6
Outbred1823_whole_organism	Whole organism phenotyping	Outbred1823_whole_organism	measures.txt	ArrayExpress	E-MTAB-2332	figshare	http://dx.doi.org/10.6084/m9.figshare.943485_D6
Outbred1824_whole_organism	Whole organism phenotyping	Outbred1824_whole_organism	measures.txt	ArrayExpress	E-MTAB-2332	figshare	http://dx.doi.org/10.6084/m9.figshare.943485_D6
Outbred1825_whole_organism	Whole organism phenotyping	Outbred1825_whole_organism	measures.txt	ArrayExpress	E-MTAB-2332	figshare	http://dx.doi.org/10.6084/m9.figshare.943485_D6
Outbred1826_whole_organism	Whole organism phenotyping	Outbred1826_whole_organism	measures.txt	ArrayExpress	E-MTAB-2332	figshare	http://dx.doi.org/10.6084/m9.figshare.943485_D6
Outbred1827_whole_organism	Whole organism phenotyping	Outbred1827_whole_organism	measures.txt	ArrayExpress	E-MTAB-2332	figshare	http://dx.doi.org/10.6084/m9.figshare.943485_D6
Outbred1828_whole_organism	Whole organism phenotyping	Outbred1828_whole_organism	measures.txt	ArrayExpress	E-MTAB-2332	figshare	http://dx.doi.org/10.6084/m9.figshare.943485_D6
Outbred1829_whole_organism	Whole organism phenotyping	Outbred1829_whole_organism	measures.txt	ArrayExpress	E-MTAB-2332	figshare	http://dx.doi.org/10.6084/m9.figshare.943485_D6
Outbred183_whole_organism	Whole organism phenotyping	Outbred183_whole_organism	measures.txt	ArrayExpress	E-MTAB-2332	figshare	http://dx.doi.org/10.6084/m9.figshare.943485_D6
Outbred1830_whole_organism	Whole organism phenotyping	Outbred1830_whole_organism	measures.txt	ArrayExpress	E-MTAB-2332	figshare	http://dx.doi.org/10.6084/m9.figshare.943485_D6
Outbred1831_whole_organism	Whole organism phenotyping	Outbred1831_whole_organism	measures.txt	ArrayExpress	E-MTAB-2332	figshare	http://dx.doi.org/10.6084/m9.figshare.943485_D6
Outbred1832_whole_organism	Whole organism phenotyping	Outbred1832_whole_organism	measures.txt	ArrayExpress	E-MTAB-2332	figshare	http://dx.doi.org/10.6084/m9.figshare.943485_D6
Outbred1833_whole_organism	Whole organism phenotyping	Outbred1833_whole_organism	measures.txt	ArrayExpress	E-MTAB-2332	figshare	http://dx.doi.org/10.6084/m9.figshare.943485_D6
Outbred1834_whole_organism	Whole organism phenotyping	Outbred1834_whole_organism	measures.txt	ArrayExpress	E-MTAB-2332	figshare	http://dx.doi.org/10.6084/m9.figshare.943485_D6
Outbred1835_whole_organism	Whole organism phenotyping	Outbred1835_whole_organism	measures.txt	ArrayExpress	E-MTAB-2332	figshare	http://dx.doi.org/10.6084/m9.figshare.943485_D6
Outbred1836_whole_organism	Whole organism phenotyping	Outbred1836_whole_organism	measures.txt	ArrayExpress	E-MTAB-2332	figshare	http://dx.doi.org/10.6084/m9.figshare.943485_D6
Outbred1837_whole_organism	Whole organism phenotyping	Outbred1837_whole_organism	measures.txt	ArrayExpress	E-MTAB-2332	figshare	http://dx.doi.org/10.6084/m9.figshare.943485_D6
Outbred1838_whole_organism	Whole organism phenotyping	Outbred1838_whole_organism	measures.txt	ArrayExpress	E-MTAB-2332	figshare	http://dx.doi.org/10.6084/m9.figshare.943485_D6
Outbred1839_whole_organism	Whole organism phenotyping	Outbred1839_whole_organism	measures.txt	ArrayExpress	E-MTAB-2332	figshare	http://dx.doi.org/10.6084/m9.figshare.943485_D6
Outbred184_whole_organism	Whole organism phenotyping	Outbred184_whole_organism	measures.txt	ArrayExpress	E-MTAB-2332	figshare	http://dx.doi.org/10.6084/m9.figshare.943485_D6
Outbred1840_whole_organism	Whole organism phenotyping	Outbred1840_whole_organism	measures.txt	ArrayExpress	E-MTAB-2332	figshare	http://dx.doi.org/10.6084/m9.figshare.943485_D6
Outbred1841_whole_organism	Whole organism phenotyping	Outbred1841_whole_organism	measures.txt	ArrayExpress	E-MTAB-2332	figshare	http://dx.doi.org/10.6084/m9.figshare.943485_D6
Outbred1842_whole_organism	Whole organism phenotyping	Outbred1842_whole_organism	measures.txt	ArrayExpress	E-MTAB-2332	figshare	http://dx.doi.org/10.6084/m9.figshare.943485_D6
Outbred1843_whole_organism	Whole organism phenotyping	Outbred1843_whole_organism	measures.txt	ArrayExpress	E-MTAB-2332	figshare	http://dx.doi.org/10.6084/m9.figshare.943485_D6
Outbred1844_whole_organism	Whole organism phenotyping	Outbred1844_whole_organism	measures.txt	ArrayExpress	E-MTAB-2332	figshare	http://dx.doi.org/10.6084/m9.figshare.943485_D6
Outbred1845_whole_organism	Whole organism phenotyping	Outbred1845_whole_organism	measures.txt	ArrayExpress	E-MTAB-2332	figshare	http://dx.doi.org/10.6084/m9.figshare.943485_D6
Outbred1846_whole_organism	Whole organism phenotyping	Outbred1846_whole_organism	measures.txt	ArrayExpress	E-MTAB-2332	figshare	http://dx.doi.org/10.6084/m9.figshare.943485_D6
Outbred1847_whole_organism	Whole organism phenotyping	Outbred1847_whole_organism	measures.txt	ArrayExpress	E-MTAB-2332	figshare	http://dx.doi.org/10.6084/m9.figshare.943485_D6
Outbred1848_whole_organism	Whole organism phenotyping	Outbred1848_whole_organism	measures.txt	ArrayExpress	E-MTAB-2332	figshare	http://dx.doi.org/10.6084/m9.figshare.943485_D6
Outbred1849_whole_organism	Whole organism phenotyping	Outbred1849_whole_organism	measures.txt	ArrayExpress	E-MTAB-2332	figshare	http://dx.doi.org/10.6084/m9.figshare.943485_D6
Outbred185_whole_organism	Whole organism phenotyping	Outbred185_whole_organism	measures.txt	ArrayExpress	E-MTAB-2332	figshare	http://dx.doi.org/10.6084/m9.figshare.943485_D6
Outbred1850_whole_organism	Whole organism phenotyping	Outbred1850_whole_organism	measures.txt	ArrayExpress	E-MTAB-2332	figshare	http://dx.doi.org/10.6084/m9.figshare.943485_D6
Outbred1851_whole_organism	Whole organism phenotyping	Outbred1851_whole_organism	measures.txt	ArrayExpress	E-MTAB-2332	figshare	http://dx.doi.org/10.6084/m9.figshare.943485_D6
Outbred1852_whole_organism	Whole organism phenotyping	Outbred1852_whole_organism	measures.txt	ArrayExpress	E-MTAB-2332	figshare	http://dx.doi.org/10.6084/m9.figshare.943485_D6
Outbred1853_whole_organism	Whole organism phenotyping	Outbred1853_whole_organism	measures.txt	ArrayExpress	E-MTAB-2332	figshare	http://dx.doi.org/10.6084/m9.figshare.943485_D6
Outbred1854_whole_organism	Whole organism phenotyping	Outbred1854_whole_organism	measures.txt	ArrayExpress	E-MTAB-2332	figshare	http://dx.doi.org/10.6084/m9.figshare.943485_D6
Outbred1855_whole_organism	Whole organism phenotyping	Outbred1855_whole_organism	measures.txt	ArrayExpress	E-MTAB-2332	figshare	http://dx.doi.org/10.6084/m9.figshare.943485_D6
Outbred1856_whole_organism	Whole organism phenotyping	Outbred1856_whole_organism	measures.txt	ArrayExpress	E-MTAB-2332	figshare	http://dx.doi.org/10.6084/m9.figshare.943485_D6
Outbred1857_whole_organism	Whole organism phenotyping	Outbred1857_whole_organism	measures.txt	ArrayExpress	E-MTAB-2332	figshare	http://dx.doi.org/10.6084/m9.figshare.943485_D6
Outbred1858_whole_organism	Whole organism phenotyping	Outbred1858_whole_organism	measures.txt	ArrayExpress	E-MTAB-2332	figshare	http://dx.doi.org/10.6084/m9.figshare.943485_D6
Outbred1859_whole_organism	Whole organism phenotyping	Outbred1859_whole_organism	measures.txt	ArrayExpress	E-MTAB-2332	figshare	http://dx.doi.org/10.6084/m9.figshare.943485_D6
Outbred186_whole_organism	Whole organism phenotyping	Outbred186_whole_organism	measures.txt	ArrayExpress	E-MTAB-2332	figshare	http://dx.doi.org/10.6084/m9.figshare.943485_D6
Outbred1860_whole_organism	Whole organism phenotyping	Outbred1860_whole_organism	measures.txt	ArrayExpress	E-MTAB-2332	figshare	http://dx.doi.org/10.6084/m9.figshare.943485_D6
Outbred1861_whole_organism	Whole organism phenotyping	Outbred1861_whole_organism	measures.txt	ArrayExpress	E-MTAB-2332	figshare	http://dx.doi.org/10.6084/m9.figshare.943485_D6
Outbred1862_whole_organism	Whole organism phenotyping	Outbred1862_whole_organism	measures.txt	ArrayExpress	E-MTAB-2332	figshare	http://dx.doi.org/10.6084/m9.figshare.943485_D6
Outbred1863_whole_organism	Whole organism phenotyping	Outbred1863_whole_organism	measures.txt	ArrayExpress	E-MTAB-2332	figshare	http://dx.doi.org/10.6084/m9.figshare.943485_D6
Outbred1864_whole_organism	Whole organism phenotyping	Outbred1864_whole_organism	measures.txt	ArrayExpress	E-MTAB-2332	figshare	http://dx.doi.org/10.6084/m9.figshare.943485_D6
Outbred1865_whole_organism	Whole organism phenotyping	Outbred1865_whole_organism	measures.txt	ArrayExpress	E-MTAB-2332	figshare	http://dx.doi.org/10.6084/m9.figshare.943485_D6
Outbred1866_whole_organism	Whole organism phenotyping	Outbred1866_whole_organism	measures.txt	ArrayExpress	E-MTAB-2332	figshare	http://dx.doi.org/10.6084/m9.figshare.943485_D6
Outbred1867_whole_organism	Whole organism phenotyping	Outbred1867_whole_organism	measures.txt	ArrayExpress	E-MTAB-2332	figshare	http://dx.doi.org/10.6084/m9.figshare.943485_D6
Outbred1868_whole_organism	Whole organism phenotyping	Outbred1868_whole_organism	measures.txt	ArrayExpress	E-MTAB-2332	figshare	http://dx.doi.org/10.6084/m9.figshare.943485_D6
Outbred1869_whole_organism	Whole organism phenotyping	Outbred1869_whole_organism	measures.txt	ArrayExpress	E-MTAB-2332	figshare	http://dx.doi.org/10.6084/m9.figshare.943485_D6
Outbred187_whole_organism	Whole organism phenotyping	Outbred187_whole_organism	measures.txt	ArrayExpress	E-MTAB-2332	figshare	http://dx.doi.org/10.6084/m9.figshare.943485_D6
Outbred1870_whole_organism	Whole organism phenotyping	Outbred1870_whole_organism	measures.txt	ArrayExpress	E-MTAB-2332	figshare	http://dx.doi.org/10.6084/m9.figshare.943485_D6
Outbred1871_whole_organism	Whole organism phenotyping	Outbred1871_whole_organism	measures.txt	ArrayExpress	E-MTAB-2332	figshare	http://dx.doi.org/10.6084/m9.figshare.943485_D6
Outbred1872_whole_organism	Whole organism phenotyping	Outbred1872_whole_organism	measures.txt	ArrayExpress	E-MTAB-2332	figshare	http://dx.doi.org/10.6084/m9.figshare.943485_D6
Outbred1873_whole_organism	Whole organism phenotyping	Outbred1873_whole_organism	measures.txt	ArrayExpress	E-MTAB-2332	figshare	http://dx.doi.org/10.6084/m9.figshare.943485_D6
Outbred1874_whole_organism	Whole organism phenotyping	Outbred1874_whole_organism	measures.txt	ArrayExpress	E-MTAB-2332	figshare	http://dx.doi.org/10.6084/m9.figshare.943485_D6
Outbred1875_whole_organism	Whole organism phenotyping	Outbred1875_whole_organism	measures.txt	ArrayExpress	E-MTAB-2332	figshare	http://dx.doi.org/10.6084/m9.figshare.943485_D6
Outbred1876_whole_organism	Whole organism phenotyping	Outbred1876_whole_organism	measures.txt	ArrayExpress	E-MTAB-2332	figshare	http://dx.doi.org/10.6084/m9.figshare.943485_D6
Outbred1877_whole_organism	Whole organism phenotyping	Outbred1877_whole_organism	measures.txt	ArrayExpress	E-MTAB-2332	figshare	http://dx.doi.org/10.6084/m9.figshare.943485_D6
Outbred1878_whole_organism	Whole organism phenotyping	Outbred1878_whole_organism	measures.txt	ArrayExpress	E-MTAB-2332	figshare	http://dx.doi.org/10.6084/m9.figshare.943485_D6
Outbred1879_whole_organism	Whole organism phenotyping	Outbred1879_whole_organism	measures.txt	ArrayExpress	E-MTAB-2332	figshare	http://dx.doi.org/10.6084/m9.figshare.943485_D6
Outbred188_whole_organism	Whole organism phenotyping	Outbred188_whole_organism	measures.txt	ArrayExpress	E-MTAB-2332	figshare	http://dx.doi.org/10.6084/m9.figshare.943485_D6
Outbred1880_whole_organism	Whole organism phenotyping	Outbred1880_whole_organism	measures.txt	ArrayExpress	E-MTAB-2332	figshare	http://dx.doi.org/10.6084/m9.figshare.943485_D6
Outbred1881_whole_organism	Whole organism phenotyping	Outbred1881_whole_organism	measures.txt	ArrayExpress	E-MTAB-2332	figshare	http://dx.doi.org/10.6084/m9.figshare.943485_D6
Outbred1882_whole_organism	Whole organism phenotyping	Outbred1882_whole_organism	measures.txt	ArrayExpress	E-MTAB-2332	figshare	http://dx.doi.org/10.6084/m9.figshare.943485_D6
Outbred1883_whole_organism	Whole organism phenotyping	Outbred1883_whole_organism	measures.txt	ArrayExpress	E-MTAB-2332	figshare	http://dx.doi.org/10.6084/m9.figshare.943485_D6
Outbred1884_whole_organism	Whole organism phenotyping	Outbred1884_whole_organism	measures.txt	ArrayExpress	E-MTAB-2332	figshare	http://dx.doi.org/10.6084/m9.figshare.943485_D6
Outbred1885_whole_organism	Whole organism phenotyping	Outbred1885_whole_organism	measures.txt	ArrayExpress	E-MTAB-2332	figshare	http://dx.doi.org/10.6084/m9.figshare.943485_D6
Outbred1886_whole_organism	Whole organism phenotyping	Outbred1886_whole_organism	measures.txt	ArrayExpress	E-MTAB-2332	figshare	http://dx.doi.org/10.6084/m9.figshare.943485_D6
Outbred1887_whole_organism	Whole organism phenotyping	Outbred1887_whole_organism	measures.txt	ArrayExpress	E-MTAB-2332	figshare	http://dx.doi.org/10.6084/m9.figshare.943485_D6
Outbred1888_whole_organism	Whole organism phenotyping	Outbred1888_whole_organism	measures.txt	ArrayExpress	E-MTAB-2332	figshare	http://dx.doi.org/10.6084/m9.figshare.943485_D6
Outbred1889_whole_organism	Whole organism phenotyping	Outbred1889_whole_organism	measures.txt	ArrayExpress	E-MTAB-2332	figshare	http://dx.doi.org/10.6084/m9.figshare.943485_D6
Outbred189_whole_organism	Whole organism phenotyping	Outbred189_whole_organism	measures.txt	ArrayExpress	E-MTAB-2332	figshare	http://dx.doi.org/10.6084/m9.figshare.943485_D6
Outbred1890_whole_organism	Whole organism phenotyping	Outbred1890_whole_organism	measures.txt	ArrayExpress	E-MTAB-2332	figshare	http://dx.doi.org/10.6084/m9.figshare.943485_D6
Outbred1891_whole_organism	Whole organism phenotyping	Outbred1891_whole_organism	measures.txt	ArrayExpress	E-MTAB-2332	figshare	http://dx.doi.org/10.6084/m9.figshare.943485_D6
Outbred1892_whole_organism	Whole organism phenotyping	Outbred1892_whole_organism	measures.txt	ArrayExpress	E-MTAB-2332	figshare	http://dx.doi.org/10.6084/m9.figshare.943485_D6
Outbred1893_whole_organism	Whole organism phenotyping	Outbred1893_whole_organism	measures.txt	ArrayExpress	E-MTAB-2332	figshare	http://dx.doi.org/10.6084/m9.figshare.943485_D6
Outbred1894_whole_organism	Whole organism phenotyping	Outbred1894_whole_organism	measures.txt	ArrayExpress	E-MTAB-2332	figshare	http://dx.doi.org/10.6084/m9.figshare.943485_D6
Outbred1895_whole_organism	Whole organism phenotyping	Outbred1895_whole_organism	measures.txt	ArrayExpress	E-MTAB-2332	figshare	http://dx.doi.org/10.6084/m9.figshare.943485_D6
Outbred1896_whole_organism	Whole organism phenotyping	Outbred1896_whole_organism	measures.txt	ArrayExpress	E-MTAB-2332	figshare	http://dx.doi.org/10.6084/m9.figshare.943485_D6
Outbred1897_whole_organism	Whole organism phenotyping	Outbred1897_whole_organism	measures.txt	ArrayExpress	E-MTAB-2332	figshare	http://dx.doi.org/10.6084/m9.figshare.943485_D6
Outbred1898_whole_organism	Whole organism phenotyping	Outbred1898_whole_organism	measures.txt	ArrayExpress	E-MTAB-2332	figshare	http://dx.doi.org/10.6084/m9.figshare.943485_D6
Outbred1899_whole_organism	Whole organism phenotyping	Outbred1899_whole_organism	measures.txt	ArrayExpress	E-MTAB-2332	figshare	http://dx.doi.org/10.6084/m9.figshare.943485_D6
Outbred19_whole_organism	Whole organism phenotyping	Outbred19_whole_organism	measures.txt	ArrayExpress	E-MTAB-2332	figshare	http://dx.doi.org/10.6084/m9.figshare.943485_D6
Outbred190_whole_organism	Whole organism phenotyping	Outbred190_whole_organism	measures.txt	ArrayExpress	E-MTAB-2332	figshare	http://dx.doi.org/10.6084/m9.figshare.943485_D6
Outbred1900_whole_organism	Whole organism phenotyping	Outbred1900_whole_organism	measures.txt	ArrayExpress	E-MTAB-2332	figshare	http://dx.doi.org/10.6084/m9.figshare.943485_D6
Outbred1901_whole_organism	Whole organism phenotyping	Outbred1901_whole_organism	measures.txt	ArrayExpress	E-MTAB-2332	figshare	http://dx.doi.org/10.6084/m9.figshare.943485_D6
Outbred1902_whole_organism	Whole organism phenotyping	Outbred1902_whole_organism	measures.txt	ArrayExpress	E-MTAB-2332	figshare	http://dx.doi.org/10.6084/m9.figshare.943485_D6
Outbred1903_whole_organism	Whole organism phenotyping	Outbred1903_whole_organism	measures.txt	ArrayExpress	E-MTAB-2332	figshare	http://dx.doi.org/10.6084/m9.figshare.943485_D6
Outbred1904_whole_organism	Whole organism phenotyping	Outbred1904_whole_organism	measures.txt	ArrayExpress	E-MTAB-2332	figshare	http://dx.doi.org/10.6084/m9.figshare.943485_D6
Outbred1905_whole_organism	Whole organism phenotyping	Outbred1905_whole_organism	measures.txt	ArrayExpress	E-MTAB-2332	figshare	http://dx.doi.org/10.6084/m9.figshare.943485_D6
Outbred1906_whole_organism	Whole organism phenotyping	Outbred1906_whole_organism	measures.txt	ArrayExpress	E-MTAB-2332	figshare	http://dx.doi.org/10.6084/m9.figshare.943485_D6
Outbred1907_whole_organism	Whole organism phenotyping	Outbred1907_whole_organism	measures.txt	ArrayExpress	E-MTAB-2332	figshare	http://dx.doi.org/10.6084/m9.figshare.943485_D6
Outbred1908_whole_organism	Whole organism phenotyping	Outbred1908_whole_organism	measures.txt	ArrayExpress	E-MTAB-2332	figshare	http://dx.doi.org/10.6084/m9.figshare.943485_D6
Outbred1909_whole_organism	Whole organism phenotyping	Outbred1909_whole_organism	measures.txt	ArrayExpress	E-MTAB-2332	figshare	http://dx.doi.org/10.6084/m9.figshare.943485_D6
Outbred191_whole_organism	Whole organism phenotyping	Outbred191_whole_organism	measures.txt	ArrayExpress	E-MTAB-2332	figshare	http://dx.doi.org/10.6084/m9.figshare.943485_D6
Outbred1910_whole_organism	Whole organism phenotyping	Outbred1910_whole_organism	measures.txt	ArrayExpress	E-MTAB-2332	figshare	http://dx.doi.org/10.6084/m9.figshare.943485_D6
Outbred1911_whole_organism	Whole organism phenotyping	Outbred1911_whole_organism	measures.txt	ArrayExpress	E-MTAB-2332	figshare	http://dx.doi.org/10.6084/m9.figshare.943485_D6
Outbred1912_whole_organism	Whole organism phenotyping	Outbred1912_whole_organism	measures.txt	ArrayExpress	E-MTAB-2332	figshare	http://dx.doi.org/10.6084/m9.figshare.943485_D6
Outbred1913_whole_organism	Whole organism phenotyping	Outbred1913_whole_organism	measures.txt	ArrayExpress	E-MTAB-2332	figshare	http://dx.doi.org/10.6084/m9.figshare.943485_D6
Outbred1914_whole_organism	Whole organism phenotyping	Outbred1914_whole_organism	measures.txt	ArrayExpress	E-MTAB-2332	figshare	http://dx.doi.org/10.6084/m9.figshare.943485_D6
Outbred1915_whole_organism	Whole organism phenotyping	Outbred1915_whole_organism	measures.txt	ArrayExpress	E-MTAB-2332	figshare	http://dx.doi.org/10.6084/m9.figshare.943485_D6
Outbred1916_whole_organism	Whole organism phenotyping	Outbred1916_whole_organism	measures.txt	ArrayExpress	E-MTAB-2332	figshare	http://dx.doi.org/10.6084/m9.figshare.943485_D6
Outbred1917_whole_organism	Whole organism phenotyping	Outbred1917_whole_organism	measures.txt	ArrayExpress	E-MTAB-2332	figshare	http://dx.doi.org/10.6084/m9.figshare.943485_D6
Outbred1918_whole_organism	Whole organism phenotyping	Outbred1918_whole_organism	measures.txt	ArrayExpress	E-MTAB-2332	figshare	http://dx.doi.org/10.6084/m9.figshare.943485_D6
Outbred1919_whole_organism	Whole organism phenotyping	Outbred1919_whole_organism	measures.txt	ArrayExpress	E-MTAB-2332	figshare	http://dx.doi.org/10.6084/m9.figshare.943485_D6
Outbred192_whole_organism	Whole organism phenotyping	Outbred192_whole_organism	measures.txt	ArrayExpress	E-MTAB-2332	figshare	http://dx.doi.org/10.6084/m9.figshare.943485_D6
Outbred1920_whole_organism	Whole organism phenotyping	Outbred1920_whole_organism	measures.txt	ArrayExpress	E-MTAB-2332	figshare	http://dx.doi.org/10.6084/m9.figshare.943485_D6
Outbred1921_whole_organism	Whole organism phenotyping	Outbred1921_whole_organism	measures.txt	ArrayExpress	E-MTAB-2332	figshare	http://dx.doi.org/10.6084/m9.figshare.943485_D6
Outbred1922_whole_organism	Whole organism phenotyping	Outbred1922_whole_organism	measures.txt	ArrayExpress	E-MTAB-2332	figshare	http://dx.doi.org/10.6084/m9.figshare.943485_D6
Outbred1923_whole_organism	Whole organism phenotyping	Outbred1923_whole_organism	measures.txt	ArrayExpress	E-MTAB-2332	figshare	http://dx.doi.org/10.6084/m9.figshare.943485_D6
Outbred1924_whole_organism	Whole organism phenotyping	Outbred1924_whole_organism	measures.txt	ArrayExpress	E-MTAB-2332	figshare	http://dx.doi.org/10.6084/m9.figshare.943485_D6
Outbred1925_whole_organism	Whole organism phenotyping	Outbred1925_whole_organism	measures.txt	ArrayExpress	E-MTAB-2332	figshare	http://dx.doi.org/10.6084/m9.figshare.943485_D6
Outbred1926_whole_organism	Whole organism phenotyping	Outbred1926_whole_organism	measures.txt	ArrayExpress	E-MTAB-2332	figshare	http://dx.doi.org/10.6084/m9.figshare.943485_D6
Outbred1927_whole_organism	Whole organism phenotyping	Outbred1927_whole_organism	measures.txt	ArrayExpress	E-MTAB-2332	figshare	http://dx.doi.org/10.6084/m9.figshare.943485_D6
Outbred1928_whole_organism	Whole organism phenotyping	Outbred1928_whole_organism	measures.txt	ArrayExpress	E-MTAB-2332	figshare	http://dx.doi.org/10.6084/m9.figshare.943485_D6
Outbred1929_whole_organism	Whole organism phenotyping	Outbred1929_whole_organism	measures.txt	ArrayExpress	E-MTAB-2332	figshare	http://dx.doi.org/10.6084/m9.figshare.943485_D6
Outbred193_whole_organism	Whole organism phenotyping	Outbred193_whole_organism	measures.txt	ArrayExpress	E-MTAB-2332	figshare	http://dx.doi.org/10.6084/m9.figshare.943485_D6
Outbred1930_whole_organism	Whole organism phenotyping	Outbred1930_whole_organism	measures.txt	ArrayExpress	E-MTAB-2332	figshare	http://dx.doi.org/10.6084/m9.figshare.943485_D6
Outbred1931_whole_organism	Whole organism phenotyping	Outbred1931_whole_organism	measures.txt	ArrayExpress	E-MTAB-2332	figshare	http://dx.doi.org/10.6084/m9.figshare.943485_D6
Outbred1932_whole_organism	Whole organism phenotyping	Outbred1932_whole_organism	measures.txt	ArrayExpress	E-MTAB-2332	figshare	http://dx.doi.org/10.6084/m9.figshare.943485_D6
Outbred1933_whole_organism	Whole organism phenotyping	Outbred1933_whole_organism	measures.txt	ArrayExpress	E-MTAB-2332	figshare	http://dx.doi.org/10.6084/m9.figshare.943485_D6
Outbred1934_whole_organism	Whole organism phenotyping	Outbred1934_whole_organism	measures.txt	ArrayExpress	E-MTAB-2332	figshare	http://dx.doi.org/10.6084/m9.figshare.943485_D6
Outbred1935_whole_organism	Whole organism phenotyping	Outbred1935_whole_organism	measures.txt	ArrayExpress	E-MTAB-2332	figshare	http://dx.doi.org/10.6084/m9.figshare.943485_D6
Outbred1936_whole_organism	Whole organism phenotyping	Outbred1936_whole_organism	measures.txt	ArrayExpress	E-MTAB-2332	figshare	http://dx.doi.org/10.6084/m9.figshare.943485_D6
Outbred1937_whole_organism	Whole organism phenotyping	Outbred1937_whole_organism	measures.txt	ArrayExpress	E-MTAB-2332	figshare	http://dx.doi.org/10.6084/m9.figshare.943485_D6
Outbred1938_whole_organism	Whole organism phenotyping	Outbred1938_whole_organism	measures.txt	ArrayExpress	E-MTAB-2332	figshare	http://dx.doi.org/10.6084/m9.figshare.943485_D6
Outbred1939_whole_organism	Whole organism phenotyping	Outbred1939_whole_organism	measures.txt	ArrayExpress	E-MTAB-2332	figshare	http://dx.doi.org/10.6084/m9.figshare.943485_D6
Outbred194_whole_organism	Whole organism phenotyping	Outbred194_whole_organism	measures.txt	ArrayExpress	E-MTAB-2332	figshare	http://dx.doi.org/10.6084/m9.figshare.943485_D6
Outbred1940_whole_organism	Whole organism phenotyping	Outbred1940_whole_organism	measures.txt	ArrayExpress	E-MTAB-2332	figshare	http://dx.doi.org/10.6084/m9.figshare.943485_D6
Outbred1941_whole_organism	Whole organism phenotyping	Outbred1941_whole_organism	measures.txt	ArrayExpress	E-MTAB-2332	figshare	http://dx.doi.org/10.6084/m9.figshare.943485_D6
Outbred1942_whole_organism	Whole organism phenotyping	Outbred1942_whole_organism	measures.txt	ArrayExpress	E-MTAB-2332	figshare	http://dx.doi.org/10.6084/m9.figshare.943485_D6
Outbred1943_whole_organism	Whole organism phenotyping	Outbred1943_whole_organism	measures.txt	ArrayExpress	E-MTAB-2332	figshare	http://dx.doi.org/10.6084/m9.figshare.943485_D6
Outbred1944_whole_organism	Whole organism phenotyping	Outbred1944_whole_organism	measures.txt	ArrayExpress	E-MTAB-2332	figshare	http://dx.doi.org/10.6084/m9.figshare.943485_D6
Outbred1945_whole_organism	Whole organism phenotyping	Outbred1945_whole_organism	measures.txt	ArrayExpress	E-MTAB-2332	figshare	http://dx.doi.org/10.6084/m9.figshare.943485_D6
Outbred1946_whole_organism	Whole organism phenotyping	Outbred1946_whole_organism	measures.txt	ArrayExpress	E-MTAB-2332	figshare	http://dx.doi.org/10.6084/m9.figshare.943485_D6
Outbred1947_whole_organism	Whole organism phenotyping	Outbred1947_whole_organism	measures.txt	ArrayExpress	E-MTAB-2332	figshare	http://dx.doi.org/10.6084/m9.figshare.943485_D6
Outbred1948_whole_organism	Whole organism phenotyping	Outbred1948_whole_organism	measures.txt	ArrayExpress	E-MTAB-2332	figshare	http://dx.doi.org/10.6084/m9.figshare.943485_D6
Outbred1949_whole_organism	Whole organism phenotyping	Outbred1949_whole_organism	measures.txt	ArrayExpress	E-MTAB-2332	figshare	http://dx.doi.org/10.6084/m9.figshare.943485_D6
Outbred195_whole_organism	Whole organism phenotyping	Outbred195_whole_organism	measures.txt	ArrayExpress	E-MTAB-2332	figshare	http://dx.doi.org/10.6084/m9.figshare.943485_D6
Outbred1950_whole_organism	Whole organism phenotyping	Outbred1950_whole_organism	measures.txt	ArrayExpress	E-MTAB-2332	figshare	http://dx.doi.org/10.6084/m9.figshare.943485_D6
Outbred1951_whole_organism	Whole organism phenotyping	Outbred1951_whole_organism	measures.txt	ArrayExpress	E-MTAB-2332	figshare	http://dx.doi.org/10.6084/m9.figshare.943485_D6
Outbred1952_whole_organism	Whole organism phenotyping	Outbred1952_whole_organism	measures.txt	ArrayExpress	E-MTAB-2332	figshare	http://dx.doi.org/10.6084/m9.figshare.943485_D6
Outbred1953_whole_organism	Whole organism phenotyping	Outbred1953_whole_organism	measures.txt	ArrayExpress	E-MTAB-2332	figshare	http://dx.doi.org/10.6084/m9.figshare.943485_D6
Outbred1954_whole_organism	Whole organism phenotyping	Outbred1954_whole_organism	measures.txt	ArrayExpress	E-MTAB-2332	figshare	http://dx.doi.org/10.6084/m9.figshare.943485_D6
Outbred1955_whole_organism	Whole organism phenotyping	Outbred1955_whole_organism	measures.txt	ArrayExpress	E-MTAB-2332	figshare	http://dx.doi.org/10.6084/m9.figshare.943485_D6
Outbred1956_whole_organism	Whole organism phenotyping	Outbred1956_whole_organism	measures.txt	ArrayExpress	E-MTAB-2332	figshare	http://dx.doi.org/10.6084/m9.figshare.943485_D6
Outbred1957_whole_organism	Whole organism phenotyping	Outbred1957_whole_organism	measures.txt	ArrayExpress	E-MTAB-2332	figshare	http://dx.doi.org/10.6084/m9.figshare.943485_D6
Outbred1958_whole_organism	Whole organism phenotyping	Outbred1958_whole_organism	measures.txt	ArrayExpress	E-MTAB-2332	figshare	http://dx.doi.org/10.6084/m9.figshare.943485_D6
Outbred1959_whole_organism	Whole organism phenotyping	Outbred1959_whole_organism	measures.txt	ArrayExpress	E-MTAB-2332	figshare	http://dx.doi.org/10.6084/m9.figshare.943485_D6
Outbred196_whole_organism	Whole organism phenotyping	Outbred196_whole_organism	measures.txt	ArrayExpress	E-MTAB-2332	figshare	http://dx.doi.org/10.6084/m9.figshare.943485_D6
Outbred1960_whole_organism	Whole organism phenotyping	Outbred1960_whole_organism	measures.txt	ArrayExpress	E-MTAB-2332	figshare	http://dx.doi.org/10.6084/m9.figshare.943485_D6
Outbred1961_whole_organism	Whole organism phenotyping	Outbred1961_whole_organism	measures.txt	ArrayExpress	E-MTAB-2332	figshare	http://dx.doi.org/10.6084/m9.figshare.943485_D6
Outbred1962_whole_organism	Whole organism phenotyping	Outbred1962_whole_organism	measures.txt	ArrayExpress	E-MTAB-2332	figshare	http://dx.doi.org/10.6084/m9.figshare.943485_D6
Outbred1963_whole_organism	Whole organism phenotyping	Outbred1963_whole_organism	measures.txt	ArrayExpress	E-MTAB-2332	figshare	http://dx.doi.org/10.6084/m9.figshare.943485_D6
Outbred1964_whole_organism	Whole organism phenotyping	Outbred1964_whole_organism	measures.txt	ArrayExpress	E-MTAB-2332	figshare	http://dx.doi.org/10.6084/m9.figshare.943485_D6
Outbred1965_whole_organism	Whole organism phenotyping	Outbred1965_whole_organism	measures.txt	ArrayExpress	E-MTAB-2332	figshare	http://dx.doi.org/10.6084/m9.figshare.943485_D6
Outbred1966_whole_organism	Whole organism phenotyping	Outbred1966_whole_organism	measures.txt	ArrayExpress	E-MTAB-2332	figshare	http://dx.doi.org/10.6084/m9.figshare.943485_D6
Outbred1967_whole_organism	Whole organism phenotyping	Outbred1967_whole_organism	measures.txt	ArrayExpress	E-MTAB-2332	figshare	http://dx.doi.org/10.6084/m9.figshare.943485_D6
Outbred1968_whole_organism	Whole organism phenotyping	Outbred1968_whole_organism	measures.txt	ArrayExpress	E-MTAB-2332	figshare	http://dx.doi.org/10.6084/m9.figshare.943485_D6
Outbred1969_whole_organism	Whole organism phenotyping	Outbred1969_whole_organism	measures.txt	ArrayExpress	E-MTAB-2332	figshare	http://dx.doi.org/10.6084/m9.figshare.943485_D6
Outbred197_whole_organism	Whole organism phenotyping	Outbred197_whole_organism	measures.txt	ArrayExpress	E-MTAB-2332	figshare	http://dx.doi.org/10.6084/m9.figshare.943485_D6
Outbred1970_whole_organism	Whole organism phenotyping	Outbred1970_whole_organism	measures.txt	ArrayExpress	E-MTAB-2332	figshare	http://dx.doi.org/10.6084/m9.figshare.943485_D6
Outbred1971_whole_organism	Whole organism phenotyping	Outbred1971_whole_organism	measures.txt	ArrayExpress	E-MTAB-2332	figshare	http://dx.doi.org/10.6084/m9.figshare.943485_D6
Outbred1972_whole_organism	Whole organism phenotyping	Outbred1972_whole_organism	measures.txt	ArrayExpress	E-MTAB-2332	figshare	http://dx.doi.org/10.6084/m9.figshare.943485_D6
Outbred1973_whole_organism	Whole organism phenotyping	Outbred1973_whole_organism	measures.txt	ArrayExpress	E-MTAB-2332	figshare	http://dx.doi.org/10.6084/m9.figshare.943485_D6
Outbred1974_whole_organism	Whole organism phenotyping	Outbred1974_whole_organism	measures.txt	ArrayExpress	E-MTAB-2332	figshare	http://dx.doi.org/10.6084/m9.figshare.943485_D6
Outbred1975_whole_organism	Whole organism phenotyping	Outbred1975_whole_organism	measures.txt	ArrayExpress	E-MTAB-2332	figshare	http://dx.doi.org/10.6084/m9.figshare.943485_D6
Outbred1976_whole_organism	Whole organism phenotyping	Outbred1976_whole_organism	measures.txt	ArrayExpress	E-MTAB-2332	figshare	http://dx.doi.org/10.6084/m9.figshare.943485_D6
Outbred1977_whole_organism	Whole organism phenotyping	Outbred1977_whole_organism	measures.txt	ArrayExpress	E-MTAB-2332	figshare	http://dx.doi.org/10.6084/m9.figshare.943485_D6
Outbred1978_whole_organism	Whole organism phenotyping	Outbred1978_whole_organism	measures.txt	ArrayExpress	E-MTAB-2332	figshare	http://dx.doi.org/10.6084/m9.figshare.943485_D6
Outbred1979_whole_organism	Whole organism phenotyping	Outbred1979_whole_organism	measures.txt	ArrayExpress	E-MTAB-2332	figshare	http://dx.doi.org/10.6084/m9.figshare.943485_D6
Outbred198_whole_organism	Whole organism phenotyping	Outbred198_whole_organism	measures.txt	ArrayExpress	E-MTAB-2332	figshare	http://dx.doi.org/10.6084/m9.figshare.943485_D6
Outbred1980_whole_organism	Whole organism phenotyping	Outbred1980_whole_organism	measures.txt	ArrayExpress	E-MTAB-2332	figshare	http://dx.doi.org/10.6084/m9.figshare.943485_D6
Outbred1981_whole_organism	Whole organism phenotyping	Outbred1981_whole_organism	measures.txt	ArrayExpress	E-MTAB-2332	figshare	http://dx.doi.org/10.6084/m9.figshare.943485_D6
Outbred1982_whole_organism	Whole organism phenotyping	Outbred1982_whole_organism	measures.txt	ArrayExpress	E-MTAB-2332	figshare	http://dx.doi.org/10.6084/m9.figshare.943485_D6
Outbred1983_whole_organism	Whole organism phenotyping	Outbred1983_whole_organism	measures.txt	ArrayExpress	E-MTAB-2332	figshare	http://dx.doi.org/10.6084/m9.figshare.943485_D6
Outbred1984_whole_organism	Whole organism phenotyping	Outbred1984_whole_organism	measures.txt	ArrayExpress	E-MTAB-2332	figshare	http://dx.doi.org/10.6084/m9.figshare.943485_D6
Outbred1985_whole_organism	Whole organism phenotyping	Outbred1985_whole_organism	measures.txt	ArrayExpress	E-MTAB-2332	figshare	http://dx.doi.org/10.6084/m9.figshare.943485_D6
Outbred1986_whole_organism	Whole organism phenotyping	Outbred1986_whole_organism	measures.txt	ArrayExpress	E-MTAB-2332	figshare	http://dx.doi.org/10.6084/m9.figshare.943485_D6
Outbred1987_whole_organism	Whole organism phenotyping	Outbred1987_whole_organism	measures.txt	ArrayExpress	E-MTAB-2332	figshare	http://dx.doi.org/10.6084/m9.figshare.943485_D6
Outbred1988_whole_organism	Whole organism phenotyping	Outbred1988_whole_organism	measures.txt	ArrayExpress	E-MTAB-2332	figshare	http://dx.doi.org/10.6084/m9.figshare.943485_D6
Outbred1989_whole_organism	Whole organism phenotyping	Outbred1989_whole_organism	measures.txt	ArrayExpress	E-MTAB-2332	figshare	http://dx.doi.org/10.6084/m9.figshare.943485_D6
Outbred199_whole_organism	Whole organism phenotyping	Outbred199_whole_organism	measures.txt	ArrayExpress	E-MTAB-2332	figshare	http://dx.doi.org/10.6084/m9.figshare.943485_D6
Outbred1990_whole_organism	Whole organism phenotyping	Outbred1990_whole_organism	measures.txt	ArrayExpress	E-MTAB-2332	figshare	http://dx.doi.org/10.6084/m9.figshare.943485_D6
Outbred1991_whole_organism	Whole organism phenotyping	Outbred1991_whole_organism	measures.txt	ArrayExpress	E-MTAB-2332	figshare	http://dx.doi.org/10.6084/m9.figshare.943485_D6
Outbred1992_whole_organism	Whole organism phenotyping	Outbred1992_whole_organism	measures.txt	ArrayExpress	E-MTAB-2332	figshare	http://dx.doi.org/10.6084/m9.figshare.943485_D6
Outbred1993_whole_organism	Whole organism phenotyping	Outbred1993_whole_organism	measures.txt	ArrayExpress	E-MTAB-2332	figshare	http://dx.doi.org/10.6084/m9.figshare.943485_D6
Outbred1994_whole_organism	Whole organism phenotyping	Outbred1994_whole_organism	measures.txt	ArrayExpress	E-MTAB-2332	figshare	http://dx.doi.org/10.6084/m9.figshare.943485_D6
Outbred1995_whole_organism	Whole organism phenotyping	Outbred1995_whole_organism	measures.txt	ArrayExpress	E-MTAB-2332	figshare	http://dx.doi.org/10.6084/m9.figshare.943485_D6
Outbred1996_whole_organism	Whole organism phenotyping	Outbred1996_whole_organism	measures.txt	ArrayExpress	E-MTAB-2332	figshare	http://dx.doi.org/10.6084/m9.figshare.943485_D6
Outbred1997_whole_organism	Whole organism phenotyping	Outbred1997_whole_organism	measures.txt	ArrayExpress	E-MTAB-2332	figshare	http://dx.doi.org/10.6084/m9.figshare.943485_D6
Outbred1998_whole_organism	Whole organism phenotyping	Outbred1998_whole_organism	measures.txt	ArrayExpress	E-MTAB-2332	figshare	http://dx.doi.org/10.6084/m9.figshare.943485_D6
Outbred1999_whole_organism	Whole organism phenotyping	Outbred1999_whole_organism	measures.txt	ArrayExpress	E-MTAB-2332	figshare	http://dx.doi.org/10.6084/m9.figshare.943485_D6
Outbred2_whole_organism	Whole organism phenotyping	Outbred2_whole_organism	measures.txt	ArrayExpress	E-MTAB-2332	figshare	http://dx.doi.org/10.6084/m9.figshare.943485_D6
Outbred20_whole_organism	Whole organism phenotyping	Outbred20_whole_organism	measures.txt	ArrayExpress	E-MTAB-2332	figshare	http://dx.doi.org/10.6084/m9.figshare.943485_D6
Outbred200_whole_organism	Whole organism phenotyping	Outbred200_whole_organism	measures.txt	ArrayExpress	E-MTAB-2332	figshare	http://dx.doi.org/10.6084/m9.figshare.943485_D6
Outbred2000_whole_organism	Whole organism phenotyping	Outbred2000_whole_organism	measures.txt	ArrayExpress	E-MTAB-2332	figshare	http://dx.doi.org/10.6084/m9.figshare.943485_D6
Outbred2001_whole_organism	Whole organism phenotyping	Outbred2001_whole_organism	measures.txt	ArrayExpress	E-MTAB-2332	figshare	http://dx.doi.org/10.6084/m9.figshare.943485_D6
Outbred2002_whole_organism	Whole organism phenotyping	Outbred2002_whole_organism	measures.txt	ArrayExpress	E-MTAB-2332	figshare	http://dx.doi.org/10.6084/m9.figshare.943485_D6
Outbred2003_whole_organism	Whole organism phenotyping	Outbred2003_whole_organism	measures.txt	ArrayExpress	E-MTAB-2332	figshare	http://dx.doi.org/10.6084/m9.figshare.943485_D6
Outbred2004_whole_organism	Whole organism phenotyping	Outbred2004_whole_organism	measures.txt	ArrayExpress	E-MTAB-2332	figshare	http://dx.doi.org/10.6084/m9.figshare.943485_D6
Outbred2005_whole_organism	Whole organism phenotyping	Outbred2005_whole_organism	measures.txt	ArrayExpress	E-MTAB-2332	figshare	http://dx.doi.org/10.6084/m9.figshare.943485_D6
Outbred2006_whole_organism	Whole organism phenotyping	Outbred2006_whole_organism	measures.txt	ArrayExpress	E-MTAB-2332	figshare	http://dx.doi.org/10.6084/m9.figshare.943485_D6
Outbred2007_whole_organism	Whole organism phenotyping	Outbred2007_whole_organism	measures.txt	ArrayExpress	E-MTAB-2332	figshare	http://dx.doi.org/10.6084/m9.figshare.943485_D6
Outbred2008_whole_organism	Whole organism phenotyping	Outbred2008_whole_organism	measures.txt	ArrayExpress	E-MTAB-2332	figshare	http://dx.doi.org/10.6084/m9.figshare.943485_D6
Outbred2009_whole_organism	Whole organism phenotyping	Outbred2009_whole_organism	measures.txt	ArrayExpress	E-MTAB-2332	figshare	http://dx.doi.org/10.6084/m9.figshare.943485_D6
Outbred201_whole_organism	Whole organism phenotyping	Outbred201_whole_organism	measures.txt	ArrayExpress	E-MTAB-2332	figshare	http://dx.doi.org/10.6084/m9.figshare.943485_D6
Outbred2010_whole_organism	Whole organism phenotyping	Outbred2010_whole_organism	measures.txt	ArrayExpress	E-MTAB-2332	figshare	http://dx.doi.org/10.6084/m9.figshare.943485_D6
Outbred2011_whole_organism	Whole organism phenotyping	Outbred2011_whole_organism	measures.txt	ArrayExpress	E-MTAB-2332	figshare	http://dx.doi.org/10.6084/m9.figshare.943485_D6
Outbred202_whole_organism	Whole organism phenotyping	Outbred202_whole_organism	measures.txt	ArrayExpress	E-MTAB-2332	figshare	http://dx.doi.org/10.6084/m9.figshare.943485_D6
Outbred203_whole_organism	Whole organism phenotyping	Outbred203_whole_organism	measures.txt	ArrayExpress	E-MTAB-2332	figshare	http://dx.doi.org/10.6084/m9.figshare.943485_D6
Outbred204_whole_organism	Whole organism phenotyping	Outbred204_whole_organism	measures.txt	ArrayExpress	E-MTAB-2332	figshare	http://dx.doi.org/10.6084/m9.figshare.943485_D6
Outbred205_whole_organism	Whole organism phenotyping	Outbred205_whole_organism	measures.txt	ArrayExpress	E-MTAB-2332	figshare	http://dx.doi.org/10.6084/m9.figshare.943485_D6
Outbred206_whole_organism	Whole organism phenotyping	Outbred206_whole_organism	measures.txt	ArrayExpress	E-MTAB-2332	figshare	http://dx.doi.org/10.6084/m9.figshare.943485_D6
Outbred207_whole_organism	Whole organism phenotyping	Outbred207_whole_organism	measures.txt	ArrayExpress	E-MTAB-2332	figshare	http://dx.doi.org/10.6084/m9.figshare.943485_D6
Outbred208_whole_organism	Whole organism phenotyping	Outbred208_whole_organism	measures.txt	ArrayExpress	E-MTAB-2332	figshare	http://dx.doi.org/10.6084/m9.figshare.943485_D6
Outbred209_whole_organism	Whole organism phenotyping	Outbred209_whole_organism	measures.txt	ArrayExpress	E-MTAB-2332	figshare	http://dx.doi.org/10.6084/m9.figshare.943485_D6
Outbred21_whole_organism	Whole organism phenotyping	Outbred21_whole_organism	measures.txt	ArrayExpress	E-MTAB-2332	figshare	http://dx.doi.org/10.6084/m9.figshare.943485_D6
Outbred210_whole_organism	Whole organism phenotyping	Outbred210_whole_organism	measures.txt	ArrayExpress	E-MTAB-2332	figshare	http://dx.doi.org/10.6084/m9.figshare.943485_D6
Outbred211_whole_organism	Whole organism phenotyping	Outbred211_whole_organism	measures.txt	ArrayExpress	E-MTAB-2332	figshare	http://dx.doi.org/10.6084/m9.figshare.943485_D6
Outbred212_whole_organism	Whole organism phenotyping	Outbred212_whole_organism	measures.txt	ArrayExpress	E-MTAB-2332	figshare	http://dx.doi.org/10.6084/m9.figshare.943485_D6
Outbred213_whole_organism	Whole organism phenotyping	Outbred213_whole_organism	measures.txt	ArrayExpress	E-MTAB-2332	figshare	http://dx.doi.org/10.6084/m9.figshare.943485_D6
Outbred214_whole_organism	Whole organism phenotyping	Outbred214_whole_organism	measures.txt	ArrayExpress	E-MTAB-2332	figshare	http://dx.doi.org/10.6084/m9.figshare.943485_D6
Outbred215_whole_organism	Whole organism phenotyping	Outbred215_whole_organism	measures.txt	ArrayExpress	E-MTAB-2332	figshare	http://dx.doi.org/10.6084/m9.figshare.943485_D6
Outbred216_whole_organism	Whole organism phenotyping	Outbred216_whole_organism	measures.txt	ArrayExpress	E-MTAB-2332	figshare	http://dx.doi.org/10.6084/m9.figshare.943485_D6
Outbred217_whole_organism	Whole organism phenotyping	Outbred217_whole_organism	measures.txt	ArrayExpress	E-MTAB-2332	figshare	http://dx.doi.org/10.6084/m9.figshare.943485_D6
Outbred218_whole_organism	Whole organism phenotyping	Outbred218_whole_organism	measures.txt	ArrayExpress	E-MTAB-2332	figshare	http://dx.doi.org/10.6084/m9.figshare.943485_D6
Outbred219_whole_organism	Whole organism phenotyping	Outbred219_whole_organism	measures.txt	ArrayExpress	E-MTAB-2332	figshare	http://dx.doi.org/10.6084/m9.figshare.943485_D6
Outbred22_whole_organism	Whole organism phenotyping	Outbred22_whole_organism	measures.txt	ArrayExpress	E-MTAB-2332	figshare	http://dx.doi.org/10.6084/m9.figshare.943485_D6
Outbred220_whole_organism	Whole organism phenotyping	Outbred220_whole_organism	measures.txt	ArrayExpress	E-MTAB-2332	figshare	http://dx.doi.org/10.6084/m9.figshare.943485_D6
Outbred221_whole_organism	Whole organism phenotyping	Outbred221_whole_organism	measures.txt	ArrayExpress	E-MTAB-2332	figshare	http://dx.doi.org/10.6084/m9.figshare.943485_D6
Outbred222_whole_organism	Whole organism phenotyping	Outbred222_whole_organism	measures.txt	ArrayExpress	E-MTAB-2332	figshare	http://dx.doi.org/10.6084/m9.figshare.943485_D6
Outbred223_whole_organism	Whole organism phenotyping	Outbred223_whole_organism	measures.txt	ArrayExpress	E-MTAB-2332	figshare	http://dx.doi.org/10.6084/m9.figshare.943485_D6
Outbred224_whole_organism	Whole organism phenotyping	Outbred224_whole_organism	measures.txt	ArrayExpress	E-MTAB-2332	figshare	http://dx.doi.org/10.6084/m9.figshare.943485_D6
Outbred225_whole_organism	Whole organism phenotyping	Outbred225_whole_organism	measures.txt	ArrayExpress	E-MTAB-2332	figshare	http://dx.doi.org/10.6084/m9.figshare.943485_D6
Outbred226_whole_organism	Whole organism phenotyping	Outbred226_whole_organism	measures.txt	ArrayExpress	E-MTAB-2332	figshare	http://dx.doi.org/10.6084/m9.figshare.943485_D6
Outbred227_whole_organism	Whole organism phenotyping	Outbred227_whole_organism	measures.txt	ArrayExpress	E-MTAB-2332	figshare	http://dx.doi.org/10.6084/m9.figshare.943485_D6
Outbred228_whole_organism	Whole organism phenotyping	Outbred228_whole_organism	measures.txt	ArrayExpress	E-MTAB-2332	figshare	http://dx.doi.org/10.6084/m9.figshare.943485_D6
Outbred229_whole_organism	Whole organism phenotyping	Outbred229_whole_organism	measures.txt	ArrayExpress	E-MTAB-2332	figshare	http://dx.doi.org/10.6084/m9.figshare.943485_D6
Outbred23_whole_organism	Whole organism phenotyping	Outbred23_whole_organism	measures.txt	ArrayExpress	E-MTAB-2332	figshare	http://dx.doi.org/10.6084/m9.figshare.943485_D6
Outbred230_whole_organism	Whole organism phenotyping	Outbred230_whole_organism	measures.txt	ArrayExpress	E-MTAB-2332	figshare	http://dx.doi.org/10.6084/m9.figshare.943485_D6
Outbred231_whole_organism	Whole organism phenotyping	Outbred231_whole_organism	measures.txt	ArrayExpress	E-MTAB-2332	figshare	http://dx.doi.org/10.6084/m9.figshare.943485_D6
Outbred232_whole_organism	Whole organism phenotyping	Outbred232_whole_organism	measures.txt	ArrayExpress	E-MTAB-2332	figshare	http://dx.doi.org/10.6084/m9.figshare.943485_D6
Outbred233_whole_organism	Whole organism phenotyping	Outbred233_whole_organism	measures.txt	ArrayExpress	E-MTAB-2332	figshare	http://dx.doi.org/10.6084/m9.figshare.943485_D6
Outbred234_whole_organism	Whole organism phenotyping	Outbred234_whole_organism	measures.txt	ArrayExpress	E-MTAB-2332	figshare	http://dx.doi.org/10.6084/m9.figshare.943485_D6
Outbred235_whole_organism	Whole organism phenotyping	Outbred235_whole_organism	measures.txt	ArrayExpress	E-MTAB-2332	figshare	http://dx.doi.org/10.6084/m9.figshare.943485_D6
Outbred236_whole_organism	Whole organism phenotyping	Outbred236_whole_organism	measures.txt	ArrayExpress	E-MTAB-2332	figshare	http://dx.doi.org/10.6084/m9.figshare.943485_D6
Outbred237_whole_organism	Whole organism phenotyping	Outbred237_whole_organism	measures.txt	ArrayExpress	E-MTAB-2332	figshare	http://dx.doi.org/10.6084/m9.figshare.943485_D6
Outbred238_whole_organism	Whole organism phenotyping	Outbred238_whole_organism	measures.txt	ArrayExpress	E-MTAB-2332	figshare	http://dx.doi.org/10.6084/m9.figshare.943485_D6
Outbred239_whole_organism	Whole organism phenotyping	Outbred239_whole_organism	measures.txt	ArrayExpress	E-MTAB-2332	figshare	http://dx.doi.org/10.6084/m9.figshare.943485_D6
Outbred24_whole_organism	Whole organism phenotyping	Outbred24_whole_organism	measures.txt	ArrayExpress	E-MTAB-2332	figshare	http://dx.doi.org/10.6084/m9.figshare.943485_D6
Outbred240_whole_organism	Whole organism phenotyping	Outbred240_whole_organism	measures.txt	ArrayExpress	E-MTAB-2332	figshare	http://dx.doi.org/10.6084/m9.figshare.943485_D6
Outbred241_whole_organism	Whole organism phenotyping	Outbred241_whole_organism	measures.txt	ArrayExpress	E-MTAB-2332	figshare	http://dx.doi.org/10.6084/m9.figshare.943485_D6
Outbred242_whole_organism	Whole organism phenotyping	Outbred242_whole_organism	measures.txt	ArrayExpress	E-MTAB-2332	figshare	http://dx.doi.org/10.6084/m9.figshare.943485_D6
Outbred243_whole_organism	Whole organism phenotyping	Outbred243_whole_organism	measures.txt	ArrayExpress	E-MTAB-2332	figshare	http://dx.doi.org/10.6084/m9.figshare.943485_D6
Outbred244_whole_organism	Whole organism phenotyping	Outbred244_whole_organism	measures.txt	ArrayExpress	E-MTAB-2332	figshare	http://dx.doi.org/10.6084/m9.figshare.943485_D6
Outbred245_whole_organism	Whole organism phenotyping	Outbred245_whole_organism	measures.txt	ArrayExpress	E-MTAB-2332	figshare	http://dx.doi.org/10.6084/m9.figshare.943485_D6
Outbred246_whole_organism	Whole organism phenotyping	Outbred246_whole_organism	measures.txt	ArrayExpress	E-MTAB-2332	figshare	http://dx.doi.org/10.6084/m9.figshare.943485_D6
Outbred247_whole_organism	Whole organism phenotyping	Outbred247_whole_organism	measures.txt	ArrayExpress	E-MTAB-2332	figshare	http://dx.doi.org/10.6084/m9.figshare.943485_D6
Outbred248_whole_organism	Whole organism phenotyping	Outbred248_whole_organism	measures.txt	ArrayExpress	E-MTAB-2332	figshare	http://dx.doi.org/10.6084/m9.figshare.943485_D6
Outbred249_whole_organism	Whole organism phenotyping	Outbred249_whole_organism	measures.txt	ArrayExpress	E-MTAB-2332	figshare	http://dx.doi.org/10.6084/m9.figshare.943485_D6
Outbred25_whole_organism	Whole organism phenotyping	Outbred25_whole_organism	measures.txt	ArrayExpress	E-MTAB-2332	figshare	http://dx.doi.org/10.6084/m9.figshare.943485_D6
Outbred250_whole_organism	Whole organism phenotyping	Outbred250_whole_organism	measures.txt	ArrayExpress	E-MTAB-2332	figshare	http://dx.doi.org/10.6084/m9.figshare.943485_D6
Outbred251_whole_organism	Whole organism phenotyping	Outbred251_whole_organism	measures.txt	ArrayExpress	E-MTAB-2332	figshare	http://dx.doi.org/10.6084/m9.figshare.943485_D6
Outbred252_whole_organism	Whole organism phenotyping	Outbred252_whole_organism	measures.txt	ArrayExpress	E-MTAB-2332	figshare	http://dx.doi.org/10.6084/m9.figshare.943485_D6
Outbred253_whole_organism	Whole organism phenotyping	Outbred253_whole_organism	measures.txt	ArrayExpress	E-MTAB-2332	figshare	http://dx.doi.org/10.6084/m9.figshare.943485_D6
Outbred254_whole_organism	Whole organism phenotyping	Outbred254_whole_organism	measures.txt	ArrayExpress	E-MTAB-2332	figshare	http://dx.doi.org/10.6084/m9.figshare.943485_D6
Outbred255_whole_organism	Whole organism phenotyping	Outbred255_whole_organism	measures.txt	ArrayExpress	E-MTAB-2332	figshare	http://dx.doi.org/10.6084/m9.figshare.943485_D6
Outbred256_whole_organism	Whole organism phenotyping	Outbred256_whole_organism	measures.txt	ArrayExpress	E-MTAB-2332	figshare	http://dx.doi.org/10.6084/m9.figshare.943485_D6
Outbred257_whole_organism	Whole organism phenotyping	Outbred257_whole_organism	measures.txt	ArrayExpress	E-MTAB-2332	figshare	http://dx.doi.org/10.6084/m9.figshare.943485_D6
Outbred258_whole_organism	Whole organism phenotyping	Outbred258_whole_organism	measures.txt	ArrayExpress	E-MTAB-2332	figshare	http://dx.doi.org/10.6084/m9.figshare.943485_D6
Outbred259_whole_organism	Whole organism phenotyping	Outbred259_whole_organism	measures.txt	ArrayExpress	E-MTAB-2332	figshare	http://dx.doi.org/10.6084/m9.figshare.943485_D6
Outbred26_whole_organism	Whole organism phenotyping	Outbred26_whole_organism	measures.txt	ArrayExpress	E-MTAB-2332	figshare	http://dx.doi.org/10.6084/m9.figshare.943485_D6
Outbred260_whole_organism	Whole organism phenotyping	Outbred260_whole_organism	measures.txt	ArrayExpress	E-MTAB-2332	figshare	http://dx.doi.org/10.6084/m9.figshare.943485_D6
Outbred261_whole_organism	Whole organism phenotyping	Outbred261_whole_organism	measures.txt	ArrayExpress	E-MTAB-2332	figshare	http://dx.doi.org/10.6084/m9.figshare.943485_D6
Outbred262_whole_organism	Whole organism phenotyping	Outbred262_whole_organism	measures.txt	ArrayExpress	E-MTAB-2332	figshare	http://dx.doi.org/10.6084/m9.figshare.943485_D6
Outbred263_whole_organism	Whole organism phenotyping	Outbred263_whole_organism	measures.txt	ArrayExpress	E-MTAB-2332	figshare	http://dx.doi.org/10.6084/m9.figshare.943485_D6
Outbred264_whole_organism	Whole organism phenotyping	Outbred264_whole_organism	measures.txt	ArrayExpress	E-MTAB-2332	figshare	http://dx.doi.org/10.6084/m9.figshare.943485_D6
Outbred265_whole_organism	Whole organism phenotyping	Outbred265_whole_organism	measures.txt	ArrayExpress	E-MTAB-2332	figshare	http://dx.doi.org/10.6084/m9.figshare.943485_D6
Outbred266_whole_organism	Whole organism phenotyping	Outbred266_whole_organism	measures.txt	ArrayExpress	E-MTAB-2332	figshare	http://dx.doi.org/10.6084/m9.figshare.943485_D6
Outbred267_whole_organism	Whole organism phenotyping	Outbred267_whole_organism	measures.txt	ArrayExpress	E-MTAB-2332	figshare	http://dx.doi.org/10.6084/m9.figshare.943485_D6
Outbred268_whole_organism	Whole organism phenotyping	Outbred268_whole_organism	measures.txt	ArrayExpress	E-MTAB-2332	figshare	http://dx.doi.org/10.6084/m9.figshare.943485_D6
Outbred269_whole_organism	Whole organism phenotyping	Outbred269_whole_organism	measures.txt	ArrayExpress	E-MTAB-2332	figshare	http://dx.doi.org/10.6084/m9.figshare.943485_D6
Outbred27_whole_organism	Whole organism phenotyping	Outbred27_whole_organism	measures.txt	ArrayExpress	E-MTAB-2332	figshare	http://dx.doi.org/10.6084/m9.figshare.943485_D6
Outbred270_whole_organism	Whole organism phenotyping	Outbred270_whole_organism	measures.txt	ArrayExpress	E-MTAB-2332	figshare	http://dx.doi.org/10.6084/m9.figshare.943485_D6
Outbred271_whole_organism	Whole organism phenotyping	Outbred271_whole_organism	measures.txt	ArrayExpress	E-MTAB-2332	figshare	http://dx.doi.org/10.6084/m9.figshare.943485_D6
Outbred272_whole_organism	Whole organism phenotyping	Outbred272_whole_organism	measures.txt	ArrayExpress	E-MTAB-2332	figshare	http://dx.doi.org/10.6084/m9.figshare.943485_D6
Outbred273_whole_organism	Whole organism phenotyping	Outbred273_whole_organism	measures.txt	ArrayExpress	E-MTAB-2332	figshare	http://dx.doi.org/10.6084/m9.figshare.943485_D6
Outbred274_whole_organism	Whole organism phenotyping	Outbred274_whole_organism	measures.txt	ArrayExpress	E-MTAB-2332	figshare	http://dx.doi.org/10.6084/m9.figshare.943485_D6
Outbred275_whole_organism	Whole organism phenotyping	Outbred275_whole_organism	measures.txt	ArrayExpress	E-MTAB-2332	figshare	http://dx.doi.org/10.6084/m9.figshare.943485_D6
Outbred276_whole_organism	Whole organism phenotyping	Outbred276_whole_organism	measures.txt	ArrayExpress	E-MTAB-2332	figshare	http://dx.doi.org/10.6084/m9.figshare.943485_D6
Outbred277_whole_organism	Whole organism phenotyping	Outbred277_whole_organism	measures.txt	ArrayExpress	E-MTAB-2332	figshare	http://dx.doi.org/10.6084/m9.figshare.943485_D6
Outbred278_whole_organism	Whole organism phenotyping	Outbred278_whole_organism	measures.txt	ArrayExpress	E-MTAB-2332	figshare	http://dx.doi.org/10.6084/m9.figshare.943485_D6
Outbred279_whole_organism	Whole organism phenotyping	Outbred279_whole_organism	measures.txt	ArrayExpress	E-MTAB-2332	figshare	http://dx.doi.org/10.6084/m9.figshare.943485_D6
Outbred28_whole_organism	Whole organism phenotyping	Outbred28_whole_organism	measures.txt	ArrayExpress	E-MTAB-2332	figshare	http://dx.doi.org/10.6084/m9.figshare.943485_D6
Outbred280_whole_organism	Whole organism phenotyping	Outbred280_whole_organism	measures.txt	ArrayExpress	E-MTAB-2332	figshare	http://dx.doi.org/10.6084/m9.figshare.943485_D6
Outbred281_whole_organism	Whole organism phenotyping	Outbred281_whole_organism	measures.txt	ArrayExpress	E-MTAB-2332	figshare	http://dx.doi.org/10.6084/m9.figshare.943485_D6
Outbred282_whole_organism	Whole organism phenotyping	Outbred282_whole_organism	measures.txt	ArrayExpress	E-MTAB-2332	figshare	http://dx.doi.org/10.6084/m9.figshare.943485_D6
Outbred283_whole_organism	Whole organism phenotyping	Outbred283_whole_organism	measures.txt	ArrayExpress	E-MTAB-2332	figshare	http://dx.doi.org/10.6084/m9.figshare.943485_D6
Outbred284_whole_organism	Whole organism phenotyping	Outbred284_whole_organism	measures.txt	ArrayExpress	E-MTAB-2332	figshare	http://dx.doi.org/10.6084/m9.figshare.943485_D6
Outbred285_whole_organism	Whole organism phenotyping	Outbred285_whole_organism	measures.txt	ArrayExpress	E-MTAB-2332	figshare	http://dx.doi.org/10.6084/m9.figshare.943485_D6
Outbred286_whole_organism	Whole organism phenotyping	Outbred286_whole_organism	measures.txt	ArrayExpress	E-MTAB-2332	figshare	http://dx.doi.org/10.6084/m9.figshare.943485_D6
Outbred287_whole_organism	Whole organism phenotyping	Outbred287_whole_organism	measures.txt	ArrayExpress	E-MTAB-2332	figshare	http://dx.doi.org/10.6084/m9.figshare.943485_D6
Outbred288_whole_organism	Whole organism phenotyping	Outbred288_whole_organism	measures.txt	ArrayExpress	E-MTAB-2332	figshare	http://dx.doi.org/10.6084/m9.figshare.943485_D6
Outbred289_whole_organism	Whole organism phenotyping	Outbred289_whole_organism	measures.txt	ArrayExpress	E-MTAB-2332	figshare	http://dx.doi.org/10.6084/m9.figshare.943485_D6
Outbred29_whole_organism	Whole organism phenotyping	Outbred29_whole_organism	measures.txt	ArrayExpress	E-MTAB-2332	figshare	http://dx.doi.org/10.6084/m9.figshare.943485_D6
Outbred290_whole_organism	Whole organism phenotyping	Outbred290_whole_organism	measures.txt	ArrayExpress	E-MTAB-2332	figshare	http://dx.doi.org/10.6084/m9.figshare.943485_D6
Outbred291_whole_organism	Whole organism phenotyping	Outbred291_whole_organism	measures.txt	ArrayExpress	E-MTAB-2332	figshare	http://dx.doi.org/10.6084/m9.figshare.943485_D6
Outbred292_whole_organism	Whole organism phenotyping	Outbred292_whole_organism	measures.txt	ArrayExpress	E-MTAB-2332	figshare	http://dx.doi.org/10.6084/m9.figshare.943485_D6
Outbred293_whole_organism	Whole organism phenotyping	Outbred293_whole_organism	measures.txt	ArrayExpress	E-MTAB-2332	figshare	http://dx.doi.org/10.6084/m9.figshare.943485_D6
Outbred294_whole_organism	Whole organism phenotyping	Outbred294_whole_organism	measures.txt	ArrayExpress	E-MTAB-2332	figshare	http://dx.doi.org/10.6084/m9.figshare.943485_D6
Outbred295_whole_organism	Whole organism phenotyping	Outbred295_whole_organism	measures.txt	ArrayExpress	E-MTAB-2332	figshare	http://dx.doi.org/10.6084/m9.figshare.943485_D6
Outbred296_whole_organism	Whole organism phenotyping	Outbred296_whole_organism	measures.txt	ArrayExpress	E-MTAB-2332	figshare	http://dx.doi.org/10.6084/m9.figshare.943485_D6
Outbred297_whole_organism	Whole organism phenotyping	Outbred297_whole_organism	measures.txt	ArrayExpress	E-MTAB-2332	figshare	http://dx.doi.org/10.6084/m9.figshare.943485_D6
Outbred298_whole_organism	Whole organism phenotyping	Outbred298_whole_organism	measures.txt	ArrayExpress	E-MTAB-2332	figshare	http://dx.doi.org/10.6084/m9.figshare.943485_D6
Outbred299_whole_organism	Whole organism phenotyping	Outbred299_whole_organism	measures.txt	ArrayExpress	E-MTAB-2332	figshare	http://dx.doi.org/10.6084/m9.figshare.943485_D6
Outbred3_whole_organism	Whole organism phenotyping	Outbred3_whole_organism	measures.txt	ArrayExpress	E-MTAB-2332	figshare	http://dx.doi.org/10.6084/m9.figshare.943485_D6
Outbred30_whole_organism	Whole organism phenotyping	Outbred30_whole_organism	measures.txt	ArrayExpress	E-MTAB-2332	figshare	http://dx.doi.org/10.6084/m9.figshare.943485_D6
Outbred300_whole_organism	Whole organism phenotyping	Outbred300_whole_organism	measures.txt	ArrayExpress	E-MTAB-2332	figshare	http://dx.doi.org/10.6084/m9.figshare.943485_D6
Outbred301_whole_organism	Whole organism phenotyping	Outbred301_whole_organism	measures.txt	ArrayExpress	E-MTAB-2332	figshare	http://dx.doi.org/10.6084/m9.figshare.943485_D6
Outbred302_whole_organism	Whole organism phenotyping	Outbred302_whole_organism	measures.txt	ArrayExpress	E-MTAB-2332	figshare	http://dx.doi.org/10.6084/m9.figshare.943485_D6
Outbred303_whole_organism	Whole organism phenotyping	Outbred303_whole_organism	measures.txt	ArrayExpress	E-MTAB-2332	figshare	http://dx.doi.org/10.6084/m9.figshare.943485_D6
Outbred304_whole_organism	Whole organism phenotyping	Outbred304_whole_organism	measures.txt	ArrayExpress	E-MTAB-2332	figshare	http://dx.doi.org/10.6084/m9.figshare.943485_D6
Outbred305_whole_organism	Whole organism phenotyping	Outbred305_whole_organism	measures.txt	ArrayExpress	E-MTAB-2332	figshare	http://dx.doi.org/10.6084/m9.figshare.943485_D6
Outbred306_whole_organism	Whole organism phenotyping	Outbred306_whole_organism	measures.txt	ArrayExpress	E-MTAB-2332	figshare	http://dx.doi.org/10.6084/m9.figshare.943485_D6
Outbred307_whole_organism	Whole organism phenotyping	Outbred307_whole_organism	measures.txt	ArrayExpress	E-MTAB-2332	figshare	http://dx.doi.org/10.6084/m9.figshare.943485_D6
Outbred308_whole_organism	Whole organism phenotyping	Outbred308_whole_organism	measures.txt	ArrayExpress	E-MTAB-2332	figshare	http://dx.doi.org/10.6084/m9.figshare.943485_D6
Outbred309_whole_organism	Whole organism phenotyping	Outbred309_whole_organism	measures.txt	ArrayExpress	E-MTAB-2332	figshare	http://dx.doi.org/10.6084/m9.figshare.943485_D6
Outbred31_whole_organism	Whole organism phenotyping	Outbred31_whole_organism	measures.txt	ArrayExpress	E-MTAB-2332	figshare	http://dx.doi.org/10.6084/m9.figshare.943485_D6
Outbred310_whole_organism	Whole organism phenotyping	Outbred310_whole_organism	measures.txt	ArrayExpress	E-MTAB-2332	figshare	http://dx.doi.org/10.6084/m9.figshare.943485_D6
Outbred311_whole_organism	Whole organism phenotyping	Outbred311_whole_organism	measures.txt	ArrayExpress	E-MTAB-2332	figshare	http://dx.doi.org/10.6084/m9.figshare.943485_D6
Outbred312_whole_organism	Whole organism phenotyping	Outbred312_whole_organism	measures.txt	ArrayExpress	E-MTAB-2332	figshare	http://dx.doi.org/10.6084/m9.figshare.943485_D6
Outbred313_whole_organism	Whole organism phenotyping	Outbred313_whole_organism	measures.txt	ArrayExpress	E-MTAB-2332	figshare	http://dx.doi.org/10.6084/m9.figshare.943485_D6
Outbred314_whole_organism	Whole organism phenotyping	Outbred314_whole_organism	measures.txt	ArrayExpress	E-MTAB-2332	figshare	http://dx.doi.org/10.6084/m9.figshare.943485_D6
Outbred315_whole_organism	Whole organism phenotyping	Outbred315_whole_organism	measures.txt	ArrayExpress	E-MTAB-2332	figshare	http://dx.doi.org/10.6084/m9.figshare.943485_D6
Outbred316_whole_organism	Whole organism phenotyping	Outbred316_whole_organism	measures.txt	ArrayExpress	E-MTAB-2332	figshare	http://dx.doi.org/10.6084/m9.figshare.943485_D6
Outbred317_whole_organism	Whole organism phenotyping	Outbred317_whole_organism	measures.txt	ArrayExpress	E-MTAB-2332	figshare	http://dx.doi.org/10.6084/m9.figshare.943485_D6
Outbred318_whole_organism	Whole organism phenotyping	Outbred318_whole_organism	measures.txt	ArrayExpress	E-MTAB-2332	figshare	http://dx.doi.org/10.6084/m9.figshare.943485_D6
Outbred319_whole_organism	Whole organism phenotyping	Outbred319_whole_organism	measures.txt	ArrayExpress	E-MTAB-2332	figshare	http://dx.doi.org/10.6084/m9.figshare.943485_D6
Outbred32_whole_organism	Whole organism phenotyping	Outbred32_whole_organism	measures.txt	ArrayExpress	E-MTAB-2332	figshare	http://dx.doi.org/10.6084/m9.figshare.943485_D6
Outbred320_whole_organism	Whole organism phenotyping	Outbred320_whole_organism	measures.txt	ArrayExpress	E-MTAB-2332	figshare	http://dx.doi.org/10.6084/m9.figshare.943485_D6
Outbred321_whole_organism	Whole organism phenotyping	Outbred321_whole_organism	measures.txt	ArrayExpress	E-MTAB-2332	figshare	http://dx.doi.org/10.6084/m9.figshare.943485_D6
Outbred322_whole_organism	Whole organism phenotyping	Outbred322_whole_organism	measures.txt	ArrayExpress	E-MTAB-2332	figshare	http://dx.doi.org/10.6084/m9.figshare.943485_D6
Outbred323_whole_organism	Whole organism phenotyping	Outbred323_whole_organism	measures.txt	ArrayExpress	E-MTAB-2332	figshare	http://dx.doi.org/10.6084/m9.figshare.943485_D6
Outbred324_whole_organism	Whole organism phenotyping	Outbred324_whole_organism	measures.txt	ArrayExpress	E-MTAB-2332	figshare	http://dx.doi.org/10.6084/m9.figshare.943485_D6
Outbred325_whole_organism	Whole organism phenotyping	Outbred325_whole_organism	measures.txt	ArrayExpress	E-MTAB-2332	figshare	http://dx.doi.org/10.6084/m9.figshare.943485_D6
Outbred326_whole_organism	Whole organism phenotyping	Outbred326_whole_organism	measures.txt	ArrayExpress	E-MTAB-2332	figshare	http://dx.doi.org/10.6084/m9.figshare.943485_D6
Outbred327_whole_organism	Whole organism phenotyping	Outbred327_whole_organism	measures.txt	ArrayExpress	E-MTAB-2332	figshare	http://dx.doi.org/10.6084/m9.figshare.943485_D6
Outbred328_whole_organism	Whole organism phenotyping	Outbred328_whole_organism	measures.txt	ArrayExpress	E-MTAB-2332	figshare	http://dx.doi.org/10.6084/m9.figshare.943485_D6
Outbred329_whole_organism	Whole organism phenotyping	Outbred329_whole_organism	measures.txt	ArrayExpress	E-MTAB-2332	figshare	http://dx.doi.org/10.6084/m9.figshare.943485_D6
Outbred33_whole_organism	Whole organism phenotyping	Outbred33_whole_organism	measures.txt	ArrayExpress	E-MTAB-2332	figshare	http://dx.doi.org/10.6084/m9.figshare.943485_D6
Outbred330_whole_organism	Whole organism phenotyping	Outbred330_whole_organism	measures.txt	ArrayExpress	E-MTAB-2332	figshare	http://dx.doi.org/10.6084/m9.figshare.943485_D6
Outbred331_whole_organism	Whole organism phenotyping	Outbred331_whole_organism	measures.txt	ArrayExpress	E-MTAB-2332	figshare	http://dx.doi.org/10.6084/m9.figshare.943485_D6
Outbred332_whole_organism	Whole organism phenotyping	Outbred332_whole_organism	measures.txt	ArrayExpress	E-MTAB-2332	figshare	http://dx.doi.org/10.6084/m9.figshare.943485_D6
Outbred333_whole_organism	Whole organism phenotyping	Outbred333_whole_organism	measures.txt	ArrayExpress	E-MTAB-2332	figshare	http://dx.doi.org/10.6084/m9.figshare.943485_D6
Outbred334_whole_organism	Whole organism phenotyping	Outbred334_whole_organism	measures.txt	ArrayExpress	E-MTAB-2332	figshare	http://dx.doi.org/10.6084/m9.figshare.943485_D6
Outbred335_whole_organism	Whole organism phenotyping	Outbred335_whole_organism	measures.txt	ArrayExpress	E-MTAB-2332	figshare	http://dx.doi.org/10.6084/m9.figshare.943485_D6
Outbred336_whole_organism	Whole organism phenotyping	Outbred336_whole_organism	measures.txt	ArrayExpress	E-MTAB-2332	figshare	http://dx.doi.org/10.6084/m9.figshare.943485_D6
Outbred337_whole_organism	Whole organism phenotyping	Outbred337_whole_organism	measures.txt	ArrayExpress	E-MTAB-2332	figshare	http://dx.doi.org/10.6084/m9.figshare.943485_D6
Outbred338_whole_organism	Whole organism phenotyping	Outbred338_whole_organism	measures.txt	ArrayExpress	E-MTAB-2332	figshare	http://dx.doi.org/10.6084/m9.figshare.943485_D6
Outbred339_whole_organism	Whole organism phenotyping	Outbred339_whole_organism	measures.txt	ArrayExpress	E-MTAB-2332	figshare	http://dx.doi.org/10.6084/m9.figshare.943485_D6
Outbred34_whole_organism	Whole organism phenotyping	Outbred34_whole_organism	measures.txt	ArrayExpress	E-MTAB-2332	figshare	http://dx.doi.org/10.6084/m9.figshare.943485_D6
Outbred340_whole_organism	Whole organism phenotyping	Outbred340_whole_organism	measures.txt	ArrayExpress	E-MTAB-2332	figshare	http://dx.doi.org/10.6084/m9.figshare.943485_D6
Outbred341_whole_organism	Whole organism phenotyping	Outbred341_whole_organism	measures.txt	ArrayExpress	E-MTAB-2332	figshare	http://dx.doi.org/10.6084/m9.figshare.943485_D6
Outbred342_whole_organism	Whole organism phenotyping	Outbred342_whole_organism	measures.txt	ArrayExpress	E-MTAB-2332	figshare	http://dx.doi.org/10.6084/m9.figshare.943485_D6
Outbred343_whole_organism	Whole organism phenotyping	Outbred343_whole_organism	measures.txt	ArrayExpress	E-MTAB-2332	figshare	http://dx.doi.org/10.6084/m9.figshare.943485_D6
Outbred344_whole_organism	Whole organism phenotyping	Outbred344_whole_organism	measures.txt	ArrayExpress	E-MTAB-2332	figshare	http://dx.doi.org/10.6084/m9.figshare.943485_D6
Outbred345_whole_organism	Whole organism phenotyping	Outbred345_whole_organism	measures.txt	ArrayExpress	E-MTAB-2332	figshare	http://dx.doi.org/10.6084/m9.figshare.943485_D6
Outbred347_whole_organism	Whole organism phenotyping	Outbred347_whole_organism	measures.txt	ArrayExpress	E-MTAB-2332	figshare	http://dx.doi.org/10.6084/m9.figshare.943485_D6
Outbred348_whole_organism	Whole organism phenotyping	Outbred348_whole_organism	measures.txt	ArrayExpress	E-MTAB-2332	figshare	http://dx.doi.org/10.6084/m9.figshare.943485_D6
Outbred349_whole_organism	Whole organism phenotyping	Outbred349_whole_organism	measures.txt	ArrayExpress	E-MTAB-2332	figshare	http://dx.doi.org/10.6084/m9.figshare.943485_D6
Outbred35_whole_organism	Whole organism phenotyping	Outbred35_whole_organism	measures.txt	ArrayExpress	E-MTAB-2332	figshare	http://dx.doi.org/10.6084/m9.figshare.943485_D6
Outbred350_whole_organism	Whole organism phenotyping	Outbred350_whole_organism	measures.txt	ArrayExpress	E-MTAB-2332	figshare	http://dx.doi.org/10.6084/m9.figshare.943485_D6
Outbred351_whole_organism	Whole organism phenotyping	Outbred351_whole_organism	measures.txt	ArrayExpress	E-MTAB-2332	figshare	http://dx.doi.org/10.6084/m9.figshare.943485_D6
Outbred352_whole_organism	Whole organism phenotyping	Outbred352_whole_organism	measures.txt	ArrayExpress	E-MTAB-2332	figshare	http://dx.doi.org/10.6084/m9.figshare.943485_D6
Outbred353_whole_organism	Whole organism phenotyping	Outbred353_whole_organism	measures.txt	ArrayExpress	E-MTAB-2332	figshare	http://dx.doi.org/10.6084/m9.figshare.943485_D6
Outbred354_whole_organism	Whole organism phenotyping	Outbred354_whole_organism	measures.txt	ArrayExpress	E-MTAB-2332	figshare	http://dx.doi.org/10.6084/m9.figshare.943485_D6
Outbred355_whole_organism	Whole organism phenotyping	Outbred355_whole_organism	measures.txt	ArrayExpress	E-MTAB-2332	figshare	http://dx.doi.org/10.6084/m9.figshare.943485_D6
Outbred356_whole_organism	Whole organism phenotyping	Outbred356_whole_organism	measures.txt	ArrayExpress	E-MTAB-2332	figshare	http://dx.doi.org/10.6084/m9.figshare.943485_D6
Outbred357_whole_organism	Whole organism phenotyping	Outbred357_whole_organism	measures.txt	ArrayExpress	E-MTAB-2332	figshare	http://dx.doi.org/10.6084/m9.figshare.943485_D6
Outbred358_whole_organism	Whole organism phenotyping	Outbred358_whole_organism	measures.txt	ArrayExpress	E-MTAB-2332	figshare	http://dx.doi.org/10.6084/m9.figshare.943485_D6
Outbred359_whole_organism	Whole organism phenotyping	Outbred359_whole_organism	measures.txt	ArrayExpress	E-MTAB-2332	figshare	http://dx.doi.org/10.6084/m9.figshare.943485_D6
Outbred36_whole_organism	Whole organism phenotyping	Outbred36_whole_organism	measures.txt	ArrayExpress	E-MTAB-2332	figshare	http://dx.doi.org/10.6084/m9.figshare.943485_D6
Outbred360_whole_organism	Whole organism phenotyping	Outbred360_whole_organism	measures.txt	ArrayExpress	E-MTAB-2332	figshare	http://dx.doi.org/10.6084/m9.figshare.943485_D6
Outbred361_whole_organism	Whole organism phenotyping	Outbred361_whole_organism	measures.txt	ArrayExpress	E-MTAB-2332	figshare	http://dx.doi.org/10.6084/m9.figshare.943485_D6
Outbred362_whole_organism	Whole organism phenotyping	Outbred362_whole_organism	measures.txt	ArrayExpress	E-MTAB-2332	figshare	http://dx.doi.org/10.6084/m9.figshare.943485_D6
Outbred363_whole_organism	Whole organism phenotyping	Outbred363_whole_organism	measures.txt	ArrayExpress	E-MTAB-2332	figshare	http://dx.doi.org/10.6084/m9.figshare.943485_D6
Outbred364_whole_organism	Whole organism phenotyping	Outbred364_whole_organism	measures.txt	ArrayExpress	E-MTAB-2332	figshare	http://dx.doi.org/10.6084/m9.figshare.943485_D6
Outbred365_whole_organism	Whole organism phenotyping	Outbred365_whole_organism	measures.txt	ArrayExpress	E-MTAB-2332	figshare	http://dx.doi.org/10.6084/m9.figshare.943485_D6
Outbred366_whole_organism	Whole organism phenotyping	Outbred366_whole_organism	measures.txt	ArrayExpress	E-MTAB-2332	figshare	http://dx.doi.org/10.6084/m9.figshare.943485_D6
Outbred367_whole_organism	Whole organism phenotyping	Outbred367_whole_organism	measures.txt	ArrayExpress	E-MTAB-2332	figshare	http://dx.doi.org/10.6084/m9.figshare.943485_D6
Outbred368_whole_organism	Whole organism phenotyping	Outbred368_whole_organism	measures.txt	ArrayExpress	E-MTAB-2332	figshare	http://dx.doi.org/10.6084/m9.figshare.943485_D6
Outbred369_whole_organism	Whole organism phenotyping	Outbred369_whole_organism	measures.txt	ArrayExpress	E-MTAB-2332	figshare	http://dx.doi.org/10.6084/m9.figshare.943485_D6
Outbred37_whole_organism	Whole organism phenotyping	Outbred37_whole_organism	measures.txt	ArrayExpress	E-MTAB-2332	figshare	http://dx.doi.org/10.6084/m9.figshare.943485_D6
Outbred370_whole_organism	Whole organism phenotyping	Outbred370_whole_organism	measures.txt	ArrayExpress	E-MTAB-2332	figshare	http://dx.doi.org/10.6084/m9.figshare.943485_D6
Outbred371_whole_organism	Whole organism phenotyping	Outbred371_whole_organism	measures.txt	ArrayExpress	E-MTAB-2332	figshare	http://dx.doi.org/10.6084/m9.figshare.943485_D6
Outbred372_whole_organism	Whole organism phenotyping	Outbred372_whole_organism	measures.txt	ArrayExpress	E-MTAB-2332	figshare	http://dx.doi.org/10.6084/m9.figshare.943485_D6
Outbred373_whole_organism	Whole organism phenotyping	Outbred373_whole_organism	measures.txt	ArrayExpress	E-MTAB-2332	figshare	http://dx.doi.org/10.6084/m9.figshare.943485_D6
Outbred374_whole_organism	Whole organism phenotyping	Outbred374_whole_organism	measures.txt	ArrayExpress	E-MTAB-2332	figshare	http://dx.doi.org/10.6084/m9.figshare.943485_D6
Outbred375_whole_organism	Whole organism phenotyping	Outbred375_whole_organism	measures.txt	ArrayExpress	E-MTAB-2332	figshare	http://dx.doi.org/10.6084/m9.figshare.943485_D6
Outbred376_whole_organism	Whole organism phenotyping	Outbred376_whole_organism	measures.txt	ArrayExpress	E-MTAB-2332	figshare	http://dx.doi.org/10.6084/m9.figshare.943485_D6
Outbred377_whole_organism	Whole organism phenotyping	Outbred377_whole_organism	measures.txt	ArrayExpress	E-MTAB-2332	figshare	http://dx.doi.org/10.6084/m9.figshare.943485_D6
Outbred378_whole_organism	Whole organism phenotyping	Outbred378_whole_organism	measures.txt	ArrayExpress	E-MTAB-2332	figshare	http://dx.doi.org/10.6084/m9.figshare.943485_D6
Outbred379_whole_organism	Whole organism phenotyping	Outbred379_whole_organism	measures.txt	ArrayExpress	E-MTAB-2332	figshare	http://dx.doi.org/10.6084/m9.figshare.943485_D6
Outbred38_whole_organism	Whole organism phenotyping	Outbred38_whole_organism	measures.txt	ArrayExpress	E-MTAB-2332	figshare	http://dx.doi.org/10.6084/m9.figshare.943485_D6
Outbred380_whole_organism	Whole organism phenotyping	Outbred380_whole_organism	measures.txt	ArrayExpress	E-MTAB-2332	figshare	http://dx.doi.org/10.6084/m9.figshare.943485_D6
Outbred381_whole_organism	Whole organism phenotyping	Outbred381_whole_organism	measures.txt	ArrayExpress	E-MTAB-2332	figshare	http://dx.doi.org/10.6084/m9.figshare.943485_D6
Outbred382_whole_organism	Whole organism phenotyping	Outbred382_whole_organism	measures.txt	ArrayExpress	E-MTAB-2332	figshare	http://dx.doi.org/10.6084/m9.figshare.943485_D6
Outbred383_whole_organism	Whole organism phenotyping	Outbred383_whole_organism	measures.txt	ArrayExpress	E-MTAB-2332	figshare	http://dx.doi.org/10.6084/m9.figshare.943485_D6
Outbred384_whole_organism	Whole organism phenotyping	Outbred384_whole_organism	measures.txt	ArrayExpress	E-MTAB-2332	figshare	http://dx.doi.org/10.6084/m9.figshare.943485_D6
Outbred385_whole_organism	Whole organism phenotyping	Outbred385_whole_organism	measures.txt	ArrayExpress	E-MTAB-2332	figshare	http://dx.doi.org/10.6084/m9.figshare.943485_D6
Outbred386_whole_organism	Whole organism phenotyping	Outbred386_whole_organism	measures.txt	ArrayExpress	E-MTAB-2332	figshare	http://dx.doi.org/10.6084/m9.figshare.943485_D6
Outbred387_whole_organism	Whole organism phenotyping	Outbred387_whole_organism	measures.txt	ArrayExpress	E-MTAB-2332	figshare	http://dx.doi.org/10.6084/m9.figshare.943485_D6
Outbred388_whole_organism	Whole organism phenotyping	Outbred388_whole_organism	measures.txt	ArrayExpress	E-MTAB-2332	figshare	http://dx.doi.org/10.6084/m9.figshare.943485_D6
Outbred389_whole_organism	Whole organism phenotyping	Outbred389_whole_organism	measures.txt	ArrayExpress	E-MTAB-2332	figshare	http://dx.doi.org/10.6084/m9.figshare.943485_D6
Outbred39_whole_organism	Whole organism phenotyping	Outbred39_whole_organism	measures.txt	ArrayExpress	E-MTAB-2332	figshare	http://dx.doi.org/10.6084/m9.figshare.943485_D6
Outbred390_whole_organism	Whole organism phenotyping	Outbred390_whole_organism	measures.txt	ArrayExpress	E-MTAB-2332	figshare	http://dx.doi.org/10.6084/m9.figshare.943485_D6
Outbred391_whole_organism	Whole organism phenotyping	Outbred391_whole_organism	measures.txt	ArrayExpress	E-MTAB-2332	figshare	http://dx.doi.org/10.6084/m9.figshare.943485_D6
Outbred392_whole_organism	Whole organism phenotyping	Outbred392_whole_organism	measures.txt	ArrayExpress	E-MTAB-2332	figshare	http://dx.doi.org/10.6084/m9.figshare.943485_D6
Outbred393_whole_organism	Whole organism phenotyping	Outbred393_whole_organism	measures.txt	ArrayExpress	E-MTAB-2332	figshare	http://dx.doi.org/10.6084/m9.figshare.943485_D6
Outbred394_whole_organism	Whole organism phenotyping	Outbred394_whole_organism	measures.txt	ArrayExpress	E-MTAB-2332	figshare	http://dx.doi.org/10.6084/m9.figshare.943485_D6
Outbred395_whole_organism	Whole organism phenotyping	Outbred395_whole_organism	measures.txt	ArrayExpress	E-MTAB-2332	figshare	http://dx.doi.org/10.6084/m9.figshare.943485_D6
Outbred396_whole_organism	Whole organism phenotyping	Outbred396_whole_organism	measures.txt	ArrayExpress	E-MTAB-2332	figshare	http://dx.doi.org/10.6084/m9.figshare.943485_D6
Outbred397_whole_organism	Whole organism phenotyping	Outbred397_whole_organism	measures.txt	ArrayExpress	E-MTAB-2332	figshare	http://dx.doi.org/10.6084/m9.figshare.943485_D6
Outbred398_whole_organism	Whole organism phenotyping	Outbred398_whole_organism	measures.txt	ArrayExpress	E-MTAB-2332	figshare	http://dx.doi.org/10.6084/m9.figshare.943485_D6
Outbred399_whole_organism	Whole organism phenotyping	Outbred399_whole_organism	measures.txt	ArrayExpress	E-MTAB-2332	figshare	http://dx.doi.org/10.6084/m9.figshare.943485_D6
Outbred4_whole_organism	Whole organism phenotyping	Outbred4_whole_organism	measures.txt	ArrayExpress	E-MTAB-2332	figshare	http://dx.doi.org/10.6084/m9.figshare.943485_D6
Outbred40_whole_organism	Whole organism phenotyping	Outbred40_whole_organism	measures.txt	ArrayExpress	E-MTAB-2332	figshare	http://dx.doi.org/10.6084/m9.figshare.943485_D6
Outbred400_whole_organism	Whole organism phenotyping	Outbred400_whole_organism	measures.txt	ArrayExpress	E-MTAB-2332	figshare	http://dx.doi.org/10.6084/m9.figshare.943485_D6
Outbred401_whole_organism	Whole organism phenotyping	Outbred401_whole_organism	measures.txt	ArrayExpress	E-MTAB-2332	figshare	http://dx.doi.org/10.6084/m9.figshare.943485_D6
Outbred402_whole_organism	Whole organism phenotyping	Outbred402_whole_organism	measures.txt	ArrayExpress	E-MTAB-2332	figshare	http://dx.doi.org/10.6084/m9.figshare.943485_D6
Outbred403_whole_organism	Whole organism phenotyping	Outbred403_whole_organism	measures.txt	ArrayExpress	E-MTAB-2332	figshare	http://dx.doi.org/10.6084/m9.figshare.943485_D6
Outbred404_whole_organism	Whole organism phenotyping	Outbred404_whole_organism	measures.txt	ArrayExpress	E-MTAB-2332	figshare	http://dx.doi.org/10.6084/m9.figshare.943485_D6
Outbred405_whole_organism	Whole organism phenotyping	Outbred405_whole_organism	measures.txt	ArrayExpress	E-MTAB-2332	figshare	http://dx.doi.org/10.6084/m9.figshare.943485_D6
Outbred406_whole_organism	Whole organism phenotyping	Outbred406_whole_organism	measures.txt	ArrayExpress	E-MTAB-2332	figshare	http://dx.doi.org/10.6084/m9.figshare.943485_D6
Outbred407_whole_organism	Whole organism phenotyping	Outbred407_whole_organism	measures.txt	ArrayExpress	E-MTAB-2332	figshare	http://dx.doi.org/10.6084/m9.figshare.943485_D6
Outbred408_whole_organism	Whole organism phenotyping	Outbred408_whole_organism	measures.txt	ArrayExpress	E-MTAB-2332	figshare	http://dx.doi.org/10.6084/m9.figshare.943485_D6
Outbred409_whole_organism	Whole organism phenotyping	Outbred409_whole_organism	measures.txt	ArrayExpress	E-MTAB-2332	figshare	http://dx.doi.org/10.6084/m9.figshare.943485_D6
Outbred41_whole_organism	Whole organism phenotyping	Outbred41_whole_organism	measures.txt	ArrayExpress	E-MTAB-2332	figshare	http://dx.doi.org/10.6084/m9.figshare.943485_D6
Outbred410_whole_organism	Whole organism phenotyping	Outbred410_whole_organism	measures.txt	ArrayExpress	E-MTAB-2332	figshare	http://dx.doi.org/10.6084/m9.figshare.943485_D6
Outbred411_whole_organism	Whole organism phenotyping	Outbred411_whole_organism	measures.txt	ArrayExpress	E-MTAB-2332	figshare	http://dx.doi.org/10.6084/m9.figshare.943485_D6
Outbred412_whole_organism	Whole organism phenotyping	Outbred412_whole_organism	measures.txt	ArrayExpress	E-MTAB-2332	figshare	http://dx.doi.org/10.6084/m9.figshare.943485_D6
Outbred413_whole_organism	Whole organism phenotyping	Outbred413_whole_organism	measures.txt	ArrayExpress	E-MTAB-2332	figshare	http://dx.doi.org/10.6084/m9.figshare.943485_D6
Outbred414_whole_organism	Whole organism phenotyping	Outbred414_whole_organism	measures.txt	ArrayExpress	E-MTAB-2332	figshare	http://dx.doi.org/10.6084/m9.figshare.943485_D6
Outbred415_whole_organism	Whole organism phenotyping	Outbred415_whole_organism	measures.txt	ArrayExpress	E-MTAB-2332	figshare	http://dx.doi.org/10.6084/m9.figshare.943485_D6
Outbred416_whole_organism	Whole organism phenotyping	Outbred416_whole_organism	measures.txt	ArrayExpress	E-MTAB-2332	figshare	http://dx.doi.org/10.6084/m9.figshare.943485_D6
Outbred417_whole_organism	Whole organism phenotyping	Outbred417_whole_organism	measures.txt	ArrayExpress	E-MTAB-2332	figshare	http://dx.doi.org/10.6084/m9.figshare.943485_D6
Outbred418_whole_organism	Whole organism phenotyping	Outbred418_whole_organism	measures.txt	ArrayExpress	E-MTAB-2332	figshare	http://dx.doi.org/10.6084/m9.figshare.943485_D6
Outbred419_whole_organism	Whole organism phenotyping	Outbred419_whole_organism	measures.txt	ArrayExpress	E-MTAB-2332	figshare	http://dx.doi.org/10.6084/m9.figshare.943485_D6
Outbred42_whole_organism	Whole organism phenotyping	Outbred42_whole_organism	measures.txt	ArrayExpress	E-MTAB-2332	figshare	http://dx.doi.org/10.6084/m9.figshare.943485_D6
Outbred420_whole_organism	Whole organism phenotyping	Outbred420_whole_organism	measures.txt	ArrayExpress	E-MTAB-2332	figshare	http://dx.doi.org/10.6084/m9.figshare.943485_D6
Outbred421_whole_organism	Whole organism phenotyping	Outbred421_whole_organism	measures.txt	ArrayExpress	E-MTAB-2332	figshare	http://dx.doi.org/10.6084/m9.figshare.943485_D6
Outbred422_whole_organism	Whole organism phenotyping	Outbred422_whole_organism	measures.txt	ArrayExpress	E-MTAB-2332	figshare	http://dx.doi.org/10.6084/m9.figshare.943485_D6
Outbred423_whole_organism	Whole organism phenotyping	Outbred423_whole_organism	measures.txt	ArrayExpress	E-MTAB-2332	figshare	http://dx.doi.org/10.6084/m9.figshare.943485_D6
Outbred424_whole_organism	Whole organism phenotyping	Outbred424_whole_organism	measures.txt	ArrayExpress	E-MTAB-2332	figshare	http://dx.doi.org/10.6084/m9.figshare.943485_D6
Outbred425_whole_organism	Whole organism phenotyping	Outbred425_whole_organism	measures.txt	ArrayExpress	E-MTAB-2332	figshare	http://dx.doi.org/10.6084/m9.figshare.943485_D6
Outbred426_whole_organism	Whole organism phenotyping	Outbred426_whole_organism	measures.txt	ArrayExpress	E-MTAB-2332	figshare	http://dx.doi.org/10.6084/m9.figshare.943485_D6
Outbred427_whole_organism	Whole organism phenotyping	Outbred427_whole_organism	measures.txt	ArrayExpress	E-MTAB-2332	figshare	http://dx.doi.org/10.6084/m9.figshare.943485_D6
Outbred428_whole_organism	Whole organism phenotyping	Outbred428_whole_organism	measures.txt	ArrayExpress	E-MTAB-2332	figshare	http://dx.doi.org/10.6084/m9.figshare.943485_D6
Outbred429_whole_organism	Whole organism phenotyping	Outbred429_whole_organism	measures.txt	ArrayExpress	E-MTAB-2332	figshare	http://dx.doi.org/10.6084/m9.figshare.943485_D6
Outbred43_whole_organism	Whole organism phenotyping	Outbred43_whole_organism	measures.txt	ArrayExpress	E-MTAB-2332	figshare	http://dx.doi.org/10.6084/m9.figshare.943485_D6
Outbred430_whole_organism	Whole organism phenotyping	Outbred430_whole_organism	measures.txt	ArrayExpress	E-MTAB-2332	figshare	http://dx.doi.org/10.6084/m9.figshare.943485_D6
Outbred431_whole_organism	Whole organism phenotyping	Outbred431_whole_organism	measures.txt	ArrayExpress	E-MTAB-2332	figshare	http://dx.doi.org/10.6084/m9.figshare.943485_D6
Outbred432_whole_organism	Whole organism phenotyping	Outbred432_whole_organism	measures.txt	ArrayExpress	E-MTAB-2332	figshare	http://dx.doi.org/10.6084/m9.figshare.943485_D6
Outbred433_whole_organism	Whole organism phenotyping	Outbred433_whole_organism	measures.txt	ArrayExpress	E-MTAB-2332	figshare	http://dx.doi.org/10.6084/m9.figshare.943485_D6
Outbred434_whole_organism	Whole organism phenotyping	Outbred434_whole_organism	measures.txt	ArrayExpress	E-MTAB-2332	figshare	http://dx.doi.org/10.6084/m9.figshare.943485_D6
Outbred435_whole_organism	Whole organism phenotyping	Outbred435_whole_organism	measures.txt	ArrayExpress	E-MTAB-2332	figshare	http://dx.doi.org/10.6084/m9.figshare.943485_D6
Outbred436_whole_organism	Whole organism phenotyping	Outbred436_whole_organism	measures.txt	ArrayExpress	E-MTAB-2332	figshare	http://dx.doi.org/10.6084/m9.figshare.943485_D6
Outbred437_whole_organism	Whole organism phenotyping	Outbred437_whole_organism	measures.txt	ArrayExpress	E-MTAB-2332	figshare	http://dx.doi.org/10.6084/m9.figshare.943485_D6
Outbred438_whole_organism	Whole organism phenotyping	Outbred438_whole_organism	measures.txt	ArrayExpress	E-MTAB-2332	figshare	http://dx.doi.org/10.6084/m9.figshare.943485_D6
Outbred439_whole_organism	Whole organism phenotyping	Outbred439_whole_organism	measures.txt	ArrayExpress	E-MTAB-2332	figshare	http://dx.doi.org/10.6084/m9.figshare.943485_D6
Outbred44_whole_organism	Whole organism phenotyping	Outbred44_whole_organism	measures.txt	ArrayExpress	E-MTAB-2332	figshare	http://dx.doi.org/10.6084/m9.figshare.943485_D6
Outbred440_whole_organism	Whole organism phenotyping	Outbred440_whole_organism	measures.txt	ArrayExpress	E-MTAB-2332	figshare	http://dx.doi.org/10.6084/m9.figshare.943485_D6
Outbred441_whole_organism	Whole organism phenotyping	Outbred441_whole_organism	measures.txt	ArrayExpress	E-MTAB-2332	figshare	http://dx.doi.org/10.6084/m9.figshare.943485_D6
Outbred442_whole_organism	Whole organism phenotyping	Outbred442_whole_organism	measures.txt	ArrayExpress	E-MTAB-2332	figshare	http://dx.doi.org/10.6084/m9.figshare.943485_D6
Outbred443_whole_organism	Whole organism phenotyping	Outbred443_whole_organism	measures.txt	ArrayExpress	E-MTAB-2332	figshare	http://dx.doi.org/10.6084/m9.figshare.943485_D6
Outbred444_whole_organism	Whole organism phenotyping	Outbred444_whole_organism	measures.txt	ArrayExpress	E-MTAB-2332	figshare	http://dx.doi.org/10.6084/m9.figshare.943485_D6
Outbred445_whole_organism	Whole organism phenotyping	Outbred445_whole_organism	measures.txt	ArrayExpress	E-MTAB-2332	figshare	http://dx.doi.org/10.6084/m9.figshare.943485_D6
Outbred446_whole_organism	Whole organism phenotyping	Outbred446_whole_organism	measures.txt	ArrayExpress	E-MTAB-2332	figshare	http://dx.doi.org/10.6084/m9.figshare.943485_D6
Outbred447_whole_organism	Whole organism phenotyping	Outbred447_whole_organism	measures.txt	ArrayExpress	E-MTAB-2332	figshare	http://dx.doi.org/10.6084/m9.figshare.943485_D6
Outbred448_whole_organism	Whole organism phenotyping	Outbred448_whole_organism	measures.txt	ArrayExpress	E-MTAB-2332	figshare	http://dx.doi.org/10.6084/m9.figshare.943485_D6
Outbred449_whole_organism	Whole organism phenotyping	Outbred449_whole_organism	measures.txt	ArrayExpress	E-MTAB-2332	figshare	http://dx.doi.org/10.6084/m9.figshare.943485_D6
Outbred45_whole_organism	Whole organism phenotyping	Outbred45_whole_organism	measures.txt	ArrayExpress	E-MTAB-2332	figshare	http://dx.doi.org/10.6084/m9.figshare.943485_D6
Outbred450_whole_organism	Whole organism phenotyping	Outbred450_whole_organism	measures.txt	ArrayExpress	E-MTAB-2332	figshare	http://dx.doi.org/10.6084/m9.figshare.943485_D6
Outbred451_whole_organism	Whole organism phenotyping	Outbred451_whole_organism	measures.txt	ArrayExpress	E-MTAB-2332	figshare	http://dx.doi.org/10.6084/m9.figshare.943485_D6
Outbred452_whole_organism	Whole organism phenotyping	Outbred452_whole_organism	measures.txt	ArrayExpress	E-MTAB-2332	figshare	http://dx.doi.org/10.6084/m9.figshare.943485_D6
Outbred453_whole_organism	Whole organism phenotyping	Outbred453_whole_organism	measures.txt	ArrayExpress	E-MTAB-2332	figshare	http://dx.doi.org/10.6084/m9.figshare.943485_D6
Outbred454_whole_organism	Whole organism phenotyping	Outbred454_whole_organism	measures.txt	ArrayExpress	E-MTAB-2332	figshare	http://dx.doi.org/10.6084/m9.figshare.943485_D6
Outbred455_whole_organism	Whole organism phenotyping	Outbred455_whole_organism	measures.txt	ArrayExpress	E-MTAB-2332	figshare	http://dx.doi.org/10.6084/m9.figshare.943485_D6
Outbred456_whole_organism	Whole organism phenotyping	Outbred456_whole_organism	measures.txt	ArrayExpress	E-MTAB-2332	figshare	http://dx.doi.org/10.6084/m9.figshare.943485_D6
Outbred457_whole_organism	Whole organism phenotyping	Outbred457_whole_organism	measures.txt	ArrayExpress	E-MTAB-2332	figshare	http://dx.doi.org/10.6084/m9.figshare.943485_D6
Outbred458_whole_organism	Whole organism phenotyping	Outbred458_whole_organism	measures.txt	ArrayExpress	E-MTAB-2332	figshare	http://dx.doi.org/10.6084/m9.figshare.943485_D6
Outbred459_whole_organism	Whole organism phenotyping	Outbred459_whole_organism	measures.txt	ArrayExpress	E-MTAB-2332	figshare	http://dx.doi.org/10.6084/m9.figshare.943485_D6
Outbred46_whole_organism	Whole organism phenotyping	Outbred46_whole_organism	measures.txt	ArrayExpress	E-MTAB-2332	figshare	http://dx.doi.org/10.6084/m9.figshare.943485_D6
Outbred460_whole_organism	Whole organism phenotyping	Outbred460_whole_organism	measures.txt	ArrayExpress	E-MTAB-2332	figshare	http://dx.doi.org/10.6084/m9.figshare.943485_D6
Outbred461_whole_organism	Whole organism phenotyping	Outbred461_whole_organism	measures.txt	ArrayExpress	E-MTAB-2332	figshare	http://dx.doi.org/10.6084/m9.figshare.943485_D6
Outbred462_whole_organism	Whole organism phenotyping	Outbred462_whole_organism	measures.txt	ArrayExpress	E-MTAB-2332	figshare	http://dx.doi.org/10.6084/m9.figshare.943485_D6
Outbred463_whole_organism	Whole organism phenotyping	Outbred463_whole_organism	measures.txt	ArrayExpress	E-MTAB-2332	figshare	http://dx.doi.org/10.6084/m9.figshare.943485_D6
Outbred464_whole_organism	Whole organism phenotyping	Outbred464_whole_organism	measures.txt	ArrayExpress	E-MTAB-2332	figshare	http://dx.doi.org/10.6084/m9.figshare.943485_D6
Outbred465_whole_organism	Whole organism phenotyping	Outbred465_whole_organism	measures.txt	ArrayExpress	E-MTAB-2332	figshare	http://dx.doi.org/10.6084/m9.figshare.943485_D6
Outbred466_whole_organism	Whole organism phenotyping	Outbred466_whole_organism	measures.txt	ArrayExpress	E-MTAB-2332	figshare	http://dx.doi.org/10.6084/m9.figshare.943485_D6
Outbred467_whole_organism	Whole organism phenotyping	Outbred467_whole_organism	measures.txt	ArrayExpress	E-MTAB-2332	figshare	http://dx.doi.org/10.6084/m9.figshare.943485_D6
Outbred468_whole_organism	Whole organism phenotyping	Outbred468_whole_organism	measures.txt	ArrayExpress	E-MTAB-2332	figshare	http://dx.doi.org/10.6084/m9.figshare.943485_D6
Outbred469_whole_organism	Whole organism phenotyping	Outbred469_whole_organism	measures.txt	ArrayExpress	E-MTAB-2332	figshare	http://dx.doi.org/10.6084/m9.figshare.943485_D6
Outbred47_whole_organism	Whole organism phenotyping	Outbred47_whole_organism	measures.txt	ArrayExpress	E-MTAB-2332	figshare	http://dx.doi.org/10.6084/m9.figshare.943485_D6
Outbred470_whole_organism	Whole organism phenotyping	Outbred470_whole_organism	measures.txt	ArrayExpress	E-MTAB-2332	figshare	http://dx.doi.org/10.6084/m9.figshare.943485_D6
Outbred471_whole_organism	Whole organism phenotyping	Outbred471_whole_organism	measures.txt	ArrayExpress	E-MTAB-2332	figshare	http://dx.doi.org/10.6084/m9.figshare.943485_D6
Outbred472_whole_organism	Whole organism phenotyping	Outbred472_whole_organism	measures.txt	ArrayExpress	E-MTAB-2332	figshare	http://dx.doi.org/10.6084/m9.figshare.943485_D6
Outbred473_whole_organism	Whole organism phenotyping	Outbred473_whole_organism	measures.txt	ArrayExpress	E-MTAB-2332	figshare	http://dx.doi.org/10.6084/m9.figshare.943485_D6
Outbred474_whole_organism	Whole organism phenotyping	Outbred474_whole_organism	measures.txt	ArrayExpress	E-MTAB-2332	figshare	http://dx.doi.org/10.6084/m9.figshare.943485_D6
Outbred475_whole_organism	Whole organism phenotyping	Outbred475_whole_organism	measures.txt	ArrayExpress	E-MTAB-2332	figshare	http://dx.doi.org/10.6084/m9.figshare.943485_D6
Outbred476_whole_organism	Whole organism phenotyping	Outbred476_whole_organism	measures.txt	ArrayExpress	E-MTAB-2332	figshare	http://dx.doi.org/10.6084/m9.figshare.943485_D6
Outbred477_whole_organism	Whole organism phenotyping	Outbred477_whole_organism	measures.txt	ArrayExpress	E-MTAB-2332	figshare	http://dx.doi.org/10.6084/m9.figshare.943485_D6
Outbred478_whole_organism	Whole organism phenotyping	Outbred478_whole_organism	measures.txt	ArrayExpress	E-MTAB-2332	figshare	http://dx.doi.org/10.6084/m9.figshare.943485_D6
Outbred479_whole_organism	Whole organism phenotyping	Outbred479_whole_organism	measures.txt	ArrayExpress	E-MTAB-2332	figshare	http://dx.doi.org/10.6084/m9.figshare.943485_D6
Outbred48_whole_organism	Whole organism phenotyping	Outbred48_whole_organism	measures.txt	ArrayExpress	E-MTAB-2332	figshare	http://dx.doi.org/10.6084/m9.figshare.943485_D6
Outbred480_whole_organism	Whole organism phenotyping	Outbred480_whole_organism	measures.txt	ArrayExpress	E-MTAB-2332	figshare	http://dx.doi.org/10.6084/m9.figshare.943485_D6
Outbred481_whole_organism	Whole organism phenotyping	Outbred481_whole_organism	measures.txt	ArrayExpress	E-MTAB-2332	figshare	http://dx.doi.org/10.6084/m9.figshare.943485_D6
Outbred482_whole_organism	Whole organism phenotyping	Outbred482_whole_organism	measures.txt	ArrayExpress	E-MTAB-2332	figshare	http://dx.doi.org/10.6084/m9.figshare.943485_D6
Outbred483_whole_organism	Whole organism phenotyping	Outbred483_whole_organism	measures.txt	ArrayExpress	E-MTAB-2332	figshare	http://dx.doi.org/10.6084/m9.figshare.943485_D6
Outbred484_whole_organism	Whole organism phenotyping	Outbred484_whole_organism	measures.txt	ArrayExpress	E-MTAB-2332	figshare	http://dx.doi.org/10.6084/m9.figshare.943485_D6
Outbred485_whole_organism	Whole organism phenotyping	Outbred485_whole_organism	measures.txt	ArrayExpress	E-MTAB-2332	figshare	http://dx.doi.org/10.6084/m9.figshare.943485_D6
Outbred486_whole_organism	Whole organism phenotyping	Outbred486_whole_organism	measures.txt	ArrayExpress	E-MTAB-2332	figshare	http://dx.doi.org/10.6084/m9.figshare.943485_D6
Outbred487_whole_organism	Whole organism phenotyping	Outbred487_whole_organism	measures.txt	ArrayExpress	E-MTAB-2332	figshare	http://dx.doi.org/10.6084/m9.figshare.943485_D6
Outbred488_whole_organism	Whole organism phenotyping	Outbred488_whole_organism	measures.txt	ArrayExpress	E-MTAB-2332	figshare	http://dx.doi.org/10.6084/m9.figshare.943485_D6
Outbred489_whole_organism	Whole organism phenotyping	Outbred489_whole_organism	measures.txt	ArrayExpress	E-MTAB-2332	figshare	http://dx.doi.org/10.6084/m9.figshare.943485_D6
Outbred49_whole_organism	Whole organism phenotyping	Outbred49_whole_organism	measures.txt	ArrayExpress	E-MTAB-2332	figshare	http://dx.doi.org/10.6084/m9.figshare.943485_D6
Outbred490_whole_organism	Whole organism phenotyping	Outbred490_whole_organism	measures.txt	ArrayExpress	E-MTAB-2332	figshare	http://dx.doi.org/10.6084/m9.figshare.943485_D6
Outbred491_whole_organism	Whole organism phenotyping	Outbred491_whole_organism	measures.txt	ArrayExpress	E-MTAB-2332	figshare	http://dx.doi.org/10.6084/m9.figshare.943485_D6
Outbred492_whole_organism	Whole organism phenotyping	Outbred492_whole_organism	measures.txt	ArrayExpress	E-MTAB-2332	figshare	http://dx.doi.org/10.6084/m9.figshare.943485_D6
Outbred493_whole_organism	Whole organism phenotyping	Outbred493_whole_organism	measures.txt	ArrayExpress	E-MTAB-2332	figshare	http://dx.doi.org/10.6084/m9.figshare.943485_D6
Outbred494_whole_organism	Whole organism phenotyping	Outbred494_whole_organism	measures.txt	ArrayExpress	E-MTAB-2332	figshare	http://dx.doi.org/10.6084/m9.figshare.943485_D6
Outbred495_whole_organism	Whole organism phenotyping	Outbred495_whole_organism	measures.txt	ArrayExpress	E-MTAB-2332	figshare	http://dx.doi.org/10.6084/m9.figshare.943485_D6
Outbred496_whole_organism	Whole organism phenotyping	Outbred496_whole_organism	measures.txt	ArrayExpress	E-MTAB-2332	figshare	http://dx.doi.org/10.6084/m9.figshare.943485_D6
Outbred497_whole_organism	Whole organism phenotyping	Outbred497_whole_organism	measures.txt	ArrayExpress	E-MTAB-2332	figshare	http://dx.doi.org/10.6084/m9.figshare.943485_D6
Outbred498_whole_organism	Whole organism phenotyping	Outbred498_whole_organism	measures.txt	ArrayExpress	E-MTAB-2332	figshare	http://dx.doi.org/10.6084/m9.figshare.943485_D6
Outbred499_whole_organism	Whole organism phenotyping	Outbred499_whole_organism	measures.txt	ArrayExpress	E-MTAB-2332	figshare	http://dx.doi.org/10.6084/m9.figshare.943485_D6
Outbred5_whole_organism	Whole organism phenotyping	Outbred5_whole_organism	measures.txt	ArrayExpress	E-MTAB-2332	figshare	http://dx.doi.org/10.6084/m9.figshare.943485_D6
Outbred50_whole_organism	Whole organism phenotyping	Outbred50_whole_organism	measures.txt	ArrayExpress	E-MTAB-2332	figshare	http://dx.doi.org/10.6084/m9.figshare.943485_D6
Outbred500_whole_organism	Whole organism phenotyping	Outbred500_whole_organism	measures.txt	ArrayExpress	E-MTAB-2332	figshare	http://dx.doi.org/10.6084/m9.figshare.943485_D6
Outbred501_whole_organism	Whole organism phenotyping	Outbred501_whole_organism	measures.txt	ArrayExpress	E-MTAB-2332	figshare	http://dx.doi.org/10.6084/m9.figshare.943485_D6
Outbred502_whole_organism	Whole organism phenotyping	Outbred502_whole_organism	measures.txt	ArrayExpress	E-MTAB-2332	figshare	http://dx.doi.org/10.6084/m9.figshare.943485_D6
Outbred503_whole_organism	Whole organism phenotyping	Outbred503_whole_organism	measures.txt	ArrayExpress	E-MTAB-2332	figshare	http://dx.doi.org/10.6084/m9.figshare.943485_D6
Outbred504_whole_organism	Whole organism phenotyping	Outbred504_whole_organism	measures.txt	ArrayExpress	E-MTAB-2332	figshare	http://dx.doi.org/10.6084/m9.figshare.943485_D6
Outbred505_whole_organism	Whole organism phenotyping	Outbred505_whole_organism	measures.txt	ArrayExpress	E-MTAB-2332	figshare	http://dx.doi.org/10.6084/m9.figshare.943485_D6
Outbred506_whole_organism	Whole organism phenotyping	Outbred506_whole_organism	measures.txt	ArrayExpress	E-MTAB-2332	figshare	http://dx.doi.org/10.6084/m9.figshare.943485_D6
Outbred507_whole_organism	Whole organism phenotyping	Outbred507_whole_organism	measures.txt	ArrayExpress	E-MTAB-2332	figshare	http://dx.doi.org/10.6084/m9.figshare.943485_D6
Outbred508_whole_organism	Whole organism phenotyping	Outbred508_whole_organism	measures.txt	ArrayExpress	E-MTAB-2332	figshare	http://dx.doi.org/10.6084/m9.figshare.943485_D6
Outbred509_whole_organism	Whole organism phenotyping	Outbred509_whole_organism	measures.txt	ArrayExpress	E-MTAB-2332	figshare	http://dx.doi.org/10.6084/m9.figshare.943485_D6
Outbred51_whole_organism	Whole organism phenotyping	Outbred51_whole_organism	measures.txt	ArrayExpress	E-MTAB-2332	figshare	http://dx.doi.org/10.6084/m9.figshare.943485_D6
Outbred510_whole_organism	Whole organism phenotyping	Outbred510_whole_organism	measures.txt	ArrayExpress	E-MTAB-2332	figshare	http://dx.doi.org/10.6084/m9.figshare.943485_D6
Outbred511_whole_organism	Whole organism phenotyping	Outbred511_whole_organism	measures.txt	ArrayExpress	E-MTAB-2332	figshare	http://dx.doi.org/10.6084/m9.figshare.943485_D6
Outbred512_whole_organism	Whole organism phenotyping	Outbred512_whole_organism	measures.txt	ArrayExpress	E-MTAB-2332	figshare	http://dx.doi.org/10.6084/m9.figshare.943485_D6
Outbred513_whole_organism	Whole organism phenotyping	Outbred513_whole_organism	measures.txt	ArrayExpress	E-MTAB-2332	figshare	http://dx.doi.org/10.6084/m9.figshare.943485_D6
Outbred514_whole_organism	Whole organism phenotyping	Outbred514_whole_organism	measures.txt	ArrayExpress	E-MTAB-2332	figshare	http://dx.doi.org/10.6084/m9.figshare.943485_D6
Outbred515_whole_organism	Whole organism phenotyping	Outbred515_whole_organism	measures.txt	ArrayExpress	E-MTAB-2332	figshare	http://dx.doi.org/10.6084/m9.figshare.943485_D6
Outbred516_whole_organism	Whole organism phenotyping	Outbred516_whole_organism	measures.txt	ArrayExpress	E-MTAB-2332	figshare	http://dx.doi.org/10.6084/m9.figshare.943485_D6
Outbred517_whole_organism	Whole organism phenotyping	Outbred517_whole_organism	measures.txt	ArrayExpress	E-MTAB-2332	figshare	http://dx.doi.org/10.6084/m9.figshare.943485_D6
Outbred518_whole_organism	Whole organism phenotyping	Outbred518_whole_organism	measures.txt	ArrayExpress	E-MTAB-2332	figshare	http://dx.doi.org/10.6084/m9.figshare.943485_D6
Outbred519_whole_organism	Whole organism phenotyping	Outbred519_whole_organism	measures.txt	ArrayExpress	E-MTAB-2332	figshare	http://dx.doi.org/10.6084/m9.figshare.943485_D6
Outbred52_whole_organism	Whole organism phenotyping	Outbred52_whole_organism	measures.txt	ArrayExpress	E-MTAB-2332	figshare	http://dx.doi.org/10.6084/m9.figshare.943485_D6
Outbred520_whole_organism	Whole organism phenotyping	Outbred520_whole_organism	measures.txt	ArrayExpress	E-MTAB-2332	figshare	http://dx.doi.org/10.6084/m9.figshare.943485_D6
Outbred521_whole_organism	Whole organism phenotyping	Outbred521_whole_organism	measures.txt	ArrayExpress	E-MTAB-2332	figshare	http://dx.doi.org/10.6084/m9.figshare.943485_D6
Outbred522_whole_organism	Whole organism phenotyping	Outbred522_whole_organism	measures.txt	ArrayExpress	E-MTAB-2332	figshare	http://dx.doi.org/10.6084/m9.figshare.943485_D6
Outbred523_whole_organism	Whole organism phenotyping	Outbred523_whole_organism	measures.txt	ArrayExpress	E-MTAB-2332	figshare	http://dx.doi.org/10.6084/m9.figshare.943485_D6
Outbred524_whole_organism	Whole organism phenotyping	Outbred524_whole_organism	measures.txt	ArrayExpress	E-MTAB-2332	figshare	http://dx.doi.org/10.6084/m9.figshare.943485_D6
Outbred525_whole_organism	Whole organism phenotyping	Outbred525_whole_organism	measures.txt	ArrayExpress	E-MTAB-2332	figshare	http://dx.doi.org/10.6084/m9.figshare.943485_D6
Outbred526_whole_organism	Whole organism phenotyping	Outbred526_whole_organism	measures.txt	ArrayExpress	E-MTAB-2332	figshare	http://dx.doi.org/10.6084/m9.figshare.943485_D6
Outbred527_whole_organism	Whole organism phenotyping	Outbred527_whole_organism	measures.txt	ArrayExpress	E-MTAB-2332	figshare	http://dx.doi.org/10.6084/m9.figshare.943485_D6
Outbred528_whole_organism	Whole organism phenotyping	Outbred528_whole_organism	measures.txt	ArrayExpress	E-MTAB-2332	figshare	http://dx.doi.org/10.6084/m9.figshare.943485_D6
Outbred529_whole_organism	Whole organism phenotyping	Outbred529_whole_organism	measures.txt	ArrayExpress	E-MTAB-2332	figshare	http://dx.doi.org/10.6084/m9.figshare.943485_D6
Outbred53_whole_organism	Whole organism phenotyping	Outbred53_whole_organism	measures.txt	ArrayExpress	E-MTAB-2332	figshare	http://dx.doi.org/10.6084/m9.figshare.943485_D6
Outbred530_whole_organism	Whole organism phenotyping	Outbred530_whole_organism	measures.txt	ArrayExpress	E-MTAB-2332	figshare	http://dx.doi.org/10.6084/m9.figshare.943485_D6
Outbred531_whole_organism	Whole organism phenotyping	Outbred531_whole_organism	measures.txt	ArrayExpress	E-MTAB-2332	figshare	http://dx.doi.org/10.6084/m9.figshare.943485_D6
Outbred532_whole_organism	Whole organism phenotyping	Outbred532_whole_organism	measures.txt	ArrayExpress	E-MTAB-2332	figshare	http://dx.doi.org/10.6084/m9.figshare.943485_D6
Outbred533_whole_organism	Whole organism phenotyping	Outbred533_whole_organism	measures.txt	ArrayExpress	E-MTAB-2332	figshare	http://dx.doi.org/10.6084/m9.figshare.943485_D6
Outbred534_whole_organism	Whole organism phenotyping	Outbred534_whole_organism	measures.txt	ArrayExpress	E-MTAB-2332	figshare	http://dx.doi.org/10.6084/m9.figshare.943485_D6
Outbred535_whole_organism	Whole organism phenotyping	Outbred535_whole_organism	measures.txt	ArrayExpress	E-MTAB-2332	figshare	http://dx.doi.org/10.6084/m9.figshare.943485_D6
Outbred536_whole_organism	Whole organism phenotyping	Outbred536_whole_organism	measures.txt	ArrayExpress	E-MTAB-2332	figshare	http://dx.doi.org/10.6084/m9.figshare.943485_D6
Outbred537_whole_organism	Whole organism phenotyping	Outbred537_whole_organism	measures.txt	ArrayExpress	E-MTAB-2332	figshare	http://dx.doi.org/10.6084/m9.figshare.943485_D6
Outbred538_whole_organism	Whole organism phenotyping	Outbred538_whole_organism	measures.txt	ArrayExpress	E-MTAB-2332	figshare	http://dx.doi.org/10.6084/m9.figshare.943485_D6
Outbred539_whole_organism	Whole organism phenotyping	Outbred539_whole_organism	measures.txt	ArrayExpress	E-MTAB-2332	figshare	http://dx.doi.org/10.6084/m9.figshare.943485_D6
Outbred54_whole_organism	Whole organism phenotyping	Outbred54_whole_organism	measures.txt	ArrayExpress	E-MTAB-2332	figshare	http://dx.doi.org/10.6084/m9.figshare.943485_D6
Outbred540_whole_organism	Whole organism phenotyping	Outbred540_whole_organism	measures.txt	ArrayExpress	E-MTAB-2332	figshare	http://dx.doi.org/10.6084/m9.figshare.943485_D6
Outbred541_whole_organism	Whole organism phenotyping	Outbred541_whole_organism	measures.txt	ArrayExpress	E-MTAB-2332	figshare	http://dx.doi.org/10.6084/m9.figshare.943485_D6
Outbred542_whole_organism	Whole organism phenotyping	Outbred542_whole_organism	measures.txt	ArrayExpress	E-MTAB-2332	figshare	http://dx.doi.org/10.6084/m9.figshare.943485_D6
Outbred543_whole_organism	Whole organism phenotyping	Outbred543_whole_organism	measures.txt	ArrayExpress	E-MTAB-2332	figshare	http://dx.doi.org/10.6084/m9.figshare.943485_D6
Outbred544_whole_organism	Whole organism phenotyping	Outbred544_whole_organism	measures.txt	ArrayExpress	E-MTAB-2332	figshare	http://dx.doi.org/10.6084/m9.figshare.943485_D6
Outbred545_whole_organism	Whole organism phenotyping	Outbred545_whole_organism	measures.txt	ArrayExpress	E-MTAB-2332	figshare	http://dx.doi.org/10.6084/m9.figshare.943485_D6
Outbred546_whole_organism	Whole organism phenotyping	Outbred546_whole_organism	measures.txt	ArrayExpress	E-MTAB-2332	figshare	http://dx.doi.org/10.6084/m9.figshare.943485_D6
Outbred547_whole_organism	Whole organism phenotyping	Outbred547_whole_organism	measures.txt	ArrayExpress	E-MTAB-2332	figshare	http://dx.doi.org/10.6084/m9.figshare.943485_D6
Outbred548_whole_organism	Whole organism phenotyping	Outbred548_whole_organism	measures.txt	ArrayExpress	E-MTAB-2332	figshare	http://dx.doi.org/10.6084/m9.figshare.943485_D6
Outbred549_whole_organism	Whole organism phenotyping	Outbred549_whole_organism	measures.txt	ArrayExpress	E-MTAB-2332	figshare	http://dx.doi.org/10.6084/m9.figshare.943485_D6
Outbred55_whole_organism	Whole organism phenotyping	Outbred55_whole_organism	measures.txt	ArrayExpress	E-MTAB-2332	figshare	http://dx.doi.org/10.6084/m9.figshare.943485_D6
Outbred550_whole_organism	Whole organism phenotyping	Outbred550_whole_organism	measures.txt	ArrayExpress	E-MTAB-2332	figshare	http://dx.doi.org/10.6084/m9.figshare.943485_D6
Outbred551_whole_organism	Whole organism phenotyping	Outbred551_whole_organism	measures.txt	ArrayExpress	E-MTAB-2332	figshare	http://dx.doi.org/10.6084/m9.figshare.943485_D6
Outbred552_whole_organism	Whole organism phenotyping	Outbred552_whole_organism	measures.txt	ArrayExpress	E-MTAB-2332	figshare	http://dx.doi.org/10.6084/m9.figshare.943485_D6
Outbred553_whole_organism	Whole organism phenotyping	Outbred553_whole_organism	measures.txt	ArrayExpress	E-MTAB-2332	figshare	http://dx.doi.org/10.6084/m9.figshare.943485_D6
Outbred554_whole_organism	Whole organism phenotyping	Outbred554_whole_organism	measures.txt	ArrayExpress	E-MTAB-2332	figshare	http://dx.doi.org/10.6084/m9.figshare.943485_D6
Outbred555_whole_organism	Whole organism phenotyping	Outbred555_whole_organism	measures.txt	ArrayExpress	E-MTAB-2332	figshare	http://dx.doi.org/10.6084/m9.figshare.943485_D6
Outbred556_whole_organism	Whole organism phenotyping	Outbred556_whole_organism	measures.txt	ArrayExpress	E-MTAB-2332	figshare	http://dx.doi.org/10.6084/m9.figshare.943485_D6
Outbred557_whole_organism	Whole organism phenotyping	Outbred557_whole_organism	measures.txt	ArrayExpress	E-MTAB-2332	figshare	http://dx.doi.org/10.6084/m9.figshare.943485_D6
Outbred558_whole_organism	Whole organism phenotyping	Outbred558_whole_organism	measures.txt	ArrayExpress	E-MTAB-2332	figshare	http://dx.doi.org/10.6084/m9.figshare.943485_D6
Outbred559_whole_organism	Whole organism phenotyping	Outbred559_whole_organism	measures.txt	ArrayExpress	E-MTAB-2332	figshare	http://dx.doi.org/10.6084/m9.figshare.943485_D6
Outbred56_whole_organism	Whole organism phenotyping	Outbred56_whole_organism	measures.txt	ArrayExpress	E-MTAB-2332	figshare	http://dx.doi.org/10.6084/m9.figshare.943485_D6
Outbred560_whole_organism	Whole organism phenotyping	Outbred560_whole_organism	measures.txt	ArrayExpress	E-MTAB-2332	figshare	http://dx.doi.org/10.6084/m9.figshare.943485_D6
Outbred561_whole_organism	Whole organism phenotyping	Outbred561_whole_organism	measures.txt	ArrayExpress	E-MTAB-2332	figshare	http://dx.doi.org/10.6084/m9.figshare.943485_D6
Outbred562_whole_organism	Whole organism phenotyping	Outbred562_whole_organism	measures.txt	ArrayExpress	E-MTAB-2332	figshare	http://dx.doi.org/10.6084/m9.figshare.943485_D6
Outbred563_whole_organism	Whole organism phenotyping	Outbred563_whole_organism	measures.txt	ArrayExpress	E-MTAB-2332	figshare	http://dx.doi.org/10.6084/m9.figshare.943485_D6
Outbred564_whole_organism	Whole organism phenotyping	Outbred564_whole_organism	measures.txt	ArrayExpress	E-MTAB-2332	figshare	http://dx.doi.org/10.6084/m9.figshare.943485_D6
Outbred565_whole_organism	Whole organism phenotyping	Outbred565_whole_organism	measures.txt	ArrayExpress	E-MTAB-2332	figshare	http://dx.doi.org/10.6084/m9.figshare.943485_D6
Outbred566_whole_organism	Whole organism phenotyping	Outbred566_whole_organism	measures.txt	ArrayExpress	E-MTAB-2332	figshare	http://dx.doi.org/10.6084/m9.figshare.943485_D6
Outbred567_whole_organism	Whole organism phenotyping	Outbred567_whole_organism	measures.txt	ArrayExpress	E-MTAB-2332	figshare	http://dx.doi.org/10.6084/m9.figshare.943485_D6
Outbred568_whole_organism	Whole organism phenotyping	Outbred568_whole_organism	measures.txt	ArrayExpress	E-MTAB-2332	figshare	http://dx.doi.org/10.6084/m9.figshare.943485_D6
Outbred569_whole_organism	Whole organism phenotyping	Outbred569_whole_organism	measures.txt	ArrayExpress	E-MTAB-2332	figshare	http://dx.doi.org/10.6084/m9.figshare.943485_D6
Outbred57_whole_organism	Whole organism phenotyping	Outbred57_whole_organism	measures.txt	ArrayExpress	E-MTAB-2332	figshare	http://dx.doi.org/10.6084/m9.figshare.943485_D6
Outbred570_whole_organism	Whole organism phenotyping	Outbred570_whole_organism	measures.txt	ArrayExpress	E-MTAB-2332	figshare	http://dx.doi.org/10.6084/m9.figshare.943485_D6
Outbred571_whole_organism	Whole organism phenotyping	Outbred571_whole_organism	measures.txt	ArrayExpress	E-MTAB-2332	figshare	http://dx.doi.org/10.6084/m9.figshare.943485_D6
Outbred572_whole_organism	Whole organism phenotyping	Outbred572_whole_organism	measures.txt	ArrayExpress	E-MTAB-2332	figshare	http://dx.doi.org/10.6084/m9.figshare.943485_D6
Outbred573_whole_organism	Whole organism phenotyping	Outbred573_whole_organism	measures.txt	ArrayExpress	E-MTAB-2332	figshare	http://dx.doi.org/10.6084/m9.figshare.943485_D6
Outbred574_whole_organism	Whole organism phenotyping	Outbred574_whole_organism	measures.txt	ArrayExpress	E-MTAB-2332	figshare	http://dx.doi.org/10.6084/m9.figshare.943485_D6
Outbred575_whole_organism	Whole organism phenotyping	Outbred575_whole_organism	measures.txt	ArrayExpress	E-MTAB-2332	figshare	http://dx.doi.org/10.6084/m9.figshare.943485_D6
Outbred576_whole_organism	Whole organism phenotyping	Outbred576_whole_organism	measures.txt	ArrayExpress	E-MTAB-2332	figshare	http://dx.doi.org/10.6084/m9.figshare.943485_D6
Outbred577_whole_organism	Whole organism phenotyping	Outbred577_whole_organism	measures.txt	ArrayExpress	E-MTAB-2332	figshare	http://dx.doi.org/10.6084/m9.figshare.943485_D6
Outbred578_whole_organism	Whole organism phenotyping	Outbred578_whole_organism	measures.txt	ArrayExpress	E-MTAB-2332	figshare	http://dx.doi.org/10.6084/m9.figshare.943485_D6
Outbred579_whole_organism	Whole organism phenotyping	Outbred579_whole_organism	measures.txt	ArrayExpress	E-MTAB-2332	figshare	http://dx.doi.org/10.6084/m9.figshare.943485_D6
Outbred58_whole_organism	Whole organism phenotyping	Outbred58_whole_organism	measures.txt	ArrayExpress	E-MTAB-2332	figshare	http://dx.doi.org/10.6084/m9.figshare.943485_D6
Outbred580_whole_organism	Whole organism phenotyping	Outbred580_whole_organism	measures.txt	ArrayExpress	E-MTAB-2332	figshare	http://dx.doi.org/10.6084/m9.figshare.943485_D6
Outbred581_whole_organism	Whole organism phenotyping	Outbred581_whole_organism	measures.txt	ArrayExpress	E-MTAB-2332	figshare	http://dx.doi.org/10.6084/m9.figshare.943485_D6
Outbred582_whole_organism	Whole organism phenotyping	Outbred582_whole_organism	measures.txt	ArrayExpress	E-MTAB-2332	figshare	http://dx.doi.org/10.6084/m9.figshare.943485_D6
Outbred583_whole_organism	Whole organism phenotyping	Outbred583_whole_organism	measures.txt	ArrayExpress	E-MTAB-2332	figshare	http://dx.doi.org/10.6084/m9.figshare.943485_D6
Outbred584_whole_organism	Whole organism phenotyping	Outbred584_whole_organism	measures.txt	ArrayExpress	E-MTAB-2332	figshare	http://dx.doi.org/10.6084/m9.figshare.943485_D6
Outbred585_whole_organism	Whole organism phenotyping	Outbred585_whole_organism	measures.txt	ArrayExpress	E-MTAB-2332	figshare	http://dx.doi.org/10.6084/m9.figshare.943485_D6
Outbred586_whole_organism	Whole organism phenotyping	Outbred586_whole_organism	measures.txt	ArrayExpress	E-MTAB-2332	figshare	http://dx.doi.org/10.6084/m9.figshare.943485_D6
Outbred587_whole_organism	Whole organism phenotyping	Outbred587_whole_organism	measures.txt	ArrayExpress	E-MTAB-2332	figshare	http://dx.doi.org/10.6084/m9.figshare.943485_D6
Outbred588_whole_organism	Whole organism phenotyping	Outbred588_whole_organism	measures.txt	ArrayExpress	E-MTAB-2332	figshare	http://dx.doi.org/10.6084/m9.figshare.943485_D6
Outbred589_whole_organism	Whole organism phenotyping	Outbred589_whole_organism	measures.txt	ArrayExpress	E-MTAB-2332	figshare	http://dx.doi.org/10.6084/m9.figshare.943485_D6
Outbred59_whole_organism	Whole organism phenotyping	Outbred59_whole_organism	measures.txt	ArrayExpress	E-MTAB-2332	figshare	http://dx.doi.org/10.6084/m9.figshare.943485_D6
Outbred590_whole_organism	Whole organism phenotyping	Outbred590_whole_organism	measures.txt	ArrayExpress	E-MTAB-2332	figshare	http://dx.doi.org/10.6084/m9.figshare.943485_D6
Outbred591_whole_organism	Whole organism phenotyping	Outbred591_whole_organism	measures.txt	ArrayExpress	E-MTAB-2332	figshare	http://dx.doi.org/10.6084/m9.figshare.943485_D6
Outbred592_whole_organism	Whole organism phenotyping	Outbred592_whole_organism	measures.txt	ArrayExpress	E-MTAB-2332	figshare	http://dx.doi.org/10.6084/m9.figshare.943485_D6
Outbred593_whole_organism	Whole organism phenotyping	Outbred593_whole_organism	measures.txt	ArrayExpress	E-MTAB-2332	figshare	http://dx.doi.org/10.6084/m9.figshare.943485_D6
Outbred594_whole_organism	Whole organism phenotyping	Outbred594_whole_organism	measures.txt	ArrayExpress	E-MTAB-2332	figshare	http://dx.doi.org/10.6084/m9.figshare.943485_D6
Outbred595_whole_organism	Whole organism phenotyping	Outbred595_whole_organism	measures.txt	ArrayExpress	E-MTAB-2332	figshare	http://dx.doi.org/10.6084/m9.figshare.943485_D6
Outbred596_whole_organism	Whole organism phenotyping	Outbred596_whole_organism	measures.txt	ArrayExpress	E-MTAB-2332	figshare	http://dx.doi.org/10.6084/m9.figshare.943485_D6
Outbred597_whole_organism	Whole organism phenotyping	Outbred597_whole_organism	measures.txt	ArrayExpress	E-MTAB-2332	figshare	http://dx.doi.org/10.6084/m9.figshare.943485_D6
Outbred598_whole_organism	Whole organism phenotyping	Outbred598_whole_organism	measures.txt	ArrayExpress	E-MTAB-2332	figshare	http://dx.doi.org/10.6084/m9.figshare.943485_D6
Outbred599_whole_organism	Whole organism phenotyping	Outbred599_whole_organism	measures.txt	ArrayExpress	E-MTAB-2332	figshare	http://dx.doi.org/10.6084/m9.figshare.943485_D6
Outbred6_whole_organism	Whole organism phenotyping	Outbred6_whole_organism	measures.txt	ArrayExpress	E-MTAB-2332	figshare	http://dx.doi.org/10.6084/m9.figshare.943485_D6
Outbred60_whole_organism	Whole organism phenotyping	Outbred60_whole_organism	measures.txt	ArrayExpress	E-MTAB-2332	figshare	http://dx.doi.org/10.6084/m9.figshare.943485_D6
Outbred600_whole_organism	Whole organism phenotyping	Outbred600_whole_organism	measures.txt	ArrayExpress	E-MTAB-2332	figshare	http://dx.doi.org/10.6084/m9.figshare.943485_D6
Outbred601_whole_organism	Whole organism phenotyping	Outbred601_whole_organism	measures.txt	ArrayExpress	E-MTAB-2332	figshare	http://dx.doi.org/10.6084/m9.figshare.943485_D6
Outbred602_whole_organism	Whole organism phenotyping	Outbred602_whole_organism	measures.txt	ArrayExpress	E-MTAB-2332	figshare	http://dx.doi.org/10.6084/m9.figshare.943485_D6
Outbred603_whole_organism	Whole organism phenotyping	Outbred603_whole_organism	measures.txt	ArrayExpress	E-MTAB-2332	figshare	http://dx.doi.org/10.6084/m9.figshare.943485_D6
Outbred604_whole_organism	Whole organism phenotyping	Outbred604_whole_organism	measures.txt	ArrayExpress	E-MTAB-2332	figshare	http://dx.doi.org/10.6084/m9.figshare.943485_D6
Outbred605_whole_organism	Whole organism phenotyping	Outbred605_whole_organism	measures.txt	ArrayExpress	E-MTAB-2332	figshare	http://dx.doi.org/10.6084/m9.figshare.943485_D6
Outbred606_whole_organism	Whole organism phenotyping	Outbred606_whole_organism	measures.txt	ArrayExpress	E-MTAB-2332	figshare	http://dx.doi.org/10.6084/m9.figshare.943485_D6
Outbred607_whole_organism	Whole organism phenotyping	Outbred607_whole_organism	measures.txt	ArrayExpress	E-MTAB-2332	figshare	http://dx.doi.org/10.6084/m9.figshare.943485_D6
Outbred608_whole_organism	Whole organism phenotyping	Outbred608_whole_organism	measures.txt	ArrayExpress	E-MTAB-2332	figshare	http://dx.doi.org/10.6084/m9.figshare.943485_D6
Outbred609_whole_organism	Whole organism phenotyping	Outbred609_whole_organism	measures.txt	ArrayExpress	E-MTAB-2332	figshare	http://dx.doi.org/10.6084/m9.figshare.943485_D6
Outbred61_whole_organism	Whole organism phenotyping	Outbred61_whole_organism	measures.txt	ArrayExpress	E-MTAB-2332	figshare	http://dx.doi.org/10.6084/m9.figshare.943485_D6
Outbred610_whole_organism	Whole organism phenotyping	Outbred610_whole_organism	measures.txt	ArrayExpress	E-MTAB-2332	figshare	http://dx.doi.org/10.6084/m9.figshare.943485_D6
Outbred611_whole_organism	Whole organism phenotyping	Outbred611_whole_organism	measures.txt	ArrayExpress	E-MTAB-2332	figshare	http://dx.doi.org/10.6084/m9.figshare.943485_D6
Outbred612_whole_organism	Whole organism phenotyping	Outbred612_whole_organism	measures.txt	ArrayExpress	E-MTAB-2332	figshare	http://dx.doi.org/10.6084/m9.figshare.943485_D6
Outbred613_whole_organism	Whole organism phenotyping	Outbred613_whole_organism	measures.txt	ArrayExpress	E-MTAB-2332	figshare	http://dx.doi.org/10.6084/m9.figshare.943485_D6
Outbred614_whole_organism	Whole organism phenotyping	Outbred614_whole_organism	measures.txt	ArrayExpress	E-MTAB-2332	figshare	http://dx.doi.org/10.6084/m9.figshare.943485_D6
Outbred615_whole_organism	Whole organism phenotyping	Outbred615_whole_organism	measures.txt	ArrayExpress	E-MTAB-2332	figshare	http://dx.doi.org/10.6084/m9.figshare.943485_D6
Outbred616_whole_organism	Whole organism phenotyping	Outbred616_whole_organism	measures.txt	ArrayExpress	E-MTAB-2332	figshare	http://dx.doi.org/10.6084/m9.figshare.943485_D6
Outbred617_whole_organism	Whole organism phenotyping	Outbred617_whole_organism	measures.txt	ArrayExpress	E-MTAB-2332	figshare	http://dx.doi.org/10.6084/m9.figshare.943485_D6
Outbred618_whole_organism	Whole organism phenotyping	Outbred618_whole_organism	measures.txt	ArrayExpress	E-MTAB-2332	figshare	http://dx.doi.org/10.6084/m9.figshare.943485_D6
Outbred619_whole_organism	Whole organism phenotyping	Outbred619_whole_organism	measures.txt	ArrayExpress	E-MTAB-2332	figshare	http://dx.doi.org/10.6084/m9.figshare.943485_D6
Outbred62_whole_organism	Whole organism phenotyping	Outbred62_whole_organism	measures.txt	ArrayExpress	E-MTAB-2332	figshare	http://dx.doi.org/10.6084/m9.figshare.943485_D6
Outbred620_whole_organism	Whole organism phenotyping	Outbred620_whole_organism	measures.txt	ArrayExpress	E-MTAB-2332	figshare	http://dx.doi.org/10.6084/m9.figshare.943485_D6
Outbred621_whole_organism	Whole organism phenotyping	Outbred621_whole_organism	measures.txt	ArrayExpress	E-MTAB-2332	figshare	http://dx.doi.org/10.6084/m9.figshare.943485_D6
Outbred622_whole_organism	Whole organism phenotyping	Outbred622_whole_organism	measures.txt	ArrayExpress	E-MTAB-2332	figshare	http://dx.doi.org/10.6084/m9.figshare.943485_D6
Outbred623_whole_organism	Whole organism phenotyping	Outbred623_whole_organism	measures.txt	ArrayExpress	E-MTAB-2332	figshare	http://dx.doi.org/10.6084/m9.figshare.943485_D6
Outbred624_whole_organism	Whole organism phenotyping	Outbred624_whole_organism	measures.txt	ArrayExpress	E-MTAB-2332	figshare	http://dx.doi.org/10.6084/m9.figshare.943485_D6
Outbred625_whole_organism	Whole organism phenotyping	Outbred625_whole_organism	measures.txt	ArrayExpress	E-MTAB-2332	figshare	http://dx.doi.org/10.6084/m9.figshare.943485_D6
Outbred626_whole_organism	Whole organism phenotyping	Outbred626_whole_organism	measures.txt	ArrayExpress	E-MTAB-2332	figshare	http://dx.doi.org/10.6084/m9.figshare.943485_D6
Outbred627_whole_organism	Whole organism phenotyping	Outbred627_whole_organism	measures.txt	ArrayExpress	E-MTAB-2332	figshare	http://dx.doi.org/10.6084/m9.figshare.943485_D6
Outbred628_whole_organism	Whole organism phenotyping	Outbred628_whole_organism	measures.txt	ArrayExpress	E-MTAB-2332	figshare	http://dx.doi.org/10.6084/m9.figshare.943485_D6
Outbred629_whole_organism	Whole organism phenotyping	Outbred629_whole_organism	measures.txt	ArrayExpress	E-MTAB-2332	figshare	http://dx.doi.org/10.6084/m9.figshare.943485_D6
Outbred63_whole_organism	Whole organism phenotyping	Outbred63_whole_organism	measures.txt	ArrayExpress	E-MTAB-2332	figshare	http://dx.doi.org/10.6084/m9.figshare.943485_D6
Outbred630_whole_organism	Whole organism phenotyping	Outbred630_whole_organism	measures.txt	ArrayExpress	E-MTAB-2332	figshare	http://dx.doi.org/10.6084/m9.figshare.943485_D6
Outbred631_whole_organism	Whole organism phenotyping	Outbred631_whole_organism	measures.txt	ArrayExpress	E-MTAB-2332	figshare	http://dx.doi.org/10.6084/m9.figshare.943485_D6
Outbred632_whole_organism	Whole organism phenotyping	Outbred632_whole_organism	measures.txt	ArrayExpress	E-MTAB-2332	figshare	http://dx.doi.org/10.6084/m9.figshare.943485_D6
Outbred633_whole_organism	Whole organism phenotyping	Outbred633_whole_organism	measures.txt	ArrayExpress	E-MTAB-2332	figshare	http://dx.doi.org/10.6084/m9.figshare.943485_D6
Outbred634_whole_organism	Whole organism phenotyping	Outbred634_whole_organism	measures.txt	ArrayExpress	E-MTAB-2332	figshare	http://dx.doi.org/10.6084/m9.figshare.943485_D6
Outbred635_whole_organism	Whole organism phenotyping	Outbred635_whole_organism	measures.txt	ArrayExpress	E-MTAB-2332	figshare	http://dx.doi.org/10.6084/m9.figshare.943485_D6
Outbred636_whole_organism	Whole organism phenotyping	Outbred636_whole_organism	measures.txt	ArrayExpress	E-MTAB-2332	figshare	http://dx.doi.org/10.6084/m9.figshare.943485_D6
Outbred637_whole_organism	Whole organism phenotyping	Outbred637_whole_organism	measures.txt	ArrayExpress	E-MTAB-2332	figshare	http://dx.doi.org/10.6084/m9.figshare.943485_D6
Outbred638_whole_organism	Whole organism phenotyping	Outbred638_whole_organism	measures.txt	ArrayExpress	E-MTAB-2332	figshare	http://dx.doi.org/10.6084/m9.figshare.943485_D6
Outbred639_whole_organism	Whole organism phenotyping	Outbred639_whole_organism	measures.txt	ArrayExpress	E-MTAB-2332	figshare	http://dx.doi.org/10.6084/m9.figshare.943485_D6
Outbred64_whole_organism	Whole organism phenotyping	Outbred64_whole_organism	measures.txt	ArrayExpress	E-MTAB-2332	figshare	http://dx.doi.org/10.6084/m9.figshare.943485_D6
Outbred640_whole_organism	Whole organism phenotyping	Outbred640_whole_organism	measures.txt	ArrayExpress	E-MTAB-2332	figshare	http://dx.doi.org/10.6084/m9.figshare.943485_D6
Outbred641_whole_organism	Whole organism phenotyping	Outbred641_whole_organism	measures.txt	ArrayExpress	E-MTAB-2332	figshare	http://dx.doi.org/10.6084/m9.figshare.943485_D6
Outbred642_whole_organism	Whole organism phenotyping	Outbred642_whole_organism	measures.txt	ArrayExpress	E-MTAB-2332	figshare	http://dx.doi.org/10.6084/m9.figshare.943485_D6
Outbred643_whole_organism	Whole organism phenotyping	Outbred643_whole_organism	measures.txt	ArrayExpress	E-MTAB-2332	figshare	http://dx.doi.org/10.6084/m9.figshare.943485_D6
Outbred644_whole_organism	Whole organism phenotyping	Outbred644_whole_organism	measures.txt	ArrayExpress	E-MTAB-2332	figshare	http://dx.doi.org/10.6084/m9.figshare.943485_D6
Outbred645_whole_organism	Whole organism phenotyping	Outbred645_whole_organism	measures.txt	ArrayExpress	E-MTAB-2332	figshare	http://dx.doi.org/10.6084/m9.figshare.943485_D6
Outbred646_whole_organism	Whole organism phenotyping	Outbred646_whole_organism	measures.txt	ArrayExpress	E-MTAB-2332	figshare	http://dx.doi.org/10.6084/m9.figshare.943485_D6
Outbred647_whole_organism	Whole organism phenotyping	Outbred647_whole_organism	measures.txt	ArrayExpress	E-MTAB-2332	figshare	http://dx.doi.org/10.6084/m9.figshare.943485_D6
Outbred648_whole_organism	Whole organism phenotyping	Outbred648_whole_organism	measures.txt	ArrayExpress	E-MTAB-2332	figshare	http://dx.doi.org/10.6084/m9.figshare.943485_D6
Outbred649_whole_organism	Whole organism phenotyping	Outbred649_whole_organism	measures.txt	ArrayExpress	E-MTAB-2332	figshare	http://dx.doi.org/10.6084/m9.figshare.943485_D6
Outbred65_whole_organism	Whole organism phenotyping	Outbred65_whole_organism	measures.txt	ArrayExpress	E-MTAB-2332	figshare	http://dx.doi.org/10.6084/m9.figshare.943485_D6
Outbred650_whole_organism	Whole organism phenotyping	Outbred650_whole_organism	measures.txt	ArrayExpress	E-MTAB-2332	figshare	http://dx.doi.org/10.6084/m9.figshare.943485_D6
Outbred651_whole_organism	Whole organism phenotyping	Outbred651_whole_organism	measures.txt	ArrayExpress	E-MTAB-2332	figshare	http://dx.doi.org/10.6084/m9.figshare.943485_D6
Outbred652_whole_organism	Whole organism phenotyping	Outbred652_whole_organism	measures.txt	ArrayExpress	E-MTAB-2332	figshare	http://dx.doi.org/10.6084/m9.figshare.943485_D6
Outbred653_whole_organism	Whole organism phenotyping	Outbred653_whole_organism	measures.txt	ArrayExpress	E-MTAB-2332	figshare	http://dx.doi.org/10.6084/m9.figshare.943485_D6
Outbred654_whole_organism	Whole organism phenotyping	Outbred654_whole_organism	measures.txt	ArrayExpress	E-MTAB-2332	figshare	http://dx.doi.org/10.6084/m9.figshare.943485_D6
Outbred655_whole_organism	Whole organism phenotyping	Outbred655_whole_organism	measures.txt	ArrayExpress	E-MTAB-2332	figshare	http://dx.doi.org/10.6084/m9.figshare.943485_D6
Outbred656_whole_organism	Whole organism phenotyping	Outbred656_whole_organism	measures.txt	ArrayExpress	E-MTAB-2332	figshare	http://dx.doi.org/10.6084/m9.figshare.943485_D6
Outbred657_whole_organism	Whole organism phenotyping	Outbred657_whole_organism	measures.txt	ArrayExpress	E-MTAB-2332	figshare	http://dx.doi.org/10.6084/m9.figshare.943485_D6
Outbred658_whole_organism	Whole organism phenotyping	Outbred658_whole_organism	measures.txt	ArrayExpress	E-MTAB-2332	figshare	http://dx.doi.org/10.6084/m9.figshare.943485_D6
Outbred659_whole_organism	Whole organism phenotyping	Outbred659_whole_organism	measures.txt	ArrayExpress	E-MTAB-2332	figshare	http://dx.doi.org/10.6084/m9.figshare.943485_D6
Outbred66_whole_organism	Whole organism phenotyping	Outbred66_whole_organism	measures.txt	ArrayExpress	E-MTAB-2332	figshare	http://dx.doi.org/10.6084/m9.figshare.943485_D6
Outbred660_whole_organism	Whole organism phenotyping	Outbred660_whole_organism	measures.txt	ArrayExpress	E-MTAB-2332	figshare	http://dx.doi.org/10.6084/m9.figshare.943485_D6
Outbred661_whole_organism	Whole organism phenotyping	Outbred661_whole_organism	measures.txt	ArrayExpress	E-MTAB-2332	figshare	http://dx.doi.org/10.6084/m9.figshare.943485_D6
Outbred662_whole_organism	Whole organism phenotyping	Outbred662_whole_organism	measures.txt	ArrayExpress	E-MTAB-2332	figshare	http://dx.doi.org/10.6084/m9.figshare.943485_D6
Outbred663_whole_organism	Whole organism phenotyping	Outbred663_whole_organism	measures.txt	ArrayExpress	E-MTAB-2332	figshare	http://dx.doi.org/10.6084/m9.figshare.943485_D6
Outbred664_whole_organism	Whole organism phenotyping	Outbred664_whole_organism	measures.txt	ArrayExpress	E-MTAB-2332	figshare	http://dx.doi.org/10.6084/m9.figshare.943485_D6
Outbred665_whole_organism	Whole organism phenotyping	Outbred665_whole_organism	measures.txt	ArrayExpress	E-MTAB-2332	figshare	http://dx.doi.org/10.6084/m9.figshare.943485_D6
Outbred666_whole_organism	Whole organism phenotyping	Outbred666_whole_organism	measures.txt	ArrayExpress	E-MTAB-2332	figshare	http://dx.doi.org/10.6084/m9.figshare.943485_D6
Outbred667_whole_organism	Whole organism phenotyping	Outbred667_whole_organism	measures.txt	ArrayExpress	E-MTAB-2332	figshare	http://dx.doi.org/10.6084/m9.figshare.943485_D6
Outbred668_whole_organism	Whole organism phenotyping	Outbred668_whole_organism	measures.txt	ArrayExpress	E-MTAB-2332	figshare	http://dx.doi.org/10.6084/m9.figshare.943485_D6
Outbred669_whole_organism	Whole organism phenotyping	Outbred669_whole_organism	measures.txt	ArrayExpress	E-MTAB-2332	figshare	http://dx.doi.org/10.6084/m9.figshare.943485_D6
Outbred67_whole_organism	Whole organism phenotyping	Outbred67_whole_organism	measures.txt	ArrayExpress	E-MTAB-2332	figshare	http://dx.doi.org/10.6084/m9.figshare.943485_D6
Outbred670_whole_organism	Whole organism phenotyping	Outbred670_whole_organism	measures.txt	ArrayExpress	E-MTAB-2332	figshare	http://dx.doi.org/10.6084/m9.figshare.943485_D6
Outbred671_whole_organism	Whole organism phenotyping	Outbred671_whole_organism	measures.txt	ArrayExpress	E-MTAB-2332	figshare	http://dx.doi.org/10.6084/m9.figshare.943485_D6
Outbred672_whole_organism	Whole organism phenotyping	Outbred672_whole_organism	measures.txt	ArrayExpress	E-MTAB-2332	figshare	http://dx.doi.org/10.6084/m9.figshare.943485_D6
Outbred673_whole_organism	Whole organism phenotyping	Outbred673_whole_organism	measures.txt	ArrayExpress	E-MTAB-2332	figshare	http://dx.doi.org/10.6084/m9.figshare.943485_D6
Outbred674_whole_organism	Whole organism phenotyping	Outbred674_whole_organism	measures.txt	ArrayExpress	E-MTAB-2332	figshare	http://dx.doi.org/10.6084/m9.figshare.943485_D6
Outbred675_whole_organism	Whole organism phenotyping	Outbred675_whole_organism	measures.txt	ArrayExpress	E-MTAB-2332	figshare	http://dx.doi.org/10.6084/m9.figshare.943485_D6
Outbred676_whole_organism	Whole organism phenotyping	Outbred676_whole_organism	measures.txt	ArrayExpress	E-MTAB-2332	figshare	http://dx.doi.org/10.6084/m9.figshare.943485_D6
Outbred677_whole_organism	Whole organism phenotyping	Outbred677_whole_organism	measures.txt	ArrayExpress	E-MTAB-2332	figshare	http://dx.doi.org/10.6084/m9.figshare.943485_D6
Outbred678_whole_organism	Whole organism phenotyping	Outbred678_whole_organism	measures.txt	ArrayExpress	E-MTAB-2332	figshare	http://dx.doi.org/10.6084/m9.figshare.943485_D6
Outbred679_whole_organism	Whole organism phenotyping	Outbred679_whole_organism	measures.txt	ArrayExpress	E-MTAB-2332	figshare	http://dx.doi.org/10.6084/m9.figshare.943485_D6
Outbred68_whole_organism	Whole organism phenotyping	Outbred68_whole_organism	measures.txt	ArrayExpress	E-MTAB-2332	figshare	http://dx.doi.org/10.6084/m9.figshare.943485_D6
Outbred680_whole_organism	Whole organism phenotyping	Outbred680_whole_organism	measures.txt	ArrayExpress	E-MTAB-2332	figshare	http://dx.doi.org/10.6084/m9.figshare.943485_D6
Outbred681_whole_organism	Whole organism phenotyping	Outbred681_whole_organism	measures.txt	ArrayExpress	E-MTAB-2332	figshare	http://dx.doi.org/10.6084/m9.figshare.943485_D6
Outbred682_whole_organism	Whole organism phenotyping	Outbred682_whole_organism	measures.txt	ArrayExpress	E-MTAB-2332	figshare	http://dx.doi.org/10.6084/m9.figshare.943485_D6
Outbred683_whole_organism	Whole organism phenotyping	Outbred683_whole_organism	measures.txt	ArrayExpress	E-MTAB-2332	figshare	http://dx.doi.org/10.6084/m9.figshare.943485_D6
Outbred684_whole_organism	Whole organism phenotyping	Outbred684_whole_organism	measures.txt	ArrayExpress	E-MTAB-2332	figshare	http://dx.doi.org/10.6084/m9.figshare.943485_D6
Outbred685_whole_organism	Whole organism phenotyping	Outbred685_whole_organism	measures.txt	ArrayExpress	E-MTAB-2332	figshare	http://dx.doi.org/10.6084/m9.figshare.943485_D6
Outbred686_whole_organism	Whole organism phenotyping	Outbred686_whole_organism	measures.txt	ArrayExpress	E-MTAB-2332	figshare	http://dx.doi.org/10.6084/m9.figshare.943485_D6
Outbred687_whole_organism	Whole organism phenotyping	Outbred687_whole_organism	measures.txt	ArrayExpress	E-MTAB-2332	figshare	http://dx.doi.org/10.6084/m9.figshare.943485_D6
Outbred688_whole_organism	Whole organism phenotyping	Outbred688_whole_organism	measures.txt	ArrayExpress	E-MTAB-2332	figshare	http://dx.doi.org/10.6084/m9.figshare.943485_D6
Outbred689_whole_organism	Whole organism phenotyping	Outbred689_whole_organism	measures.txt	ArrayExpress	E-MTAB-2332	figshare	http://dx.doi.org/10.6084/m9.figshare.943485_D6
Outbred69_whole_organism	Whole organism phenotyping	Outbred69_whole_organism	measures.txt	ArrayExpress	E-MTAB-2332	figshare	http://dx.doi.org/10.6084/m9.figshare.943485_D6
Outbred690_whole_organism	Whole organism phenotyping	Outbred690_whole_organism	measures.txt	ArrayExpress	E-MTAB-2332	figshare	http://dx.doi.org/10.6084/m9.figshare.943485_D6
Outbred691_whole_organism	Whole organism phenotyping	Outbred691_whole_organism	measures.txt	ArrayExpress	E-MTAB-2332	figshare	http://dx.doi.org/10.6084/m9.figshare.943485_D6
Outbred692_whole_organism	Whole organism phenotyping	Outbred692_whole_organism	measures.txt	ArrayExpress	E-MTAB-2332	figshare	http://dx.doi.org/10.6084/m9.figshare.943485_D6
Outbred693_whole_organism	Whole organism phenotyping	Outbred693_whole_organism	measures.txt	ArrayExpress	E-MTAB-2332	figshare	http://dx.doi.org/10.6084/m9.figshare.943485_D6
Outbred694_whole_organism	Whole organism phenotyping	Outbred694_whole_organism	measures.txt	ArrayExpress	E-MTAB-2332	figshare	http://dx.doi.org/10.6084/m9.figshare.943485_D6
Outbred695_whole_organism	Whole organism phenotyping	Outbred695_whole_organism	measures.txt	ArrayExpress	E-MTAB-2332	figshare	http://dx.doi.org/10.6084/m9.figshare.943485_D6
Outbred696_whole_organism	Whole organism phenotyping	Outbred696_whole_organism	measures.txt	ArrayExpress	E-MTAB-2332	figshare	http://dx.doi.org/10.6084/m9.figshare.943485_D6
Outbred697_whole_organism	Whole organism phenotyping	Outbred697_whole_organism	measures.txt	ArrayExpress	E-MTAB-2332	figshare	http://dx.doi.org/10.6084/m9.figshare.943485_D6
Outbred698_whole_organism	Whole organism phenotyping	Outbred698_whole_organism	measures.txt	ArrayExpress	E-MTAB-2332	figshare	http://dx.doi.org/10.6084/m9.figshare.943485_D6
Outbred699_whole_organism	Whole organism phenotyping	Outbred699_whole_organism	measures.txt	ArrayExpress	E-MTAB-2332	figshare	http://dx.doi.org/10.6084/m9.figshare.943485_D6
Outbred7_whole_organism	Whole organism phenotyping	Outbred7_whole_organism	measures.txt	ArrayExpress	E-MTAB-2332	figshare	http://dx.doi.org/10.6084/m9.figshare.943485_D6
Outbred70_whole_organism	Whole organism phenotyping	Outbred70_whole_organism	measures.txt	ArrayExpress	E-MTAB-2332	figshare	http://dx.doi.org/10.6084/m9.figshare.943485_D6
Outbred700_whole_organism	Whole organism phenotyping	Outbred700_whole_organism	measures.txt	ArrayExpress	E-MTAB-2332	figshare	http://dx.doi.org/10.6084/m9.figshare.943485_D6
Outbred701_whole_organism	Whole organism phenotyping	Outbred701_whole_organism	measures.txt	ArrayExpress	E-MTAB-2332	figshare	http://dx.doi.org/10.6084/m9.figshare.943485_D6
Outbred702_whole_organism	Whole organism phenotyping	Outbred702_whole_organism	measures.txt	ArrayExpress	E-MTAB-2332	figshare	http://dx.doi.org/10.6084/m9.figshare.943485_D6
Outbred703_whole_organism	Whole organism phenotyping	Outbred703_whole_organism	measures.txt	ArrayExpress	E-MTAB-2332	figshare	http://dx.doi.org/10.6084/m9.figshare.943485_D6
Outbred704_whole_organism	Whole organism phenotyping	Outbred704_whole_organism	measures.txt	ArrayExpress	E-MTAB-2332	figshare	http://dx.doi.org/10.6084/m9.figshare.943485_D6
Outbred705_whole_organism	Whole organism phenotyping	Outbred705_whole_organism	measures.txt	ArrayExpress	E-MTAB-2332	figshare	http://dx.doi.org/10.6084/m9.figshare.943485_D6
Outbred706_whole_organism	Whole organism phenotyping	Outbred706_whole_organism	measures.txt	ArrayExpress	E-MTAB-2332	figshare	http://dx.doi.org/10.6084/m9.figshare.943485_D6
Outbred707_whole_organism	Whole organism phenotyping	Outbred707_whole_organism	measures.txt	ArrayExpress	E-MTAB-2332	figshare	http://dx.doi.org/10.6084/m9.figshare.943485_D6
Outbred708_whole_organism	Whole organism phenotyping	Outbred708_whole_organism	measures.txt	ArrayExpress	E-MTAB-2332	figshare	http://dx.doi.org/10.6084/m9.figshare.943485_D6
Outbred709_whole_organism	Whole organism phenotyping	Outbred709_whole_organism	measures.txt	ArrayExpress	E-MTAB-2332	figshare	http://dx.doi.org/10.6084/m9.figshare.943485_D6
Outbred71_whole_organism	Whole organism phenotyping	Outbred71_whole_organism	measures.txt	ArrayExpress	E-MTAB-2332	figshare	http://dx.doi.org/10.6084/m9.figshare.943485_D6
Outbred710_whole_organism	Whole organism phenotyping	Outbred710_whole_organism	measures.txt	ArrayExpress	E-MTAB-2332	figshare	http://dx.doi.org/10.6084/m9.figshare.943485_D6
Outbred711_whole_organism	Whole organism phenotyping	Outbred711_whole_organism	measures.txt	ArrayExpress	E-MTAB-2332	figshare	http://dx.doi.org/10.6084/m9.figshare.943485_D6
Outbred712_whole_organism	Whole organism phenotyping	Outbred712_whole_organism	measures.txt	ArrayExpress	E-MTAB-2332	figshare	http://dx.doi.org/10.6084/m9.figshare.943485_D6
Outbred713_whole_organism	Whole organism phenotyping	Outbred713_whole_organism	measures.txt	ArrayExpress	E-MTAB-2332	figshare	http://dx.doi.org/10.6084/m9.figshare.943485_D6
Outbred714_whole_organism	Whole organism phenotyping	Outbred714_whole_organism	measures.txt	ArrayExpress	E-MTAB-2332	figshare	http://dx.doi.org/10.6084/m9.figshare.943485_D6
Outbred715_whole_organism	Whole organism phenotyping	Outbred715_whole_organism	measures.txt	ArrayExpress	E-MTAB-2332	figshare	http://dx.doi.org/10.6084/m9.figshare.943485_D6
Outbred716_whole_organism	Whole organism phenotyping	Outbred716_whole_organism	measures.txt	ArrayExpress	E-MTAB-2332	figshare	http://dx.doi.org/10.6084/m9.figshare.943485_D6
Outbred717_whole_organism	Whole organism phenotyping	Outbred717_whole_organism	measures.txt	ArrayExpress	E-MTAB-2332	figshare	http://dx.doi.org/10.6084/m9.figshare.943485_D6
Outbred718_whole_organism	Whole organism phenotyping	Outbred718_whole_organism	measures.txt	ArrayExpress	E-MTAB-2332	figshare	http://dx.doi.org/10.6084/m9.figshare.943485_D6
Outbred719_whole_organism	Whole organism phenotyping	Outbred719_whole_organism	measures.txt	ArrayExpress	E-MTAB-2332	figshare	http://dx.doi.org/10.6084/m9.figshare.943485_D6
Outbred72_whole_organism	Whole organism phenotyping	Outbred72_whole_organism	measures.txt	ArrayExpress	E-MTAB-2332	figshare	http://dx.doi.org/10.6084/m9.figshare.943485_D6
Outbred720_whole_organism	Whole organism phenotyping	Outbred720_whole_organism	measures.txt	ArrayExpress	E-MTAB-2332	figshare	http://dx.doi.org/10.6084/m9.figshare.943485_D6
Outbred721_whole_organism	Whole organism phenotyping	Outbred721_whole_organism	measures.txt	ArrayExpress	E-MTAB-2332	figshare	http://dx.doi.org/10.6084/m9.figshare.943485_D6
Outbred722_whole_organism	Whole organism phenotyping	Outbred722_whole_organism	measures.txt	ArrayExpress	E-MTAB-2332	figshare	http://dx.doi.org/10.6084/m9.figshare.943485_D6
Outbred723_whole_organism	Whole organism phenotyping	Outbred723_whole_organism	measures.txt	ArrayExpress	E-MTAB-2332	figshare	http://dx.doi.org/10.6084/m9.figshare.943485_D6
Outbred724_whole_organism	Whole organism phenotyping	Outbred724_whole_organism	measures.txt	ArrayExpress	E-MTAB-2332	figshare	http://dx.doi.org/10.6084/m9.figshare.943485_D6
Outbred725_whole_organism	Whole organism phenotyping	Outbred725_whole_organism	measures.txt	ArrayExpress	E-MTAB-2332	figshare	http://dx.doi.org/10.6084/m9.figshare.943485_D6
Outbred726_whole_organism	Whole organism phenotyping	Outbred726_whole_organism	measures.txt	ArrayExpress	E-MTAB-2332	figshare	http://dx.doi.org/10.6084/m9.figshare.943485_D6
Outbred727_whole_organism	Whole organism phenotyping	Outbred727_whole_organism	measures.txt	ArrayExpress	E-MTAB-2332	figshare	http://dx.doi.org/10.6084/m9.figshare.943485_D6
Outbred728_whole_organism	Whole organism phenotyping	Outbred728_whole_organism	measures.txt	ArrayExpress	E-MTAB-2332	figshare	http://dx.doi.org/10.6084/m9.figshare.943485_D6
Outbred729_whole_organism	Whole organism phenotyping	Outbred729_whole_organism	measures.txt	ArrayExpress	E-MTAB-2332	figshare	http://dx.doi.org/10.6084/m9.figshare.943485_D6
Outbred73_whole_organism	Whole organism phenotyping	Outbred73_whole_organism	measures.txt	ArrayExpress	E-MTAB-2332	figshare	http://dx.doi.org/10.6084/m9.figshare.943485_D6
Outbred730_whole_organism	Whole organism phenotyping	Outbred730_whole_organism	measures.txt	ArrayExpress	E-MTAB-2332	figshare	http://dx.doi.org/10.6084/m9.figshare.943485_D6
Outbred731_whole_organism	Whole organism phenotyping	Outbred731_whole_organism	measures.txt	ArrayExpress	E-MTAB-2332	figshare	http://dx.doi.org/10.6084/m9.figshare.943485_D6
Outbred732_whole_organism	Whole organism phenotyping	Outbred732_whole_organism	measures.txt	ArrayExpress	E-MTAB-2332	figshare	http://dx.doi.org/10.6084/m9.figshare.943485_D6
Outbred733_whole_organism	Whole organism phenotyping	Outbred733_whole_organism	measures.txt	ArrayExpress	E-MTAB-2332	figshare	http://dx.doi.org/10.6084/m9.figshare.943485_D6
Outbred734_whole_organism	Whole organism phenotyping	Outbred734_whole_organism	measures.txt	ArrayExpress	E-MTAB-2332	figshare	http://dx.doi.org/10.6084/m9.figshare.943485_D6
Outbred735_whole_organism	Whole organism phenotyping	Outbred735_whole_organism	measures.txt	ArrayExpress	E-MTAB-2332	figshare	http://dx.doi.org/10.6084/m9.figshare.943485_D6
Outbred736_whole_organism	Whole organism phenotyping	Outbred736_whole_organism	measures.txt	ArrayExpress	E-MTAB-2332	figshare	http://dx.doi.org/10.6084/m9.figshare.943485_D6
Outbred737_whole_organism	Whole organism phenotyping	Outbred737_whole_organism	measures.txt	ArrayExpress	E-MTAB-2332	figshare	http://dx.doi.org/10.6084/m9.figshare.943485_D6
Outbred738_whole_organism	Whole organism phenotyping	Outbred738_whole_organism	measures.txt	ArrayExpress	E-MTAB-2332	figshare	http://dx.doi.org/10.6084/m9.figshare.943485_D6
Outbred739_whole_organism	Whole organism phenotyping	Outbred739_whole_organism	measures.txt	ArrayExpress	E-MTAB-2332	figshare	http://dx.doi.org/10.6084/m9.figshare.943485_D6
Outbred74_whole_organism	Whole organism phenotyping	Outbred74_whole_organism	measures.txt	ArrayExpress	E-MTAB-2332	figshare	http://dx.doi.org/10.6084/m9.figshare.943485_D6
Outbred740_whole_organism	Whole organism phenotyping	Outbred740_whole_organism	measures.txt	ArrayExpress	E-MTAB-2332	figshare	http://dx.doi.org/10.6084/m9.figshare.943485_D6
Outbred741_whole_organism	Whole organism phenotyping	Outbred741_whole_organism	measures.txt	ArrayExpress	E-MTAB-2332	figshare	http://dx.doi.org/10.6084/m9.figshare.943485_D6
Outbred742_whole_organism	Whole organism phenotyping	Outbred742_whole_organism	measures.txt	ArrayExpress	E-MTAB-2332	figshare	http://dx.doi.org/10.6084/m9.figshare.943485_D6
Outbred743_whole_organism	Whole organism phenotyping	Outbred743_whole_organism	measures.txt	ArrayExpress	E-MTAB-2332	figshare	http://dx.doi.org/10.6084/m9.figshare.943485_D6
Outbred744_whole_organism	Whole organism phenotyping	Outbred744_whole_organism	measures.txt	ArrayExpress	E-MTAB-2332	figshare	http://dx.doi.org/10.6084/m9.figshare.943485_D6
Outbred745_whole_organism	Whole organism phenotyping	Outbred745_whole_organism	measures.txt	ArrayExpress	E-MTAB-2332	figshare	http://dx.doi.org/10.6084/m9.figshare.943485_D6
Outbred746_whole_organism	Whole organism phenotyping	Outbred746_whole_organism	measures.txt	ArrayExpress	E-MTAB-2332	figshare	http://dx.doi.org/10.6084/m9.figshare.943485_D6
Outbred747_whole_organism	Whole organism phenotyping	Outbred747_whole_organism	measures.txt	ArrayExpress	E-MTAB-2332	figshare	http://dx.doi.org/10.6084/m9.figshare.943485_D6
Outbred748_whole_organism	Whole organism phenotyping	Outbred748_whole_organism	measures.txt	ArrayExpress	E-MTAB-2332	figshare	http://dx.doi.org/10.6084/m9.figshare.943485_D6
Outbred749_whole_organism	Whole organism phenotyping	Outbred749_whole_organism	measures.txt	ArrayExpress	E-MTAB-2332	figshare	http://dx.doi.org/10.6084/m9.figshare.943485_D6
Outbred75_whole_organism	Whole organism phenotyping	Outbred75_whole_organism	measures.txt	ArrayExpress	E-MTAB-2332	figshare	http://dx.doi.org/10.6084/m9.figshare.943485_D6
Outbred750_whole_organism	Whole organism phenotyping	Outbred750_whole_organism	measures.txt	ArrayExpress	E-MTAB-2332	figshare	http://dx.doi.org/10.6084/m9.figshare.943485_D6
Outbred751_whole_organism	Whole organism phenotyping	Outbred751_whole_organism	measures.txt	ArrayExpress	E-MTAB-2332	figshare	http://dx.doi.org/10.6084/m9.figshare.943485_D6
Outbred752_whole_organism	Whole organism phenotyping	Outbred752_whole_organism	measures.txt	ArrayExpress	E-MTAB-2332	figshare	http://dx.doi.org/10.6084/m9.figshare.943485_D6
Outbred753_whole_organism	Whole organism phenotyping	Outbred753_whole_organism	measures.txt	ArrayExpress	E-MTAB-2332	figshare	http://dx.doi.org/10.6084/m9.figshare.943485_D6
Outbred754_whole_organism	Whole organism phenotyping	Outbred754_whole_organism	measures.txt	ArrayExpress	E-MTAB-2332	figshare	http://dx.doi.org/10.6084/m9.figshare.943485_D6
Outbred755_whole_organism	Whole organism phenotyping	Outbred755_whole_organism	measures.txt	ArrayExpress	E-MTAB-2332	figshare	http://dx.doi.org/10.6084/m9.figshare.943485_D6
Outbred756_whole_organism	Whole organism phenotyping	Outbred756_whole_organism	measures.txt	ArrayExpress	E-MTAB-2332	figshare	http://dx.doi.org/10.6084/m9.figshare.943485_D6
Outbred757_whole_organism	Whole organism phenotyping	Outbred757_whole_organism	measures.txt	ArrayExpress	E-MTAB-2332	figshare	http://dx.doi.org/10.6084/m9.figshare.943485_D6
Outbred758_whole_organism	Whole organism phenotyping	Outbred758_whole_organism	measures.txt	ArrayExpress	E-MTAB-2332	figshare	http://dx.doi.org/10.6084/m9.figshare.943485_D6
Outbred759_whole_organism	Whole organism phenotyping	Outbred759_whole_organism	measures.txt	ArrayExpress	E-MTAB-2332	figshare	http://dx.doi.org/10.6084/m9.figshare.943485_D6
Outbred76_whole_organism	Whole organism phenotyping	Outbred76_whole_organism	measures.txt	ArrayExpress	E-MTAB-2332	figshare	http://dx.doi.org/10.6084/m9.figshare.943485_D6
Outbred760_whole_organism	Whole organism phenotyping	Outbred760_whole_organism	measures.txt	ArrayExpress	E-MTAB-2332	figshare	http://dx.doi.org/10.6084/m9.figshare.943485_D6
Outbred761_whole_organism	Whole organism phenotyping	Outbred761_whole_organism	measures.txt	ArrayExpress	E-MTAB-2332	figshare	http://dx.doi.org/10.6084/m9.figshare.943485_D6
Outbred762_whole_organism	Whole organism phenotyping	Outbred762_whole_organism	measures.txt	ArrayExpress	E-MTAB-2332	figshare	http://dx.doi.org/10.6084/m9.figshare.943485_D6
Outbred763_whole_organism	Whole organism phenotyping	Outbred763_whole_organism	measures.txt	ArrayExpress	E-MTAB-2332	figshare	http://dx.doi.org/10.6084/m9.figshare.943485_D6
Outbred764_whole_organism	Whole organism phenotyping	Outbred764_whole_organism	measures.txt	ArrayExpress	E-MTAB-2332	figshare	http://dx.doi.org/10.6084/m9.figshare.943485_D6
Outbred765_whole_organism	Whole organism phenotyping	Outbred765_whole_organism	measures.txt	ArrayExpress	E-MTAB-2332	figshare	http://dx.doi.org/10.6084/m9.figshare.943485_D6
Outbred766_whole_organism	Whole organism phenotyping	Outbred766_whole_organism	measures.txt	ArrayExpress	E-MTAB-2332	figshare	http://dx.doi.org/10.6084/m9.figshare.943485_D6
Outbred767_whole_organism	Whole organism phenotyping	Outbred767_whole_organism	measures.txt	ArrayExpress	E-MTAB-2332	figshare	http://dx.doi.org/10.6084/m9.figshare.943485_D6
Outbred768_whole_organism	Whole organism phenotyping	Outbred768_whole_organism	measures.txt	ArrayExpress	E-MTAB-2332	figshare	http://dx.doi.org/10.6084/m9.figshare.943485_D6
Outbred769_whole_organism	Whole organism phenotyping	Outbred769_whole_organism	measures.txt	ArrayExpress	E-MTAB-2332	figshare	http://dx.doi.org/10.6084/m9.figshare.943485_D6
Outbred77_whole_organism	Whole organism phenotyping	Outbred77_whole_organism	measures.txt	ArrayExpress	E-MTAB-2332	figshare	http://dx.doi.org/10.6084/m9.figshare.943485_D6
Outbred770_whole_organism	Whole organism phenotyping	Outbred770_whole_organism	measures.txt	ArrayExpress	E-MTAB-2332	figshare	http://dx.doi.org/10.6084/m9.figshare.943485_D6
Outbred771_whole_organism	Whole organism phenotyping	Outbred771_whole_organism	measures.txt	ArrayExpress	E-MTAB-2332	figshare	http://dx.doi.org/10.6084/m9.figshare.943485_D6
Outbred772_whole_organism	Whole organism phenotyping	Outbred772_whole_organism	measures.txt	ArrayExpress	E-MTAB-2332	figshare	http://dx.doi.org/10.6084/m9.figshare.943485_D6
Outbred773_whole_organism	Whole organism phenotyping	Outbred773_whole_organism	measures.txt	ArrayExpress	E-MTAB-2332	figshare	http://dx.doi.org/10.6084/m9.figshare.943485_D6
Outbred774_whole_organism	Whole organism phenotyping	Outbred774_whole_organism	measures.txt	ArrayExpress	E-MTAB-2332	figshare	http://dx.doi.org/10.6084/m9.figshare.943485_D6
Outbred775_whole_organism	Whole organism phenotyping	Outbred775_whole_organism	measures.txt	ArrayExpress	E-MTAB-2332	figshare	http://dx.doi.org/10.6084/m9.figshare.943485_D6
Outbred776_whole_organism	Whole organism phenotyping	Outbred776_whole_organism	measures.txt	ArrayExpress	E-MTAB-2332	figshare	http://dx.doi.org/10.6084/m9.figshare.943485_D6
Outbred777_whole_organism	Whole organism phenotyping	Outbred777_whole_organism	measures.txt	ArrayExpress	E-MTAB-2332	figshare	http://dx.doi.org/10.6084/m9.figshare.943485_D6
Outbred778_whole_organism	Whole organism phenotyping	Outbred778_whole_organism	measures.txt	ArrayExpress	E-MTAB-2332	figshare	http://dx.doi.org/10.6084/m9.figshare.943485_D6
Outbred779_whole_organism	Whole organism phenotyping	Outbred779_whole_organism	measures.txt	ArrayExpress	E-MTAB-2332	figshare	http://dx.doi.org/10.6084/m9.figshare.943485_D6
Outbred78_whole_organism	Whole organism phenotyping	Outbred78_whole_organism	measures.txt	ArrayExpress	E-MTAB-2332	figshare	http://dx.doi.org/10.6084/m9.figshare.943485_D6
Outbred780_whole_organism	Whole organism phenotyping	Outbred780_whole_organism	measures.txt	ArrayExpress	E-MTAB-2332	figshare	http://dx.doi.org/10.6084/m9.figshare.943485_D6
Outbred781_whole_organism	Whole organism phenotyping	Outbred781_whole_organism	measures.txt	ArrayExpress	E-MTAB-2332	figshare	http://dx.doi.org/10.6084/m9.figshare.943485_D6
Outbred782_whole_organism	Whole organism phenotyping	Outbred782_whole_organism	measures.txt	ArrayExpress	E-MTAB-2332	figshare	http://dx.doi.org/10.6084/m9.figshare.943485_D6
Outbred783_whole_organism	Whole organism phenotyping	Outbred783_whole_organism	measures.txt	ArrayExpress	E-MTAB-2332	figshare	http://dx.doi.org/10.6084/m9.figshare.943485_D6
Outbred784_whole_organism	Whole organism phenotyping	Outbred784_whole_organism	measures.txt	ArrayExpress	E-MTAB-2332	figshare	http://dx.doi.org/10.6084/m9.figshare.943485_D6
Outbred785_whole_organism	Whole organism phenotyping	Outbred785_whole_organism	measures.txt	ArrayExpress	E-MTAB-2332	figshare	http://dx.doi.org/10.6084/m9.figshare.943485_D6
Outbred786_whole_organism	Whole organism phenotyping	Outbred786_whole_organism	measures.txt	ArrayExpress	E-MTAB-2332	figshare	http://dx.doi.org/10.6084/m9.figshare.943485_D6
Outbred787_whole_organism	Whole organism phenotyping	Outbred787_whole_organism	measures.txt	ArrayExpress	E-MTAB-2332	figshare	http://dx.doi.org/10.6084/m9.figshare.943485_D6
Outbred788_whole_organism	Whole organism phenotyping	Outbred788_whole_organism	measures.txt	ArrayExpress	E-MTAB-2332	figshare	http://dx.doi.org/10.6084/m9.figshare.943485_D6
Outbred789_whole_organism	Whole organism phenotyping	Outbred789_whole_organism	measures.txt	ArrayExpress	E-MTAB-2332	figshare	http://dx.doi.org/10.6084/m9.figshare.943485_D6
Outbred79_whole_organism	Whole organism phenotyping	Outbred79_whole_organism	measures.txt	ArrayExpress	E-MTAB-2332	figshare	http://dx.doi.org/10.6084/m9.figshare.943485_D6
Outbred790_whole_organism	Whole organism phenotyping	Outbred790_whole_organism	measures.txt	ArrayExpress	E-MTAB-2332	figshare	http://dx.doi.org/10.6084/m9.figshare.943485_D6
Outbred791_whole_organism	Whole organism phenotyping	Outbred791_whole_organism	measures.txt	ArrayExpress	E-MTAB-2332	figshare	http://dx.doi.org/10.6084/m9.figshare.943485_D6
Outbred792_whole_organism	Whole organism phenotyping	Outbred792_whole_organism	measures.txt	ArrayExpress	E-MTAB-2332	figshare	http://dx.doi.org/10.6084/m9.figshare.943485_D6
Outbred793_whole_organism	Whole organism phenotyping	Outbred793_whole_organism	measures.txt	ArrayExpress	E-MTAB-2332	figshare	http://dx.doi.org/10.6084/m9.figshare.943485_D6
Outbred794_whole_organism	Whole organism phenotyping	Outbred794_whole_organism	measures.txt	ArrayExpress	E-MTAB-2332	figshare	http://dx.doi.org/10.6084/m9.figshare.943485_D6
Outbred795_whole_organism	Whole organism phenotyping	Outbred795_whole_organism	measures.txt	ArrayExpress	E-MTAB-2332	figshare	http://dx.doi.org/10.6084/m9.figshare.943485_D6
Outbred796_whole_organism	Whole organism phenotyping	Outbred796_whole_organism	measures.txt	ArrayExpress	E-MTAB-2332	figshare	http://dx.doi.org/10.6084/m9.figshare.943485_D6
Outbred797_whole_organism	Whole organism phenotyping	Outbred797_whole_organism	measures.txt	ArrayExpress	E-MTAB-2332	figshare	http://dx.doi.org/10.6084/m9.figshare.943485_D6
Outbred798_whole_organism	Whole organism phenotyping	Outbred798_whole_organism	measures.txt	ArrayExpress	E-MTAB-2332	figshare	http://dx.doi.org/10.6084/m9.figshare.943485_D6
Outbred799_whole_organism	Whole organism phenotyping	Outbred799_whole_organism	measures.txt	ArrayExpress	E-MTAB-2332	figshare	http://dx.doi.org/10.6084/m9.figshare.943485_D6
Outbred8_whole_organism	Whole organism phenotyping	Outbred8_whole_organism	measures.txt	ArrayExpress	E-MTAB-2332	figshare	http://dx.doi.org/10.6084/m9.figshare.943485_D6
Outbred80_whole_organism	Whole organism phenotyping	Outbred80_whole_organism	measures.txt	ArrayExpress	E-MTAB-2332	figshare	http://dx.doi.org/10.6084/m9.figshare.943485_D6
Outbred800_whole_organism	Whole organism phenotyping	Outbred800_whole_organism	measures.txt	ArrayExpress	E-MTAB-2332	figshare	http://dx.doi.org/10.6084/m9.figshare.943485_D6
Outbred801_whole_organism	Whole organism phenotyping	Outbred801_whole_organism	measures.txt	ArrayExpress	E-MTAB-2332	figshare	http://dx.doi.org/10.6084/m9.figshare.943485_D6
Outbred802_whole_organism	Whole organism phenotyping	Outbred802_whole_organism	measures.txt	ArrayExpress	E-MTAB-2332	figshare	http://dx.doi.org/10.6084/m9.figshare.943485_D6
Outbred803_whole_organism	Whole organism phenotyping	Outbred803_whole_organism	measures.txt	ArrayExpress	E-MTAB-2332	figshare	http://dx.doi.org/10.6084/m9.figshare.943485_D6
Outbred804_whole_organism	Whole organism phenotyping	Outbred804_whole_organism	measures.txt	ArrayExpress	E-MTAB-2332	figshare	http://dx.doi.org/10.6084/m9.figshare.943485_D6
Outbred805_whole_organism	Whole organism phenotyping	Outbred805_whole_organism	measures.txt	ArrayExpress	E-MTAB-2332	figshare	http://dx.doi.org/10.6084/m9.figshare.943485_D6
Outbred806_whole_organism	Whole organism phenotyping	Outbred806_whole_organism	measures.txt	ArrayExpress	E-MTAB-2332	figshare	http://dx.doi.org/10.6084/m9.figshare.943485_D6
Outbred807_whole_organism	Whole organism phenotyping	Outbred807_whole_organism	measures.txt	ArrayExpress	E-MTAB-2332	figshare	http://dx.doi.org/10.6084/m9.figshare.943485_D6
Outbred808_whole_organism	Whole organism phenotyping	Outbred808_whole_organism	measures.txt	ArrayExpress	E-MTAB-2332	figshare	http://dx.doi.org/10.6084/m9.figshare.943485_D6
Outbred809_whole_organism	Whole organism phenotyping	Outbred809_whole_organism	measures.txt	ArrayExpress	E-MTAB-2332	figshare	http://dx.doi.org/10.6084/m9.figshare.943485_D6
Outbred81_whole_organism	Whole organism phenotyping	Outbred81_whole_organism	measures.txt	ArrayExpress	E-MTAB-2332	figshare	http://dx.doi.org/10.6084/m9.figshare.943485_D6
Outbred810_whole_organism	Whole organism phenotyping	Outbred810_whole_organism	measures.txt	ArrayExpress	E-MTAB-2332	figshare	http://dx.doi.org/10.6084/m9.figshare.943485_D6
Outbred811_whole_organism	Whole organism phenotyping	Outbred811_whole_organism	measures.txt	ArrayExpress	E-MTAB-2332	figshare	http://dx.doi.org/10.6084/m9.figshare.943485_D6
Outbred812_whole_organism	Whole organism phenotyping	Outbred812_whole_organism	measures.txt	ArrayExpress	E-MTAB-2332	figshare	http://dx.doi.org/10.6084/m9.figshare.943485_D6
Outbred813_whole_organism	Whole organism phenotyping	Outbred813_whole_organism	measures.txt	ArrayExpress	E-MTAB-2332	figshare	http://dx.doi.org/10.6084/m9.figshare.943485_D6
Outbred814_whole_organism	Whole organism phenotyping	Outbred814_whole_organism	measures.txt	ArrayExpress	E-MTAB-2332	figshare	http://dx.doi.org/10.6084/m9.figshare.943485_D6
Outbred815_whole_organism	Whole organism phenotyping	Outbred815_whole_organism	measures.txt	ArrayExpress	E-MTAB-2332	figshare	http://dx.doi.org/10.6084/m9.figshare.943485_D6
Outbred816_whole_organism	Whole organism phenotyping	Outbred816_whole_organism	measures.txt	ArrayExpress	E-MTAB-2332	figshare	http://dx.doi.org/10.6084/m9.figshare.943485_D6
Outbred817_whole_organism	Whole organism phenotyping	Outbred817_whole_organism	measures.txt	ArrayExpress	E-MTAB-2332	figshare	http://dx.doi.org/10.6084/m9.figshare.943485_D6
Outbred818_whole_organism	Whole organism phenotyping	Outbred818_whole_organism	measures.txt	ArrayExpress	E-MTAB-2332	figshare	http://dx.doi.org/10.6084/m9.figshare.943485_D6
Outbred819_whole_organism	Whole organism phenotyping	Outbred819_whole_organism	measures.txt	ArrayExpress	E-MTAB-2332	figshare	http://dx.doi.org/10.6084/m9.figshare.943485_D6
Outbred82_whole_organism	Whole organism phenotyping	Outbred82_whole_organism	measures.txt	ArrayExpress	E-MTAB-2332	figshare	http://dx.doi.org/10.6084/m9.figshare.943485_D6
Outbred820_whole_organism	Whole organism phenotyping	Outbred820_whole_organism	measures.txt	ArrayExpress	E-MTAB-2332	figshare	http://dx.doi.org/10.6084/m9.figshare.943485_D6
Outbred821_whole_organism	Whole organism phenotyping	Outbred821_whole_organism	measures.txt	ArrayExpress	E-MTAB-2332	figshare	http://dx.doi.org/10.6084/m9.figshare.943485_D6
Outbred822_whole_organism	Whole organism phenotyping	Outbred822_whole_organism	measures.txt	ArrayExpress	E-MTAB-2332	figshare	http://dx.doi.org/10.6084/m9.figshare.943485_D6
Outbred823_whole_organism	Whole organism phenotyping	Outbred823_whole_organism	measures.txt	ArrayExpress	E-MTAB-2332	figshare	http://dx.doi.org/10.6084/m9.figshare.943485_D6
Outbred824_whole_organism	Whole organism phenotyping	Outbred824_whole_organism	measures.txt	ArrayExpress	E-MTAB-2332	figshare	http://dx.doi.org/10.6084/m9.figshare.943485_D6
Outbred825_whole_organism	Whole organism phenotyping	Outbred825_whole_organism	measures.txt	ArrayExpress	E-MTAB-2332	figshare	http://dx.doi.org/10.6084/m9.figshare.943485_D6
Outbred826_whole_organism	Whole organism phenotyping	Outbred826_whole_organism	measures.txt	ArrayExpress	E-MTAB-2332	figshare	http://dx.doi.org/10.6084/m9.figshare.943485_D6
Outbred827_whole_organism	Whole organism phenotyping	Outbred827_whole_organism	measures.txt	ArrayExpress	E-MTAB-2332	figshare	http://dx.doi.org/10.6084/m9.figshare.943485_D6
Outbred828_whole_organism	Whole organism phenotyping	Outbred828_whole_organism	measures.txt	ArrayExpress	E-MTAB-2332	figshare	http://dx.doi.org/10.6084/m9.figshare.943485_D6
Outbred829_whole_organism	Whole organism phenotyping	Outbred829_whole_organism	measures.txt	ArrayExpress	E-MTAB-2332	figshare	http://dx.doi.org/10.6084/m9.figshare.943485_D6
Outbred83_whole_organism	Whole organism phenotyping	Outbred83_whole_organism	measures.txt	ArrayExpress	E-MTAB-2332	figshare	http://dx.doi.org/10.6084/m9.figshare.943485_D6
Outbred830_whole_organism	Whole organism phenotyping	Outbred830_whole_organism	measures.txt	ArrayExpress	E-MTAB-2332	figshare	http://dx.doi.org/10.6084/m9.figshare.943485_D6
Outbred831_whole_organism	Whole organism phenotyping	Outbred831_whole_organism	measures.txt	ArrayExpress	E-MTAB-2332	figshare	http://dx.doi.org/10.6084/m9.figshare.943485_D6
Outbred832_whole_organism	Whole organism phenotyping	Outbred832_whole_organism	measures.txt	ArrayExpress	E-MTAB-2332	figshare	http://dx.doi.org/10.6084/m9.figshare.943485_D6
Outbred833_whole_organism	Whole organism phenotyping	Outbred833_whole_organism	measures.txt	ArrayExpress	E-MTAB-2332	figshare	http://dx.doi.org/10.6084/m9.figshare.943485_D6
Outbred834_whole_organism	Whole organism phenotyping	Outbred834_whole_organism	measures.txt	ArrayExpress	E-MTAB-2332	figshare	http://dx.doi.org/10.6084/m9.figshare.943485_D6
Outbred835_whole_organism	Whole organism phenotyping	Outbred835_whole_organism	measures.txt	ArrayExpress	E-MTAB-2332	figshare	http://dx.doi.org/10.6084/m9.figshare.943485_D6
Outbred836_whole_organism	Whole organism phenotyping	Outbred836_whole_organism	measures.txt	ArrayExpress	E-MTAB-2332	figshare	http://dx.doi.org/10.6084/m9.figshare.943485_D6
Outbred837_whole_organism	Whole organism phenotyping	Outbred837_whole_organism	measures.txt	ArrayExpress	E-MTAB-2332	figshare	http://dx.doi.org/10.6084/m9.figshare.943485_D6
Outbred838_whole_organism	Whole organism phenotyping	Outbred838_whole_organism	measures.txt	ArrayExpress	E-MTAB-2332	figshare	http://dx.doi.org/10.6084/m9.figshare.943485_D6
Outbred839_whole_organism	Whole organism phenotyping	Outbred839_whole_organism	measures.txt	ArrayExpress	E-MTAB-2332	figshare	http://dx.doi.org/10.6084/m9.figshare.943485_D6
Outbred84_whole_organism	Whole organism phenotyping	Outbred84_whole_organism	measures.txt	ArrayExpress	E-MTAB-2332	figshare	http://dx.doi.org/10.6084/m9.figshare.943485_D6
Outbred840_whole_organism	Whole organism phenotyping	Outbred840_whole_organism	measures.txt	ArrayExpress	E-MTAB-2332	figshare	http://dx.doi.org/10.6084/m9.figshare.943485_D6
Outbred841_whole_organism	Whole organism phenotyping	Outbred841_whole_organism	measures.txt	ArrayExpress	E-MTAB-2332	figshare	http://dx.doi.org/10.6084/m9.figshare.943485_D6
Outbred842_whole_organism	Whole organism phenotyping	Outbred842_whole_organism	measures.txt	ArrayExpress	E-MTAB-2332	figshare	http://dx.doi.org/10.6084/m9.figshare.943485_D6
Outbred843_whole_organism	Whole organism phenotyping	Outbred843_whole_organism	measures.txt	ArrayExpress	E-MTAB-2332	figshare	http://dx.doi.org/10.6084/m9.figshare.943485_D6
Outbred844_whole_organism	Whole organism phenotyping	Outbred844_whole_organism	measures.txt	ArrayExpress	E-MTAB-2332	figshare	http://dx.doi.org/10.6084/m9.figshare.943485_D6
Outbred845_whole_organism	Whole organism phenotyping	Outbred845_whole_organism	measures.txt	ArrayExpress	E-MTAB-2332	figshare	http://dx.doi.org/10.6084/m9.figshare.943485_D6
Outbred846_whole_organism	Whole organism phenotyping	Outbred846_whole_organism	measures.txt	ArrayExpress	E-MTAB-2332	figshare	http://dx.doi.org/10.6084/m9.figshare.943485_D6
Outbred847_whole_organism	Whole organism phenotyping	Outbred847_whole_organism	measures.txt	ArrayExpress	E-MTAB-2332	figshare	http://dx.doi.org/10.6084/m9.figshare.943485_D6
Outbred848_whole_organism	Whole organism phenotyping	Outbred848_whole_organism	measures.txt	ArrayExpress	E-MTAB-2332	figshare	http://dx.doi.org/10.6084/m9.figshare.943485_D6
Outbred849_whole_organism	Whole organism phenotyping	Outbred849_whole_organism	measures.txt	ArrayExpress	E-MTAB-2332	figshare	http://dx.doi.org/10.6084/m9.figshare.943485_D6
Outbred85_whole_organism	Whole organism phenotyping	Outbred85_whole_organism	measures.txt	ArrayExpress	E-MTAB-2332	figshare	http://dx.doi.org/10.6084/m9.figshare.943485_D6
Outbred850_whole_organism	Whole organism phenotyping	Outbred850_whole_organism	measures.txt	ArrayExpress	E-MTAB-2332	figshare	http://dx.doi.org/10.6084/m9.figshare.943485_D6
Outbred851_whole_organism	Whole organism phenotyping	Outbred851_whole_organism	measures.txt	ArrayExpress	E-MTAB-2332	figshare	http://dx.doi.org/10.6084/m9.figshare.943485_D6
Outbred852_whole_organism	Whole organism phenotyping	Outbred852_whole_organism	measures.txt	ArrayExpress	E-MTAB-2332	figshare	http://dx.doi.org/10.6084/m9.figshare.943485_D6
Outbred853_whole_organism	Whole organism phenotyping	Outbred853_whole_organism	measures.txt	ArrayExpress	E-MTAB-2332	figshare	http://dx.doi.org/10.6084/m9.figshare.943485_D6
Outbred854_whole_organism	Whole organism phenotyping	Outbred854_whole_organism	measures.txt	ArrayExpress	E-MTAB-2332	figshare	http://dx.doi.org/10.6084/m9.figshare.943485_D6
Outbred855_whole_organism	Whole organism phenotyping	Outbred855_whole_organism	measures.txt	ArrayExpress	E-MTAB-2332	figshare	http://dx.doi.org/10.6084/m9.figshare.943485_D6
Outbred856_whole_organism	Whole organism phenotyping	Outbred856_whole_organism	measures.txt	ArrayExpress	E-MTAB-2332	figshare	http://dx.doi.org/10.6084/m9.figshare.943485_D6
Outbred857_whole_organism	Whole organism phenotyping	Outbred857_whole_organism	measures.txt	ArrayExpress	E-MTAB-2332	figshare	http://dx.doi.org/10.6084/m9.figshare.943485_D6
Outbred858_whole_organism	Whole organism phenotyping	Outbred858_whole_organism	measures.txt	ArrayExpress	E-MTAB-2332	figshare	http://dx.doi.org/10.6084/m9.figshare.943485_D6
Outbred859_whole_organism	Whole organism phenotyping	Outbred859_whole_organism	measures.txt	ArrayExpress	E-MTAB-2332	figshare	http://dx.doi.org/10.6084/m9.figshare.943485_D6
Outbred86_whole_organism	Whole organism phenotyping	Outbred86_whole_organism	measures.txt	ArrayExpress	E-MTAB-2332	figshare	http://dx.doi.org/10.6084/m9.figshare.943485_D6
Outbred860_whole_organism	Whole organism phenotyping	Outbred860_whole_organism	measures.txt	ArrayExpress	E-MTAB-2332	figshare	http://dx.doi.org/10.6084/m9.figshare.943485_D6
Outbred861_whole_organism	Whole organism phenotyping	Outbred861_whole_organism	measures.txt	ArrayExpress	E-MTAB-2332	figshare	http://dx.doi.org/10.6084/m9.figshare.943485_D6
Outbred862_whole_organism	Whole organism phenotyping	Outbred862_whole_organism	measures.txt	ArrayExpress	E-MTAB-2332	figshare	http://dx.doi.org/10.6084/m9.figshare.943485_D6
Outbred863_whole_organism	Whole organism phenotyping	Outbred863_whole_organism	measures.txt	ArrayExpress	E-MTAB-2332	figshare	http://dx.doi.org/10.6084/m9.figshare.943485_D6
Outbred864_whole_organism	Whole organism phenotyping	Outbred864_whole_organism	measures.txt	ArrayExpress	E-MTAB-2332	figshare	http://dx.doi.org/10.6084/m9.figshare.943485_D6
Outbred865_whole_organism	Whole organism phenotyping	Outbred865_whole_organism	measures.txt	ArrayExpress	E-MTAB-2332	figshare	http://dx.doi.org/10.6084/m9.figshare.943485_D6
Outbred866_whole_organism	Whole organism phenotyping	Outbred866_whole_organism	measures.txt	ArrayExpress	E-MTAB-2332	figshare	http://dx.doi.org/10.6084/m9.figshare.943485_D6
Outbred867_whole_organism	Whole organism phenotyping	Outbred867_whole_organism	measures.txt	ArrayExpress	E-MTAB-2332	figshare	http://dx.doi.org/10.6084/m9.figshare.943485_D6
Outbred868_whole_organism	Whole organism phenotyping	Outbred868_whole_organism	measures.txt	ArrayExpress	E-MTAB-2332	figshare	http://dx.doi.org/10.6084/m9.figshare.943485_D6
Outbred869_whole_organism	Whole organism phenotyping	Outbred869_whole_organism	measures.txt	ArrayExpress	E-MTAB-2332	figshare	http://dx.doi.org/10.6084/m9.figshare.943485_D6
Outbred87_whole_organism	Whole organism phenotyping	Outbred87_whole_organism	measures.txt	ArrayExpress	E-MTAB-2332	figshare	http://dx.doi.org/10.6084/m9.figshare.943485_D6
Outbred870_whole_organism	Whole organism phenotyping	Outbred870_whole_organism	measures.txt	ArrayExpress	E-MTAB-2332	figshare	http://dx.doi.org/10.6084/m9.figshare.943485_D6
Outbred871_whole_organism	Whole organism phenotyping	Outbred871_whole_organism	measures.txt	ArrayExpress	E-MTAB-2332	figshare	http://dx.doi.org/10.6084/m9.figshare.943485_D6
Outbred872_whole_organism	Whole organism phenotyping	Outbred872_whole_organism	measures.txt	ArrayExpress	E-MTAB-2332	figshare	http://dx.doi.org/10.6084/m9.figshare.943485_D6
Outbred873_whole_organism	Whole organism phenotyping	Outbred873_whole_organism	measures.txt	ArrayExpress	E-MTAB-2332	figshare	http://dx.doi.org/10.6084/m9.figshare.943485_D6
Outbred874_whole_organism	Whole organism phenotyping	Outbred874_whole_organism	measures.txt	ArrayExpress	E-MTAB-2332	figshare	http://dx.doi.org/10.6084/m9.figshare.943485_D6
Outbred875_whole_organism	Whole organism phenotyping	Outbred875_whole_organism	measures.txt	ArrayExpress	E-MTAB-2332	figshare	http://dx.doi.org/10.6084/m9.figshare.943485_D6
Outbred876_whole_organism	Whole organism phenotyping	Outbred876_whole_organism	measures.txt	ArrayExpress	E-MTAB-2332	figshare	http://dx.doi.org/10.6084/m9.figshare.943485_D6
Outbred877_whole_organism	Whole organism phenotyping	Outbred877_whole_organism	measures.txt	ArrayExpress	E-MTAB-2332	figshare	http://dx.doi.org/10.6084/m9.figshare.943485_D6
Outbred878_whole_organism	Whole organism phenotyping	Outbred878_whole_organism	measures.txt	ArrayExpress	E-MTAB-2332	figshare	http://dx.doi.org/10.6084/m9.figshare.943485_D6
Outbred879_whole_organism	Whole organism phenotyping	Outbred879_whole_organism	measures.txt	ArrayExpress	E-MTAB-2332	figshare	http://dx.doi.org/10.6084/m9.figshare.943485_D6
Outbred88_whole_organism	Whole organism phenotyping	Outbred88_whole_organism	measures.txt	ArrayExpress	E-MTAB-2332	figshare	http://dx.doi.org/10.6084/m9.figshare.943485_D6
Outbred880_whole_organism	Whole organism phenotyping	Outbred880_whole_organism	measures.txt	ArrayExpress	E-MTAB-2332	figshare	http://dx.doi.org/10.6084/m9.figshare.943485_D6
Outbred881_whole_organism	Whole organism phenotyping	Outbred881_whole_organism	measures.txt	ArrayExpress	E-MTAB-2332	figshare	http://dx.doi.org/10.6084/m9.figshare.943485_D6
Outbred882_whole_organism	Whole organism phenotyping	Outbred882_whole_organism	measures.txt	ArrayExpress	E-MTAB-2332	figshare	http://dx.doi.org/10.6084/m9.figshare.943485_D6
Outbred883_whole_organism	Whole organism phenotyping	Outbred883_whole_organism	measures.txt	ArrayExpress	E-MTAB-2332	figshare	http://dx.doi.org/10.6084/m9.figshare.943485_D6
Outbred884_whole_organism	Whole organism phenotyping	Outbred884_whole_organism	measures.txt	ArrayExpress	E-MTAB-2332	figshare	http://dx.doi.org/10.6084/m9.figshare.943485_D6
Outbred885_whole_organism	Whole organism phenotyping	Outbred885_whole_organism	measures.txt	ArrayExpress	E-MTAB-2332	figshare	http://dx.doi.org/10.6084/m9.figshare.943485_D6
Outbred886_whole_organism	Whole organism phenotyping	Outbred886_whole_organism	measures.txt	ArrayExpress	E-MTAB-2332	figshare	http://dx.doi.org/10.6084/m9.figshare.943485_D6
Outbred887_whole_organism	Whole organism phenotyping	Outbred887_whole_organism	measures.txt	ArrayExpress	E-MTAB-2332	figshare	http://dx.doi.org/10.6084/m9.figshare.943485_D6
Outbred888_whole_organism	Whole organism phenotyping	Outbred888_whole_organism	measures.txt	ArrayExpress	E-MTAB-2332	figshare	http://dx.doi.org/10.6084/m9.figshare.943485_D6
Outbred889_whole_organism	Whole organism phenotyping	Outbred889_whole_organism	measures.txt	ArrayExpress	E-MTAB-2332	figshare	http://dx.doi.org/10.6084/m9.figshare.943485_D6
Outbred89_whole_organism	Whole organism phenotyping	Outbred89_whole_organism	measures.txt	ArrayExpress	E-MTAB-2332	figshare	http://dx.doi.org/10.6084/m9.figshare.943485_D6
Outbred890_whole_organism	Whole organism phenotyping	Outbred890_whole_organism	measures.txt	ArrayExpress	E-MTAB-2332	figshare	http://dx.doi.org/10.6084/m9.figshare.943485_D6
Outbred891_whole_organism	Whole organism phenotyping	Outbred891_whole_organism	measures.txt	ArrayExpress	E-MTAB-2332	figshare	http://dx.doi.org/10.6084/m9.figshare.943485_D6
Outbred892_whole_organism	Whole organism phenotyping	Outbred892_whole_organism	measures.txt	ArrayExpress	E-MTAB-2332	figshare	http://dx.doi.org/10.6084/m9.figshare.943485_D6
Outbred893_whole_organism	Whole organism phenotyping	Outbred893_whole_organism	measures.txt	ArrayExpress	E-MTAB-2332	figshare	http://dx.doi.org/10.6084/m9.figshare.943485_D6
Outbred894_whole_organism	Whole organism phenotyping	Outbred894_whole_organism	measures.txt	ArrayExpress	E-MTAB-2332	figshare	http://dx.doi.org/10.6084/m9.figshare.943485_D6
Outbred895_whole_organism	Whole organism phenotyping	Outbred895_whole_organism	measures.txt	ArrayExpress	E-MTAB-2332	figshare	http://dx.doi.org/10.6084/m9.figshare.943485_D6
Outbred896_whole_organism	Whole organism phenotyping	Outbred896_whole_organism	measures.txt	ArrayExpress	E-MTAB-2332	figshare	http://dx.doi.org/10.6084/m9.figshare.943485_D6
Outbred897_whole_organism	Whole organism phenotyping	Outbred897_whole_organism	measures.txt	ArrayExpress	E-MTAB-2332	figshare	http://dx.doi.org/10.6084/m9.figshare.943485_D6
Outbred898_whole_organism	Whole organism phenotyping	Outbred898_whole_organism	measures.txt	ArrayExpress	E-MTAB-2332	figshare	http://dx.doi.org/10.6084/m9.figshare.943485_D6
Outbred899_whole_organism	Whole organism phenotyping	Outbred899_whole_organism	measures.txt	ArrayExpress	E-MTAB-2332	figshare	http://dx.doi.org/10.6084/m9.figshare.943485_D6
Outbred9_whole_organism	Whole organism phenotyping	Outbred9_whole_organism	measures.txt	ArrayExpress	E-MTAB-2332	figshare	http://dx.doi.org/10.6084/m9.figshare.943485_D6
Outbred90_whole_organism	Whole organism phenotyping	Outbred90_whole_organism	measures.txt	ArrayExpress	E-MTAB-2332	figshare	http://dx.doi.org/10.6084/m9.figshare.943485_D6
Outbred900_whole_organism	Whole organism phenotyping	Outbred900_whole_organism	measures.txt	ArrayExpress	E-MTAB-2332	figshare	http://dx.doi.org/10.6084/m9.figshare.943485_D6
Outbred901_whole_organism	Whole organism phenotyping	Outbred901_whole_organism	measures.txt	ArrayExpress	E-MTAB-2332	figshare	http://dx.doi.org/10.6084/m9.figshare.943485_D6
Outbred902_whole_organism	Whole organism phenotyping	Outbred902_whole_organism	measures.txt	ArrayExpress	E-MTAB-2332	figshare	http://dx.doi.org/10.6084/m9.figshare.943485_D6
Outbred903_whole_organism	Whole organism phenotyping	Outbred903_whole_organism	measures.txt	ArrayExpress	E-MTAB-2332	figshare	http://dx.doi.org/10.6084/m9.figshare.943485_D6
Outbred904_whole_organism	Whole organism phenotyping	Outbred904_whole_organism	measures.txt	ArrayExpress	E-MTAB-2332	figshare	http://dx.doi.org/10.6084/m9.figshare.943485_D6
Outbred905_whole_organism	Whole organism phenotyping	Outbred905_whole_organism	measures.txt	ArrayExpress	E-MTAB-2332	figshare	http://dx.doi.org/10.6084/m9.figshare.943485_D6
Outbred906_whole_organism	Whole organism phenotyping	Outbred906_whole_organism	measures.txt	ArrayExpress	E-MTAB-2332	figshare	http://dx.doi.org/10.6084/m9.figshare.943485_D6
Outbred907_whole_organism	Whole organism phenotyping	Outbred907_whole_organism	measures.txt	ArrayExpress	E-MTAB-2332	figshare	http://dx.doi.org/10.6084/m9.figshare.943485_D6
Outbred908_whole_organism	Whole organism phenotyping	Outbred908_whole_organism	measures.txt	ArrayExpress	E-MTAB-2332	figshare	http://dx.doi.org/10.6084/m9.figshare.943485_D6
Outbred909_whole_organism	Whole organism phenotyping	Outbred909_whole_organism	measures.txt	ArrayExpress	E-MTAB-2332	figshare	http://dx.doi.org/10.6084/m9.figshare.943485_D6
Outbred91_whole_organism	Whole organism phenotyping	Outbred91_whole_organism	measures.txt	ArrayExpress	E-MTAB-2332	figshare	http://dx.doi.org/10.6084/m9.figshare.943485_D6
Outbred910_whole_organism	Whole organism phenotyping	Outbred910_whole_organism	measures.txt	ArrayExpress	E-MTAB-2332	figshare	http://dx.doi.org/10.6084/m9.figshare.943485_D6
Outbred911_whole_organism	Whole organism phenotyping	Outbred911_whole_organism	measures.txt	ArrayExpress	E-MTAB-2332	figshare	http://dx.doi.org/10.6084/m9.figshare.943485_D6
Outbred912_whole_organism	Whole organism phenotyping	Outbred912_whole_organism	measures.txt	ArrayExpress	E-MTAB-2332	figshare	http://dx.doi.org/10.6084/m9.figshare.943485_D6
Outbred913_whole_organism	Whole organism phenotyping	Outbred913_whole_organism	measures.txt	ArrayExpress	E-MTAB-2332	figshare	http://dx.doi.org/10.6084/m9.figshare.943485_D6
Outbred914_whole_organism	Whole organism phenotyping	Outbred914_whole_organism	measures.txt	ArrayExpress	E-MTAB-2332	figshare	http://dx.doi.org/10.6084/m9.figshare.943485_D6
Outbred915_whole_organism	Whole organism phenotyping	Outbred915_whole_organism	measures.txt	ArrayExpress	E-MTAB-2332	figshare	http://dx.doi.org/10.6084/m9.figshare.943485_D6
Outbred916_whole_organism	Whole organism phenotyping	Outbred916_whole_organism	measures.txt	ArrayExpress	E-MTAB-2332	figshare	http://dx.doi.org/10.6084/m9.figshare.943485_D6
Outbred917_whole_organism	Whole organism phenotyping	Outbred917_whole_organism	measures.txt	ArrayExpress	E-MTAB-2332	figshare	http://dx.doi.org/10.6084/m9.figshare.943485_D6
Outbred918_whole_organism	Whole organism phenotyping	Outbred918_whole_organism	measures.txt	ArrayExpress	E-MTAB-2332	figshare	http://dx.doi.org/10.6084/m9.figshare.943485_D6
Outbred919_whole_organism	Whole organism phenotyping	Outbred919_whole_organism	measures.txt	ArrayExpress	E-MTAB-2332	figshare	http://dx.doi.org/10.6084/m9.figshare.943485_D6
Outbred92_whole_organism	Whole organism phenotyping	Outbred92_whole_organism	measures.txt	ArrayExpress	E-MTAB-2332	figshare	http://dx.doi.org/10.6084/m9.figshare.943485_D6
Outbred920_whole_organism	Whole organism phenotyping	Outbred920_whole_organism	measures.txt	ArrayExpress	E-MTAB-2332	figshare	http://dx.doi.org/10.6084/m9.figshare.943485_D6
Outbred921_whole_organism	Whole organism phenotyping	Outbred921_whole_organism	measures.txt	ArrayExpress	E-MTAB-2332	figshare	http://dx.doi.org/10.6084/m9.figshare.943485_D6
Outbred922_whole_organism	Whole organism phenotyping	Outbred922_whole_organism	measures.txt	ArrayExpress	E-MTAB-2332	figshare	http://dx.doi.org/10.6084/m9.figshare.943485_D6
Outbred923_whole_organism	Whole organism phenotyping	Outbred923_whole_organism	measures.txt	ArrayExpress	E-MTAB-2332	figshare	http://dx.doi.org/10.6084/m9.figshare.943485_D6
Outbred924_whole_organism	Whole organism phenotyping	Outbred924_whole_organism	measures.txt	ArrayExpress	E-MTAB-2332	figshare	http://dx.doi.org/10.6084/m9.figshare.943485_D6
Outbred925_whole_organism	Whole organism phenotyping	Outbred925_whole_organism	measures.txt	ArrayExpress	E-MTAB-2332	figshare	http://dx.doi.org/10.6084/m9.figshare.943485_D6
Outbred926_whole_organism	Whole organism phenotyping	Outbred926_whole_organism	measures.txt	ArrayExpress	E-MTAB-2332	figshare	http://dx.doi.org/10.6084/m9.figshare.943485_D6
Outbred927_whole_organism	Whole organism phenotyping	Outbred927_whole_organism	measures.txt	ArrayExpress	E-MTAB-2332	figshare	http://dx.doi.org/10.6084/m9.figshare.943485_D6
Outbred928_whole_organism	Whole organism phenotyping	Outbred928_whole_organism	measures.txt	ArrayExpress	E-MTAB-2332	figshare	http://dx.doi.org/10.6084/m9.figshare.943485_D6
Outbred929_whole_organism	Whole organism phenotyping	Outbred929_whole_organism	measures.txt	ArrayExpress	E-MTAB-2332	figshare	http://dx.doi.org/10.6084/m9.figshare.943485_D6
Outbred93_whole_organism	Whole organism phenotyping	Outbred93_whole_organism	measures.txt	ArrayExpress	E-MTAB-2332	figshare	http://dx.doi.org/10.6084/m9.figshare.943485_D6
Outbred930_whole_organism	Whole organism phenotyping	Outbred930_whole_organism	measures.txt	ArrayExpress	E-MTAB-2332	figshare	http://dx.doi.org/10.6084/m9.figshare.943485_D6
Outbred931_whole_organism	Whole organism phenotyping	Outbred931_whole_organism	measures.txt	ArrayExpress	E-MTAB-2332	figshare	http://dx.doi.org/10.6084/m9.figshare.943485_D6
Outbred932_whole_organism	Whole organism phenotyping	Outbred932_whole_organism	measures.txt	ArrayExpress	E-MTAB-2332	figshare	http://dx.doi.org/10.6084/m9.figshare.943485_D6
Outbred933_whole_organism	Whole organism phenotyping	Outbred933_whole_organism	measures.txt	ArrayExpress	E-MTAB-2332	figshare	http://dx.doi.org/10.6084/m9.figshare.943485_D6
Outbred934_whole_organism	Whole organism phenotyping	Outbred934_whole_organism	measures.txt	ArrayExpress	E-MTAB-2332	figshare	http://dx.doi.org/10.6084/m9.figshare.943485_D6
Outbred935_whole_organism	Whole organism phenotyping	Outbred935_whole_organism	measures.txt	ArrayExpress	E-MTAB-2332	figshare	http://dx.doi.org/10.6084/m9.figshare.943485_D6
Outbred936_whole_organism	Whole organism phenotyping	Outbred936_whole_organism	measures.txt	ArrayExpress	E-MTAB-2332	figshare	http://dx.doi.org/10.6084/m9.figshare.943485_D6
Outbred937_whole_organism	Whole organism phenotyping	Outbred937_whole_organism	measures.txt	ArrayExpress	E-MTAB-2332	figshare	http://dx.doi.org/10.6084/m9.figshare.943485_D6
Outbred938_whole_organism	Whole organism phenotyping	Outbred938_whole_organism	measures.txt	ArrayExpress	E-MTAB-2332	figshare	http://dx.doi.org/10.6084/m9.figshare.943485_D6
Outbred939_whole_organism	Whole organism phenotyping	Outbred939_whole_organism	measures.txt	ArrayExpress	E-MTAB-2332	figshare	http://dx.doi.org/10.6084/m9.figshare.943485_D6
Outbred94_whole_organism	Whole organism phenotyping	Outbred94_whole_organism	measures.txt	ArrayExpress	E-MTAB-2332	figshare	http://dx.doi.org/10.6084/m9.figshare.943485_D6
Outbred940_whole_organism	Whole organism phenotyping	Outbred940_whole_organism	measures.txt	ArrayExpress	E-MTAB-2332	figshare	http://dx.doi.org/10.6084/m9.figshare.943485_D6
Outbred941_whole_organism	Whole organism phenotyping	Outbred941_whole_organism	measures.txt	ArrayExpress	E-MTAB-2332	figshare	http://dx.doi.org/10.6084/m9.figshare.943485_D6
Outbred942_whole_organism	Whole organism phenotyping	Outbred942_whole_organism	measures.txt	ArrayExpress	E-MTAB-2332	figshare	http://dx.doi.org/10.6084/m9.figshare.943485_D6
Outbred943_whole_organism	Whole organism phenotyping	Outbred943_whole_organism	measures.txt	ArrayExpress	E-MTAB-2332	figshare	http://dx.doi.org/10.6084/m9.figshare.943485_D6
Outbred944_whole_organism	Whole organism phenotyping	Outbred944_whole_organism	measures.txt	ArrayExpress	E-MTAB-2332	figshare	http://dx.doi.org/10.6084/m9.figshare.943485_D6
Outbred945_whole_organism	Whole organism phenotyping	Outbred945_whole_organism	measures.txt	ArrayExpress	E-MTAB-2332	figshare	http://dx.doi.org/10.6084/m9.figshare.943485_D6
Outbred946_whole_organism	Whole organism phenotyping	Outbred946_whole_organism	measures.txt	ArrayExpress	E-MTAB-2332	figshare	http://dx.doi.org/10.6084/m9.figshare.943485_D6
Outbred947_whole_organism	Whole organism phenotyping	Outbred947_whole_organism	measures.txt	ArrayExpress	E-MTAB-2332	figshare	http://dx.doi.org/10.6084/m9.figshare.943485_D6
Outbred948_whole_organism	Whole organism phenotyping	Outbred948_whole_organism	measures.txt	ArrayExpress	E-MTAB-2332	figshare	http://dx.doi.org/10.6084/m9.figshare.943485_D6
Outbred949_whole_organism	Whole organism phenotyping	Outbred949_whole_organism	measures.txt	ArrayExpress	E-MTAB-2332	figshare	http://dx.doi.org/10.6084/m9.figshare.943485_D6
Outbred95_whole_organism	Whole organism phenotyping	Outbred95_whole_organism	measures.txt	ArrayExpress	E-MTAB-2332	figshare	http://dx.doi.org/10.6084/m9.figshare.943485_D6
Outbred950_whole_organism	Whole organism phenotyping	Outbred950_whole_organism	measures.txt	ArrayExpress	E-MTAB-2332	figshare	http://dx.doi.org/10.6084/m9.figshare.943485_D6
Outbred951_whole_organism	Whole organism phenotyping	Outbred951_whole_organism	measures.txt	ArrayExpress	E-MTAB-2332	figshare	http://dx.doi.org/10.6084/m9.figshare.943485_D6
Outbred952_whole_organism	Whole organism phenotyping	Outbred952_whole_organism	measures.txt	ArrayExpress	E-MTAB-2332	figshare	http://dx.doi.org/10.6084/m9.figshare.943485_D6
Outbred953_whole_organism	Whole organism phenotyping	Outbred953_whole_organism	measures.txt	ArrayExpress	E-MTAB-2332	figshare	http://dx.doi.org/10.6084/m9.figshare.943485_D6
Outbred954_whole_organism	Whole organism phenotyping	Outbred954_whole_organism	measures.txt	ArrayExpress	E-MTAB-2332	figshare	http://dx.doi.org/10.6084/m9.figshare.943485_D6
Outbred955_whole_organism	Whole organism phenotyping	Outbred955_whole_organism	measures.txt	ArrayExpress	E-MTAB-2332	figshare	http://dx.doi.org/10.6084/m9.figshare.943485_D6
Outbred956_whole_organism	Whole organism phenotyping	Outbred956_whole_organism	measures.txt	ArrayExpress	E-MTAB-2332	figshare	http://dx.doi.org/10.6084/m9.figshare.943485_D6
Outbred957_whole_organism	Whole organism phenotyping	Outbred957_whole_organism	measures.txt	ArrayExpress	E-MTAB-2332	figshare	http://dx.doi.org/10.6084/m9.figshare.943485_D6
Outbred958_whole_organism	Whole organism phenotyping	Outbred958_whole_organism	measures.txt	ArrayExpress	E-MTAB-2332	figshare	http://dx.doi.org/10.6084/m9.figshare.943485_D6
Outbred959_whole_organism	Whole organism phenotyping	Outbred959_whole_organism	measures.txt	ArrayExpress	E-MTAB-2332	figshare	http://dx.doi.org/10.6084/m9.figshare.943485_D6
Outbred96_whole_organism	Whole organism phenotyping	Outbred96_whole_organism	measures.txt	ArrayExpress	E-MTAB-2332	figshare	http://dx.doi.org/10.6084/m9.figshare.943485_D6
Outbred960_whole_organism	Whole organism phenotyping	Outbred960_whole_organism	measures.txt	ArrayExpress	E-MTAB-2332	figshare	http://dx.doi.org/10.6084/m9.figshare.943485_D6
Outbred961_whole_organism	Whole organism phenotyping	Outbred961_whole_organism	measures.txt	ArrayExpress	E-MTAB-2332	figshare	http://dx.doi.org/10.6084/m9.figshare.943485_D6
Outbred962_whole_organism	Whole organism phenotyping	Outbred962_whole_organism	measures.txt	ArrayExpress	E-MTAB-2332	figshare	http://dx.doi.org/10.6084/m9.figshare.943485_D6
Outbred963_whole_organism	Whole organism phenotyping	Outbred963_whole_organism	measures.txt	ArrayExpress	E-MTAB-2332	figshare	http://dx.doi.org/10.6084/m9.figshare.943485_D6
Outbred964_whole_organism	Whole organism phenotyping	Outbred964_whole_organism	measures.txt	ArrayExpress	E-MTAB-2332	figshare	http://dx.doi.org/10.6084/m9.figshare.943485_D6
Outbred965_whole_organism	Whole organism phenotyping	Outbred965_whole_organism	measures.txt	ArrayExpress	E-MTAB-2332	figshare	http://dx.doi.org/10.6084/m9.figshare.943485_D6
Outbred966_whole_organism	Whole organism phenotyping	Outbred966_whole_organism	measures.txt	ArrayExpress	E-MTAB-2332	figshare	http://dx.doi.org/10.6084/m9.figshare.943485_D6
Outbred967_whole_organism	Whole organism phenotyping	Outbred967_whole_organism	measures.txt	ArrayExpress	E-MTAB-2332	figshare	http://dx.doi.org/10.6084/m9.figshare.943485_D6
Outbred968_whole_organism	Whole organism phenotyping	Outbred968_whole_organism	measures.txt	ArrayExpress	E-MTAB-2332	figshare	http://dx.doi.org/10.6084/m9.figshare.943485_D6
Outbred969_whole_organism	Whole organism phenotyping	Outbred969_whole_organism	measures.txt	ArrayExpress	E-MTAB-2332	figshare	http://dx.doi.org/10.6084/m9.figshare.943485_D6
Outbred97_whole_organism	Whole organism phenotyping	Outbred97_whole_organism	measures.txt	ArrayExpress	E-MTAB-2332	figshare	http://dx.doi.org/10.6084/m9.figshare.943485_D6
Outbred970_whole_organism	Whole organism phenotyping	Outbred970_whole_organism	measures.txt	ArrayExpress	E-MTAB-2332	figshare	http://dx.doi.org/10.6084/m9.figshare.943485_D6
Outbred971_whole_organism	Whole organism phenotyping	Outbred971_whole_organism	measures.txt	ArrayExpress	E-MTAB-2332	figshare	http://dx.doi.org/10.6084/m9.figshare.943485_D6
Outbred972_whole_organism	Whole organism phenotyping	Outbred972_whole_organism	measures.txt	ArrayExpress	E-MTAB-2332	figshare	http://dx.doi.org/10.6084/m9.figshare.943485_D6
Outbred973_whole_organism	Whole organism phenotyping	Outbred973_whole_organism	measures.txt	ArrayExpress	E-MTAB-2332	figshare	http://dx.doi.org/10.6084/m9.figshare.943485_D6
Outbred974_whole_organism	Whole organism phenotyping	Outbred974_whole_organism	measures.txt	ArrayExpress	E-MTAB-2332	figshare	http://dx.doi.org/10.6084/m9.figshare.943485_D6
Outbred975_whole_organism	Whole organism phenotyping	Outbred975_whole_organism	measures.txt	ArrayExpress	E-MTAB-2332	figshare	http://dx.doi.org/10.6084/m9.figshare.943485_D6
Outbred976_whole_organism	Whole organism phenotyping	Outbred976_whole_organism	measures.txt	ArrayExpress	E-MTAB-2332	figshare	http://dx.doi.org/10.6084/m9.figshare.943485_D6
Outbred977_whole_organism	Whole organism phenotyping	Outbred977_whole_organism	measures.txt	ArrayExpress	E-MTAB-2332	figshare	http://dx.doi.org/10.6084/m9.figshare.943485_D6
Outbred978_whole_organism	Whole organism phenotyping	Outbred978_whole_organism	measures.txt	ArrayExpress	E-MTAB-2332	figshare	http://dx.doi.org/10.6084/m9.figshare.943485_D6
Outbred979_whole_organism	Whole organism phenotyping	Outbred979_whole_organism	measures.txt	ArrayExpress	E-MTAB-2332	figshare	http://dx.doi.org/10.6084/m9.figshare.943485_D6
Outbred98_whole_organism	Whole organism phenotyping	Outbred98_whole_organism	measures.txt	ArrayExpress	E-MTAB-2332	figshare	http://dx.doi.org/10.6084/m9.figshare.943485_D6
Outbred980_whole_organism	Whole organism phenotyping	Outbred980_whole_organism	measures.txt	ArrayExpress	E-MTAB-2332	figshare	http://dx.doi.org/10.6084/m9.figshare.943485_D6
Outbred981_whole_organism	Whole organism phenotyping	Outbred981_whole_organism	measures.txt	ArrayExpress	E-MTAB-2332	figshare	http://dx.doi.org/10.6084/m9.figshare.943485_D6
Outbred982_whole_organism	Whole organism phenotyping	Outbred982_whole_organism	measures.txt	ArrayExpress	E-MTAB-2332	figshare	http://dx.doi.org/10.6084/m9.figshare.943485_D6
Outbred983_whole_organism	Whole organism phenotyping	Outbred983_whole_organism	measures.txt	ArrayExpress	E-MTAB-2332	figshare	http://dx.doi.org/10.6084/m9.figshare.943485_D6
Outbred984_whole_organism	Whole organism phenotyping	Outbred984_whole_organism	measures.txt	ArrayExpress	E-MTAB-2332	figshare	http://dx.doi.org/10.6084/m9.figshare.943485_D6
Outbred985_whole_organism	Whole organism phenotyping	Outbred985_whole_organism	measures.txt	ArrayExpress	E-MTAB-2332	figshare	http://dx.doi.org/10.6084/m9.figshare.943485_D6
Outbred986_whole_organism	Whole organism phenotyping	Outbred986_whole_organism	measures.txt	ArrayExpress	E-MTAB-2332	figshare	http://dx.doi.org/10.6084/m9.figshare.943485_D6
Outbred987_whole_organism	Whole organism phenotyping	Outbred987_whole_organism	measures.txt	ArrayExpress	E-MTAB-2332	figshare	http://dx.doi.org/10.6084/m9.figshare.943485_D6
Outbred988_whole_organism	Whole organism phenotyping	Outbred988_whole_organism	measures.txt	ArrayExpress	E-MTAB-2332	figshare	http://dx.doi.org/10.6084/m9.figshare.943485_D6
Outbred989_whole_organism	Whole organism phenotyping	Outbred989_whole_organism	measures.txt	ArrayExpress	E-MTAB-2332	figshare	http://dx.doi.org/10.6084/m9.figshare.943485_D6
Outbred99_whole_organism	Whole organism phenotyping	Outbred99_whole_organism	measures.txt	ArrayExpress	E-MTAB-2332	figshare	http://dx.doi.org/10.6084/m9.figshare.943485_D6
Outbred990_whole_organism	Whole organism phenotyping	Outbred990_whole_organism	measures.txt	ArrayExpress	E-MTAB-2332	figshare	http://dx.doi.org/10.6084/m9.figshare.943485_D6
Outbred991_whole_organism	Whole organism phenotyping	Outbred991_whole_organism	measures.txt	ArrayExpress	E-MTAB-2332	figshare	http://dx.doi.org/10.6084/m9.figshare.943485_D6
[truncated: 14,050 more rows]
