# Supplementary material for: Genomes and phenomes of a population of outbred rats and its progenitors
Source: Sci Data. 2014 Jun 10;1:140011. doi: 10.1038/sdata.2014.11 (PMC4381735; doi:10.1038/sdata.2014.11)
Supplement: Supplementary Table 3 [file sdata201411-s5.xlsx]

## Sheet: Sheet1
SI Table 3 Metadata samples
Source Name	Species	Organism part	Methods	Sample name	Material type	Factor Value[individual]
liver_sample_ACI/N	Rattus norvegicus	liver	DNA extraction	ACI/N_DNA	genomic DNA	ACI/N
liver_sample_Bn/SsN	Rattus norvegicus	liver	DNA extraction	Bn/SsN_DNA	genomic DNA	Bn/SsN
liver_sample_BUF/N	Rattus norvegicus	liver	DNA extraction	BUF/N_DNA	genomic DNA	BUF/N
liver_sample_F344/N	Rattus norvegicus	liver	DNA extraction	F344/N_DNA	genomic DNA	F344/N
liver_sample_M520/N	Rattus norvegicus	liver	DNA extraction	M520/N_DNA	genomic DNA	M520/N
liver_sample_MR/N	Rattus norvegicus	liver	DNA extraction	MR/N_DNA	genomic DNA	MR/N
liver_sample_WKY/N	Rattus norvegicus	liver	DNA extraction	WKY/N_DNA	genomic DNA	WKY/N
liver_sample_WN/N	Rattus norvegicus	liver	DNA extraction	WN/N_DNA	genomic DNA	WN/N
Outbred10	Rattus norvegicus	whole organism	Exsanguination, collection of the liver, DNA extraction	Outbred10_DNA	DNA	Outbred10
Outbred100	Rattus norvegicus	whole organism	Exsanguination, collection of the liver, DNA extraction	Outbred100_DNA	DNA	Outbred100
Outbred1000	Rattus norvegicus	whole organism	Exsanguination, collection of the liver, DNA extraction	Outbred1000_DNA	DNA	Outbred1000
Outbred1001	Rattus norvegicus	whole organism	Exsanguination, collection of the liver, DNA extraction	Outbred1001_DNA	DNA	Outbred1001
Outbred1002	Rattus norvegicus	whole organism	Exsanguination, collection of the liver, DNA extraction	Outbred1002_DNA	DNA	Outbred1002
Outbred1003	Rattus norvegicus	whole organism	Exsanguination, collection of the liver, DNA extraction	Outbred1003_DNA	DNA	Outbred1003
Outbred1006	Rattus norvegicus	whole organism	Exsanguination, collection of the liver, DNA extraction	Outbred1006_DNA	DNA	Outbred1006
Outbred1007	Rattus norvegicus	whole organism	Exsanguination, collection of the liver, DNA extraction	Outbred1007_DNA	DNA	Outbred1007
Outbred1008	Rattus norvegicus	whole organism	Exsanguination, collection of the liver, DNA extraction	Outbred1008_DNA	DNA	Outbred1008
Outbred1009	Rattus norvegicus	whole organism	Exsanguination, collection of the liver, DNA extraction	Outbred1009_DNA	DNA	Outbred1009
Outbred101	Rattus norvegicus	whole organism	Exsanguination, collection of the liver, DNA extraction	Outbred101_DNA	DNA	Outbred101
Outbred1010	Rattus norvegicus	whole organism	Exsanguination, collection of the liver, DNA extraction	Outbred1010_DNA	DNA	Outbred1010
Outbred1011	Rattus norvegicus	whole organism	Exsanguination, collection of the liver, DNA extraction	Outbred1011_DNA	DNA	Outbred1011
Outbred1017	Rattus norvegicus	whole organism	Exsanguination, collection of the liver, DNA extraction	Outbred1017_DNA	DNA	Outbred1017
Outbred1018	Rattus norvegicus	whole organism	Exsanguination, collection of the liver, DNA extraction	Outbred1018_DNA	DNA	Outbred1018
Outbred1019	Rattus norvegicus	whole organism	Exsanguination, collection of the liver, DNA extraction	Outbred1019_DNA	DNA	Outbred1019
Outbred102	Rattus norvegicus	whole organism	Exsanguination, collection of the liver, DNA extraction	Outbred102_DNA	DNA	Outbred102
Outbred1020	Rattus norvegicus	whole organism	Exsanguination, collection of the liver, DNA extraction	Outbred1020_DNA	DNA	Outbred1020
Outbred1023	Rattus norvegicus	whole organism	Exsanguination, collection of the liver, DNA extraction	Outbred1023_DNA	DNA	Outbred1023
Outbred1024	Rattus norvegicus	whole organism	Exsanguination, collection of the liver, DNA extraction	Outbred1024_DNA	DNA	Outbred1024
Outbred1025	Rattus norvegicus	whole organism	Exsanguination, collection of the liver, DNA extraction	Outbred1025_DNA	DNA	Outbred1025
Outbred1026	Rattus norvegicus	whole organism	Exsanguination, collection of the liver, DNA extraction	Outbred1026_DNA	DNA	Outbred1026
Outbred1027	Rattus norvegicus	whole organism	Exsanguination, collection of the liver, DNA extraction	Outbred1027_DNA	DNA	Outbred1027
Outbred103	Rattus norvegicus	whole organism	Exsanguination, collection of the liver, DNA extraction	Outbred103_DNA	DNA	Outbred103
Outbred1030	Rattus norvegicus	whole organism	Exsanguination, collection of the liver, DNA extraction	Outbred1030_DNA	DNA	Outbred1030
Outbred1031	Rattus norvegicus	whole organism	Exsanguination, collection of the liver, DNA extraction	Outbred1031_DNA	DNA	Outbred1031
Outbred1034	Rattus norvegicus	whole organism	Exsanguination, collection of the liver, DNA extraction	Outbred1034_DNA	DNA	Outbred1034
Outbred1035	Rattus norvegicus	whole organism	Exsanguination, collection of the liver, DNA extraction	Outbred1035_DNA	DNA	Outbred1035
Outbred1036	Rattus norvegicus	whole organism	Exsanguination, collection of the liver, DNA extraction	Outbred1036_DNA	DNA	Outbred1036
Outbred1037	Rattus norvegicus	whole organism	Exsanguination, collection of the liver, DNA extraction	Outbred1037_DNA	DNA	Outbred1037
Outbred1043	Rattus norvegicus	whole organism	Exsanguination, collection of the liver, DNA extraction	Outbred1043_DNA	DNA	Outbred1043
Outbred1044	Rattus norvegicus	whole organism	Exsanguination, collection of the liver, DNA extraction	Outbred1044_DNA	DNA	Outbred1044
Outbred1045	Rattus norvegicus	whole organism	Exsanguination, collection of the liver, DNA extraction	Outbred1045_DNA	DNA	Outbred1045
Outbred1046	Rattus norvegicus	whole organism	Exsanguination, collection of the liver, DNA extraction	Outbred1046_DNA	DNA	Outbred1046
Outbred1047	Rattus norvegicus	whole organism	Exsanguination, collection of the liver, DNA extraction	Outbred1047_DNA	DNA	Outbred1047
Outbred1048	Rattus norvegicus	whole organism	Exsanguination, collection of the liver, DNA extraction	Outbred1048_DNA	DNA	Outbred1048
Outbred1049	Rattus norvegicus	whole organism	Exsanguination, collection of the liver, DNA extraction	Outbred1049_DNA	DNA	Outbred1049
Outbred105	Rattus norvegicus	whole organism	Exsanguination, collection of the liver, DNA extraction	Outbred105_DNA	DNA	Outbred105
Outbred1054	Rattus norvegicus	whole organism	Exsanguination, collection of the liver, DNA extraction	Outbred1054_DNA	DNA	Outbred1054
Outbred1055	Rattus norvegicus	whole organism	Exsanguination, collection of the liver, DNA extraction	Outbred1055_DNA	DNA	Outbred1055
Outbred1056	Rattus norvegicus	whole organism	Exsanguination, collection of the liver, DNA extraction	Outbred1056_DNA	DNA	Outbred1056
Outbred1057	Rattus norvegicus	whole organism	Exsanguination, collection of the liver, DNA extraction	Outbred1057_DNA	DNA	Outbred1057
Outbred1059	Rattus norvegicus	whole organism	Exsanguination, collection of the liver, DNA extraction	Outbred1059_DNA	DNA	Outbred1059
Outbred106	Rattus norvegicus	whole organism	Exsanguination, collection of the liver, DNA extraction	Outbred106_DNA	DNA	Outbred106
Outbred1060	Rattus norvegicus	whole organism	Exsanguination, collection of the liver, DNA extraction	Outbred1060_DNA	DNA	Outbred1060
Outbred1061	Rattus norvegicus	whole organism	Exsanguination, collection of the liver, DNA extraction	Outbred1061_DNA	DNA	Outbred1061
Outbred1062	Rattus norvegicus	whole organism	Exsanguination, collection of the liver, DNA extraction	Outbred1062_DNA	DNA	Outbred1062
Outbred1063	Rattus norvegicus	whole organism	Exsanguination, collection of the liver, DNA extraction	Outbred1063_DNA	DNA	Outbred1063
Outbred107	Rattus norvegicus	whole organism	Exsanguination, collection of the liver, DNA extraction	Outbred107_DNA	DNA	Outbred107
Outbred1072	Rattus norvegicus	whole organism	Exsanguination, collection of the liver, DNA extraction	Outbred1072_DNA	DNA	Outbred1072
Outbred1074	Rattus norvegicus	whole organism	Exsanguination, collection of the liver, DNA extraction	Outbred1074_DNA	DNA	Outbred1074
Outbred1075	Rattus norvegicus	whole organism	Exsanguination, collection of the liver, DNA extraction	Outbred1075_DNA	DNA	Outbred1075
Outbred1076	Rattus norvegicus	whole organism	Exsanguination, collection of the liver, DNA extraction	Outbred1076_DNA	DNA	Outbred1076
Outbred1077	Rattus norvegicus	whole organism	Exsanguination, collection of the liver, DNA extraction	Outbred1077_DNA	DNA	Outbred1077
Outbred1078	Rattus norvegicus	whole organism	Exsanguination, collection of the liver, DNA extraction	Outbred1078_DNA	DNA	Outbred1078
Outbred1079	Rattus norvegicus	whole organism	Exsanguination, collection of the liver, DNA extraction	Outbred1079_DNA	DNA	Outbred1079
Outbred108	Rattus norvegicus	whole organism	Exsanguination, collection of the liver, DNA extraction	Outbred108_DNA	DNA	Outbred108
Outbred1080	Rattus norvegicus	whole organism	Exsanguination, collection of the liver, DNA extraction	Outbred1080_DNA	DNA	Outbred1080
Outbred1081	Rattus norvegicus	whole organism	Exsanguination, collection of the liver, DNA extraction	Outbred1081_DNA	DNA	Outbred1081
Outbred1082	Rattus norvegicus	whole organism	Exsanguination, collection of the liver, DNA extraction	Outbred1082_DNA	DNA	Outbred1082
Outbred1083	Rattus norvegicus	whole organism	Exsanguination, collection of the liver, DNA extraction	Outbred1083_DNA	DNA	Outbred1083
Outbred1084	Rattus norvegicus	whole organism	Exsanguination, collection of the liver, DNA extraction	Outbred1084_DNA	DNA	Outbred1084
Outbred1085	Rattus norvegicus	whole organism	Exsanguination, collection of the liver, DNA extraction	Outbred1085_DNA	DNA	Outbred1085
Outbred1086	Rattus norvegicus	whole organism	Exsanguination, collection of the liver, DNA extraction	Outbred1086_DNA	DNA	Outbred1086
Outbred1087	Rattus norvegicus	whole organism	Exsanguination, collection of the liver, DNA extraction	Outbred1087_DNA	DNA	Outbred1087
Outbred1088	Rattus norvegicus	whole organism	Exsanguination, collection of the liver, DNA extraction	Outbred1088_DNA	DNA	Outbred1088
Outbred1089	Rattus norvegicus	whole organism	Exsanguination, collection of the liver, DNA extraction	Outbred1089_DNA	DNA	Outbred1089
Outbred109	Rattus norvegicus	whole organism	Exsanguination, collection of the liver, DNA extraction	Outbred109_DNA	DNA	Outbred109
Outbred1090	Rattus norvegicus	whole organism	Exsanguination, collection of the liver, DNA extraction	Outbred1090_DNA	DNA	Outbred1090
Outbred1091	Rattus norvegicus	whole organism	Exsanguination, collection of the liver, DNA extraction	Outbred1091_DNA	DNA	Outbred1091
Outbred1092	Rattus norvegicus	whole organism	Exsanguination, collection of the liver, DNA extraction	Outbred1092_DNA	DNA	Outbred1092
Outbred1093	Rattus norvegicus	whole organism	Exsanguination, collection of the liver, DNA extraction	Outbred1093_DNA	DNA	Outbred1093
Outbred1094	Rattus norvegicus	whole organism	Exsanguination, collection of the liver, DNA extraction	Outbred1094_DNA	DNA	Outbred1094
Outbred1095	Rattus norvegicus	whole organism	Exsanguination, collection of the liver, DNA extraction	Outbred1095_DNA	DNA	Outbred1095
Outbred1098	Rattus norvegicus	whole organism	Exsanguination, collection of the liver, DNA extraction	Outbred1098_DNA	DNA	Outbred1098
Outbred11	Rattus norvegicus	whole organism	Exsanguination, collection of the liver, DNA extraction	Outbred11_DNA	DNA	Outbred11
Outbred110	Rattus norvegicus	whole organism	Exsanguination, collection of the liver, DNA extraction	Outbred110_DNA	DNA	Outbred110
Outbred1100	Rattus norvegicus	whole organism	Exsanguination, collection of the liver, DNA extraction	Outbred1100_DNA	DNA	Outbred1100
Outbred1101	Rattus norvegicus	whole organism	Exsanguination, collection of the liver, DNA extraction	Outbred1101_DNA	DNA	Outbred1101
Outbred1102	Rattus norvegicus	whole organism	Exsanguination, collection of the liver, DNA extraction	Outbred1102_DNA	DNA	Outbred1102
Outbred1103	Rattus norvegicus	whole organism	Exsanguination, collection of the liver, DNA extraction	Outbred1103_DNA	DNA	Outbred1103
Outbred1104	Rattus norvegicus	whole organism	Exsanguination, collection of the liver, DNA extraction	Outbred1104_DNA	DNA	Outbred1104
Outbred1105	Rattus norvegicus	whole organism	Exsanguination, collection of the liver, DNA extraction	Outbred1105_DNA	DNA	Outbred1105
Outbred1106	Rattus norvegicus	whole organism	Exsanguination, collection of the liver, DNA extraction	Outbred1106_DNA	DNA	Outbred1106
Outbred1107	Rattus norvegicus	whole organism	Exsanguination, collection of the liver, DNA extraction	Outbred1107_DNA	DNA	Outbred1107
Outbred111	Rattus norvegicus	whole organism	Exsanguination, collection of the liver, DNA extraction	Outbred111_DNA	DNA	Outbred111
Outbred1112	Rattus norvegicus	whole organism	Exsanguination, collection of the liver, DNA extraction	Outbred1112_DNA	DNA	Outbred1112
Outbred1113	Rattus norvegicus	whole organism	Exsanguination, collection of the liver, DNA extraction	Outbred1113_DNA	DNA	Outbred1113
Outbred1119	Rattus norvegicus	whole organism	Exsanguination, collection of the liver, DNA extraction	Outbred1119_DNA	DNA	Outbred1119
Outbred112	Rattus norvegicus	whole organism	Exsanguination, collection of the liver, DNA extraction	Outbred112_DNA	DNA	Outbred112
Outbred1123	Rattus norvegicus	whole organism	Exsanguination, collection of the liver, DNA extraction	Outbred1123_DNA	DNA	Outbred1123
Outbred1124	Rattus norvegicus	whole organism	Exsanguination, collection of the liver, DNA extraction	Outbred1124_DNA	DNA	Outbred1124
Outbred1125	Rattus norvegicus	whole organism	Exsanguination, collection of the liver, DNA extraction	Outbred1125_DNA	DNA	Outbred1125
Outbred1128	Rattus norvegicus	whole organism	Exsanguination, collection of the liver, DNA extraction	Outbred1128_DNA	DNA	Outbred1128
Outbred1129	Rattus norvegicus	whole organism	Exsanguination, collection of the liver, DNA extraction	Outbred1129_DNA	DNA	Outbred1129
Outbred113	Rattus norvegicus	whole organism	Exsanguination, collection of the liver, DNA extraction	Outbred113_DNA	DNA	Outbred113
Outbred1130	Rattus norvegicus	whole organism	Exsanguination, collection of the liver, DNA extraction	Outbred1130_DNA	DNA	Outbred1130
Outbred1131	Rattus norvegicus	whole organism	Exsanguination, collection of the liver, DNA extraction	Outbred1131_DNA	DNA	Outbred1131
Outbred1132	Rattus norvegicus	whole organism	Exsanguination, collection of the liver, DNA extraction	Outbred1132_DNA	DNA	Outbred1132
Outbred1138	Rattus norvegicus	whole organism	Exsanguination, collection of the liver, DNA extraction	Outbred1138_DNA	DNA	Outbred1138
Outbred1139	Rattus norvegicus	whole organism	Exsanguination, collection of the liver, DNA extraction	Outbred1139_DNA	DNA	Outbred1139
Outbred114	Rattus norvegicus	whole organism	Exsanguination, collection of the liver, DNA extraction	Outbred114_DNA	DNA	Outbred114
Outbred1140	Rattus norvegicus	whole organism	Exsanguination, collection of the liver, DNA extraction	Outbred1140_DNA	DNA	Outbred1140
Outbred1141	Rattus norvegicus	whole organism	Exsanguination, collection of the liver, DNA extraction	Outbred1141_DNA	DNA	Outbred1141
Outbred1142	Rattus norvegicus	whole organism	Exsanguination, collection of the liver, DNA extraction	Outbred1142_DNA	DNA	Outbred1142
Outbred1143	Rattus norvegicus	whole organism	Exsanguination, collection of the liver, DNA extraction	Outbred1143_DNA	DNA	Outbred1143
Outbred1144	Rattus norvegicus	whole organism	Exsanguination, collection of the liver, DNA extraction	Outbred1144_DNA	DNA	Outbred1144
Outbred1145	Rattus norvegicus	whole organism	Exsanguination, collection of the liver, DNA extraction	Outbred1145_DNA	DNA	Outbred1145
Outbred1146	Rattus norvegicus	whole organism	Exsanguination, collection of the liver, DNA extraction	Outbred1146_DNA	DNA	Outbred1146
Outbred1147	Rattus norvegicus	whole organism	Exsanguination, collection of the liver, DNA extraction	Outbred1147_DNA	DNA	Outbred1147
Outbred1148	Rattus norvegicus	whole organism	Exsanguination, collection of the liver, DNA extraction	Outbred1148_DNA	DNA	Outbred1148
Outbred1149	Rattus norvegicus	whole organism	Exsanguination, collection of the liver, DNA extraction	Outbred1149_DNA	DNA	Outbred1149
Outbred115	Rattus norvegicus	whole organism	Exsanguination, collection of the liver, DNA extraction	Outbred115_DNA	DNA	Outbred115
Outbred1150	Rattus norvegicus	whole organism	Exsanguination, collection of the liver, DNA extraction	Outbred1150_DNA	DNA	Outbred1150
Outbred1151	Rattus norvegicus	whole organism	Exsanguination, collection of the liver, DNA extraction	Outbred1151_DNA	DNA	Outbred1151
Outbred1152	Rattus norvegicus	whole organism	Exsanguination, collection of the liver, DNA extraction	Outbred1152_DNA	DNA	Outbred1152
Outbred1153	Rattus norvegicus	whole organism	Exsanguination, collection of the liver, DNA extraction	Outbred1153_DNA	DNA	Outbred1153
Outbred1154	Rattus norvegicus	whole organism	Exsanguination, collection of the liver, DNA extraction	Outbred1154_DNA	DNA	Outbred1154
Outbred1156	Rattus norvegicus	whole organism	Exsanguination, collection of the liver, DNA extraction	Outbred1156_DNA	DNA	Outbred1156
Outbred1158	Rattus norvegicus	whole organism	Exsanguination, collection of the liver, DNA extraction	Outbred1158_DNA	DNA	Outbred1158
Outbred1159	Rattus norvegicus	whole organism	Exsanguination, collection of the liver, DNA extraction	Outbred1159_DNA	DNA	Outbred1159
Outbred116	Rattus norvegicus	whole organism	Exsanguination, collection of the liver, DNA extraction	Outbred116_DNA	DNA	Outbred116
Outbred1160	Rattus norvegicus	whole organism	Exsanguination, collection of the liver, DNA extraction	Outbred1160_DNA	DNA	Outbred1160
Outbred1161	Rattus norvegicus	whole organism	Exsanguination, collection of the liver, DNA extraction	Outbred1161_DNA	DNA	Outbred1161
Outbred1162	Rattus norvegicus	whole organism	Exsanguination, collection of the liver, DNA extraction	Outbred1162_DNA	DNA	Outbred1162
Outbred1163	Rattus norvegicus	whole organism	Exsanguination, collection of the liver, DNA extraction	Outbred1163_DNA	DNA	Outbred1163
Outbred1164	Rattus norvegicus	whole organism	Exsanguination, collection of the liver, DNA extraction	Outbred1164_DNA	DNA	Outbred1164
Outbred1165	Rattus norvegicus	whole organism	Exsanguination, collection of the liver, DNA extraction	Outbred1165_DNA	DNA	Outbred1165
Outbred1166	Rattus norvegicus	whole organism	Exsanguination, collection of the liver, DNA extraction	Outbred1166_DNA	DNA	Outbred1166
Outbred1169	Rattus norvegicus	whole organism	Exsanguination, collection of the liver, DNA extraction	Outbred1169_DNA	DNA	Outbred1169
Outbred117	Rattus norvegicus	whole organism	Exsanguination, collection of the liver, DNA extraction	Outbred117_DNA	DNA	Outbred117
Outbred1170	Rattus norvegicus	whole organism	Exsanguination, collection of the liver, DNA extraction	Outbred1170_DNA	DNA	Outbred1170
Outbred1171	Rattus norvegicus	whole organism	Exsanguination, collection of the liver, DNA extraction	Outbred1171_DNA	DNA	Outbred1171
Outbred1172	Rattus norvegicus	whole organism	Exsanguination, collection of the liver, DNA extraction	Outbred1172_DNA	DNA	Outbred1172
Outbred1173	Rattus norvegicus	whole organism	Exsanguination, collection of the liver, DNA extraction	Outbred1173_DNA	DNA	Outbred1173
Outbred1174	Rattus norvegicus	whole organism	Exsanguination, collection of the liver, DNA extraction	Outbred1174_DNA	DNA	Outbred1174
Outbred1175	Rattus norvegicus	whole organism	Exsanguination, collection of the liver, DNA extraction	Outbred1175_DNA	DNA	Outbred1175
Outbred1176	Rattus norvegicus	whole organism	Exsanguination, collection of the liver, DNA extraction	Outbred1176_DNA	DNA	Outbred1176
Outbred118	Rattus norvegicus	whole organism	Exsanguination, collection of the liver, DNA extraction	Outbred118_DNA	DNA	Outbred118
Outbred1186	Rattus norvegicus	whole organism	Exsanguination, collection of the liver, DNA extraction	Outbred1186_DNA	DNA	Outbred1186
Outbred1187	Rattus norvegicus	whole organism	Exsanguination, collection of the liver, DNA extraction	Outbred1187_DNA	DNA	Outbred1187
Outbred1188	Rattus norvegicus	whole organism	Exsanguination, collection of the liver, DNA extraction	Outbred1188_DNA	DNA	Outbred1188
Outbred1189	Rattus norvegicus	whole organism	Exsanguination, collection of the liver, DNA extraction	Outbred1189_DNA	DNA	Outbred1189
Outbred119	Rattus norvegicus	whole organism	Exsanguination, collection of the liver, DNA extraction	Outbred119_DNA	DNA	Outbred119
Outbred1190	Rattus norvegicus	whole organism	Exsanguination, collection of the liver, DNA extraction	Outbred1190_DNA	DNA	Outbred1190
Outbred1191	Rattus norvegicus	whole organism	Exsanguination, collection of the liver, DNA extraction	Outbred1191_DNA	DNA	Outbred1191
Outbred1192	Rattus norvegicus	whole organism	Exsanguination, collection of the liver, DNA extraction	Outbred1192_DNA	DNA	Outbred1192
Outbred1193	Rattus norvegicus	whole organism	Exsanguination, collection of the liver, DNA extraction	Outbred1193_DNA	DNA	Outbred1193
Outbred1194	Rattus norvegicus	whole organism	Exsanguination, collection of the liver, DNA extraction	Outbred1194_DNA	DNA	Outbred1194
Outbred1195	Rattus norvegicus	whole organism	Exsanguination, collection of the liver, DNA extraction	Outbred1195_DNA	DNA	Outbred1195
Outbred1196	Rattus norvegicus	whole organism	Exsanguination, collection of the liver, DNA extraction	Outbred1196_DNA	DNA	Outbred1196
Outbred1197	Rattus norvegicus	whole organism	Exsanguination, collection of the liver, DNA extraction	Outbred1197_DNA	DNA	Outbred1197
Outbred12	Rattus norvegicus	whole organism	Exsanguination, collection of the liver, DNA extraction	Outbred12_DNA	DNA	Outbred12
Outbred120	Rattus norvegicus	whole organism	Exsanguination, collection of the liver, DNA extraction	Outbred120_DNA	DNA	Outbred120
Outbred1201	Rattus norvegicus	whole organism	Exsanguination, collection of the liver, DNA extraction	Outbred1201_DNA	DNA	Outbred1201
Outbred1202	Rattus norvegicus	whole organism	Exsanguination, collection of the liver, DNA extraction	Outbred1202_DNA	DNA	Outbred1202
Outbred1203	Rattus norvegicus	whole organism	Exsanguination, collection of the liver, DNA extraction	Outbred1203_DNA	DNA	Outbred1203
Outbred1204	Rattus norvegicus	whole organism	Exsanguination, collection of the liver, DNA extraction	Outbred1204_DNA	DNA	Outbred1204
Outbred1205	Rattus norvegicus	whole organism	Exsanguination, collection of the liver, DNA extraction	Outbred1205_DNA	DNA	Outbred1205
Outbred1206	Rattus norvegicus	whole organism	Exsanguination, collection of the liver, DNA extraction	Outbred1206_DNA	DNA	Outbred1206
Outbred1207	Rattus norvegicus	whole organism	Exsanguination, collection of the liver, DNA extraction	Outbred1207_DNA	DNA	Outbred1207
Outbred1208	Rattus norvegicus	whole organism	Exsanguination, collection of the liver, DNA extraction	Outbred1208_DNA	DNA	Outbred1208
Outbred1209	Rattus norvegicus	whole organism	Exsanguination, collection of the liver, DNA extraction	Outbred1209_DNA	DNA	Outbred1209
Outbred121	Rattus norvegicus	whole organism	Exsanguination, collection of the liver, DNA extraction	Outbred121_DNA	DNA	Outbred121
Outbred1214	Rattus norvegicus	whole organism	Exsanguination, collection of the liver, DNA extraction	Outbred1214_DNA	DNA	Outbred1214
Outbred1217	Rattus norvegicus	whole organism	Exsanguination, collection of the liver, DNA extraction	Outbred1217_DNA	DNA	Outbred1217
Outbred1218	Rattus norvegicus	whole organism	Exsanguination, collection of the liver, DNA extraction	Outbred1218_DNA	DNA	Outbred1218
Outbred122	Rattus norvegicus	whole organism	Exsanguination, collection of the liver, DNA extraction	Outbred122_DNA	DNA	Outbred122
Outbred1222	Rattus norvegicus	whole organism	Exsanguination, collection of the liver, DNA extraction	Outbred1222_DNA	DNA	Outbred1222
Outbred1223	Rattus norvegicus	whole organism	Exsanguination, collection of the liver, DNA extraction	Outbred1223_DNA	DNA	Outbred1223
Outbred1227	Rattus norvegicus	whole organism	Exsanguination, collection of the liver, DNA extraction	Outbred1227_DNA	DNA	Outbred1227
Outbred1228	Rattus norvegicus	whole organism	Exsanguination, collection of the liver, DNA extraction	Outbred1228_DNA	DNA	Outbred1228
Outbred1229	Rattus norvegicus	whole organism	Exsanguination, collection of the liver, DNA extraction	Outbred1229_DNA	DNA	Outbred1229
Outbred123	Rattus norvegicus	whole organism	Exsanguination, collection of the liver, DNA extraction	Outbred123_DNA	DNA	Outbred123
Outbred1230	Rattus norvegicus	whole organism	Exsanguination, collection of the liver, DNA extraction	Outbred1230_DNA	DNA	Outbred1230
Outbred1232	Rattus norvegicus	whole organism	Exsanguination, collection of the liver, DNA extraction	Outbred1232_DNA	DNA	Outbred1232
Outbred1233	Rattus norvegicus	whole organism	Exsanguination, collection of the liver, DNA extraction	Outbred1233_DNA	DNA	Outbred1233
Outbred1235	Rattus norvegicus	whole organism	Exsanguination, collection of the liver, DNA extraction	Outbred1235_DNA	DNA	Outbred1235
Outbred1236	Rattus norvegicus	whole organism	Exsanguination, collection of the liver, DNA extraction	Outbred1236_DNA	DNA	Outbred1236
Outbred1237	Rattus norvegicus	whole organism	Exsanguination, collection of the liver, DNA extraction	Outbred1237_DNA	DNA	Outbred1237
Outbred1238	Rattus norvegicus	whole organism	Exsanguination, collection of the liver, DNA extraction	Outbred1238_DNA	DNA	Outbred1238
Outbred1239	Rattus norvegicus	whole organism	Exsanguination, collection of the liver, DNA extraction	Outbred1239_DNA	DNA	Outbred1239
Outbred125	Rattus norvegicus	whole organism	Exsanguination, collection of the liver, DNA extraction	Outbred125_DNA	DNA	Outbred125
Outbred1254	Rattus norvegicus	whole organism	Exsanguination, collection of the liver, DNA extraction	Outbred1254_DNA	DNA	Outbred1254
Outbred1255	Rattus norvegicus	whole organism	Exsanguination, collection of the liver, DNA extraction	Outbred1255_DNA	DNA	Outbred1255
Outbred126	Rattus norvegicus	whole organism	Exsanguination, collection of the liver, DNA extraction	Outbred126_DNA	DNA	Outbred126
Outbred1261	Rattus norvegicus	whole organism	Exsanguination, collection of the liver, DNA extraction	Outbred1261_DNA	DNA	Outbred1261
Outbred1262	Rattus norvegicus	whole organism	Exsanguination, collection of the liver, DNA extraction	Outbred1262_DNA	DNA	Outbred1262
Outbred1263	Rattus norvegicus	whole organism	Exsanguination, collection of the liver, DNA extraction	Outbred1263_DNA	DNA	Outbred1263
Outbred1264	Rattus norvegicus	whole organism	Exsanguination, collection of the liver, DNA extraction	Outbred1264_DNA	DNA	Outbred1264
Outbred1265	Rattus norvegicus	whole organism	Exsanguination, collection of the liver, DNA extraction	Outbred1265_DNA	DNA	Outbred1265
Outbred1266	Rattus norvegicus	whole organism	Exsanguination, collection of the liver, DNA extraction	Outbred1266_DNA	DNA	Outbred1266
Outbred1268	Rattus norvegicus	whole organism	Exsanguination, collection of the liver, DNA extraction	Outbred1268_DNA	DNA	Outbred1268
Outbred1269	Rattus norvegicus	whole organism	Exsanguination, collection of the liver, DNA extraction	Outbred1269_DNA	DNA	Outbred1269
Outbred1270	Rattus norvegicus	whole organism	Exsanguination, collection of the liver, DNA extraction	Outbred1270_DNA	DNA	Outbred1270
Outbred1271	Rattus norvegicus	whole organism	Exsanguination, collection of the liver, DNA extraction	Outbred1271_DNA	DNA	Outbred1271
Outbred1272	Rattus norvegicus	whole organism	Exsanguination, collection of the liver, DNA extraction	Outbred1272_DNA	DNA	Outbred1272
Outbred1273	Rattus norvegicus	whole organism	Exsanguination, collection of the liver, DNA extraction	Outbred1273_DNA	DNA	Outbred1273
Outbred1274	Rattus norvegicus	whole organism	Exsanguination, collection of the liver, DNA extraction	Outbred1274_DNA	DNA	Outbred1274
Outbred1275	Rattus norvegicus	whole organism	Exsanguination, collection of the liver, DNA extraction	Outbred1275_DNA	DNA	Outbred1275
Outbred1276	Rattus norvegicus	whole organism	Exsanguination, collection of the liver, DNA extraction	Outbred1276_DNA	DNA	Outbred1276
Outbred1278	Rattus norvegicus	whole organism	Exsanguination, collection of the liver, DNA extraction	Outbred1278_DNA	DNA	Outbred1278
Outbred128	Rattus norvegicus	whole organism	Exsanguination, collection of the liver, DNA extraction	Outbred128_DNA	DNA	Outbred128
Outbred1280	Rattus norvegicus	whole organism	Exsanguination, collection of the liver, DNA extraction	Outbred1280_DNA	DNA	Outbred1280
Outbred1281	Rattus norvegicus	whole organism	Exsanguination, collection of the liver, DNA extraction	Outbred1281_DNA	DNA	Outbred1281
Outbred1282	Rattus norvegicus	whole organism	Exsanguination, collection of the liver, DNA extraction	Outbred1282_DNA	DNA	Outbred1282
Outbred1283	Rattus norvegicus	whole organism	Exsanguination, collection of the liver, DNA extraction	Outbred1283_DNA	DNA	Outbred1283
Outbred1284	Rattus norvegicus	whole organism	Exsanguination, collection of the liver, DNA extraction	Outbred1284_DNA	DNA	Outbred1284
Outbred1285	Rattus norvegicus	whole organism	Exsanguination, collection of the liver, DNA extraction	Outbred1285_DNA	DNA	Outbred1285
Outbred1286	Rattus norvegicus	whole organism	Exsanguination, collection of the liver, DNA extraction	Outbred1286_DNA	DNA	Outbred1286
Outbred1287	Rattus norvegicus	whole organism	Exsanguination, collection of the liver, DNA extraction	Outbred1287_DNA	DNA	Outbred1287
Outbred1289	Rattus norvegicus	whole organism	Exsanguination, collection of the liver, DNA extraction	Outbred1289_DNA	DNA	Outbred1289
Outbred129	Rattus norvegicus	whole organism	Exsanguination, collection of the liver, DNA extraction	Outbred129_DNA	DNA	Outbred129
Outbred1290	Rattus norvegicus	whole organism	Exsanguination, collection of the liver, DNA extraction	Outbred1290_DNA	DNA	Outbred1290
Outbred1291	Rattus norvegicus	whole organism	Exsanguination, collection of the liver, DNA extraction	Outbred1291_DNA	DNA	Outbred1291
Outbred1292	Rattus norvegicus	whole organism	Exsanguination, collection of the liver, DNA extraction	Outbred1292_DNA	DNA	Outbred1292
Outbred1293	Rattus norvegicus	whole organism	Exsanguination, collection of the liver, DNA extraction	Outbred1293_DNA	DNA	Outbred1293
Outbred1296	Rattus norvegicus	whole organism	Exsanguination, collection of the liver, DNA extraction	Outbred1296_DNA	DNA	Outbred1296
Outbred1297	Rattus norvegicus	whole organism	Exsanguination, collection of the liver, DNA extraction	Outbred1297_DNA	DNA	Outbred1297
Outbred1298	Rattus norvegicus	whole organism	Exsanguination, collection of the liver, DNA extraction	Outbred1298_DNA	DNA	Outbred1298
Outbred1299	Rattus norvegicus	whole organism	Exsanguination, collection of the liver, DNA extraction	Outbred1299_DNA	DNA	Outbred1299
Outbred13	Rattus norvegicus	whole organism	Exsanguination, collection of the liver, DNA extraction	Outbred13_DNA	DNA	Outbred13
Outbred1300	Rattus norvegicus	whole organism	Exsanguination, collection of the liver, DNA extraction	Outbred1300_DNA	DNA	Outbred1300
Outbred1301	Rattus norvegicus	whole organism	Exsanguination, collection of the liver, DNA extraction	Outbred1301_DNA	DNA	Outbred1301
Outbred1302	Rattus norvegicus	whole organism	Exsanguination, collection of the liver, DNA extraction	Outbred1302_DNA	DNA	Outbred1302
Outbred1303	Rattus norvegicus	whole organism	Exsanguination, collection of the liver, DNA extraction	Outbred1303_DNA	DNA	Outbred1303
Outbred1306	Rattus norvegicus	whole organism	Exsanguination, collection of the liver, DNA extraction	Outbred1306_DNA	DNA	Outbred1306
Outbred1308	Rattus norvegicus	whole organism	Exsanguination, collection of the liver, DNA extraction	Outbred1308_DNA	DNA	Outbred1308
Outbred1309	Rattus norvegicus	whole organism	Exsanguination, collection of the liver, DNA extraction	Outbred1309_DNA	DNA	Outbred1309
Outbred131	Rattus norvegicus	whole organism	Exsanguination, collection of the liver, DNA extraction	Outbred131_DNA	DNA	Outbred131
Outbred1310	Rattus norvegicus	whole organism	Exsanguination, collection of the liver, DNA extraction	Outbred1310_DNA	DNA	Outbred1310
Outbred1314	Rattus norvegicus	whole organism	Exsanguination, collection of the liver, DNA extraction	Outbred1314_DNA	DNA	Outbred1314
Outbred1316	Rattus norvegicus	whole organism	Exsanguination, collection of the liver, DNA extraction	Outbred1316_DNA	DNA	Outbred1316
Outbred1317	Rattus norvegicus	whole organism	Exsanguination, collection of the liver, DNA extraction	Outbred1317_DNA	DNA	Outbred1317
Outbred1319	Rattus norvegicus	whole organism	Exsanguination, collection of the liver, DNA extraction	Outbred1319_DNA	DNA	Outbred1319
Outbred132	Rattus norvegicus	whole organism	Exsanguination, collection of the liver, DNA extraction	Outbred132_DNA	DNA	Outbred132
Outbred1320	Rattus norvegicus	whole organism	Exsanguination, collection of the liver, DNA extraction	Outbred1320_DNA	DNA	Outbred1320
Outbred1321	Rattus norvegicus	whole organism	Exsanguination, collection of the liver, DNA extraction	Outbred1321_DNA	DNA	Outbred1321
Outbred1322	Rattus norvegicus	whole organism	Exsanguination, collection of the liver, DNA extraction	Outbred1322_DNA	DNA	Outbred1322
Outbred1323	Rattus norvegicus	whole organism	Exsanguination, collection of the liver, DNA extraction	Outbred1323_DNA	DNA	Outbred1323
Outbred1324	Rattus norvegicus	whole organism	Exsanguination, collection of the liver, DNA extraction	Outbred1324_DNA	DNA	Outbred1324
Outbred133	Rattus norvegicus	whole organism	Exsanguination, collection of the liver, DNA extraction	Outbred133_DNA	DNA	Outbred133
Outbred1332	Rattus norvegicus	whole organism	Exsanguination, collection of the liver, DNA extraction	Outbred1332_DNA	DNA	Outbred1332
Outbred1333	Rattus norvegicus	whole organism	Exsanguination, collection of the liver, DNA extraction	Outbred1333_DNA	DNA	Outbred1333
Outbred1334	Rattus norvegicus	whole organism	Exsanguination, collection of the liver, DNA extraction	Outbred1334_DNA	DNA	Outbred1334
Outbred1339	Rattus norvegicus	whole organism	Exsanguination, collection of the liver, DNA extraction	Outbred1339_DNA	DNA	Outbred1339
Outbred134	Rattus norvegicus	whole organism	Exsanguination, collection of the liver, DNA extraction	Outbred134_DNA	DNA	Outbred134
Outbred1342	Rattus norvegicus	whole organism	Exsanguination, collection of the liver, DNA extraction	Outbred1342_DNA	DNA	Outbred1342
Outbred135	Rattus norvegicus	whole organism	Exsanguination, collection of the liver, DNA extraction	Outbred135_DNA	DNA	Outbred135
Outbred1359	Rattus norvegicus	whole organism	Exsanguination, collection of the liver, DNA extraction	Outbred1359_DNA	DNA	Outbred1359
Outbred136	Rattus norvegicus	whole organism	Exsanguination, collection of the liver, DNA extraction	Outbred136_DNA	DNA	Outbred136
Outbred1360	Rattus norvegicus	whole organism	Exsanguination, collection of the liver, DNA extraction	Outbred1360_DNA	DNA	Outbred1360
Outbred1361	Rattus norvegicus	whole organism	Exsanguination, collection of the liver, DNA extraction	Outbred1361_DNA	DNA	Outbred1361
Outbred1362	Rattus norvegicus	whole organism	Exsanguination, collection of the liver, DNA extraction	Outbred1362_DNA	DNA	Outbred1362
Outbred1363	Rattus norvegicus	whole organism	Exsanguination, collection of the liver, DNA extraction	Outbred1363_DNA	DNA	Outbred1363
Outbred1364	Rattus norvegicus	whole organism	Exsanguination, collection of the liver, DNA extraction	Outbred1364_DNA	DNA	Outbred1364
Outbred1366	Rattus norvegicus	whole organism	Exsanguination, collection of the liver, DNA extraction	Outbred1366_DNA	DNA	Outbred1366
Outbred137	Rattus norvegicus	whole organism	Exsanguination, collection of the liver, DNA extraction	Outbred137_DNA	DNA	Outbred137
Outbred1373	Rattus norvegicus	whole organism	Exsanguination, collection of the liver, DNA extraction	Outbred1373_DNA	DNA	Outbred1373
Outbred1374	Rattus norvegicus	whole organism	Exsanguination, collection of the liver, DNA extraction	Outbred1374_DNA	DNA	Outbred1374
Outbred1379	Rattus norvegicus	whole organism	Exsanguination, collection of the liver, DNA extraction	Outbred1379_DNA	DNA	Outbred1379
Outbred1380	Rattus norvegicus	whole organism	Exsanguination, collection of the liver, DNA extraction	Outbred1380_DNA	DNA	Outbred1380
Outbred1381	Rattus norvegicus	whole organism	Exsanguination, collection of the liver, DNA extraction	Outbred1381_DNA	DNA	Outbred1381
Outbred1383	Rattus norvegicus	whole organism	Exsanguination, collection of the liver, DNA extraction	Outbred1383_DNA	DNA	Outbred1383
Outbred1384	Rattus norvegicus	whole organism	Exsanguination, collection of the liver, DNA extraction	Outbred1384_DNA	DNA	Outbred1384
Outbred1385	Rattus norvegicus	whole organism	Exsanguination, collection of the liver, DNA extraction	Outbred1385_DNA	DNA	Outbred1385
Outbred1387	Rattus norvegicus	whole organism	Exsanguination, collection of the liver, DNA extraction	Outbred1387_DNA	DNA	Outbred1387
Outbred1388	Rattus norvegicus	whole organism	Exsanguination, collection of the liver, DNA extraction	Outbred1388_DNA	DNA	Outbred1388
Outbred1389	Rattus norvegicus	whole organism	Exsanguination, collection of the liver, DNA extraction	Outbred1389_DNA	DNA	Outbred1389
Outbred139	Rattus norvegicus	whole organism	Exsanguination, collection of the liver, DNA extraction	Outbred139_DNA	DNA	Outbred139
Outbred1391	Rattus norvegicus	whole organism	Exsanguination, collection of the liver, DNA extraction	Outbred1391_DNA	DNA	Outbred1391
Outbred1392	Rattus norvegicus	whole organism	Exsanguination, collection of the liver, DNA extraction	Outbred1392_DNA	DNA	Outbred1392
Outbred1393	Rattus norvegicus	whole organism	Exsanguination, collection of the liver, DNA extraction	Outbred1393_DNA	DNA	Outbred1393
Outbred1394	Rattus norvegicus	whole organism	Exsanguination, collection of the liver, DNA extraction	Outbred1394_DNA	DNA	Outbred1394
Outbred1395	Rattus norvegicus	whole organism	Exsanguination, collection of the liver, DNA extraction	Outbred1395_DNA	DNA	Outbred1395
Outbred1396	Rattus norvegicus	whole organism	Exsanguination, collection of the liver, DNA extraction	Outbred1396_DNA	DNA	Outbred1396
Outbred14	Rattus norvegicus	whole organism	Exsanguination, collection of the liver, DNA extraction	Outbred14_DNA	DNA	Outbred14
Outbred140	Rattus norvegicus	whole organism	Exsanguination, collection of the liver, DNA extraction	Outbred140_DNA	DNA	Outbred140
Outbred1409	Rattus norvegicus	whole organism	Exsanguination, collection of the liver, DNA extraction	Outbred1409_DNA	DNA	Outbred1409
Outbred141	Rattus norvegicus	whole organism	Exsanguination, collection of the liver, DNA extraction	Outbred141_DNA	DNA	Outbred141
Outbred1410	Rattus norvegicus	whole organism	Exsanguination, collection of the liver, DNA extraction	Outbred1410_DNA	DNA	Outbred1410
Outbred1421	Rattus norvegicus	whole organism	Exsanguination, collection of the liver, DNA extraction	Outbred1421_DNA	DNA	Outbred1421
Outbred1422	Rattus norvegicus	whole organism	Exsanguination, collection of the liver, DNA extraction	Outbred1422_DNA	DNA	Outbred1422
Outbred1423	Rattus norvegicus	whole organism	Exsanguination, collection of the liver, DNA extraction	Outbred1423_DNA	DNA	Outbred1423
Outbred1424	Rattus norvegicus	whole organism	Exsanguination, collection of the liver, DNA extraction	Outbred1424_DNA	DNA	Outbred1424
Outbred1427	Rattus norvegicus	whole organism	Exsanguination, collection of the liver, DNA extraction	Outbred1427_DNA	DNA	Outbred1427
Outbred1428	Rattus norvegicus	whole organism	Exsanguination, collection of the liver, DNA extraction	Outbred1428_DNA	DNA	Outbred1428
Outbred143	Rattus norvegicus	whole organism	Exsanguination, collection of the liver, DNA extraction	Outbred143_DNA	DNA	Outbred143
Outbred1432	Rattus norvegicus	whole organism	Exsanguination, collection of the liver, DNA extraction	Outbred1432_DNA	DNA	Outbred1432
Outbred1436	Rattus norvegicus	whole organism	Exsanguination, collection of the liver, DNA extraction	Outbred1436_DNA	DNA	Outbred1436
Outbred1437	Rattus norvegicus	whole organism	Exsanguination, collection of the liver, DNA extraction	Outbred1437_DNA	DNA	Outbred1437
Outbred1438	Rattus norvegicus	whole organism	Exsanguination, collection of the liver, DNA extraction	Outbred1438_DNA	DNA	Outbred1438
Outbred1439	Rattus norvegicus	whole organism	Exsanguination, collection of the liver, DNA extraction	Outbred1439_DNA	DNA	Outbred1439
Outbred144	Rattus norvegicus	whole organism	Exsanguination, collection of the liver, DNA extraction	Outbred144_DNA	DNA	Outbred144
Outbred1440	Rattus norvegicus	whole organism	Exsanguination, collection of the liver, DNA extraction	Outbred1440_DNA	DNA	Outbred1440
Outbred1447	Rattus norvegicus	whole organism	Exsanguination, collection of the liver, DNA extraction	Outbred1447_DNA	DNA	Outbred1447
Outbred1448	Rattus norvegicus	whole organism	Exsanguination, collection of the liver, DNA extraction	Outbred1448_DNA	DNA	Outbred1448
Outbred1455	Rattus norvegicus	whole organism	Exsanguination, collection of the liver, DNA extraction	Outbred1455_DNA	DNA	Outbred1455
Outbred1457	Rattus norvegicus	whole organism	Exsanguination, collection of the liver, DNA extraction	Outbred1457_DNA	DNA	Outbred1457
Outbred1458	Rattus norvegicus	whole organism	Exsanguination, collection of the liver, DNA extraction	Outbred1458_DNA	DNA	Outbred1458
Outbred1459	Rattus norvegicus	whole organism	Exsanguination, collection of the liver, DNA extraction	Outbred1459_DNA	DNA	Outbred1459
Outbred146	Rattus norvegicus	whole organism	Exsanguination, collection of the liver, DNA extraction	Outbred146_DNA	DNA	Outbred146
Outbred1460	Rattus norvegicus	whole organism	Exsanguination, collection of the liver, DNA extraction	Outbred1460_DNA	DNA	Outbred1460
Outbred147	Rattus norvegicus	whole organism	Exsanguination, collection of the liver, DNA extraction	Outbred147_DNA	DNA	Outbred147
Outbred1470	Rattus norvegicus	whole organism	Exsanguination, collection of the liver, DNA extraction	Outbred1470_DNA	DNA	Outbred1470
Outbred1472	Rattus norvegicus	whole organism	Exsanguination, collection of the liver, DNA extraction	Outbred1472_DNA	DNA	Outbred1472
Outbred1474	Rattus norvegicus	whole organism	Exsanguination, collection of the liver, DNA extraction	Outbred1474_DNA	DNA	Outbred1474
Outbred148	Rattus norvegicus	whole organism	Exsanguination, collection of the liver, DNA extraction	Outbred148_DNA	DNA	Outbred148
Outbred1482	Rattus norvegicus	whole organism	Exsanguination, collection of the liver, DNA extraction	Outbred1482_DNA	DNA	Outbred1482
Outbred1483	Rattus norvegicus	whole organism	Exsanguination, collection of the liver, DNA extraction	Outbred1483_DNA	DNA	Outbred1483
Outbred1484	Rattus norvegicus	whole organism	Exsanguination, collection of the liver, DNA extraction	Outbred1484_DNA	DNA	Outbred1484
Outbred1486	Rattus norvegicus	whole organism	Exsanguination, collection of the liver, DNA extraction	Outbred1486_DNA	DNA	Outbred1486
Outbred1487	Rattus norvegicus	whole organism	Exsanguination, collection of the liver, DNA extraction	Outbred1487_DNA	DNA	Outbred1487
Outbred1489	Rattus norvegicus	whole organism	Exsanguination, collection of the liver, DNA extraction	Outbred1489_DNA	DNA	Outbred1489
Outbred149	Rattus norvegicus	whole organism	Exsanguination, collection of the liver, DNA extraction	Outbred149_DNA	DNA	Outbred149
Outbred1490	Rattus norvegicus	whole organism	Exsanguination, collection of the liver, DNA extraction	Outbred1490_DNA	DNA	Outbred1490
Outbred1491	Rattus norvegicus	whole organism	Exsanguination, collection of the liver, DNA extraction	Outbred1491_DNA	DNA	Outbred1491
Outbred1492	Rattus norvegicus	whole organism	Exsanguination, collection of the liver, DNA extraction	Outbred1492_DNA	DNA	Outbred1492
Outbred1494	Rattus norvegicus	whole organism	Exsanguination, collection of the liver, DNA extraction	Outbred1494_DNA	DNA	Outbred1494
Outbred1495	Rattus norvegicus	whole organism	Exsanguination, collection of the liver, DNA extraction	Outbred1495_DNA	DNA	Outbred1495
Outbred1496	Rattus norvegicus	whole organism	Exsanguination, collection of the liver, DNA extraction	Outbred1496_DNA	DNA	Outbred1496
Outbred1497	Rattus norvegicus	whole organism	Exsanguination, collection of the liver, DNA extraction	Outbred1497_DNA	DNA	Outbred1497
Outbred1498	Rattus norvegicus	whole organism	Exsanguination, collection of the liver, DNA extraction	Outbred1498_DNA	DNA	Outbred1498
Outbred15	Rattus norvegicus	whole organism	Exsanguination, collection of the liver, DNA extraction	Outbred15_DNA	DNA	Outbred15
Outbred150	Rattus norvegicus	whole organism	Exsanguination, collection of the liver, DNA extraction	Outbred150_DNA	DNA	Outbred150
Outbred1501	Rattus norvegicus	whole organism	Exsanguination, collection of the liver, DNA extraction	Outbred1501_DNA	DNA	Outbred1501
Outbred1502	Rattus norvegicus	whole organism	Exsanguination, collection of the liver, DNA extraction	Outbred1502_DNA	DNA	Outbred1502
Outbred1503	Rattus norvegicus	whole organism	Exsanguination, collection of the liver, DNA extraction	Outbred1503_DNA	DNA	Outbred1503
Outbred1504	Rattus norvegicus	whole organism	Exsanguination, collection of the liver, DNA extraction	Outbred1504_DNA	DNA	Outbred1504
Outbred1505	Rattus norvegicus	whole organism	Exsanguination, collection of the liver, DNA extraction	Outbred1505_DNA	DNA	Outbred1505
Outbred1506	Rattus norvegicus	whole organism	Exsanguination, collection of the liver, DNA extraction	Outbred1506_DNA	DNA	Outbred1506
Outbred1508	Rattus norvegicus	whole organism	Exsanguination, collection of the liver, DNA extraction	Outbred1508_DNA	DNA	Outbred1508
Outbred151	Rattus norvegicus	whole organism	Exsanguination, collection of the liver, DNA extraction	Outbred151_DNA	DNA	Outbred151
Outbred1510	Rattus norvegicus	whole organism	Exsanguination, collection of the liver, DNA extraction	Outbred1510_DNA	DNA	Outbred1510
Outbred1512	Rattus norvegicus	whole organism	Exsanguination, collection of the liver, DNA extraction	Outbred1512_DNA	DNA	Outbred1512
Outbred1513	Rattus norvegicus	whole organism	Exsanguination, collection of the liver, DNA extraction	Outbred1513_DNA	DNA	Outbred1513
Outbred1518	Rattus norvegicus	whole organism	Exsanguination, collection of the liver, DNA extraction	Outbred1518_DNA	DNA	Outbred1518
Outbred1519	Rattus norvegicus	whole organism	Exsanguination, collection of the liver, DNA extraction	Outbred1519_DNA	DNA	Outbred1519
Outbred152	Rattus norvegicus	whole organism	Exsanguination, collection of the liver, DNA extraction	Outbred152_DNA	DNA	Outbred152
Outbred1520	Rattus norvegicus	whole organism	Exsanguination, collection of the liver, DNA extraction	Outbred1520_DNA	DNA	Outbred1520
Outbred1521	Rattus norvegicus	whole organism	Exsanguination, collection of the liver, DNA extraction	Outbred1521_DNA	DNA	Outbred1521
Outbred1522	Rattus norvegicus	whole organism	Exsanguination, collection of the liver, DNA extraction	Outbred1522_DNA	DNA	Outbred1522
Outbred1523	Rattus norvegicus	whole organism	Exsanguination, collection of the liver, DNA extraction	Outbred1523_DNA	DNA	Outbred1523
Outbred1524	Rattus norvegicus	whole organism	Exsanguination, collection of the liver, DNA extraction	Outbred1524_DNA	DNA	Outbred1524
Outbred1525	Rattus norvegicus	whole organism	Exsanguination, collection of the liver, DNA extraction	Outbred1525_DNA	DNA	Outbred1525
Outbred1526	Rattus norvegicus	whole organism	Exsanguination, collection of the liver, DNA extraction	Outbred1526_DNA	DNA	Outbred1526
Outbred1527	Rattus norvegicus	whole organism	Exsanguination, collection of the liver, DNA extraction	Outbred1527_DNA	DNA	Outbred1527
Outbred1528	Rattus norvegicus	whole organism	Exsanguination, collection of the liver, DNA extraction	Outbred1528_DNA	DNA	Outbred1528
Outbred1529	Rattus norvegicus	whole organism	Exsanguination, collection of the liver, DNA extraction	Outbred1529_DNA	DNA	Outbred1529
Outbred153	Rattus norvegicus	whole organism	Exsanguination, collection of the liver, DNA extraction	Outbred153_DNA	DNA	Outbred153
Outbred1530	Rattus norvegicus	whole organism	Exsanguination, collection of the liver, DNA extraction	Outbred1530_DNA	DNA	Outbred1530
Outbred1531	Rattus norvegicus	whole organism	Exsanguination, collection of the liver, DNA extraction	Outbred1531_DNA	DNA	Outbred1531
Outbred1532	Rattus norvegicus	whole organism	Exsanguination, collection of the liver, DNA extraction	Outbred1532_DNA	DNA	Outbred1532
Outbred1533	Rattus norvegicus	whole organism	Exsanguination, collection of the liver, DNA extraction	Outbred1533_DNA	DNA	Outbred1533
Outbred1534	Rattus norvegicus	whole organism	Exsanguination, collection of the liver, DNA extraction	Outbred1534_DNA	DNA	Outbred1534
Outbred1535	Rattus norvegicus	whole organism	Exsanguination, collection of the liver, DNA extraction	Outbred1535_DNA	DNA	Outbred1535
Outbred1536	Rattus norvegicus	whole organism	Exsanguination, collection of the liver, DNA extraction	Outbred1536_DNA	DNA	Outbred1536
Outbred1538	Rattus norvegicus	whole organism	Exsanguination, collection of the liver, DNA extraction	Outbred1538_DNA	DNA	Outbred1538
Outbred1539	Rattus norvegicus	whole organism	Exsanguination, collection of the liver, DNA extraction	Outbred1539_DNA	DNA	Outbred1539
Outbred1540	Rattus norvegicus	whole organism	Exsanguination, collection of the liver, DNA extraction	Outbred1540_DNA	DNA	Outbred1540
Outbred1541	Rattus norvegicus	whole organism	Exsanguination, collection of the liver, DNA extraction	Outbred1541_DNA	DNA	Outbred1541
Outbred1542	Rattus norvegicus	whole organism	Exsanguination, collection of the liver, DNA extraction	Outbred1542_DNA	DNA	Outbred1542
Outbred1543	Rattus norvegicus	whole organism	Exsanguination, collection of the liver, DNA extraction	Outbred1543_DNA	DNA	Outbred1543
Outbred1546	Rattus norvegicus	whole organism	Exsanguination, collection of the liver, DNA extraction	Outbred1546_DNA	DNA	Outbred1546
Outbred1548	Rattus norvegicus	whole organism	Exsanguination, collection of the liver, DNA extraction	Outbred1548_DNA	DNA	Outbred1548
Outbred1549	Rattus norvegicus	whole organism	Exsanguination, collection of the liver, DNA extraction	Outbred1549_DNA	DNA	Outbred1549
Outbred155	Rattus norvegicus	whole organism	Exsanguination, collection of the liver, DNA extraction	Outbred155_DNA	DNA	Outbred155
Outbred1552	Rattus norvegicus	whole organism	Exsanguination, collection of the liver, DNA extraction	Outbred1552_DNA	DNA	Outbred1552
Outbred1556	Rattus norvegicus	whole organism	Exsanguination, collection of the liver, DNA extraction	Outbred1556_DNA	DNA	Outbred1556
Outbred1557	Rattus norvegicus	whole organism	Exsanguination, collection of the liver, DNA extraction	Outbred1557_DNA	DNA	Outbred1557
Outbred156	Rattus norvegicus	whole organism	Exsanguination, collection of the liver, DNA extraction	Outbred156_DNA	DNA	Outbred156
Outbred1560	Rattus norvegicus	whole organism	Exsanguination, collection of the liver, DNA extraction	Outbred1560_DNA	DNA	Outbred1560
Outbred1561	Rattus norvegicus	whole organism	Exsanguination, collection of the liver, DNA extraction	Outbred1561_DNA	DNA	Outbred1561
Outbred1562	Rattus norvegicus	whole organism	Exsanguination, collection of the liver, DNA extraction	Outbred1562_DNA	DNA	Outbred1562
Outbred1564	Rattus norvegicus	whole organism	Exsanguination, collection of the liver, DNA extraction	Outbred1564_DNA	DNA	Outbred1564
Outbred1565	Rattus norvegicus	whole organism	Exsanguination, collection of the liver, DNA extraction	Outbred1565_DNA	DNA	Outbred1565
Outbred1566	Rattus norvegicus	whole organism	Exsanguination, collection of the liver, DNA extraction	Outbred1566_DNA	DNA	Outbred1566
Outbred1567	Rattus norvegicus	whole organism	Exsanguination, collection of the liver, DNA extraction	Outbred1567_DNA	DNA	Outbred1567
Outbred157	Rattus norvegicus	whole organism	Exsanguination, collection of the liver, DNA extraction	Outbred157_DNA	DNA	Outbred157
Outbred1570	Rattus norvegicus	whole organism	Exsanguination, collection of the liver, DNA extraction	Outbred1570_DNA	DNA	Outbred1570
Outbred1571	Rattus norvegicus	whole organism	Exsanguination, collection of the liver, DNA extraction	Outbred1571_DNA	DNA	Outbred1571
Outbred1574	Rattus norvegicus	whole organism	Exsanguination, collection of the liver, DNA extraction	Outbred1574_DNA	DNA	Outbred1574
Outbred1576	Rattus norvegicus	whole organism	Exsanguination, collection of the liver, DNA extraction	Outbred1576_DNA	DNA	Outbred1576
Outbred1578	Rattus norvegicus	whole organism	Exsanguination, collection of the liver, DNA extraction	Outbred1578_DNA	DNA	Outbred1578
Outbred158	Rattus norvegicus	whole organism	Exsanguination, collection of the liver, DNA extraction	Outbred158_DNA	DNA	Outbred158
Outbred1580	Rattus norvegicus	whole organism	Exsanguination, collection of the liver, DNA extraction	Outbred1580_DNA	DNA	Outbred1580
Outbred1581	Rattus norvegicus	whole organism	Exsanguination, collection of the liver, DNA extraction	Outbred1581_DNA	DNA	Outbred1581
Outbred1582	Rattus norvegicus	whole organism	Exsanguination, collection of the liver, DNA extraction	Outbred1582_DNA	DNA	Outbred1582
Outbred1583	Rattus norvegicus	whole organism	Exsanguination, collection of the liver, DNA extraction	Outbred1583_DNA	DNA	Outbred1583
Outbred1592	Rattus norvegicus	whole organism	Exsanguination, collection of the liver, DNA extraction	Outbred1592_DNA	DNA	Outbred1592
Outbred1593	Rattus norvegicus	whole organism	Exsanguination, collection of the liver, DNA extraction	Outbred1593_DNA	DNA	Outbred1593
Outbred1594	Rattus norvegicus	whole organism	Exsanguination, collection of the liver, DNA extraction	Outbred1594_DNA	DNA	Outbred1594
Outbred16	Rattus norvegicus	whole organism	Exsanguination, collection of the liver, DNA extraction	Outbred16_DNA	DNA	Outbred16
Outbred160	Rattus norvegicus	whole organism	Exsanguination, collection of the liver, DNA extraction	Outbred160_DNA	DNA	Outbred160
Outbred1601	Rattus norvegicus	whole organism	Exsanguination, collection of the liver, DNA extraction	Outbred1601_DNA	DNA	Outbred1601
Outbred1602	Rattus norvegicus	whole organism	Exsanguination, collection of the liver, DNA extraction	Outbred1602_DNA	DNA	Outbred1602
Outbred1603	Rattus norvegicus	whole organism	Exsanguination, collection of the liver, DNA extraction	Outbred1603_DNA	DNA	Outbred1603
Outbred161	Rattus norvegicus	whole organism	Exsanguination, collection of the liver, DNA extraction	Outbred161_DNA	DNA	Outbred161
Outbred1615	Rattus norvegicus	whole organism	Exsanguination, collection of the liver, DNA extraction	Outbred1615_DNA	DNA	Outbred1615
Outbred1616	Rattus norvegicus	whole organism	Exsanguination, collection of the liver, DNA extraction	Outbred1616_DNA	DNA	Outbred1616
Outbred1617	Rattus norvegicus	whole organism	Exsanguination, collection of the liver, DNA extraction	Outbred1617_DNA	DNA	Outbred1617
Outbred162	Rattus norvegicus	whole organism	Exsanguination, collection of the liver, DNA extraction	Outbred162_DNA	DNA	Outbred162
Outbred1625	Rattus norvegicus	whole organism	Exsanguination, collection of the liver, DNA extraction	Outbred1625_DNA	DNA	Outbred1625
Outbred1626	Rattus norvegicus	whole organism	Exsanguination, collection of the liver, DNA extraction	Outbred1626_DNA	DNA	Outbred1626
Outbred1627	Rattus norvegicus	whole organism	Exsanguination, collection of the liver, DNA extraction	Outbred1627_DNA	DNA	Outbred1627
Outbred163	Rattus norvegicus	whole organism	Exsanguination, collection of the liver, DNA extraction	Outbred163_DNA	DNA	Outbred163
Outbred1630	Rattus norvegicus	whole organism	Exsanguination, collection of the liver, DNA extraction	Outbred1630_DNA	DNA	Outbred1630
Outbred1632	Rattus norvegicus	whole organism	Exsanguination, collection of the liver, DNA extraction	Outbred1632_DNA	DNA	Outbred1632
Outbred1633	Rattus norvegicus	whole organism	Exsanguination, collection of the liver, DNA extraction	Outbred1633_DNA	DNA	Outbred1633
Outbred1634	Rattus norvegicus	whole organism	Exsanguination, collection of the liver, DNA extraction	Outbred1634_DNA	DNA	Outbred1634
Outbred1635	Rattus norvegicus	whole organism	Exsanguination, collection of the liver, DNA extraction	Outbred1635_DNA	DNA	Outbred1635
Outbred1636	Rattus norvegicus	whole organism	Exsanguination, collection of the liver, DNA extraction	Outbred1636_DNA	DNA	Outbred1636
Outbred1637	Rattus norvegicus	whole organism	Exsanguination, collection of the liver, DNA extraction	Outbred1637_DNA	DNA	Outbred1637
Outbred164	Rattus norvegicus	whole organism	Exsanguination, collection of the liver, DNA extraction	Outbred164_DNA	DNA	Outbred164
Outbred1643	Rattus norvegicus	whole organism	Exsanguination, collection of the liver, DNA extraction	Outbred1643_DNA	DNA	Outbred1643
Outbred1645	Rattus norvegicus	whole organism	Exsanguination, collection of the liver, DNA extraction	Outbred1645_DNA	DNA	Outbred1645
Outbred1646	Rattus norvegicus	whole organism	Exsanguination, collection of the liver, DNA extraction	Outbred1646_DNA	DNA	Outbred1646
Outbred165	Rattus norvegicus	whole organism	Exsanguination, collection of the liver, DNA extraction	Outbred165_DNA	DNA	Outbred165
Outbred1650	Rattus norvegicus	whole organism	Exsanguination, collection of the liver, DNA extraction	Outbred1650_DNA	DNA	Outbred1650
Outbred1651	Rattus norvegicus	whole organism	Exsanguination, collection of the liver, DNA extraction	Outbred1651_DNA	DNA	Outbred1651
Outbred1652	Rattus norvegicus	whole organism	Exsanguination, collection of the liver, DNA extraction	Outbred1652_DNA	DNA	Outbred1652
Outbred1653	Rattus norvegicus	whole organism	Exsanguination, collection of the liver, DNA extraction	Outbred1653_DNA	DNA	Outbred1653
Outbred1654	Rattus norvegicus	whole organism	Exsanguination, collection of the liver, DNA extraction	Outbred1654_DNA	DNA	Outbred1654
Outbred1655	Rattus norvegicus	whole organism	Exsanguination, collection of the liver, DNA extraction	Outbred1655_DNA	DNA	Outbred1655
Outbred1656	Rattus norvegicus	whole organism	Exsanguination, collection of the liver, DNA extraction	Outbred1656_DNA	DNA	Outbred1656
Outbred1657	Rattus norvegicus	whole organism	Exsanguination, collection of the liver, DNA extraction	Outbred1657_DNA	DNA	Outbred1657
Outbred1658	Rattus norvegicus	whole organism	Exsanguination, collection of the liver, DNA extraction	Outbred1658_DNA	DNA	Outbred1658
Outbred1659	Rattus norvegicus	whole organism	Exsanguination, collection of the liver, DNA extraction	Outbred1659_DNA	DNA	Outbred1659
Outbred166	Rattus norvegicus	whole organism	Exsanguination, collection of the liver, DNA extraction	Outbred166_DNA	DNA	Outbred166
Outbred1660	Rattus norvegicus	whole organism	Exsanguination, collection of the liver, DNA extraction	Outbred1660_DNA	DNA	Outbred1660
Outbred1661	Rattus norvegicus	whole organism	Exsanguination, collection of the liver, DNA extraction	Outbred1661_DNA	DNA	Outbred1661
Outbred1662	Rattus norvegicus	whole organism	Exsanguination, collection of the liver, DNA extraction	Outbred1662_DNA	DNA	Outbred1662
Outbred1663	Rattus norvegicus	whole organism	Exsanguination, collection of the liver, DNA extraction	Outbred1663_DNA	DNA	Outbred1663
Outbred1664	Rattus norvegicus	whole organism	Exsanguination, collection of the liver, DNA extraction	Outbred1664_DNA	DNA	Outbred1664
Outbred1665	Rattus norvegicus	whole organism	Exsanguination, collection of the liver, DNA extraction	Outbred1665_DNA	DNA	Outbred1665
Outbred1666	Rattus norvegicus	whole organism	Exsanguination, collection of the liver, DNA extraction	Outbred1666_DNA	DNA	Outbred1666
Outbred1667	Rattus norvegicus	whole organism	Exsanguination, collection of the liver, DNA extraction	Outbred1667_DNA	DNA	Outbred1667
Outbred1669	Rattus norvegicus	whole organism	Exsanguination, collection of the liver, DNA extraction	Outbred1669_DNA	DNA	Outbred1669
Outbred167	Rattus norvegicus	whole organism	Exsanguination, collection of the liver, DNA extraction	Outbred167_DNA	DNA	Outbred167
Outbred1671	Rattus norvegicus	whole organism	Exsanguination, collection of the liver, DNA extraction	Outbred1671_DNA	DNA	Outbred1671
Outbred1672	Rattus norvegicus	whole organism	Exsanguination, collection of the liver, DNA extraction	Outbred1672_DNA	DNA	Outbred1672
Outbred1673	Rattus norvegicus	whole organism	Exsanguination, collection of the liver, DNA extraction	Outbred1673_DNA	DNA	Outbred1673
Outbred1674	Rattus norvegicus	whole organism	Exsanguination, collection of the liver, DNA extraction	Outbred1674_DNA	DNA	Outbred1674
Outbred1675	Rattus norvegicus	whole organism	Exsanguination, collection of the liver, DNA extraction	Outbred1675_DNA	DNA	Outbred1675
Outbred1676	Rattus norvegicus	whole organism	Exsanguination, collection of the liver, DNA extraction	Outbred1676_DNA	DNA	Outbred1676
Outbred1677	Rattus norvegicus	whole organism	Exsanguination, collection of the liver, DNA extraction	Outbred1677_DNA	DNA	Outbred1677
Outbred1678	Rattus norvegicus	whole organism	Exsanguination, collection of the liver, DNA extraction	Outbred1678_DNA	DNA	Outbred1678
Outbred1679	Rattus norvegicus	whole organism	Exsanguination, collection of the liver, DNA extraction	Outbred1679_DNA	DNA	Outbred1679
Outbred168	Rattus norvegicus	whole organism	Exsanguination, collection of the liver, DNA extraction	Outbred168_DNA	DNA	Outbred168
Outbred1685	Rattus norvegicus	whole organism	Exsanguination, collection of the liver, DNA extraction	Outbred1685_DNA	DNA	Outbred1685
Outbred1686	Rattus norvegicus	whole organism	Exsanguination, collection of the liver, DNA extraction	Outbred1686_DNA	DNA	Outbred1686
Outbred1687	Rattus norvegicus	whole organism	Exsanguination, collection of the liver, DNA extraction	Outbred1687_DNA	DNA	Outbred1687
Outbred1688	Rattus norvegicus	whole organism	Exsanguination, collection of the liver, DNA extraction	Outbred1688_DNA	DNA	Outbred1688
Outbred1689	Rattus norvegicus	whole organism	Exsanguination, collection of the liver, DNA extraction	Outbred1689_DNA	DNA	Outbred1689
Outbred1690	Rattus norvegicus	whole organism	Exsanguination, collection of the liver, DNA extraction	Outbred1690_DNA	DNA	Outbred1690
Outbred1691	Rattus norvegicus	whole organism	Exsanguination, collection of the liver, DNA extraction	Outbred1691_DNA	DNA	Outbred1691
Outbred1692	Rattus norvegicus	whole organism	Exsanguination, collection of the liver, DNA extraction	Outbred1692_DNA	DNA	Outbred1692
Outbred1693	Rattus norvegicus	whole organism	Exsanguination, collection of the liver, DNA extraction	Outbred1693_DNA	DNA	Outbred1693
Outbred170	Rattus norvegicus	whole organism	Exsanguination, collection of the liver, DNA extraction	Outbred170_DNA	DNA	Outbred170
Outbred1701	Rattus norvegicus	whole organism	Exsanguination, collection of the liver, DNA extraction	Outbred1701_DNA	DNA	Outbred1701
Outbred1702	Rattus norvegicus	whole organism	Exsanguination, collection of the liver, DNA extraction	Outbred1702_DNA	DNA	Outbred1702
Outbred1703	Rattus norvegicus	whole organism	Exsanguination, collection of the liver, DNA extraction	Outbred1703_DNA	DNA	Outbred1703
Outbred1704	Rattus norvegicus	whole organism	Exsanguination, collection of the liver, DNA extraction	Outbred1704_DNA	DNA	Outbred1704
Outbred1705	Rattus norvegicus	whole organism	Exsanguination, collection of the liver, DNA extraction	Outbred1705_DNA	DNA	Outbred1705
Outbred1706	Rattus norvegicus	whole organism	Exsanguination, collection of the liver, DNA extraction	Outbred1706_DNA	DNA	Outbred1706
Outbred1707	Rattus norvegicus	whole organism	Exsanguination, collection of the liver, DNA extraction	Outbred1707_DNA	DNA	Outbred1707
Outbred1708	Rattus norvegicus	whole organism	Exsanguination, collection of the liver, DNA extraction	Outbred1708_DNA	DNA	Outbred1708
Outbred1710	Rattus norvegicus	whole organism	Exsanguination, collection of the liver, DNA extraction	Outbred1710_DNA	DNA	Outbred1710
Outbred1712	Rattus norvegicus	whole organism	Exsanguination, collection of the liver, DNA extraction	Outbred1712_DNA	DNA	Outbred1712
Outbred1713	Rattus norvegicus	whole organism	Exsanguination, collection of the liver, DNA extraction	Outbred1713_DNA	DNA	Outbred1713
Outbred1714	Rattus norvegicus	whole organism	Exsanguination, collection of the liver, DNA extraction	Outbred1714_DNA	DNA	Outbred1714
Outbred1715	Rattus norvegicus	whole organism	Exsanguination, collection of the liver, DNA extraction	Outbred1715_DNA	DNA	Outbred1715
Outbred1716	Rattus norvegicus	whole organism	Exsanguination, collection of the liver, DNA extraction	Outbred1716_DNA	DNA	Outbred1716
Outbred1717	Rattus norvegicus	whole organism	Exsanguination, collection of the liver, DNA extraction	Outbred1717_DNA	DNA	Outbred1717
Outbred1718	Rattus norvegicus	whole organism	Exsanguination, collection of the liver, DNA extraction	Outbred1718_DNA	DNA	Outbred1718
Outbred1719	Rattus norvegicus	whole organism	Exsanguination, collection of the liver, DNA extraction	Outbred1719_DNA	DNA	Outbred1719
Outbred172	Rattus norvegicus	whole organism	Exsanguination, collection of the liver, DNA extraction	Outbred172_DNA	DNA	Outbred172
Outbred1720	Rattus norvegicus	whole organism	Exsanguination, collection of the liver, DNA extraction	Outbred1720_DNA	DNA	Outbred1720
Outbred1721	Rattus norvegicus	whole organism	Exsanguination, collection of the liver, DNA extraction	Outbred1721_DNA	DNA	Outbred1721
Outbred1722	Rattus norvegicus	whole organism	Exsanguination, collection of the liver, DNA extraction	Outbred1722_DNA	DNA	Outbred1722
Outbred1723	Rattus norvegicus	whole organism	Exsanguination, collection of the liver, DNA extraction	Outbred1723_DNA	DNA	Outbred1723
Outbred1724	Rattus norvegicus	whole organism	Exsanguination, collection of the liver, DNA extraction	Outbred1724_DNA	DNA	Outbred1724
Outbred1725	Rattus norvegicus	whole organism	Exsanguination, collection of the liver, DNA extraction	Outbred1725_DNA	DNA	Outbred1725
Outbred1726	Rattus norvegicus	whole organism	Exsanguination, collection of the liver, DNA extraction	Outbred1726_DNA	DNA	Outbred1726
Outbred1727	Rattus norvegicus	whole organism	Exsanguination, collection of the liver, DNA extraction	Outbred1727_DNA	DNA	Outbred1727
Outbred1728	Rattus norvegicus	whole organism	Exsanguination, collection of the liver, DNA extraction	Outbred1728_DNA	DNA	Outbred1728
Outbred1729	Rattus norvegicus	whole organism	Exsanguination, collection of the liver, DNA extraction	Outbred1729_DNA	DNA	Outbred1729
Outbred173	Rattus norvegicus	whole organism	Exsanguination, collection of the liver, DNA extraction	Outbred173_DNA	DNA	Outbred173
Outbred1730	Rattus norvegicus	whole organism	Exsanguination, collection of the liver, DNA extraction	Outbred1730_DNA	DNA	Outbred1730
Outbred1731	Rattus norvegicus	whole organism	Exsanguination, collection of the liver, DNA extraction	Outbred1731_DNA	DNA	Outbred1731
Outbred1732	Rattus norvegicus	whole organism	Exsanguination, collection of the liver, DNA extraction	Outbred1732_DNA	DNA	Outbred1732
Outbred1733	Rattus norvegicus	whole organism	Exsanguination, collection of the liver, DNA extraction	Outbred1733_DNA	DNA	Outbred1733
Outbred1734	Rattus norvegicus	whole organism	Exsanguination, collection of the liver, DNA extraction	Outbred1734_DNA	DNA	Outbred1734
Outbred1735	Rattus norvegicus	whole organism	Exsanguination, collection of the liver, DNA extraction	Outbred1735_DNA	DNA	Outbred1735
Outbred1736	Rattus norvegicus	whole organism	Exsanguination, collection of the liver, DNA extraction	Outbred1736_DNA	DNA	Outbred1736
Outbred1737	Rattus norvegicus	whole organism	Exsanguination, collection of the liver, DNA extraction	Outbred1737_DNA	DNA	Outbred1737
Outbred1738	Rattus norvegicus	whole organism	Exsanguination, collection of the liver, DNA extraction	Outbred1738_DNA	DNA	Outbred1738
Outbred174	Rattus norvegicus	whole organism	Exsanguination, collection of the liver, DNA extraction	Outbred174_DNA	DNA	Outbred174
Outbred1742	Rattus norvegicus	whole organism	Exsanguination, collection of the liver, DNA extraction	Outbred1742_DNA	DNA	Outbred1742
Outbred1744	Rattus norvegicus	whole organism	Exsanguination, collection of the liver, DNA extraction	Outbred1744_DNA	DNA	Outbred1744
Outbred1745	Rattus norvegicus	whole organism	Exsanguination, collection of the liver, DNA extraction	Outbred1745_DNA	DNA	Outbred1745
Outbred1746	Rattus norvegicus	whole organism	Exsanguination, collection of the liver, DNA extraction	Outbred1746_DNA	DNA	Outbred1746
Outbred1747	Rattus norvegicus	whole organism	Exsanguination, collection of the liver, DNA extraction	Outbred1747_DNA	DNA	Outbred1747
Outbred1748	Rattus norvegicus	whole organism	Exsanguination, collection of the liver, DNA extraction	Outbred1748_DNA	DNA	Outbred1748
Outbred175	Rattus norvegicus	whole organism	Exsanguination, collection of the liver, DNA extraction	Outbred175_DNA	DNA	Outbred175
Outbred1751	Rattus norvegicus	whole organism	Exsanguination, collection of the liver, DNA extraction	Outbred1751_DNA	DNA	Outbred1751
Outbred1752	Rattus norvegicus	whole organism	Exsanguination, collection of the liver, DNA extraction	Outbred1752_DNA	DNA	Outbred1752
Outbred1753	Rattus norvegicus	whole organism	Exsanguination, collection of the liver, DNA extraction	Outbred1753_DNA	DNA	Outbred1753
Outbred1756	Rattus norvegicus	whole organism	Exsanguination, collection of the liver, DNA extraction	Outbred1756_DNA	DNA	Outbred1756
Outbred176	Rattus norvegicus	whole organism	Exsanguination, collection of the liver, DNA extraction	Outbred176_DNA	DNA	Outbred176
Outbred1763	Rattus norvegicus	whole organism	Exsanguination, collection of the liver, DNA extraction	Outbred1763_DNA	DNA	Outbred1763
Outbred1764	Rattus norvegicus	whole organism	Exsanguination, collection of the liver, DNA extraction	Outbred1764_DNA	DNA	Outbred1764
Outbred1767	Rattus norvegicus	whole organism	Exsanguination, collection of the liver, DNA extraction	Outbred1767_DNA	DNA	Outbred1767
Outbred177	Rattus norvegicus	whole organism	Exsanguination, collection of the liver, DNA extraction	Outbred177_DNA	DNA	Outbred177
Outbred1770	Rattus norvegicus	whole organism	Exsanguination, collection of the liver, DNA extraction	Outbred1770_DNA	DNA	Outbred1770
Outbred1772	Rattus norvegicus	whole organism	Exsanguination, collection of the liver, DNA extraction	Outbred1772_DNA	DNA	Outbred1772
Outbred1773	Rattus norvegicus	whole organism	Exsanguination, collection of the liver, DNA extraction	Outbred1773_DNA	DNA	Outbred1773
Outbred1774	Rattus norvegicus	whole organism	Exsanguination, collection of the liver, DNA extraction	Outbred1774_DNA	DNA	Outbred1774
Outbred1775	Rattus norvegicus	whole organism	Exsanguination, collection of the liver, DNA extraction	Outbred1775_DNA	DNA	Outbred1775
Outbred1776	Rattus norvegicus	whole organism	Exsanguination, collection of the liver, DNA extraction	Outbred1776_DNA	DNA	Outbred1776
Outbred1777	Rattus norvegicus	whole organism	Exsanguination, collection of the liver, DNA extraction	Outbred1777_DNA	DNA	Outbred1777
Outbred1778	Rattus norvegicus	whole organism	Exsanguination, collection of the liver, DNA extraction	Outbred1778_DNA	DNA	Outbred1778
Outbred1779	Rattus norvegicus	whole organism	Exsanguination, collection of the liver, DNA extraction	Outbred1779_DNA	DNA	Outbred1779
Outbred178	Rattus norvegicus	whole organism	Exsanguination, collection of the liver, DNA extraction	Outbred178_DNA	DNA	Outbred178
Outbred1780	Rattus norvegicus	whole organism	Exsanguination, collection of the liver, DNA extraction	Outbred1780_DNA	DNA	Outbred1780
Outbred1781	Rattus norvegicus	whole organism	Exsanguination, collection of the liver, DNA extraction	Outbred1781_DNA	DNA	Outbred1781
Outbred1783	Rattus norvegicus	whole organism	Exsanguination, collection of the liver, DNA extraction	Outbred1783_DNA	DNA	Outbred1783
Outbred1784	Rattus norvegicus	whole organism	Exsanguination, collection of the liver, DNA extraction	Outbred1784_DNA	DNA	Outbred1784
Outbred1785	Rattus norvegicus	whole organism	Exsanguination, collection of the liver, DNA extraction	Outbred1785_DNA	DNA	Outbred1785
Outbred1786	Rattus norvegicus	whole organism	Exsanguination, collection of the liver, DNA extraction	Outbred1786_DNA	DNA	Outbred1786
Outbred1787	Rattus norvegicus	whole organism	Exsanguination, collection of the liver, DNA extraction	Outbred1787_DNA	DNA	Outbred1787
Outbred1788	Rattus norvegicus	whole organism	Exsanguination, collection of the liver, DNA extraction	Outbred1788_DNA	DNA	Outbred1788
Outbred1789	Rattus norvegicus	whole organism	Exsanguination, collection of the liver, DNA extraction	Outbred1789_DNA	DNA	Outbred1789
Outbred179	Rattus norvegicus	whole organism	Exsanguination, collection of the liver, DNA extraction	Outbred179_DNA	DNA	Outbred179
Outbred1790	Rattus norvegicus	whole organism	Exsanguination, collection of the liver, DNA extraction	Outbred1790_DNA	DNA	Outbred1790
Outbred1791	Rattus norvegicus	whole organism	Exsanguination, collection of the liver, DNA extraction	Outbred1791_DNA	DNA	Outbred1791
Outbred1792	Rattus norvegicus	whole organism	Exsanguination, collection of the liver, DNA extraction	Outbred1792_DNA	DNA	Outbred1792
Outbred1793	Rattus norvegicus	whole organism	Exsanguination, collection of the liver, DNA extraction	Outbred1793_DNA	DNA	Outbred1793
Outbred1794	Rattus norvegicus	whole organism	Exsanguination, collection of the liver, DNA extraction	Outbred1794_DNA	DNA	Outbred1794
Outbred1797	Rattus norvegicus	whole organism	Exsanguination, collection of the liver, DNA extraction	Outbred1797_DNA	DNA	Outbred1797
Outbred1798	Rattus norvegicus	whole organism	Exsanguination, collection of the liver, DNA extraction	Outbred1798_DNA	DNA	Outbred1798
Outbred1799	Rattus norvegicus	whole organism	Exsanguination, collection of the liver, DNA extraction	Outbred1799_DNA	DNA	Outbred1799
Outbred18	Rattus norvegicus	whole organism	Exsanguination, collection of the liver, DNA extraction	Outbred18_DNA	DNA	Outbred18
Outbred180	Rattus norvegicus	whole organism	Exsanguination, collection of the liver, DNA extraction	Outbred180_DNA	DNA	Outbred180
Outbred1800	Rattus norvegicus	whole organism	Exsanguination, collection of the liver, DNA extraction	Outbred1800_DNA	DNA	Outbred1800
Outbred1801	Rattus norvegicus	whole organism	Exsanguination, collection of the liver, DNA extraction	Outbred1801_DNA	DNA	Outbred1801
Outbred1802	Rattus norvegicus	whole organism	Exsanguination, collection of the liver, DNA extraction	Outbred1802_DNA	DNA	Outbred1802
Outbred1803	Rattus norvegicus	whole organism	Exsanguination, collection of the liver, DNA extraction	Outbred1803_DNA	DNA	Outbred1803
Outbred1804	Rattus norvegicus	whole organism	Exsanguination, collection of the liver, DNA extraction	Outbred1804_DNA	DNA	Outbred1804
Outbred1806	Rattus norvegicus	whole organism	Exsanguination, collection of the liver, DNA extraction	Outbred1806_DNA	DNA	Outbred1806
Outbred181	Rattus norvegicus	whole organism	Exsanguination, collection of the liver, DNA extraction	Outbred181_DNA	DNA	Outbred181
Outbred1811	Rattus norvegicus	whole organism	Exsanguination, collection of the liver, DNA extraction	Outbred1811_DNA	DNA	Outbred1811
Outbred1812	Rattus norvegicus	whole organism	Exsanguination, collection of the liver, DNA extraction	Outbred1812_DNA	DNA	Outbred1812
Outbred1814	Rattus norvegicus	whole organism	Exsanguination, collection of the liver, DNA extraction	Outbred1814_DNA	DNA	Outbred1814
Outbred1815	Rattus norvegicus	whole organism	Exsanguination, collection of the liver, DNA extraction	Outbred1815_DNA	DNA	Outbred1815
Outbred1816	Rattus norvegicus	whole organism	Exsanguination, collection of the liver, DNA extraction	Outbred1816_DNA	DNA	Outbred1816
Outbred1817	Rattus norvegicus	whole organism	Exsanguination, collection of the liver, DNA extraction	Outbred1817_DNA	DNA	Outbred1817
Outbred1819	Rattus norvegicus	whole organism	Exsanguination, collection of the liver, DNA extraction	Outbred1819_DNA	DNA	Outbred1819
Outbred1820	Rattus norvegicus	whole organism	Exsanguination, collection of the liver, DNA extraction	Outbred1820_DNA	DNA	Outbred1820
Outbred1821	Rattus norvegicus	whole organism	Exsanguination, collection of the liver, DNA extraction	Outbred1821_DNA	DNA	Outbred1821
Outbred1822	Rattus norvegicus	whole organism	Exsanguination, collection of the liver, DNA extraction	Outbred1822_DNA	DNA	Outbred1822
Outbred1823	Rattus norvegicus	whole organism	Exsanguination, collection of the liver, DNA extraction	Outbred1823_DNA	DNA	Outbred1823
Outbred1824	Rattus norvegicus	whole organism	Exsanguination, collection of the liver, DNA extraction	Outbred1824_DNA	DNA	Outbred1824
Outbred1828	Rattus norvegicus	whole organism	Exsanguination, collection of the liver, DNA extraction	Outbred1828_DNA	DNA	Outbred1828
Outbred1829	Rattus norvegicus	whole organism	Exsanguination, collection of the liver, DNA extraction	Outbred1829_DNA	DNA	Outbred1829
Outbred1833	Rattus norvegicus	whole organism	Exsanguination, collection of the liver, DNA extraction	Outbred1833_DNA	DNA	Outbred1833
Outbred1834	Rattus norvegicus	whole organism	Exsanguination, collection of the liver, DNA extraction	Outbred1834_DNA	DNA	Outbred1834
Outbred1835	Rattus norvegicus	whole organism	Exsanguination, collection of the liver, DNA extraction	Outbred1835_DNA	DNA	Outbred1835
Outbred1836	Rattus norvegicus	whole organism	Exsanguination, collection of the liver, DNA extraction	Outbred1836_DNA	DNA	Outbred1836
Outbred1837	Rattus norvegicus	whole organism	Exsanguination, collection of the liver, DNA extraction	Outbred1837_DNA	DNA	Outbred1837
Outbred1838	Rattus norvegicus	whole organism	Exsanguination, collection of the liver, DNA extraction	Outbred1838_DNA	DNA	Outbred1838
Outbred1839	Rattus norvegicus	whole organism	Exsanguination, collection of the liver, DNA extraction	Outbred1839_DNA	DNA	Outbred1839
Outbred184	Rattus norvegicus	whole organism	Exsanguination, collection of the liver, DNA extraction	Outbred184_DNA	DNA	Outbred184
Outbred1840	Rattus norvegicus	whole organism	Exsanguination, collection of the liver, DNA extraction	Outbred1840_DNA	DNA	Outbred1840
Outbred1844	Rattus norvegicus	whole organism	Exsanguination, collection of the liver, DNA extraction	Outbred1844_DNA	DNA	Outbred1844
Outbred185	Rattus norvegicus	whole organism	Exsanguination, collection of the liver, DNA extraction	Outbred185_DNA	DNA	Outbred185
Outbred1853	Rattus norvegicus	whole organism	Exsanguination, collection of the liver, DNA extraction	Outbred1853_DNA	DNA	Outbred1853
Outbred1854	Rattus norvegicus	whole organism	Exsanguination, collection of the liver, DNA extraction	Outbred1854_DNA	DNA	Outbred1854
Outbred1855	Rattus norvegicus	whole organism	Exsanguination, collection of the liver, DNA extraction	Outbred1855_DNA	DNA	Outbred1855
Outbred1856	Rattus norvegicus	whole organism	Exsanguination, collection of the liver, DNA extraction	Outbred1856_DNA	DNA	Outbred1856
Outbred1859	Rattus norvegicus	whole organism	Exsanguination, collection of the liver, DNA extraction	Outbred1859_DNA	DNA	Outbred1859
Outbred186	Rattus norvegicus	whole organism	Exsanguination, collection of the liver, DNA extraction	Outbred186_DNA	DNA	Outbred186
Outbred1860	Rattus norvegicus	whole organism	Exsanguination, collection of the liver, DNA extraction	Outbred1860_DNA	DNA	Outbred1860
Outbred1861	Rattus norvegicus	whole organism	Exsanguination, collection of the liver, DNA extraction	Outbred1861_DNA	DNA	Outbred1861
Outbred1862	Rattus norvegicus	whole organism	Exsanguination, collection of the liver, DNA extraction	Outbred1862_DNA	DNA	Outbred1862
Outbred1863	Rattus norvegicus	whole organism	Exsanguination, collection of the liver, DNA extraction	Outbred1863_DNA	DNA	Outbred1863
Outbred1864	Rattus norvegicus	whole organism	Exsanguination, collection of the liver, DNA extraction	Outbred1864_DNA	DNA	Outbred1864
Outbred1865	Rattus norvegicus	whole organism	Exsanguination, collection of the liver, DNA extraction	Outbred1865_DNA	DNA	Outbred1865
Outbred1866	Rattus norvegicus	whole organism	Exsanguination, collection of the liver, DNA extraction	Outbred1866_DNA	DNA	Outbred1866
Outbred1867	Rattus norvegicus	whole organism	Exsanguination, collection of the liver, DNA extraction	Outbred1867_DNA	DNA	Outbred1867
Outbred1868	Rattus norvegicus	whole organism	Exsanguination, collection of the liver, DNA extraction	Outbred1868_DNA	DNA	Outbred1868
Outbred187	Rattus norvegicus	whole organism	Exsanguination, collection of the liver, DNA extraction	Outbred187_DNA	DNA	Outbred187
Outbred1872	Rattus norvegicus	whole organism	Exsanguination, collection of the liver, DNA extraction	Outbred1872_DNA	DNA	Outbred1872
Outbred188	Rattus norvegicus	whole organism	Exsanguination, collection of the liver, DNA extraction	Outbred188_DNA	DNA	Outbred188
Outbred1880	Rattus norvegicus	whole organism	Exsanguination, collection of the liver, DNA extraction	Outbred1880_DNA	DNA	Outbred1880
Outbred1882	Rattus norvegicus	whole organism	Exsanguination, collection of the liver, DNA extraction	Outbred1882_DNA	DNA	Outbred1882
Outbred1887	Rattus norvegicus	whole organism	Exsanguination, collection of the liver, DNA extraction	Outbred1887_DNA	DNA	Outbred1887
Outbred1888	Rattus norvegicus	whole organism	Exsanguination, collection of the liver, DNA extraction	Outbred1888_DNA	DNA	Outbred1888
Outbred189	Rattus norvegicus	whole organism	Exsanguination, collection of the liver, DNA extraction	Outbred189_DNA	DNA	Outbred189
Outbred1898	Rattus norvegicus	whole organism	Exsanguination, collection of the liver, DNA extraction	Outbred1898_DNA	DNA	Outbred1898
Outbred1899	Rattus norvegicus	whole organism	Exsanguination, collection of the liver, DNA extraction	Outbred1899_DNA	DNA	Outbred1899
Outbred190	Rattus norvegicus	whole organism	Exsanguination, collection of the liver, DNA extraction	Outbred190_DNA	DNA	Outbred190
Outbred1902	Rattus norvegicus	whole organism	Exsanguination, collection of the liver, DNA extraction	Outbred1902_DNA	DNA	Outbred1902
Outbred1903	Rattus norvegicus	whole organism	Exsanguination, collection of the liver, DNA extraction	Outbred1903_DNA	DNA	Outbred1903
Outbred1904	Rattus norvegicus	whole organism	Exsanguination, collection of the liver, DNA extraction	Outbred1904_DNA	DNA	Outbred1904
Outbred1907	Rattus norvegicus	whole organism	Exsanguination, collection of the liver, DNA extraction	Outbred1907_DNA	DNA	Outbred1907
Outbred1908	Rattus norvegicus	whole organism	Exsanguination, collection of the liver, DNA extraction	Outbred1908_DNA	DNA	Outbred1908
Outbred191	Rattus norvegicus	whole organism	Exsanguination, collection of the liver, DNA extraction	Outbred191_DNA	DNA	Outbred191
Outbred1911	Rattus norvegicus	whole organism	Exsanguination, collection of the liver, DNA extraction	Outbred1911_DNA	DNA	Outbred1911
Outbred1914	Rattus norvegicus	whole organism	Exsanguination, collection of the liver, DNA extraction	Outbred1914_DNA	DNA	Outbred1914
Outbred1915	Rattus norvegicus	whole organism	Exsanguination, collection of the liver, DNA extraction	Outbred1915_DNA	DNA	Outbred1915
Outbred1916	Rattus norvegicus	whole organism	Exsanguination, collection of the liver, DNA extraction	Outbred1916_DNA	DNA	Outbred1916
Outbred1917	Rattus norvegicus	whole organism	Exsanguination, collection of the liver, DNA extraction	Outbred1917_DNA	DNA	Outbred1917
Outbred1918	Rattus norvegicus	whole organism	Exsanguination, collection of the liver, DNA extraction	Outbred1918_DNA	DNA	Outbred1918
Outbred1919	Rattus norvegicus	whole organism	Exsanguination, collection of the liver, DNA extraction	Outbred1919_DNA	DNA	Outbred1919
Outbred192	Rattus norvegicus	whole organism	Exsanguination, collection of the liver, DNA extraction	Outbred192_DNA	DNA	Outbred192
Outbred1920	Rattus norvegicus	whole organism	Exsanguination, collection of the liver, DNA extraction	Outbred1920_DNA	DNA	Outbred1920
Outbred1921	Rattus norvegicus	whole organism	Exsanguination, collection of the liver, DNA extraction	Outbred1921_DNA	DNA	Outbred1921
Outbred1922	Rattus norvegicus	whole organism	Exsanguination, collection of the liver, DNA extraction	Outbred1922_DNA	DNA	Outbred1922
Outbred1929	Rattus norvegicus	whole organism	Exsanguination, collection of the liver, DNA extraction	Outbred1929_DNA	DNA	Outbred1929
Outbred193	Rattus norvegicus	whole organism	Exsanguination, collection of the liver, DNA extraction	Outbred193_DNA	DNA	Outbred193
Outbred1930	Rattus norvegicus	whole organism	Exsanguination, collection of the liver, DNA extraction	Outbred1930_DNA	DNA	Outbred1930
Outbred1931	Rattus norvegicus	whole organism	Exsanguination, collection of the liver, DNA extraction	Outbred1931_DNA	DNA	Outbred1931
Outbred1933	Rattus norvegicus	whole organism	Exsanguination, collection of the liver, DNA extraction	Outbred1933_DNA	DNA	Outbred1933
Outbred1934	Rattus norvegicus	whole organism	Exsanguination, collection of the liver, DNA extraction	Outbred1934_DNA	DNA	Outbred1934
Outbred1935	Rattus norvegicus	whole organism	Exsanguination, collection of the liver, DNA extraction	Outbred1935_DNA	DNA	Outbred1935
Outbred1936	Rattus norvegicus	whole organism	Exsanguination, collection of the liver, DNA extraction	Outbred1936_DNA	DNA	Outbred1936
Outbred1937	Rattus norvegicus	whole organism	Exsanguination, collection of the liver, DNA extraction	Outbred1937_DNA	DNA	Outbred1937
Outbred1938	Rattus norvegicus	whole organism	Exsanguination, collection of the liver, DNA extraction	Outbred1938_DNA	DNA	Outbred1938
Outbred1939	Rattus norvegicus	whole organism	Exsanguination, collection of the liver, DNA extraction	Outbred1939_DNA	DNA	Outbred1939
Outbred194	Rattus norvegicus	whole organism	Exsanguination, collection of the liver, DNA extraction	Outbred194_DNA	DNA	Outbred194
Outbred1944	Rattus norvegicus	whole organism	Exsanguination, collection of the liver, DNA extraction	Outbred1944_DNA	DNA	Outbred1944
Outbred1946	Rattus norvegicus	whole organism	Exsanguination, collection of the liver, DNA extraction	Outbred1946_DNA	DNA	Outbred1946
Outbred195	Rattus norvegicus	whole organism	Exsanguination, collection of the liver, DNA extraction	Outbred195_DNA	DNA	Outbred195
Outbred1957	Rattus norvegicus	whole organism	Exsanguination, collection of the liver, DNA extraction	Outbred1957_DNA	DNA	Outbred1957
Outbred1958	Rattus norvegicus	whole organism	Exsanguination, collection of the liver, DNA extraction	Outbred1958_DNA	DNA	Outbred1958
Outbred1959	Rattus norvegicus	whole organism	Exsanguination, collection of the liver, DNA extraction	Outbred1959_DNA	DNA	Outbred1959
Outbred196	Rattus norvegicus	whole organism	Exsanguination, collection of the liver, DNA extraction	Outbred196_DNA	DNA	Outbred196
Outbred1960	Rattus norvegicus	whole organism	Exsanguination, collection of the liver, DNA extraction	Outbred1960_DNA	DNA	Outbred1960
Outbred1961	Rattus norvegicus	whole organism	Exsanguination, collection of the liver, DNA extraction	Outbred1961_DNA	DNA	Outbred1961
Outbred1962	Rattus norvegicus	whole organism	Exsanguination, collection of the liver, DNA extraction	Outbred1962_DNA	DNA	Outbred1962
Outbred1963	Rattus norvegicus	whole organism	Exsanguination, collection of the liver, DNA extraction	Outbred1963_DNA	DNA	Outbred1963
Outbred1964	Rattus norvegicus	whole organism	Exsanguination, collection of the liver, DNA extraction	Outbred1964_DNA	DNA	Outbred1964
Outbred1965	Rattus norvegicus	whole organism	Exsanguination, collection of the liver, DNA extraction	Outbred1965_DNA	DNA	Outbred1965
Outbred1966	Rattus norvegicus	whole organism	Exsanguination, collection of the liver, DNA extraction	Outbred1966_DNA	DNA	Outbred1966
Outbred1967	Rattus norvegicus	whole organism	Exsanguination, collection of the liver, DNA extraction	Outbred1967_DNA	DNA	Outbred1967
Outbred1968	Rattus norvegicus	whole organism	Exsanguination, collection of the liver, DNA extraction	Outbred1968_DNA	DNA	Outbred1968
Outbred1969	Rattus norvegicus	whole organism	Exsanguination, collection of the liver, DNA extraction	Outbred1969_DNA	DNA	Outbred1969
Outbred197	Rattus norvegicus	whole organism	Exsanguination, collection of the liver, DNA extraction	Outbred197_DNA	DNA	Outbred197
Outbred1970	Rattus norvegicus	whole organism	Exsanguination, collection of the liver, DNA extraction	Outbred1970_DNA	DNA	Outbred1970
Outbred1978	Rattus norvegicus	whole organism	Exsanguination, collection of the liver, DNA extraction	Outbred1978_DNA	DNA	Outbred1978
Outbred198	Rattus norvegicus	whole organism	Exsanguination, collection of the liver, DNA extraction	Outbred198_DNA	DNA	Outbred198
Outbred1998	Rattus norvegicus	whole organism	Exsanguination, collection of the liver, DNA extraction	Outbred1998_DNA	DNA	Outbred1998
Outbred1999	Rattus norvegicus	whole organism	Exsanguination, collection of the liver, DNA extraction	Outbred1999_DNA	DNA	Outbred1999
Outbred2	Rattus norvegicus	whole organism	Exsanguination, collection of the liver, DNA extraction	Outbred2_DNA	DNA	Outbred2
Outbred20	Rattus norvegicus	whole organism	Exsanguination, collection of the liver, DNA extraction	Outbred20_DNA	DNA	Outbred20
Outbred200	Rattus norvegicus	whole organism	Exsanguination, collection of the liver, DNA extraction	Outbred200_DNA	DNA	Outbred200
Outbred2000	Rattus norvegicus	whole organism	Exsanguination, collection of the liver, DNA extraction	Outbred2000_DNA	DNA	Outbred2000
Outbred2001	Rattus norvegicus	whole organism	Exsanguination, collection of the liver, DNA extraction	Outbred2001_DNA	DNA	Outbred2001
Outbred2002	Rattus norvegicus	whole organism	Exsanguination, collection of the liver, DNA extraction	Outbred2002_DNA	DNA	Outbred2002
Outbred2003	Rattus norvegicus	whole organism	Exsanguination, collection of the liver, DNA extraction	Outbred2003_DNA	DNA	Outbred2003
Outbred201	Rattus norvegicus	whole organism	Exsanguination, collection of the liver, DNA extraction	Outbred201_DNA	DNA	Outbred201
Outbred202	Rattus norvegicus	whole organism	Exsanguination, collection of the liver, DNA extraction	Outbred202_DNA	DNA	Outbred202
Outbred204	Rattus norvegicus	whole organism	Exsanguination, collection of the liver, DNA extraction	Outbred204_DNA	DNA	Outbred204
Outbred205	Rattus norvegicus	whole organism	Exsanguination, collection of the liver, DNA extraction	Outbred205_DNA	DNA	Outbred205
Outbred207	Rattus norvegicus	whole organism	Exsanguination, collection of the liver, DNA extraction	Outbred207_DNA	DNA	Outbred207
Outbred208	Rattus norvegicus	whole organism	Exsanguination, collection of the liver, DNA extraction	Outbred208_DNA	DNA	Outbred208
Outbred209	Rattus norvegicus	whole organism	Exsanguination, collection of the liver, DNA extraction	Outbred209_DNA	DNA	Outbred209
Outbred21	Rattus norvegicus	whole organism	Exsanguination, collection of the liver, DNA extraction	Outbred21_DNA	DNA	Outbred21
Outbred210	Rattus norvegicus	whole organism	Exsanguination, collection of the liver, DNA extraction	Outbred210_DNA	DNA	Outbred210
Outbred211	Rattus norvegicus	whole organism	Exsanguination, collection of the liver, DNA extraction	Outbred211_DNA	DNA	Outbred211
Outbred212	Rattus norvegicus	whole organism	Exsanguination, collection of the liver, DNA extraction	Outbred212_DNA	DNA	Outbred212
Outbred213	Rattus norvegicus	whole organism	Exsanguination, collection of the liver, DNA extraction	Outbred213_DNA	DNA	Outbred213
Outbred215	Rattus norvegicus	whole organism	Exsanguination, collection of the liver, DNA extraction	Outbred215_DNA	DNA	Outbred215
Outbred216	Rattus norvegicus	whole organism	Exsanguination, collection of the liver, DNA extraction	Outbred216_DNA	DNA	Outbred216
Outbred217	Rattus norvegicus	whole organism	Exsanguination, collection of the liver, DNA extraction	Outbred217_DNA	DNA	Outbred217
Outbred218	Rattus norvegicus	whole organism	Exsanguination, collection of the liver, DNA extraction	Outbred218_DNA	DNA	Outbred218
Outbred219	Rattus norvegicus	whole organism	Exsanguination, collection of the liver, DNA extraction	Outbred219_DNA	DNA	Outbred219
Outbred22	Rattus norvegicus	whole organism	Exsanguination, collection of the liver, DNA extraction	Outbred22_DNA	DNA	Outbred22
Outbred220	Rattus norvegicus	whole organism	Exsanguination, collection of the liver, DNA extraction	Outbred220_DNA	DNA	Outbred220
Outbred221	Rattus norvegicus	whole organism	Exsanguination, collection of the liver, DNA extraction	Outbred221_DNA	DNA	Outbred221
Outbred222	Rattus norvegicus	whole organism	Exsanguination, collection of the liver, DNA extraction	Outbred222_DNA	DNA	Outbred222
Outbred223	Rattus norvegicus	whole organism	Exsanguination, collection of the liver, DNA extraction	Outbred223_DNA	DNA	Outbred223
Outbred224	Rattus norvegicus	whole organism	Exsanguination, collection of the liver, DNA extraction	Outbred224_DNA	DNA	Outbred224
Outbred225	Rattus norvegicus	whole organism	Exsanguination, collection of the liver, DNA extraction	Outbred225_DNA	DNA	Outbred225
Outbred226	Rattus norvegicus	whole organism	Exsanguination, collection of the liver, DNA extraction	Outbred226_DNA	DNA	Outbred226
Outbred227	Rattus norvegicus	whole organism	Exsanguination, collection of the liver, DNA extraction	Outbred227_DNA	DNA	Outbred227
Outbred228	Rattus norvegicus	whole organism	Exsanguination, collection of the liver, DNA extraction	Outbred228_DNA	DNA	Outbred228
Outbred229	Rattus norvegicus	whole organism	Exsanguination, collection of the liver, DNA extraction	Outbred229_DNA	DNA	Outbred229
Outbred23	Rattus norvegicus	whole organism	Exsanguination, collection of the liver, DNA extraction	Outbred23_DNA	DNA	Outbred23
Outbred230	Rattus norvegicus	whole organism	Exsanguination, collection of the liver, DNA extraction	Outbred230_DNA	DNA	Outbred230
Outbred231	Rattus norvegicus	whole organism	Exsanguination, collection of the liver, DNA extraction	Outbred231_DNA	DNA	Outbred231
Outbred232	Rattus norvegicus	whole organism	Exsanguination, collection of the liver, DNA extraction	Outbred232_DNA	DNA	Outbred232
Outbred233	Rattus norvegicus	whole organism	Exsanguination, collection of the liver, DNA extraction	Outbred233_DNA	DNA	Outbred233
Outbred234	Rattus norvegicus	whole organism	Exsanguination, collection of the liver, DNA extraction	Outbred234_DNA	DNA	Outbred234
Outbred235	Rattus norvegicus	whole organism	Exsanguination, collection of the liver, DNA extraction	Outbred235_DNA	DNA	Outbred235
Outbred236	Rattus norvegicus	whole organism	Exsanguination, collection of the liver, DNA extraction	Outbred236_DNA	DNA	Outbred236
Outbred237	Rattus norvegicus	whole organism	Exsanguination, collection of the liver, DNA extraction	Outbred237_DNA	DNA	Outbred237
Outbred238	Rattus norvegicus	whole organism	Exsanguination, collection of the liver, DNA extraction	Outbred238_DNA	DNA	Outbred238
Outbred239	Rattus norvegicus	whole organism	Exsanguination, collection of the liver, DNA extraction	Outbred239_DNA	DNA	Outbred239
Outbred24	Rattus norvegicus	whole organism	Exsanguination, collection of the liver, DNA extraction	Outbred24_DNA	DNA	Outbred24
Outbred240	Rattus norvegicus	whole organism	Exsanguination, collection of the liver, DNA extraction	Outbred240_DNA	DNA	Outbred240
Outbred242	Rattus norvegicus	whole organism	Exsanguination, collection of the liver, DNA extraction	Outbred242_DNA	DNA	Outbred242
Outbred243	Rattus norvegicus	whole organism	Exsanguination, collection of the liver, DNA extraction	Outbred243_DNA	DNA	Outbred243
Outbred244	Rattus norvegicus	whole organism	Exsanguination, collection of the liver, DNA extraction	Outbred244_DNA	DNA	Outbred244
Outbred245	Rattus norvegicus	whole organism	Exsanguination, collection of the liver, DNA extraction	Outbred245_DNA	DNA	Outbred245
Outbred246	Rattus norvegicus	whole organism	Exsanguination, collection of the liver, DNA extraction	Outbred246_DNA	DNA	Outbred246
Outbred247	Rattus norvegicus	whole organism	Exsanguination, collection of the liver, DNA extraction	Outbred247_DNA	DNA	Outbred247
Outbred248	Rattus norvegicus	whole organism	Exsanguination, collection of the liver, DNA extraction	Outbred248_DNA	DNA	Outbred248
Outbred249	Rattus norvegicus	whole organism	Exsanguination, collection of the liver, DNA extraction	Outbred249_DNA	DNA	Outbred249
Outbred25	Rattus norvegicus	whole organism	Exsanguination, collection of the liver, DNA extraction	Outbred25_DNA	DNA	Outbred25
Outbred250	Rattus norvegicus	whole organism	Exsanguination, collection of the liver, DNA extraction	Outbred250_DNA	DNA	Outbred250
Outbred251	Rattus norvegicus	whole organism	Exsanguination, collection of the liver, DNA extraction	Outbred251_DNA	DNA	Outbred251
Outbred252	Rattus norvegicus	whole organism	Exsanguination, collection of the liver, DNA extraction	Outbred252_DNA	DNA	Outbred252
Outbred253	Rattus norvegicus	whole organism	Exsanguination, collection of the liver, DNA extraction	Outbred253_DNA	DNA	Outbred253
Outbred256	Rattus norvegicus	whole organism	Exsanguination, collection of the liver, DNA extraction	Outbred256_DNA	DNA	Outbred256
Outbred258	Rattus norvegicus	whole organism	Exsanguination, collection of the liver, DNA extraction	Outbred258_DNA	DNA	Outbred258
Outbred259	Rattus norvegicus	whole organism	Exsanguination, collection of the liver, DNA extraction	Outbred259_DNA	DNA	Outbred259
Outbred26	Rattus norvegicus	whole organism	Exsanguination, collection of the liver, DNA extraction	Outbred26_DNA	DNA	Outbred26
Outbred260	Rattus norvegicus	whole organism	Exsanguination, collection of the liver, DNA extraction	Outbred260_DNA	DNA	Outbred260
Outbred261	Rattus norvegicus	whole organism	Exsanguination, collection of the liver, DNA extraction	Outbred261_DNA	DNA	Outbred261
Outbred263	Rattus norvegicus	whole organism	Exsanguination, collection of the liver, DNA extraction	Outbred263_DNA	DNA	Outbred263
Outbred264	Rattus norvegicus	whole organism	Exsanguination, collection of the liver, DNA extraction	Outbred264_DNA	DNA	Outbred264
Outbred266	Rattus norvegicus	whole organism	Exsanguination, collection of the liver, DNA extraction	Outbred266_DNA	DNA	Outbred266
Outbred267	Rattus norvegicus	whole organism	Exsanguination, collection of the liver, DNA extraction	Outbred267_DNA	DNA	Outbred267
Outbred268	Rattus norvegicus	whole organism	Exsanguination, collection of the liver, DNA extraction	Outbred268_DNA	DNA	Outbred268
Outbred269	Rattus norvegicus	whole organism	Exsanguination, collection of the liver, DNA extraction	Outbred269_DNA	DNA	Outbred269
Outbred27	Rattus norvegicus	whole organism	Exsanguination, collection of the liver, DNA extraction	Outbred27_DNA	DNA	Outbred27
Outbred270	Rattus norvegicus	whole organism	Exsanguination, collection of the liver, DNA extraction	Outbred270_DNA	DNA	Outbred270
Outbred271	Rattus norvegicus	whole organism	Exsanguination, collection of the liver, DNA extraction	Outbred271_DNA	DNA	Outbred271
Outbred272	Rattus norvegicus	whole organism	Exsanguination, collection of the liver, DNA extraction	Outbred272_DNA	DNA	Outbred272
Outbred273	Rattus norvegicus	whole organism	Exsanguination, collection of the liver, DNA extraction	Outbred273_DNA	DNA	Outbred273
Outbred274	Rattus norvegicus	whole organism	Exsanguination, collection of the liver, DNA extraction	Outbred274_DNA	DNA	Outbred274
Outbred275	Rattus norvegicus	whole organism	Exsanguination, collection of the liver, DNA extraction	Outbred275_DNA	DNA	Outbred275
Outbred276	Rattus norvegicus	whole organism	Exsanguination, collection of the liver, DNA extraction	Outbred276_DNA	DNA	Outbred276
Outbred277	Rattus norvegicus	whole organism	Exsanguination, collection of the liver, DNA extraction	Outbred277_DNA	DNA	Outbred277
Outbred279	Rattus norvegicus	whole organism	Exsanguination, collection of the liver, DNA extraction	Outbred279_DNA	DNA	Outbred279
Outbred28	Rattus norvegicus	whole organism	Exsanguination, collection of the liver, DNA extraction	Outbred28_DNA	DNA	Outbred28
Outbred280	Rattus norvegicus	whole organism	Exsanguination, collection of the liver, DNA extraction	Outbred280_DNA	DNA	Outbred280
Outbred281	Rattus norvegicus	whole organism	Exsanguination, collection of the liver, DNA extraction	Outbred281_DNA	DNA	Outbred281
Outbred282	Rattus norvegicus	whole organism	Exsanguination, collection of the liver, DNA extraction	Outbred282_DNA	DNA	Outbred282
Outbred284	Rattus norvegicus	whole organism	Exsanguination, collection of the liver, DNA extraction	Outbred284_DNA	DNA	Outbred284
Outbred285	Rattus norvegicus	whole organism	Exsanguination, collection of the liver, DNA extraction	Outbred285_DNA	DNA	Outbred285
Outbred286	Rattus norvegicus	whole organism	Exsanguination, collection of the liver, DNA extraction	Outbred286_DNA	DNA	Outbred286
Outbred287	Rattus norvegicus	whole organism	Exsanguination, collection of the liver, DNA extraction	Outbred287_DNA	DNA	Outbred287
Outbred288	Rattus norvegicus	whole organism	Exsanguination, collection of the liver, DNA extraction	Outbred288_DNA	DNA	Outbred288
Outbred289	Rattus norvegicus	whole organism	Exsanguination, collection of the liver, DNA extraction	Outbred289_DNA	DNA	Outbred289
Outbred29	Rattus norvegicus	whole organism	Exsanguination, collection of the liver, DNA extraction	Outbred29_DNA	DNA	Outbred29
Outbred291	Rattus norvegicus	whole organism	Exsanguination, collection of the liver, DNA extraction	Outbred291_DNA	DNA	Outbred291
Outbred292	Rattus norvegicus	whole organism	Exsanguination, collection of the liver, DNA extraction	Outbred292_DNA	DNA	Outbred292
Outbred293	Rattus norvegicus	whole organism	Exsanguination, collection of the liver, DNA extraction	Outbred293_DNA	DNA	Outbred293
Outbred295	Rattus norvegicus	whole organism	Exsanguination, collection of the liver, DNA extraction	Outbred295_DNA	DNA	Outbred295
Outbred296	Rattus norvegicus	whole organism	Exsanguination, collection of the liver, DNA extraction	Outbred296_DNA	DNA	Outbred296
Outbred297	Rattus norvegicus	whole organism	Exsanguination, collection of the liver, DNA extraction	Outbred297_DNA	DNA	Outbred297
Outbred298	Rattus norvegicus	whole organism	Exsanguination, collection of the liver, DNA extraction	Outbred298_DNA	DNA	Outbred298
Outbred299	Rattus norvegicus	whole organism	Exsanguination, collection of the liver, DNA extraction	Outbred299_DNA	DNA	Outbred299
Outbred3	Rattus norvegicus	whole organism	Exsanguination, collection of the liver, DNA extraction	Outbred3_DNA	DNA	Outbred3
Outbred30	Rattus norvegicus	whole organism	Exsanguination, collection of the liver, DNA extraction	Outbred30_DNA	DNA	Outbred30
Outbred300	Rattus norvegicus	whole organism	Exsanguination, collection of the liver, DNA extraction	Outbred300_DNA	DNA	Outbred300
Outbred301	Rattus norvegicus	whole organism	Exsanguination, collection of the liver, DNA extraction	Outbred301_DNA	DNA	Outbred301
Outbred302	Rattus norvegicus	whole organism	Exsanguination, collection of the liver, DNA extraction	Outbred302_DNA	DNA	Outbred302
Outbred303	Rattus norvegicus	whole organism	Exsanguination, collection of the liver, DNA extraction	Outbred303_DNA	DNA	Outbred303
Outbred305	Rattus norvegicus	whole organism	Exsanguination, collection of the liver, DNA extraction	Outbred305_DNA	DNA	Outbred305
Outbred306	Rattus norvegicus	whole organism	Exsanguination, collection of the liver, DNA extraction	Outbred306_DNA	DNA	Outbred306
Outbred307	Rattus norvegicus	whole organism	Exsanguination, collection of the liver, DNA extraction	Outbred307_DNA	DNA	Outbred307
Outbred308	Rattus norvegicus	whole organism	Exsanguination, collection of the liver, DNA extraction	Outbred308_DNA	DNA	Outbred308
Outbred309	Rattus norvegicus	whole organism	Exsanguination, collection of the liver, DNA extraction	Outbred309_DNA	DNA	Outbred309
Outbred310	Rattus norvegicus	whole organism	Exsanguination, collection of the liver, DNA extraction	Outbred310_DNA	DNA	Outbred310
Outbred311	Rattus norvegicus	whole organism	Exsanguination, collection of the liver, DNA extraction	Outbred311_DNA	DNA	Outbred311
Outbred312	Rattus norvegicus	whole organism	Exsanguination, collection of the liver, DNA extraction	Outbred312_DNA	DNA	Outbred312
Outbred313	Rattus norvegicus	whole organism	Exsanguination, collection of the liver, DNA extraction	Outbred313_DNA	DNA	Outbred313
Outbred314	Rattus norvegicus	whole organism	Exsanguination, collection of the liver, DNA extraction	Outbred314_DNA	DNA	Outbred314
Outbred315	Rattus norvegicus	whole organism	Exsanguination, collection of the liver, DNA extraction	Outbred315_DNA	DNA	Outbred315
Outbred316	Rattus norvegicus	whole organism	Exsanguination, collection of the liver, DNA extraction	Outbred316_DNA	DNA	Outbred316
Outbred317	Rattus norvegicus	whole organism	Exsanguination, collection of the liver, DNA extraction	Outbred317_DNA	DNA	Outbred317
Outbred32	Rattus norvegicus	whole organism	Exsanguination, collection of the liver, DNA extraction	Outbred32_DNA	DNA	Outbred32
Outbred320	Rattus norvegicus	whole organism	Exsanguination, collection of the liver, DNA extraction	Outbred320_DNA	DNA	Outbred320
Outbred321	Rattus norvegicus	whole organism	Exsanguination, collection of the liver, DNA extraction	Outbred321_DNA	DNA	Outbred321
Outbred322	Rattus norvegicus	whole organism	Exsanguination, collection of the liver, DNA extraction	Outbred322_DNA	DNA	Outbred322
Outbred325	Rattus norvegicus	whole organism	Exsanguination, collection of the liver, DNA extraction	Outbred325_DNA	DNA	Outbred325
Outbred326	Rattus norvegicus	whole organism	Exsanguination, collection of the liver, DNA extraction	Outbred326_DNA	DNA	Outbred326
Outbred327	Rattus norvegicus	whole organism	Exsanguination, collection of the liver, DNA extraction	Outbred327_DNA	DNA	Outbred327
Outbred328	Rattus norvegicus	whole organism	Exsanguination, collection of the liver, DNA extraction	Outbred328_DNA	DNA	Outbred328
Outbred329	Rattus norvegicus	whole organism	Exsanguination, collection of the liver, DNA extraction	Outbred329_DNA	DNA	Outbred329
Outbred33	Rattus norvegicus	whole organism	Exsanguination, collection of the liver, DNA extraction	Outbred33_DNA	DNA	Outbred33
Outbred330	Rattus norvegicus	whole organism	Exsanguination, collection of the liver, DNA extraction	Outbred330_DNA	DNA	Outbred330
Outbred331	Rattus norvegicus	whole organism	Exsanguination, collection of the liver, DNA extraction	Outbred331_DNA	DNA	Outbred331
Outbred332	Rattus norvegicus	whole organism	Exsanguination, collection of the liver, DNA extraction	Outbred332_DNA	DNA	Outbred332
Outbred333	Rattus norvegicus	whole organism	Exsanguination, collection of the liver, DNA extraction	Outbred333_DNA	DNA	Outbred333
Outbred334	Rattus norvegicus	whole organism	Exsanguination, collection of the liver, DNA extraction	Outbred334_DNA	DNA	Outbred334
Outbred335	Rattus norvegicus	whole organism	Exsanguination, collection of the liver, DNA extraction	Outbred335_DNA	DNA	Outbred335
Outbred336	Rattus norvegicus	whole organism	Exsanguination, collection of the liver, DNA extraction	Outbred336_DNA	DNA	Outbred336
Outbred337	Rattus norvegicus	whole organism	Exsanguination, collection of the liver, DNA extraction	Outbred337_DNA	DNA	Outbred337
Outbred338	Rattus norvegicus	whole organism	Exsanguination, collection of the liver, DNA extraction	Outbred338_DNA	DNA	Outbred338
Outbred339	Rattus norvegicus	whole organism	Exsanguination, collection of the liver, DNA extraction	Outbred339_DNA	DNA	Outbred339
Outbred34	Rattus norvegicus	whole organism	Exsanguination, collection of the liver, DNA extraction	Outbred34_DNA	DNA	Outbred34
Outbred340	Rattus norvegicus	whole organism	Exsanguination, collection of the liver, DNA extraction	Outbred340_DNA	DNA	Outbred340
Outbred341	Rattus norvegicus	whole organism	Exsanguination, collection of the liver, DNA extraction	Outbred341_DNA	DNA	Outbred341
Outbred342	Rattus norvegicus	whole organism	Exsanguination, collection of the liver, DNA extraction	Outbred342_DNA	DNA	Outbred342
Outbred343	Rattus norvegicus	whole organism	Exsanguination, collection of the liver, DNA extraction	Outbred343_DNA	DNA	Outbred343
Outbred345	Rattus norvegicus	whole organism	Exsanguination, collection of the liver, DNA extraction	Outbred345_DNA	DNA	Outbred345
Outbred347	Rattus norvegicus	whole organism	Exsanguination, collection of the liver, DNA extraction	Outbred347_DNA	DNA	Outbred347
Outbred348	Rattus norvegicus	whole organism	Exsanguination, collection of the liver, DNA extraction	Outbred348_DNA	DNA	Outbred348
Outbred349	Rattus norvegicus	whole organism	Exsanguination, collection of the liver, DNA extraction	Outbred349_DNA	DNA	Outbred349
Outbred35	Rattus norvegicus	whole organism	Exsanguination, collection of the liver, DNA extraction	Outbred35_DNA	DNA	Outbred35
Outbred350	Rattus norvegicus	whole organism	Exsanguination, collection of the liver, DNA extraction	Outbred350_DNA	DNA	Outbred350
Outbred351	Rattus norvegicus	whole organism	Exsanguination, collection of the liver, DNA extraction	Outbred351_DNA	DNA	Outbred351
Outbred352	Rattus norvegicus	whole organism	Exsanguination, collection of the liver, DNA extraction	Outbred352_DNA	DNA	Outbred352
Outbred355	Rattus norvegicus	whole organism	Exsanguination, collection of the liver, DNA extraction	Outbred355_DNA	DNA	Outbred355
Outbred356	Rattus norvegicus	whole organism	Exsanguination, collection of the liver, DNA extraction	Outbred356_DNA	DNA	Outbred356
Outbred357	Rattus norvegicus	whole organism	Exsanguination, collection of the liver, DNA extraction	Outbred357_DNA	DNA	Outbred357
Outbred359	Rattus norvegicus	whole organism	Exsanguination, collection of the liver, DNA extraction	Outbred359_DNA	DNA	Outbred359
Outbred36	Rattus norvegicus	whole organism	Exsanguination, collection of the liver, DNA extraction	Outbred36_DNA	DNA	Outbred36
Outbred360	Rattus norvegicus	whole organism	Exsanguination, collection of the liver, DNA extraction	Outbred360_DNA	DNA	Outbred360
Outbred361	Rattus norvegicus	whole organism	Exsanguination, collection of the liver, DNA extraction	Outbred361_DNA	DNA	Outbred361
Outbred362	Rattus norvegicus	whole organism	Exsanguination, collection of the liver, DNA extraction	Outbred362_DNA	DNA	Outbred362
Outbred363	Rattus norvegicus	whole organism	Exsanguination, collection of the liver, DNA extraction	Outbred363_DNA	DNA	Outbred363
Outbred364	Rattus norvegicus	whole organism	Exsanguination, collection of the liver, DNA extraction	Outbred364_DNA	DNA	Outbred364
Outbred365	Rattus norvegicus	whole organism	Exsanguination, collection of the liver, DNA extraction	Outbred365_DNA	DNA	Outbred365
Outbred367	Rattus norvegicus	whole organism	Exsanguination, collection of the liver, DNA extraction	Outbred367_DNA	DNA	Outbred367
Outbred368	Rattus norvegicus	whole organism	Exsanguination, collection of the liver, DNA extraction	Outbred368_DNA	DNA	Outbred368
Outbred37	Rattus norvegicus	whole organism	Exsanguination, collection of the liver, DNA extraction	Outbred37_DNA	DNA	Outbred37
Outbred371	Rattus norvegicus	whole organism	Exsanguination, collection of the liver, DNA extraction	Outbred371_DNA	DNA	Outbred371
Outbred372	Rattus norvegicus	whole organism	Exsanguination, collection of the liver, DNA extraction	Outbred372_DNA	DNA	Outbred372
Outbred373	Rattus norvegicus	whole organism	Exsanguination, collection of the liver, DNA extraction	Outbred373_DNA	DNA	Outbred373
Outbred374	Rattus norvegicus	whole organism	Exsanguination, collection of the liver, DNA extraction	Outbred374_DNA	DNA	Outbred374
Outbred375	Rattus norvegicus	whole organism	Exsanguination, collection of the liver, DNA extraction	Outbred375_DNA	DNA	Outbred375
Outbred376	Rattus norvegicus	whole organism	Exsanguination, collection of the liver, DNA extraction	Outbred376_DNA	DNA	Outbred376
Outbred378	Rattus norvegicus	whole organism	Exsanguination, collection of the liver, DNA extraction	Outbred378_DNA	DNA	Outbred378
Outbred379	Rattus norvegicus	whole organism	Exsanguination, collection of the liver, DNA extraction	Outbred379_DNA	DNA	Outbred379
Outbred38	Rattus norvegicus	whole organism	Exsanguination, collection of the liver, DNA extraction	Outbred38_DNA	DNA	Outbred38
Outbred380	Rattus norvegicus	whole organism	Exsanguination, collection of the liver, DNA extraction	Outbred380_DNA	DNA	Outbred380
Outbred381	Rattus norvegicus	whole organism	Exsanguination, collection of the liver, DNA extraction	Outbred381_DNA	DNA	Outbred381
Outbred382	Rattus norvegicus	whole organism	Exsanguination, collection of the liver, DNA extraction	Outbred382_DNA	DNA	Outbred382
Outbred384	Rattus norvegicus	whole organism	Exsanguination, collection of the liver, DNA extraction	Outbred384_DNA	DNA	Outbred384
Outbred385	Rattus norvegicus	whole organism	Exsanguination, collection of the liver, DNA extraction	Outbred385_DNA	DNA	Outbred385
Outbred386	Rattus norvegicus	whole organism	Exsanguination, collection of the liver, DNA extraction	Outbred386_DNA	DNA	Outbred386
Outbred387	Rattus norvegicus	whole organism	Exsanguination, collection of the liver, DNA extraction	Outbred387_DNA	DNA	Outbred387
Outbred388	Rattus norvegicus	whole organism	Exsanguination, collection of the liver, DNA extraction	Outbred388_DNA	DNA	Outbred388
Outbred389	Rattus norvegicus	whole organism	Exsanguination, collection of the liver, DNA extraction	Outbred389_DNA	DNA	Outbred389
Outbred39	Rattus norvegicus	whole organism	Exsanguination, collection of the liver, DNA extraction	Outbred39_DNA	DNA	Outbred39
Outbred390	Rattus norvegicus	whole organism	Exsanguination, collection of the liver, DNA extraction	Outbred390_DNA	DNA	Outbred390
Outbred394	Rattus norvegicus	whole organism	Exsanguination, collection of the liver, DNA extraction	Outbred394_DNA	DNA	Outbred394
Outbred395	Rattus norvegicus	whole organism	Exsanguination, collection of the liver, DNA extraction	Outbred395_DNA	DNA	Outbred395
Outbred396	Rattus norvegicus	whole organism	Exsanguination, collection of the liver, DNA extraction	Outbred396_DNA	DNA	Outbred396
Outbred397	Rattus norvegicus	whole organism	Exsanguination, collection of the liver, DNA extraction	Outbred397_DNA	DNA	Outbred397
Outbred398	Rattus norvegicus	whole organism	Exsanguination, collection of the liver, DNA extraction	Outbred398_DNA	DNA	Outbred398
Outbred399	Rattus norvegicus	whole organism	Exsanguination, collection of the liver, DNA extraction	Outbred399_DNA	DNA	Outbred399
Outbred40	Rattus norvegicus	whole organism	Exsanguination, collection of the liver, DNA extraction	Outbred40_DNA	DNA	Outbred40
Outbred400	Rattus norvegicus	whole organism	Exsanguination, collection of the liver, DNA extraction	Outbred400_DNA	DNA	Outbred400
Outbred401	Rattus norvegicus	whole organism	Exsanguination, collection of the liver, DNA extraction	Outbred401_DNA	DNA	Outbred401
Outbred402	Rattus norvegicus	whole organism	Exsanguination, collection of the liver, DNA extraction	Outbred402_DNA	DNA	Outbred402
Outbred403	Rattus norvegicus	whole organism	Exsanguination, collection of the liver, DNA extraction	Outbred403_DNA	DNA	Outbred403
Outbred404	Rattus norvegicus	whole organism	Exsanguination, collection of the liver, DNA extraction	Outbred404_DNA	DNA	Outbred404
Outbred405	Rattus norvegicus	whole organism	Exsanguination, collection of the liver, DNA extraction	Outbred405_DNA	DNA	Outbred405
Outbred406	Rattus norvegicus	whole organism	Exsanguination, collection of the liver, DNA extraction	Outbred406_DNA	DNA	Outbred406
Outbred407	Rattus norvegicus	whole organism	Exsanguination, collection of the liver, DNA extraction	Outbred407_DNA	DNA	Outbred407
Outbred408	Rattus norvegicus	whole organism	Exsanguination, collection of the liver, DNA extraction	Outbred408_DNA	DNA	Outbred408
Outbred409	Rattus norvegicus	whole organism	Exsanguination, collection of the liver, DNA extraction	Outbred409_DNA	DNA	Outbred409
Outbred414	Rattus norvegicus	whole organism	Exsanguination, collection of the liver, DNA extraction	Outbred414_DNA	DNA	Outbred414
Outbred415	Rattus norvegicus	whole organism	Exsanguination, collection of the liver, DNA extraction	Outbred415_DNA	DNA	Outbred415
Outbred416	Rattus norvegicus	whole organism	Exsanguination, collection of the liver, DNA extraction	Outbred416_DNA	DNA	Outbred416
Outbred417	Rattus norvegicus	whole organism	Exsanguination, collection of the liver, DNA extraction	Outbred417_DNA	DNA	Outbred417
Outbred418	Rattus norvegicus	whole organism	Exsanguination, collection of the liver, DNA extraction	Outbred418_DNA	DNA	Outbred418
Outbred419	Rattus norvegicus	whole organism	Exsanguination, collection of the liver, DNA extraction	Outbred419_DNA	DNA	Outbred419
Outbred42	Rattus norvegicus	whole organism	Exsanguination, collection of the liver, DNA extraction	Outbred42_DNA	DNA	Outbred42
Outbred420	Rattus norvegicus	whole organism	Exsanguination, collection of the liver, DNA extraction	Outbred420_DNA	DNA	Outbred420
Outbred421	Rattus norvegicus	whole organism	Exsanguination, collection of the liver, DNA extraction	Outbred421_DNA	DNA	Outbred421
Outbred422	Rattus norvegicus	whole organism	Exsanguination, collection of the liver, DNA extraction	Outbred422_DNA	DNA	Outbred422
Outbred423	Rattus norvegicus	whole organism	Exsanguination, collection of the liver, DNA extraction	Outbred423_DNA	DNA	Outbred423
Outbred425	Rattus norvegicus	whole organism	Exsanguination, collection of the liver, DNA extraction	Outbred425_DNA	DNA	Outbred425
Outbred426	Rattus norvegicus	whole organism	Exsanguination, collection of the liver, DNA extraction	Outbred426_DNA	DNA	Outbred426
Outbred427	Rattus norvegicus	whole organism	Exsanguination, collection of the liver, DNA extraction	Outbred427_DNA	DNA	Outbred427
Outbred428	Rattus norvegicus	whole organism	Exsanguination, collection of the liver, DNA extraction	Outbred428_DNA	DNA	Outbred428
Outbred429	Rattus norvegicus	whole organism	Exsanguination, collection of the liver, DNA extraction	Outbred429_DNA	DNA	Outbred429
Outbred43	Rattus norvegicus	whole organism	Exsanguination, collection of the liver, DNA extraction	Outbred43_DNA	DNA	Outbred43
Outbred430	Rattus norvegicus	whole organism	Exsanguination, collection of the liver, DNA extraction	Outbred430_DNA	DNA	Outbred430
Outbred431	Rattus norvegicus	whole organism	Exsanguination, collection of the liver, DNA extraction	Outbred431_DNA	DNA	Outbred431
Outbred432	Rattus norvegicus	whole organism	Exsanguination, collection of the liver, DNA extraction	Outbred432_DNA	DNA	Outbred432
Outbred433	Rattus norvegicus	whole organism	Exsanguination, collection of the liver, DNA extraction	Outbred433_DNA	DNA	Outbred433
Outbred434	Rattus norvegicus	whole organism	Exsanguination, collection of the liver, DNA extraction	Outbred434_DNA	DNA	Outbred434
Outbred435	Rattus norvegicus	whole organism	Exsanguination, collection of the liver, DNA extraction	Outbred435_DNA	DNA	Outbred435
Outbred436	Rattus norvegicus	whole organism	Exsanguination, collection of the liver, DNA extraction	Outbred436_DNA	DNA	Outbred436
Outbred437	Rattus norvegicus	whole organism	Exsanguination, collection of the liver, DNA extraction	Outbred437_DNA	DNA	Outbred437
Outbred438	Rattus norvegicus	whole organism	Exsanguination, collection of the liver, DNA extraction	Outbred438_DNA	DNA	Outbred438
Outbred439	Rattus norvegicus	whole organism	Exsanguination, collection of the liver, DNA extraction	Outbred439_DNA	DNA	Outbred439
Outbred44	Rattus norvegicus	whole organism	Exsanguination, collection of the liver, DNA extraction	Outbred44_DNA	DNA	Outbred44
Outbred442	Rattus norvegicus	whole organism	Exsanguination, collection of the liver, DNA extraction	Outbred442_DNA	DNA	Outbred442
Outbred443	Rattus norvegicus	whole organism	Exsanguination, collection of the liver, DNA extraction	Outbred443_DNA	DNA	Outbred443
Outbred444	Rattus norvegicus	whole organism	Exsanguination, collection of the liver, DNA extraction	Outbred444_DNA	DNA	Outbred444
Outbred445	Rattus norvegicus	whole organism	Exsanguination, collection of the liver, DNA extraction	Outbred445_DNA	DNA	Outbred445
Outbred446	Rattus norvegicus	whole organism	Exsanguination, collection of the liver, DNA extraction	Outbred446_DNA	DNA	Outbred446
Outbred451	Rattus norvegicus	whole organism	Exsanguination, collection of the liver, DNA extraction	Outbred451_DNA	DNA	Outbred451
Outbred453	Rattus norvegicus	whole organism	Exsanguination, collection of the liver, DNA extraction	Outbred453_DNA	DNA	Outbred453
Outbred454	Rattus norvegicus	whole organism	Exsanguination, collection of the liver, DNA extraction	Outbred454_DNA	DNA	Outbred454
Outbred455	Rattus norvegicus	whole organism	Exsanguination, collection of the liver, DNA extraction	Outbred455_DNA	DNA	Outbred455
Outbred456	Rattus norvegicus	whole organism	Exsanguination, collection of the liver, DNA extraction	Outbred456_DNA	DNA	Outbred456
Outbred457	Rattus norvegicus	whole organism	Exsanguination, collection of the liver, DNA extraction	Outbred457_DNA	DNA	Outbred457
Outbred458	Rattus norvegicus	whole organism	Exsanguination, collection of the liver, DNA extraction	Outbred458_DNA	DNA	Outbred458
Outbred459	Rattus norvegicus	whole organism	Exsanguination, collection of the liver, DNA extraction	Outbred459_DNA	DNA	Outbred459
Outbred46	Rattus norvegicus	whole organism	Exsanguination, collection of the liver, DNA extraction	Outbred46_DNA	DNA	Outbred46
Outbred460	Rattus norvegicus	whole organism	Exsanguination, collection of the liver, DNA extraction	Outbred460_DNA	DNA	Outbred460
Outbred461	Rattus norvegicus	whole organism	Exsanguination, collection of the liver, DNA extraction	Outbred461_DNA	DNA	Outbred461
Outbred462	Rattus norvegicus	whole organism	Exsanguination, collection of the liver, DNA extraction	Outbred462_DNA	DNA	Outbred462
Outbred464	Rattus norvegicus	whole organism	Exsanguination, collection of the liver, DNA extraction	Outbred464_DNA	DNA	Outbred464
Outbred466	Rattus norvegicus	whole organism	Exsanguination, collection of the liver, DNA extraction	Outbred466_DNA	DNA	Outbred466
Outbred468	Rattus norvegicus	whole organism	Exsanguination, collection of the liver, DNA extraction	Outbred468_DNA	DNA	Outbred468
Outbred469	Rattus norvegicus	whole organism	Exsanguination, collection of the liver, DNA extraction	Outbred469_DNA	DNA	Outbred469
Outbred47	Rattus norvegicus	whole organism	Exsanguination, collection of the liver, DNA extraction	Outbred47_DNA	DNA	Outbred47
Outbred470	Rattus norvegicus	whole organism	Exsanguination, collection of the liver, DNA extraction	Outbred470_DNA	DNA	Outbred470
Outbred471	Rattus norvegicus	whole organism	Exsanguination, collection of the liver, DNA extraction	Outbred471_DNA	DNA	Outbred471
Outbred472	Rattus norvegicus	whole organism	Exsanguination, collection of the liver, DNA extraction	Outbred472_DNA	DNA	Outbred472
Outbred473	Rattus norvegicus	whole organism	Exsanguination, collection of the liver, DNA extraction	Outbred473_DNA	DNA	Outbred473
Outbred474	Rattus norvegicus	whole organism	Exsanguination, collection of the liver, DNA extraction	Outbred474_DNA	DNA	Outbred474
Outbred477	Rattus norvegicus	whole organism	Exsanguination, collection of the liver, DNA extraction	Outbred477_DNA	DNA	Outbred477
Outbred478	Rattus norvegicus	whole organism	Exsanguination, collection of the liver, DNA extraction	Outbred478_DNA	DNA	Outbred478
Outbred479	Rattus norvegicus	whole organism	Exsanguination, collection of the liver, DNA extraction	Outbred479_DNA	DNA	Outbred479
Outbred48	Rattus norvegicus	whole organism	Exsanguination, collection of the liver, DNA extraction	Outbred48_DNA	DNA	Outbred48
Outbred480	Rattus norvegicus	whole organism	Exsanguination, collection of the liver, DNA extraction	Outbred480_DNA	DNA	Outbred480
Outbred481	Rattus norvegicus	whole organism	Exsanguination, collection of the liver, DNA extraction	Outbred481_DNA	DNA	Outbred481
Outbred482	Rattus norvegicus	whole organism	Exsanguination, collection of the liver, DNA extraction	Outbred482_DNA	DNA	Outbred482
Outbred483	Rattus norvegicus	whole organism	Exsanguination, collection of the liver, DNA extraction	Outbred483_DNA	DNA	Outbred483
Outbred485	Rattus norvegicus	whole organism	Exsanguination, collection of the liver, DNA extraction	Outbred485_DNA	DNA	Outbred485
Outbred486	Rattus norvegicus	whole organism	Exsanguination, collection of the liver, DNA extraction	Outbred486_DNA	DNA	Outbred486
Outbred487	Rattus norvegicus	whole organism	Exsanguination, collection of the liver, DNA extraction	Outbred487_DNA	DNA	Outbred487
Outbred488	Rattus norvegicus	whole organism	Exsanguination, collection of the liver, DNA extraction	Outbred488_DNA	DNA	Outbred488
Outbred489	Rattus norvegicus	whole organism	Exsanguination, collection of the liver, DNA extraction	Outbred489_DNA	DNA	Outbred489
Outbred49	Rattus norvegicus	whole organism	Exsanguination, collection of the liver, DNA extraction	Outbred49_DNA	DNA	Outbred49
Outbred490	Rattus norvegicus	whole organism	Exsanguination, collection of the liver, DNA extraction	Outbred490_DNA	DNA	Outbred490
Outbred491	Rattus norvegicus	whole organism	Exsanguination, collection of the liver, DNA extraction	Outbred491_DNA	DNA	Outbred491
Outbred492	Rattus norvegicus	whole organism	Exsanguination, collection of the liver, DNA extraction	Outbred492_DNA	DNA	Outbred492
Outbred493	Rattus norvegicus	whole organism	Exsanguination, collection of the liver, DNA extraction	Outbred493_DNA	DNA	Outbred493
Outbred494	Rattus norvegicus	whole organism	Exsanguination, collection of the liver, DNA extraction	Outbred494_DNA	DNA	Outbred494
Outbred495	Rattus norvegicus	whole organism	Exsanguination, collection of the liver, DNA extraction	Outbred495_DNA	DNA	Outbred495
Outbred496	Rattus norvegicus	whole organism	Exsanguination, collection of the liver, DNA extraction	Outbred496_DNA	DNA	Outbred496
Outbred497	Rattus norvegicus	whole organism	Exsanguination, collection of the liver, DNA extraction	Outbred497_DNA	DNA	Outbred497
Outbred498	Rattus norvegicus	whole organism	Exsanguination, collection of the liver, DNA extraction	Outbred498_DNA	DNA	Outbred498
Outbred499	Rattus norvegicus	whole organism	Exsanguination, collection of the liver, DNA extraction	Outbred499_DNA	DNA	Outbred499
Outbred5	Rattus norvegicus	whole organism	Exsanguination, collection of the liver, DNA extraction	Outbred5_DNA	DNA	Outbred5
Outbred501	Rattus norvegicus	whole organism	Exsanguination, collection of the liver, DNA extraction	Outbred501_DNA	DNA	Outbred501
Outbred503	Rattus norvegicus	whole organism	Exsanguination, collection of the liver, DNA extraction	Outbred503_DNA	DNA	Outbred503
Outbred504	Rattus norvegicus	whole organism	Exsanguination, collection of the liver, DNA extraction	Outbred504_DNA	DNA	Outbred504
Outbred505	Rattus norvegicus	whole organism	Exsanguination, collection of the liver, DNA extraction	Outbred505_DNA	DNA	Outbred505
Outbred506	Rattus norvegicus	whole organism	Exsanguination, collection of the liver, DNA extraction	Outbred506_DNA	DNA	Outbred506
Outbred507	Rattus norvegicus	whole organism	Exsanguination, collection of the liver, DNA extraction	Outbred507_DNA	DNA	Outbred507
Outbred508	Rattus norvegicus	whole organism	Exsanguination, collection of the liver, DNA extraction	Outbred508_DNA	DNA	Outbred508
Outbred509	Rattus norvegicus	whole organism	Exsanguination, collection of the liver, DNA extraction	Outbred509_DNA	DNA	Outbred509
Outbred51	Rattus norvegicus	whole organism	Exsanguination, collection of the liver, DNA extraction	Outbred51_DNA	DNA	Outbred51
Outbred510	Rattus norvegicus	whole organism	Exsanguination, collection of the liver, DNA extraction	Outbred510_DNA	DNA	Outbred510
Outbred511	Rattus norvegicus	whole organism	Exsanguination, collection of the liver, DNA extraction	Outbred511_DNA	DNA	Outbred511
Outbred512	Rattus norvegicus	whole organism	Exsanguination, collection of the liver, DNA extraction	Outbred512_DNA	DNA	Outbred512
Outbred513	Rattus norvegicus	whole organism	Exsanguination, collection of the liver, DNA extraction	Outbred513_DNA	DNA	Outbred513
Outbred514	Rattus norvegicus	whole organism	Exsanguination, collection of the liver, DNA extraction	Outbred514_DNA	DNA	Outbred514
Outbred515	Rattus norvegicus	whole organism	Exsanguination, collection of the liver, DNA extraction	Outbred515_DNA	DNA	Outbred515
Outbred516	Rattus norvegicus	whole organism	Exsanguination, collection of the liver, DNA extraction	Outbred516_DNA	DNA	Outbred516
Outbred517	Rattus norvegicus	whole organism	Exsanguination, collection of the liver, DNA extraction	Outbred517_DNA	DNA	Outbred517
Outbred518	Rattus norvegicus	whole organism	Exsanguination, collection of the liver, DNA extraction	Outbred518_DNA	DNA	Outbred518
Outbred519	Rattus norvegicus	whole organism	Exsanguination, collection of the liver, DNA extraction	Outbred519_DNA	DNA	Outbred519
Outbred52	Rattus norvegicus	whole organism	Exsanguination, collection of the liver, DNA extraction	Outbred52_DNA	DNA	Outbred52
Outbred520	Rattus norvegicus	whole organism	Exsanguination, collection of the liver, DNA extraction	Outbred520_DNA	DNA	Outbred520
Outbred521	Rattus norvegicus	whole organism	Exsanguination, collection of the liver, DNA extraction	Outbred521_DNA	DNA	Outbred521
Outbred522	Rattus norvegicus	whole organism	Exsanguination, collection of the liver, DNA extraction	Outbred522_DNA	DNA	Outbred522
Outbred523	Rattus norvegicus	whole organism	Exsanguination, collection of the liver, DNA extraction	Outbred523_DNA	DNA	Outbred523
Outbred524	Rattus norvegicus	whole organism	Exsanguination, collection of the liver, DNA extraction	Outbred524_DNA	DNA	Outbred524
Outbred525	Rattus norvegicus	whole organism	Exsanguination, collection of the liver, DNA extraction	Outbred525_DNA	DNA	Outbred525
Outbred526	Rattus norvegicus	whole organism	Exsanguination, collection of the liver, DNA extraction	Outbred526_DNA	DNA	Outbred526
Outbred527	Rattus norvegicus	whole organism	Exsanguination, collection of the liver, DNA extraction	Outbred527_DNA	DNA	Outbred527
Outbred528	Rattus norvegicus	whole organism	Exsanguination, collection of the liver, DNA extraction	Outbred528_DNA	DNA	Outbred528
Outbred529	Rattus norvegicus	whole organism	Exsanguination, collection of the liver, DNA extraction	Outbred529_DNA	DNA	Outbred529
Outbred53	Rattus norvegicus	whole organism	Exsanguination, collection of the liver, DNA extraction	Outbred53_DNA	DNA	Outbred53
Outbred530	Rattus norvegicus	whole organism	Exsanguination, collection of the liver, DNA extraction	Outbred530_DNA	DNA	Outbred530
Outbred531	Rattus norvegicus	whole organism	Exsanguination, collection of the liver, DNA extraction	Outbred531_DNA	DNA	Outbred531
Outbred532	Rattus norvegicus	whole organism	Exsanguination, collection of the liver, DNA extraction	Outbred532_DNA	DNA	Outbred532
Outbred533	Rattus norvegicus	whole organism	Exsanguination, collection of the liver, DNA extraction	Outbred533_DNA	DNA	Outbred533
Outbred534	Rattus norvegicus	whole organism	Exsanguination, collection of the liver, DNA extraction	Outbred534_DNA	DNA	Outbred534
Outbred535	Rattus norvegicus	whole organism	Exsanguination, collection of the liver, DNA extraction	Outbred535_DNA	DNA	Outbred535
Outbred536	Rattus norvegicus	whole organism	Exsanguination, collection of the liver, DNA extraction	Outbred536_DNA	DNA	Outbred536
Outbred537	Rattus norvegicus	whole organism	Exsanguination, collection of the liver, DNA extraction	Outbred537_DNA	DNA	Outbred537
Outbred538	Rattus norvegicus	whole organism	Exsanguination, collection of the liver, DNA extraction	Outbred538_DNA	DNA	Outbred538
Outbred539	Rattus norvegicus	whole organism	Exsanguination, collection of the liver, DNA extraction	Outbred539_DNA	DNA	Outbred539
Outbred540	Rattus norvegicus	whole organism	Exsanguination, collection of the liver, DNA extraction	Outbred540_DNA	DNA	Outbred540
Outbred541	Rattus norvegicus	whole organism	Exsanguination, collection of the liver, DNA extraction	Outbred541_DNA	DNA	Outbred541
Outbred542	Rattus norvegicus	whole organism	Exsanguination, collection of the liver, DNA extraction	Outbred542_DNA	DNA	Outbred542
Outbred543	Rattus norvegicus	whole organism	Exsanguination, collection of the liver, DNA extraction	Outbred543_DNA	DNA	Outbred543
Outbred544	Rattus norvegicus	whole organism	Exsanguination, collection of the liver, DNA extraction	Outbred544_DNA	DNA	Outbred544
Outbred545	Rattus norvegicus	whole organism	Exsanguination, collection of the liver, DNA extraction	Outbred545_DNA	DNA	Outbred545
Outbred546	Rattus norvegicus	whole organism	Exsanguination, collection of the liver, DNA extraction	Outbred546_DNA	DNA	Outbred546
Outbred548	Rattus norvegicus	whole organism	Exsanguination, collection of the liver, DNA extraction	Outbred548_DNA	DNA	Outbred548
Outbred549	Rattus norvegicus	whole organism	Exsanguination, collection of the liver, DNA extraction	Outbred549_DNA	DNA	Outbred549
Outbred551	Rattus norvegicus	whole organism	Exsanguination, collection of the liver, DNA extraction	Outbred551_DNA	DNA	Outbred551
Outbred552	Rattus norvegicus	whole organism	Exsanguination, collection of the liver, DNA extraction	Outbred552_DNA	DNA	Outbred552
Outbred553	Rattus norvegicus	whole organism	Exsanguination, collection of the liver, DNA extraction	Outbred553_DNA	DNA	Outbred553
Outbred554	Rattus norvegicus	whole organism	Exsanguination, collection of the liver, DNA extraction	Outbred554_DNA	DNA	Outbred554
Outbred556	Rattus norvegicus	whole organism	Exsanguination, collection of the liver, DNA extraction	Outbred556_DNA	DNA	Outbred556
Outbred557	Rattus norvegicus	whole organism	Exsanguination, collection of the liver, DNA extraction	Outbred557_DNA	DNA	Outbred557
Outbred558	Rattus norvegicus	whole organism	Exsanguination, collection of the liver, DNA extraction	Outbred558_DNA	DNA	Outbred558
Outbred559	Rattus norvegicus	whole organism	Exsanguination, collection of the liver, DNA extraction	Outbred559_DNA	DNA	Outbred559
Outbred56	Rattus norvegicus	whole organism	Exsanguination, collection of the liver, DNA extraction	Outbred56_DNA	DNA	Outbred56
Outbred560	Rattus norvegicus	whole organism	Exsanguination, collection of the liver, DNA extraction	Outbred560_DNA	DNA	Outbred560
Outbred562	Rattus norvegicus	whole organism	Exsanguination, collection of the liver, DNA extraction	Outbred562_DNA	DNA	Outbred562
Outbred563	Rattus norvegicus	whole organism	Exsanguination, collection of the liver, DNA extraction	Outbred563_DNA	DNA	Outbred563
Outbred564	Rattus norvegicus	whole organism	Exsanguination, collection of the liver, DNA extraction	Outbred564_DNA	DNA	Outbred564
Outbred566	Rattus norvegicus	whole organism	Exsanguination, collection of the liver, DNA extraction	Outbred566_DNA	DNA	Outbred566
Outbred567	Rattus norvegicus	whole organism	Exsanguination, collection of the liver, DNA extraction	Outbred567_DNA	DNA	Outbred567
Outbred568	Rattus norvegicus	whole organism	Exsanguination, collection of the liver, DNA extraction	Outbred568_DNA	DNA	Outbred568
Outbred569	Rattus norvegicus	whole organism	Exsanguination, collection of the liver, DNA extraction	Outbred569_DNA	DNA	Outbred569
Outbred57	Rattus norvegicus	whole organism	Exsanguination, collection of the liver, DNA extraction	Outbred57_DNA	DNA	Outbred57
Outbred570	Rattus norvegicus	whole organism	Exsanguination, collection of the liver, DNA extraction	Outbred570_DNA	DNA	Outbred570
Outbred571	Rattus norvegicus	whole organism	Exsanguination, collection of the liver, DNA extraction	Outbred571_DNA	DNA	Outbred571
Outbred572	Rattus norvegicus	whole organism	Exsanguination, collection of the liver, DNA extraction	Outbred572_DNA	DNA	Outbred572
Outbred573	Rattus norvegicus	whole organism	Exsanguination, collection of the liver, DNA extraction	Outbred573_DNA	DNA	Outbred573
Outbred574	Rattus norvegicus	whole organism	Exsanguination, collection of the liver, DNA extraction	Outbred574_DNA	DNA	Outbred574
Outbred575	Rattus norvegicus	whole organism	Exsanguination, collection of the liver, DNA extraction	Outbred575_DNA	DNA	Outbred575
Outbred576	Rattus norvegicus	whole organism	Exsanguination, collection of the liver, DNA extraction	Outbred576_DNA	DNA	Outbred576
Outbred577	Rattus norvegicus	whole organism	Exsanguination, collection of the liver, DNA extraction	Outbred577_DNA	DNA	Outbred577
Outbred578	Rattus norvegicus	whole organism	Exsanguination, collection of the liver, DNA extraction	Outbred578_DNA	DNA	Outbred578
Outbred579	Rattus norvegicus	whole organism	Exsanguination, collection of the liver, DNA extraction	Outbred579_DNA	DNA	Outbred579
Outbred58	Rattus norvegicus	whole organism	Exsanguination, collection of the liver, DNA extraction	Outbred58_DNA	DNA	Outbred58
Outbred580	Rattus norvegicus	whole organism	Exsanguination, collection of the liver, DNA extraction	Outbred580_DNA	DNA	Outbred580
Outbred581	Rattus norvegicus	whole organism	Exsanguination, collection of the liver, DNA extraction	Outbred581_DNA	DNA	Outbred581
Outbred582	Rattus norvegicus	whole organism	Exsanguination, collection of the liver, DNA extraction	Outbred582_DNA	DNA	Outbred582
Outbred583	Rattus norvegicus	whole organism	Exsanguination, collection of the liver, DNA extraction	Outbred583_DNA	DNA	Outbred583
Outbred584	Rattus norvegicus	whole organism	Exsanguination, collection of the liver, DNA extraction	Outbred584_DNA	DNA	Outbred584
Outbred585	Rattus norvegicus	whole organism	Exsanguination, collection of the liver, DNA extraction	Outbred585_DNA	DNA	Outbred585
Outbred586	Rattus norvegicus	whole organism	Exsanguination, collection of the liver, DNA extraction	Outbred586_DNA	DNA	Outbred586
Outbred588	Rattus norvegicus	whole organism	Exsanguination, collection of the liver, DNA extraction	Outbred588_DNA	DNA	Outbred588
Outbred589	Rattus norvegicus	whole organism	Exsanguination, collection of the liver, DNA extraction	Outbred589_DNA	DNA	Outbred589
Outbred59	Rattus norvegicus	whole organism	Exsanguination, collection of the liver, DNA extraction	Outbred59_DNA	DNA	Outbred59
Outbred590	Rattus norvegicus	whole organism	Exsanguination, collection of the liver, DNA extraction	Outbred590_DNA	DNA	Outbred590
Outbred591	Rattus norvegicus	whole organism	Exsanguination, collection of the liver, DNA extraction	Outbred591_DNA	DNA	Outbred591
Outbred592	Rattus norvegicus	whole organism	Exsanguination, collection of the liver, DNA extraction	Outbred592_DNA	DNA	Outbred592
Outbred593	Rattus norvegicus	whole organism	Exsanguination, collection of the liver, DNA extraction	Outbred593_DNA	DNA	Outbred593
Outbred594	Rattus norvegicus	whole organism	Exsanguination, collection of the liver, DNA extraction	Outbred594_DNA	DNA	Outbred594
Outbred595	Rattus norvegicus	whole organism	Exsanguination, collection of the liver, DNA extraction	Outbred595_DNA	DNA	Outbred595
Outbred596	Rattus norvegicus	whole organism	Exsanguination, collection of the liver, DNA extraction	Outbred596_DNA	DNA	Outbred596
Outbred597	Rattus norvegicus	whole organism	Exsanguination, collection of the liver, DNA extraction	Outbred597_DNA	DNA	Outbred597
Outbred599	Rattus norvegicus	whole organism	Exsanguination, collection of the liver, DNA extraction	Outbred599_DNA	DNA	Outbred599
Outbred6	Rattus norvegicus	whole organism	Exsanguination, collection of the liver, DNA extraction	Outbred6_DNA	DNA	Outbred6
Outbred60	Rattus norvegicus	whole organism	Exsanguination, collection of the liver, DNA extraction	Outbred60_DNA	DNA	Outbred60
Outbred600	Rattus norvegicus	whole organism	Exsanguination, collection of the liver, DNA extraction	Outbred600_DNA	DNA	Outbred600
Outbred601	Rattus norvegicus	whole organism	Exsanguination, collection of the liver, DNA extraction	Outbred601_DNA	DNA	Outbred601
Outbred602	Rattus norvegicus	whole organism	Exsanguination, collection of the liver, DNA extraction	Outbred602_DNA	DNA	Outbred602
Outbred603	Rattus norvegicus	whole organism	Exsanguination, collection of the liver, DNA extraction	Outbred603_DNA	DNA	Outbred603
Outbred605	Rattus norvegicus	whole organism	Exsanguination, collection of the liver, DNA extraction	Outbred605_DNA	DNA	Outbred605
Outbred606	Rattus norvegicus	whole organism	Exsanguination, collection of the liver, DNA extraction	Outbred606_DNA	DNA	Outbred606
Outbred607	Rattus norvegicus	whole organism	Exsanguination, collection of the liver, DNA extraction	Outbred607_DNA	DNA	Outbred607
Outbred609	Rattus norvegicus	whole organism	Exsanguination, collection of the liver, DNA extraction	Outbred609_DNA	DNA	Outbred609
Outbred61	Rattus norvegicus	whole organism	Exsanguination, collection of the liver, DNA extraction	Outbred61_DNA	DNA	Outbred61
Outbred610	Rattus norvegicus	whole organism	Exsanguination, collection of the liver, DNA extraction	Outbred610_DNA	DNA	Outbred610
Outbred611	Rattus norvegicus	whole organism	Exsanguination, collection of the liver, DNA extraction	Outbred611_DNA	DNA	Outbred611
Outbred612	Rattus norvegicus	whole organism	Exsanguination, collection of the liver, DNA extraction	Outbred612_DNA	DNA	Outbred612
Outbred613	Rattus norvegicus	whole organism	Exsanguination, collection of the liver, DNA extraction	Outbred613_DNA	DNA	Outbred613
Outbred614	Rattus norvegicus	whole organism	Exsanguination, collection of the liver, DNA extraction	Outbred614_DNA	DNA	Outbred614
Outbred615	Rattus norvegicus	whole organism	Exsanguination, collection of the liver, DNA extraction	Outbred615_DNA	DNA	Outbred615
Outbred616	Rattus norvegicus	whole organism	Exsanguination, collection of the liver, DNA extraction	Outbred616_DNA	DNA	Outbred616
Outbred617	Rattus norvegicus	whole organism	Exsanguination, collection of the liver, DNA extraction	Outbred617_DNA	DNA	Outbred617
Outbred618	Rattus norvegicus	whole organism	Exsanguination, collection of the liver, DNA extraction	Outbred618_DNA	DNA	Outbred618
Outbred619	Rattus norvegicus	whole organism	Exsanguination, collection of the liver, DNA extraction	Outbred619_DNA	DNA	Outbred619
Outbred62	Rattus norvegicus	whole organism	Exsanguination, collection of the liver, DNA extraction	Outbred62_DNA	DNA	Outbred62
Outbred620	Rattus norvegicus	whole organism	Exsanguination, collection of the liver, DNA extraction	Outbred620_DNA	DNA	Outbred620
Outbred621	Rattus norvegicus	whole organism	Exsanguination, collection of the liver, DNA extraction	Outbred621_DNA	DNA	Outbred621
Outbred622	Rattus norvegicus	whole organism	Exsanguination, collection of the liver, DNA extraction	Outbred622_DNA	DNA	Outbred622
Outbred623	Rattus norvegicus	whole organism	Exsanguination, collection of the liver, DNA extraction	Outbred623_DNA	DNA	Outbred623
Outbred624	Rattus norvegicus	whole organism	Exsanguination, collection of the liver, DNA extraction	Outbred624_DNA	DNA	Outbred624
Outbred625	Rattus norvegicus	whole organism	Exsanguination, collection of the liver, DNA extraction	Outbred625_DNA	DNA	Outbred625
Outbred626	Rattus norvegicus	whole organism	Exsanguination, collection of the liver, DNA extraction	Outbred626_DNA	DNA	Outbred626
Outbred627	Rattus norvegicus	whole organism	Exsanguination, collection of the liver, DNA extraction	Outbred627_DNA	DNA	Outbred627
Outbred628	Rattus norvegicus	whole organism	Exsanguination, collection of the liver, DNA extraction	Outbred628_DNA	DNA	Outbred628
Outbred629	Rattus norvegicus	whole organism	Exsanguination, collection of the liver, DNA extraction	Outbred629_DNA	DNA	Outbred629
Outbred63	Rattus norvegicus	whole organism	Exsanguination, collection of the liver, DNA extraction	Outbred63_DNA	DNA	Outbred63
Outbred630	Rattus norvegicus	whole organism	Exsanguination, collection of the liver, DNA extraction	Outbred630_DNA	DNA	Outbred630
Outbred631	Rattus norvegicus	whole organism	Exsanguination, collection of the liver, DNA extraction	Outbred631_DNA	DNA	Outbred631
Outbred632	Rattus norvegicus	whole organism	Exsanguination, collection of the liver, DNA extraction	Outbred632_DNA	DNA	Outbred632
Outbred633	Rattus norvegicus	whole organism	Exsanguination, collection of the liver, DNA extraction	Outbred633_DNA	DNA	Outbred633
Outbred634	Rattus norvegicus	whole organism	Exsanguination, collection of the liver, DNA extraction	Outbred634_DNA	DNA	Outbred634
Outbred635	Rattus norvegicus	whole organism	Exsanguination, collection of the liver, DNA extraction	Outbred635_DNA	DNA	Outbred635
Outbred636	Rattus norvegicus	whole organism	Exsanguination, collection of the liver, DNA extraction	Outbred636_DNA	DNA	Outbred636
Outbred637	Rattus norvegicus	whole organism	Exsanguination, collection of the liver, DNA extraction	Outbred637_DNA	DNA	Outbred637
Outbred638	Rattus norvegicus	whole organism	Exsanguination, collection of the liver, DNA extraction	Outbred638_DNA	DNA	Outbred638
Outbred639	Rattus norvegicus	whole organism	Exsanguination, collection of the liver, DNA extraction	Outbred639_DNA	DNA	Outbred639
Outbred641	Rattus norvegicus	whole organism	Exsanguination, collection of the liver, DNA extraction	Outbred641_DNA	DNA	Outbred641
Outbred642	Rattus norvegicus	whole organism	Exsanguination, collection of the liver, DNA extraction	Outbred642_DNA	DNA	Outbred642
Outbred644	Rattus norvegicus	whole organism	Exsanguination, collection of the liver, DNA extraction	Outbred644_DNA	DNA	Outbred644
Outbred645	Rattus norvegicus	whole organism	Exsanguination, collection of the liver, DNA extraction	Outbred645_DNA	DNA	Outbred645
Outbred646	Rattus norvegicus	whole organism	Exsanguination, collection of the liver, DNA extraction	Outbred646_DNA	DNA	Outbred646
Outbred647	Rattus norvegicus	whole organism	Exsanguination, collection of the liver, DNA extraction	Outbred647_DNA	DNA	Outbred647
Outbred649	Rattus norvegicus	whole organism	Exsanguination, collection of the liver, DNA extraction	Outbred649_DNA	DNA	Outbred649
Outbred65	Rattus norvegicus	whole organism	Exsanguination, collection of the liver, DNA extraction	Outbred65_DNA	DNA	Outbred65
Outbred650	Rattus norvegicus	whole organism	Exsanguination, collection of the liver, DNA extraction	Outbred650_DNA	DNA	Outbred650
Outbred651	Rattus norvegicus	whole organism	Exsanguination, collection of the liver, DNA extraction	Outbred651_DNA	DNA	Outbred651
Outbred652	Rattus norvegicus	whole organism	Exsanguination, collection of the liver, DNA extraction	Outbred652_DNA	DNA	Outbred652
Outbred653	Rattus norvegicus	whole organism	Exsanguination, collection of the liver, DNA extraction	Outbred653_DNA	DNA	Outbred653
Outbred654	Rattus norvegicus	whole organism	Exsanguination, collection of the liver, DNA extraction	Outbred654_DNA	DNA	Outbred654
Outbred655	Rattus norvegicus	whole organism	Exsanguination, collection of the liver, DNA extraction	Outbred655_DNA	DNA	Outbred655
Outbred656	Rattus norvegicus	whole organism	Exsanguination, collection of the liver, DNA extraction	Outbred656_DNA	DNA	Outbred656
Outbred657	Rattus norvegicus	whole organism	Exsanguination, collection of the liver, DNA extraction	Outbred657_DNA	DNA	Outbred657
Outbred658	Rattus norvegicus	whole organism	Exsanguination, collection of the liver, DNA extraction	Outbred658_DNA	DNA	Outbred658
Outbred659	Rattus norvegicus	whole organism	Exsanguination, collection of the liver, DNA extraction	Outbred659_DNA	DNA	Outbred659
Outbred660	Rattus norvegicus	whole organism	Exsanguination, collection of the liver, DNA extraction	Outbred660_DNA	DNA	Outbred660
Outbred661	Rattus norvegicus	whole organism	Exsanguination, collection of the liver, DNA extraction	Outbred661_DNA	DNA	Outbred661
Outbred662	Rattus norvegicus	whole organism	Exsanguination, collection of the liver, DNA extraction	Outbred662_DNA	DNA	Outbred662
Outbred663	Rattus norvegicus	whole organism	Exsanguination, collection of the liver, DNA extraction	Outbred663_DNA	DNA	Outbred663
Outbred664	Rattus norvegicus	whole organism	Exsanguination, collection of the liver, DNA extraction	Outbred664_DNA	DNA	Outbred664
Outbred665	Rattus norvegicus	whole organism	Exsanguination, collection of the liver, DNA extraction	Outbred665_DNA	DNA	Outbred665
Outbred666	Rattus norvegicus	whole organism	Exsanguination, collection of the liver, DNA extraction	Outbred666_DNA	DNA	Outbred666
Outbred667	Rattus norvegicus	whole organism	Exsanguination, collection of the liver, DNA extraction	Outbred667_DNA	DNA	Outbred667
Outbred668	Rattus norvegicus	whole organism	Exsanguination, collection of the liver, DNA extraction	Outbred668_DNA	DNA	Outbred668
Outbred669	Rattus norvegicus	whole organism	Exsanguination, collection of the liver, DNA extraction	Outbred669_DNA	DNA	Outbred669
Outbred67	Rattus norvegicus	whole organism	Exsanguination, collection of the liver, DNA extraction	Outbred67_DNA	DNA	Outbred67
Outbred672	Rattus norvegicus	whole organism	Exsanguination, collection of the liver, DNA extraction	Outbred672_DNA	DNA	Outbred672
Outbred674	Rattus norvegicus	whole organism	Exsanguination, collection of the liver, DNA extraction	Outbred674_DNA	DNA	Outbred674
Outbred675	Rattus norvegicus	whole organism	Exsanguination, collection of the liver, DNA extraction	Outbred675_DNA	DNA	Outbred675
Outbred676	Rattus norvegicus	whole organism	Exsanguination, collection of the liver, DNA extraction	Outbred676_DNA	DNA	Outbred676
Outbred677	Rattus norvegicus	whole organism	Exsanguination, collection of the liver, DNA extraction	Outbred677_DNA	DNA	Outbred677
Outbred678	Rattus norvegicus	whole organism	Exsanguination, collection of the liver, DNA extraction	Outbred678_DNA	DNA	Outbred678
Outbred68	Rattus norvegicus	whole organism	Exsanguination, collection of the liver, DNA extraction	Outbred68_DNA	DNA	Outbred68
Outbred680	Rattus norvegicus	whole organism	Exsanguination, collection of the liver, DNA extraction	Outbred680_DNA	DNA	Outbred680
Outbred681	Rattus norvegicus	whole organism	Exsanguination, collection of the liver, DNA extraction	Outbred681_DNA	DNA	Outbred681
Outbred682	Rattus norvegicus	whole organism	Exsanguination, collection of the liver, DNA extraction	Outbred682_DNA	DNA	Outbred682
Outbred683	Rattus norvegicus	whole organism	Exsanguination, collection of the liver, DNA extraction	Outbred683_DNA	DNA	Outbred683
Outbred684	Rattus norvegicus	whole organism	Exsanguination, collection of the liver, DNA extraction	Outbred684_DNA	DNA	Outbred684
Outbred685	Rattus norvegicus	whole organism	Exsanguination, collection of the liver, DNA extraction	Outbred685_DNA	DNA	Outbred685
Outbred686	Rattus norvegicus	whole organism	Exsanguination, collection of the liver, DNA extraction	Outbred686_DNA	DNA	Outbred686
Outbred688	Rattus norvegicus	whole organism	Exsanguination, collection of the liver, DNA extraction	Outbred688_DNA	DNA	Outbred688
Outbred689	Rattus norvegicus	whole organism	Exsanguination, collection of the liver, DNA extraction	Outbred689_DNA	DNA	Outbred689
Outbred69	Rattus norvegicus	whole organism	Exsanguination, collection of the liver, DNA extraction	Outbred69_DNA	DNA	Outbred69
Outbred690	Rattus norvegicus	whole organism	Exsanguination, collection of the liver, DNA extraction	Outbred690_DNA	DNA	Outbred690
Outbred691	Rattus norvegicus	whole organism	Exsanguination, collection of the liver, DNA extraction	Outbred691_DNA	DNA	Outbred691
Outbred692	Rattus norvegicus	whole organism	Exsanguination, collection of the liver, DNA extraction	Outbred692_DNA	DNA	Outbred692
Outbred693	Rattus norvegicus	whole organism	Exsanguination, collection of the liver, DNA extraction	Outbred693_DNA	DNA	Outbred693
Outbred694	Rattus norvegicus	whole organism	Exsanguination, collection of the liver, DNA extraction	Outbred694_DNA	DNA	Outbred694
Outbred695	Rattus norvegicus	whole organism	Exsanguination, collection of the liver, DNA extraction	Outbred695_DNA	DNA	Outbred695
Outbred696	Rattus norvegicus	whole organism	Exsanguination, collection of the liver, DNA extraction	Outbred696_DNA	DNA	Outbred696
Outbred697	Rattus norvegicus	whole organism	Exsanguination, collection of the liver, DNA extraction	Outbred697_DNA	DNA	Outbred697
Outbred699	Rattus norvegicus	whole organism	Exsanguination, collection of the liver, DNA extraction	Outbred699_DNA	DNA	Outbred699
Outbred7	Rattus norvegicus	whole organism	Exsanguination, collection of the liver, DNA extraction	Outbred7_DNA	DNA	Outbred7
Outbred70	Rattus norvegicus	whole organism	Exsanguination, collection of the liver, DNA extraction	Outbred70_DNA	DNA	Outbred70
Outbred700	Rattus norvegicus	whole organism	Exsanguination, collection of the liver, DNA extraction	Outbred700_DNA	DNA	Outbred700
Outbred701	Rattus norvegicus	whole organism	Exsanguination, collection of the liver, DNA extraction	Outbred701_DNA	DNA	Outbred701
Outbred702	Rattus norvegicus	whole organism	Exsanguination, collection of the liver, DNA extraction	Outbred702_DNA	DNA	Outbred702
Outbred703	Rattus norvegicus	whole organism	Exsanguination, collection of the liver, DNA extraction	Outbred703_DNA	DNA	Outbred703
Outbred705	Rattus norvegicus	whole organism	Exsanguination, collection of the liver, DNA extraction	Outbred705_DNA	DNA	Outbred705
Outbred706	Rattus norvegicus	whole organism	Exsanguination, collection of the liver, DNA extraction	Outbred706_DNA	DNA	Outbred706
Outbred707	Rattus norvegicus	whole organism	Exsanguination, collection of the liver, DNA extraction	Outbred707_DNA	DNA	Outbred707
Outbred709	Rattus norvegicus	whole organism	Exsanguination, collection of the liver, DNA extraction	Outbred709_DNA	DNA	Outbred709
Outbred71	Rattus norvegicus	whole organism	Exsanguination, collection of the liver, DNA extraction	Outbred71_DNA	DNA	Outbred71
Outbred711	Rattus norvegicus	whole organism	Exsanguination, collection of the liver, DNA extraction	Outbred711_DNA	DNA	Outbred711
Outbred712	Rattus norvegicus	whole organism	Exsanguination, collection of the liver, DNA extraction	Outbred712_DNA	DNA	Outbred712
Outbred713	Rattus norvegicus	whole organism	Exsanguination, collection of the liver, DNA extraction	Outbred713_DNA	DNA	Outbred713
Outbred714	Rattus norvegicus	whole organism	Exsanguination, collection of the liver, DNA extraction	Outbred714_DNA	DNA	Outbred714
Outbred715	Rattus norvegicus	whole organism	Exsanguination, collection of the liver, DNA extraction	Outbred715_DNA	DNA	Outbred715
Outbred716	Rattus norvegicus	whole organism	Exsanguination, collection of the liver, DNA extraction	Outbred716_DNA	DNA	Outbred716
Outbred717	Rattus norvegicus	whole organism	Exsanguination, collection of the liver, DNA extraction	Outbred717_DNA	DNA	Outbred717
Outbred718	Rattus norvegicus	whole organism	Exsanguination, collection of the liver, DNA extraction	Outbred718_DNA	DNA	Outbred718
Outbred719	Rattus norvegicus	whole organism	Exsanguination, collection of the liver, DNA extraction	Outbred719_DNA	DNA	Outbred719
Outbred72	Rattus norvegicus	whole organism	Exsanguination, collection of the liver, DNA extraction	Outbred72_DNA	DNA	Outbred72
Outbred722	Rattus norvegicus	whole organism	Exsanguination, collection of the liver, DNA extraction	Outbred722_DNA	DNA	Outbred722
Outbred723	Rattus norvegicus	whole organism	Exsanguination, collection of the liver, DNA extraction	Outbred723_DNA	DNA	Outbred723
Outbred724	Rattus norvegicus	whole organism	Exsanguination, collection of the liver, DNA extraction	Outbred724_DNA	DNA	Outbred724
Outbred725	Rattus norvegicus	whole organism	Exsanguination, collection of the liver, DNA extraction	Outbred725_DNA	DNA	Outbred725
Outbred726	Rattus norvegicus	whole organism	Exsanguination, collection of the liver, DNA extraction	Outbred726_DNA	DNA	Outbred726
Outbred727	Rattus norvegicus	whole organism	Exsanguination, collection of the liver, DNA extraction	Outbred727_DNA	DNA	Outbred727
Outbred728	Rattus norvegicus	whole organism	Exsanguination, collection of the liver, DNA extraction	Outbred728_DNA	DNA	Outbred728
Outbred729	Rattus norvegicus	whole organism	Exsanguination, collection of the liver, DNA extraction	Outbred729_DNA	DNA	Outbred729
Outbred73	Rattus norvegicus	whole organism	Exsanguination, collection of the liver, DNA extraction	Outbred73_DNA	DNA	Outbred73
Outbred730	Rattus norvegicus	whole organism	Exsanguination, collection of the liver, DNA extraction	Outbred730_DNA	DNA	Outbred730
Outbred731	Rattus norvegicus	whole organism	Exsanguination, collection of the liver, DNA extraction	Outbred731_DNA	DNA	Outbred731
Outbred732	Rattus norvegicus	whole organism	Exsanguination, collection of the liver, DNA extraction	Outbred732_DNA	DNA	Outbred732
Outbred733	Rattus norvegicus	whole organism	Exsanguination, collection of the liver, DNA extraction	Outbred733_DNA	DNA	Outbred733
Outbred734	Rattus norvegicus	whole organism	Exsanguination, collection of the liver, DNA extraction	Outbred734_DNA	DNA	Outbred734
Outbred735	Rattus norvegicus	whole organism	Exsanguination, collection of the liver, DNA extraction	Outbred735_DNA	DNA	Outbred735
Outbred736	Rattus norvegicus	whole organism	Exsanguination, collection of the liver, DNA extraction	Outbred736_DNA	DNA	Outbred736
Outbred738	Rattus norvegicus	whole organism	Exsanguination, collection of the liver, DNA extraction	Outbred738_DNA	DNA	Outbred738
Outbred739	Rattus norvegicus	whole organism	Exsanguination, collection of the liver, DNA extraction	Outbred739_DNA	DNA	Outbred739
Outbred74	Rattus norvegicus	whole organism	Exsanguination, collection of the liver, DNA extraction	Outbred74_DNA	DNA	Outbred74
Outbred742	Rattus norvegicus	whole organism	Exsanguination, collection of the liver, DNA extraction	Outbred742_DNA	DNA	Outbred742
Outbred743	Rattus norvegicus	whole organism	Exsanguination, collection of the liver, DNA extraction	Outbred743_DNA	DNA	Outbred743
Outbred746	Rattus norvegicus	whole organism	Exsanguination, collection of the liver, DNA extraction	Outbred746_DNA	DNA	Outbred746
Outbred749	Rattus norvegicus	whole organism	Exsanguination, collection of the liver, DNA extraction	Outbred749_DNA	DNA	Outbred749
Outbred75	Rattus norvegicus	whole organism	Exsanguination, collection of the liver, DNA extraction	Outbred75_DNA	DNA	Outbred75
Outbred750	Rattus norvegicus	whole organism	Exsanguination, collection of the liver, DNA extraction	Outbred750_DNA	DNA	Outbred750
Outbred751	Rattus norvegicus	whole organism	Exsanguination, collection of the liver, DNA extraction	Outbred751_DNA	DNA	Outbred751
Outbred752	Rattus norvegicus	whole organism	Exsanguination, collection of the liver, DNA extraction	Outbred752_DNA	DNA	Outbred752
Outbred753	Rattus norvegicus	whole organism	Exsanguination, collection of the liver, DNA extraction	Outbred753_DNA	DNA	Outbred753
Outbred754	Rattus norvegicus	whole organism	Exsanguination, collection of the liver, DNA extraction	Outbred754_DNA	DNA	Outbred754
Outbred755	Rattus norvegicus	whole organism	Exsanguination, collection of the liver, DNA extraction	Outbred755_DNA	DNA	Outbred755
Outbred756	Rattus norvegicus	whole organism	Exsanguination, collection of the liver, DNA extraction	Outbred756_DNA	DNA	Outbred756
Outbred757	Rattus norvegicus	whole organism	Exsanguination, collection of the liver, DNA extraction	Outbred757_DNA	DNA	Outbred757
Outbred758	Rattus norvegicus	whole organism	Exsanguination, collection of the liver, DNA extraction	Outbred758_DNA	DNA	Outbred758
Outbred759	Rattus norvegicus	whole organism	Exsanguination, collection of the liver, DNA extraction	Outbred759_DNA	DNA	Outbred759
Outbred76	Rattus norvegicus	whole organism	Exsanguination, collection of the liver, DNA extraction	Outbred76_DNA	DNA	Outbred76
Outbred760	Rattus norvegicus	whole organism	Exsanguination, collection of the liver, DNA extraction	Outbred760_DNA	DNA	Outbred760
Outbred761	Rattus norvegicus	whole organism	Exsanguination, collection of the liver, DNA extraction	Outbred761_DNA	DNA	Outbred761
Outbred762	Rattus norvegicus	whole organism	Exsanguination, collection of the liver, DNA extraction	Outbred762_DNA	DNA	Outbred762
Outbred763	Rattus norvegicus	whole organism	Exsanguination, collection of the liver, DNA extraction	Outbred763_DNA	DNA	Outbred763
Outbred764	Rattus norvegicus	whole organism	Exsanguination, collection of the liver, DNA extraction	Outbred764_DNA	DNA	Outbred764
Outbred765	Rattus norvegicus	whole organism	Exsanguination, collection of the liver, DNA extraction	Outbred765_DNA	DNA	Outbred765
Outbred766	Rattus norvegicus	whole organism	Exsanguination, collection of the liver, DNA extraction	Outbred766_DNA	DNA	Outbred766
Outbred767	Rattus norvegicus	whole organism	Exsanguination, collection of the liver, DNA extraction	Outbred767_DNA	DNA	Outbred767
Outbred768	Rattus norvegicus	whole organism	Exsanguination, collection of the liver, DNA extraction	Outbred768_DNA	DNA	Outbred768
Outbred769	Rattus norvegicus	whole organism	Exsanguination, collection of the liver, DNA extraction	Outbred769_DNA	DNA	Outbred769
Outbred77	Rattus norvegicus	whole organism	Exsanguination, collection of the liver, DNA extraction	Outbred77_DNA	DNA	Outbred77
Outbred770	Rattus norvegicus	whole organism	Exsanguination, collection of the liver, DNA extraction	Outbred770_DNA	DNA	Outbred770
Outbred771	Rattus norvegicus	whole organism	Exsanguination, collection of the liver, DNA extraction	Outbred771_DNA	DNA	Outbred771
Outbred772	Rattus norvegicus	whole organism	Exsanguination, collection of the liver, DNA extraction	Outbred772_DNA	DNA	Outbred772
Outbred773	Rattus norvegicus	whole organism	Exsanguination, collection of the liver, DNA extraction	Outbred773_DNA	DNA	Outbred773
Outbred774	Rattus norvegicus	whole organism	Exsanguination, collection of the liver, DNA extraction	Outbred774_DNA	DNA	Outbred774
Outbred775	Rattus norvegicus	whole organism	Exsanguination, collection of the liver, DNA extraction	Outbred775_DNA	DNA	Outbred775
Outbred776	Rattus norvegicus	whole organism	Exsanguination, collection of the liver, DNA extraction	Outbred776_DNA	DNA	Outbred776
Outbred777	Rattus norvegicus	whole organism	Exsanguination, collection of the liver, DNA extraction	Outbred777_DNA	DNA	Outbred777
Outbred778	Rattus norvegicus	whole organism	Exsanguination, collection of the liver, DNA extraction	Outbred778_DNA	DNA	Outbred778
Outbred779	Rattus norvegicus	whole organism	Exsanguination, collection of the liver, DNA extraction	Outbred779_DNA	DNA	Outbred779
Outbred78	Rattus norvegicus	whole organism	Exsanguination, collection of the liver, DNA extraction	Outbred78_DNA	DNA	Outbred78
Outbred780	Rattus norvegicus	whole organism	Exsanguination, collection of the liver, DNA extraction	Outbred780_DNA	DNA	Outbred780
Outbred782	Rattus norvegicus	whole organism	Exsanguination, collection of the liver, DNA extraction	Outbred782_DNA	DNA	Outbred782
Outbred783	Rattus norvegicus	whole organism	Exsanguination, collection of the liver, DNA extraction	Outbred783_DNA	DNA	Outbred783
Outbred784	Rattus norvegicus	whole organism	Exsanguination, collection of the liver, DNA extraction	Outbred784_DNA	DNA	Outbred784
Outbred785	Rattus norvegicus	whole organism	Exsanguination, collection of the liver, DNA extraction	Outbred785_DNA	DNA	Outbred785
Outbred786	Rattus norvegicus	whole organism	Exsanguination, collection of the liver, DNA extraction	Outbred786_DNA	DNA	Outbred786
Outbred79	Rattus norvegicus	whole organism	Exsanguination, collection of the liver, DNA extraction	Outbred79_DNA	DNA	Outbred79
Outbred790	Rattus norvegicus	whole organism	Exsanguination, collection of the liver, DNA extraction	Outbred790_DNA	DNA	Outbred790
Outbred791	Rattus norvegicus	whole organism	Exsanguination, collection of the liver, DNA extraction	Outbred791_DNA	DNA	Outbred791
Outbred792	Rattus norvegicus	whole organism	Exsanguination, collection of the liver, DNA extraction	Outbred792_DNA	DNA	Outbred792
Outbred793	Rattus norvegicus	whole organism	Exsanguination, collection of the liver, DNA extraction	Outbred793_DNA	DNA	Outbred793
Outbred794	Rattus norvegicus	whole organism	Exsanguination, collection of the liver, DNA extraction	Outbred794_DNA	DNA	Outbred794
Outbred795	Rattus norvegicus	whole organism	Exsanguination, collection of the liver, DNA extraction	Outbred795_DNA	DNA	Outbred795
Outbred796	Rattus norvegicus	whole organism	Exsanguination, collection of the liver, DNA extraction	Outbred796_DNA	DNA	Outbred796
Outbred8	Rattus norvegicus	whole organism	Exsanguination, collection of the liver, DNA extraction	Outbred8_DNA	DNA	Outbred8
Outbred80	Rattus norvegicus	whole organism	Exsanguination, collection of the liver, DNA extraction	Outbred80_DNA	DNA	Outbred80
Outbred802	Rattus norvegicus	whole organism	Exsanguination, collection of the liver, DNA extraction	Outbred802_DNA	DNA	Outbred802
Outbred803	Rattus norvegicus	whole organism	Exsanguination, collection of the liver, DNA extraction	Outbred803_DNA	DNA	Outbred803
Outbred804	Rattus norvegicus	whole organism	Exsanguination, collection of the liver, DNA extraction	Outbred804_DNA	DNA	Outbred804
Outbred805	Rattus norvegicus	whole organism	Exsanguination, collection of the liver, DNA extraction	Outbred805_DNA	DNA	Outbred805
Outbred806	Rattus norvegicus	whole organism	Exsanguination, collection of the liver, DNA extraction	Outbred806_DNA	DNA	Outbred806
Outbred807	Rattus norvegicus	whole organism	Exsanguination, collection of the liver, DNA extraction	Outbred807_DNA	DNA	Outbred807
Outbred808	Rattus norvegicus	whole organism	Exsanguination, collection of the liver, DNA extraction	Outbred808_DNA	DNA	Outbred808
Outbred809	Rattus norvegicus	whole organism	Exsanguination, collection of the liver, DNA extraction	Outbred809_DNA	DNA	Outbred809
Outbred81	Rattus norvegicus	whole organism	Exsanguination, collection of the liver, DNA extraction	Outbred81_DNA	DNA	Outbred81
Outbred810	Rattus norvegicus	whole organism	Exsanguination, collection of the liver, DNA extraction	Outbred810_DNA	DNA	Outbred810
Outbred811	Rattus norvegicus	whole organism	Exsanguination, collection of the liver, DNA extraction	Outbred811_DNA	DNA	Outbred811
Outbred814	Rattus norvegicus	whole organism	Exsanguination, collection of the liver, DNA extraction	Outbred814_DNA	DNA	Outbred814
Outbred815	Rattus norvegicus	whole organism	Exsanguination, collection of the liver, DNA extraction	Outbred815_DNA	DNA	Outbred815
Outbred816	Rattus norvegicus	whole organism	Exsanguination, collection of the liver, DNA extraction	Outbred816_DNA	DNA	Outbred816
Outbred817	Rattus norvegicus	whole organism	Exsanguination, collection of the liver, DNA extraction	Outbred817_DNA	DNA	Outbred817
Outbred818	Rattus norvegicus	whole organism	Exsanguination, collection of the liver, DNA extraction	Outbred818_DNA	DNA	Outbred818
Outbred819	Rattus norvegicus	whole organism	Exsanguination, collection of the liver, DNA extraction	Outbred819_DNA	DNA	Outbred819
Outbred820	Rattus norvegicus	whole organism	Exsanguination, collection of the liver, DNA extraction	Outbred820_DNA	DNA	Outbred820
Outbred821	Rattus norvegicus	whole organism	Exsanguination, collection of the liver, DNA extraction	Outbred821_DNA	DNA	Outbred821
Outbred826	Rattus norvegicus	whole organism	Exsanguination, collection of the liver, DNA extraction	Outbred826_DNA	DNA	Outbred826
Outbred827	Rattus norvegicus	whole organism	Exsanguination, collection of the liver, DNA extraction	Outbred827_DNA	DNA	Outbred827
Outbred828	Rattus norvegicus	whole organism	Exsanguination, collection of the liver, DNA extraction	Outbred828_DNA	DNA	Outbred828
Outbred829	Rattus norvegicus	whole organism	Exsanguination, collection of the liver, DNA extraction	Outbred829_DNA	DNA	Outbred829
Outbred83	Rattus norvegicus	whole organism	Exsanguination, collection of the liver, DNA extraction	Outbred83_DNA	DNA	Outbred83
Outbred830	Rattus norvegicus	whole organism	Exsanguination, collection of the liver, DNA extraction	Outbred830_DNA	DNA	Outbred830
Outbred831	Rattus norvegicus	whole organism	Exsanguination, collection of the liver, DNA extraction	Outbred831_DNA	DNA	Outbred831
Outbred832	Rattus norvegicus	whole organism	Exsanguination, collection of the liver, DNA extraction	Outbred832_DNA	DNA	Outbred832
Outbred833	Rattus norvegicus	whole organism	Exsanguination, collection of the liver, DNA extraction	Outbred833_DNA	DNA	Outbred833
Outbred834	Rattus norvegicus	whole organism	Exsanguination, collection of the liver, DNA extraction	Outbred834_DNA	DNA	Outbred834
Outbred835	Rattus norvegicus	whole organism	Exsanguination, collection of the liver, DNA extraction	Outbred835_DNA	DNA	Outbred835
Outbred836	Rattus norvegicus	whole organism	Exsanguination, collection of the liver, DNA extraction	Outbred836_DNA	DNA	Outbred836
Outbred837	Rattus norvegicus	whole organism	Exsanguination, collection of the liver, DNA extraction	Outbred837_DNA	DNA	Outbred837
Outbred838	Rattus norvegicus	whole organism	Exsanguination, collection of the liver, DNA extraction	Outbred838_DNA	DNA	Outbred838
Outbred839	Rattus norvegicus	whole organism	Exsanguination, collection of the liver, DNA extraction	Outbred839_DNA	DNA	Outbred839
Outbred84	Rattus norvegicus	whole organism	Exsanguination, collection of the liver, DNA extraction	Outbred84_DNA	DNA	Outbred84
Outbred840	Rattus norvegicus	whole organism	Exsanguination, collection of the liver, DNA extraction	Outbred840_DNA	DNA	Outbred840
Outbred841	Rattus norvegicus	whole organism	Exsanguination, collection of the liver, DNA extraction	Outbred841_DNA	DNA	Outbred841
Outbred842	Rattus norvegicus	whole organism	Exsanguination, collection of the liver, DNA extraction	Outbred842_DNA	DNA	Outbred842
Outbred843	Rattus norvegicus	whole organism	Exsanguination, collection of the liver, DNA extraction	Outbred843_DNA	DNA	Outbred843
Outbred844	Rattus norvegicus	whole organism	Exsanguination, collection of the liver, DNA extraction	Outbred844_DNA	DNA	Outbred844
Outbred845	Rattus norvegicus	whole organism	Exsanguination, collection of the liver, DNA extraction	Outbred845_DNA	DNA	Outbred845
Outbred846	Rattus norvegicus	whole organism	Exsanguination, collection of the liver, DNA extraction	Outbred846_DNA	DNA	Outbred846
Outbred847	Rattus norvegicus	whole organism	Exsanguination, collection of the liver, DNA extraction	Outbred847_DNA	DNA	Outbred847
Outbred848	Rattus norvegicus	whole organism	Exsanguination, collection of the liver, DNA extraction	Outbred848_DNA	DNA	Outbred848
Outbred849	Rattus norvegicus	whole organism	Exsanguination, collection of the liver, DNA extraction	Outbred849_DNA	DNA	Outbred849
Outbred85	Rattus norvegicus	whole organism	Exsanguination, collection of the liver, DNA extraction	Outbred85_DNA	DNA	Outbred85
Outbred850	Rattus norvegicus	whole organism	Exsanguination, collection of the liver, DNA extraction	Outbred850_DNA	DNA	Outbred850
Outbred851	Rattus norvegicus	whole organism	Exsanguination, collection of the liver, DNA extraction	Outbred851_DNA	DNA	Outbred851
Outbred852	Rattus norvegicus	whole organism	Exsanguination, collection of the liver, DNA extraction	Outbred852_DNA	DNA	Outbred852
Outbred853	Rattus norvegicus	whole organism	Exsanguination, collection of the liver, DNA extraction	Outbred853_DNA	DNA	Outbred853
Outbred854	Rattus norvegicus	whole organism	Exsanguination, collection of the liver, DNA extraction	Outbred854_DNA	DNA	Outbred854
Outbred855	Rattus norvegicus	whole organism	Exsanguination, collection of the liver, DNA extraction	Outbred855_DNA	DNA	Outbred855
Outbred856	Rattus norvegicus	whole organism	Exsanguination, collection of the liver, DNA extraction	Outbred856_DNA	DNA	Outbred856
Outbred857	Rattus norvegicus	whole organism	Exsanguination, collection of the liver, DNA extraction	Outbred857_DNA	DNA	Outbred857
Outbred858	Rattus norvegicus	whole organism	Exsanguination, collection of the liver, DNA extraction	Outbred858_DNA	DNA	Outbred858
Outbred86	Rattus norvegicus	whole organism	Exsanguination, collection of the liver, DNA extraction	Outbred86_DNA	DNA	Outbred86
Outbred860	Rattus norvegicus	whole organism	Exsanguination, collection of the liver, DNA extraction	Outbred860_DNA	DNA	Outbred860
Outbred862	Rattus norvegicus	whole organism	Exsanguination, collection of the liver, DNA extraction	Outbred862_DNA	DNA	Outbred862
Outbred863	Rattus norvegicus	whole organism	Exsanguination, collection of the liver, DNA extraction	Outbred863_DNA	DNA	Outbred863
Outbred864	Rattus norvegicus	whole organism	Exsanguination, collection of the liver, DNA extraction	Outbred864_DNA	DNA	Outbred864
Outbred865	Rattus norvegicus	whole organism	Exsanguination, collection of the liver, DNA extraction	Outbred865_DNA	DNA	Outbred865
Outbred866	Rattus norvegicus	whole organism	Exsanguination, collection of the liver, DNA extraction	Outbred866_DNA	DNA	Outbred866
Outbred867	Rattus norvegicus	whole organism	Exsanguination, collection of the liver, DNA extraction	Outbred867_DNA	DNA	Outbred867
Outbred869	Rattus norvegicus	whole organism	Exsanguination, collection of the liver, DNA extraction	Outbred869_DNA	DNA	Outbred869
Outbred870	Rattus norvegicus	whole organism	Exsanguination, collection of the liver, DNA extraction	Outbred870_DNA	DNA	Outbred870
Outbred871	Rattus norvegicus	whole organism	Exsanguination, collection of the liver, DNA extraction	Outbred871_DNA	DNA	Outbred871
Outbred873	Rattus norvegicus	whole organism	Exsanguination, collection of the liver, DNA extraction	Outbred873_DNA	DNA	Outbred873
Outbred874	Rattus norvegicus	whole organism	Exsanguination, collection of the liver, DNA extraction	Outbred874_DNA	DNA	Outbred874
Outbred875	Rattus norvegicus	whole organism	Exsanguination, collection of the liver, DNA extraction	Outbred875_DNA	DNA	Outbred875
Outbred876	Rattus norvegicus	whole organism	Exsanguination, collection of the liver, DNA extraction	Outbred876_DNA	DNA	Outbred876
Outbred877	Rattus norvegicus	whole organism	Exsanguination, collection of the liver, DNA extraction	Outbred877_DNA	DNA	Outbred877
Outbred878	Rattus norvegicus	whole organism	Exsanguination, collection of the liver, DNA extraction	Outbred878_DNA	DNA	Outbred878
Outbred879	Rattus norvegicus	whole organism	Exsanguination, collection of the liver, DNA extraction	Outbred879_DNA	DNA	Outbred879
Outbred88	Rattus norvegicus	whole organism	Exsanguination, collection of the liver, DNA extraction	Outbred88_DNA	DNA	Outbred88
Outbred880	Rattus norvegicus	whole organism	Exsanguination, collection of the liver, DNA extraction	Outbred880_DNA	DNA	Outbred880
Outbred884	Rattus norvegicus	whole organism	Exsanguination, collection of the liver, DNA extraction	Outbred884_DNA	DNA	Outbred884
Outbred885	Rattus norvegicus	whole organism	Exsanguination, collection of the liver, DNA extraction	Outbred885_DNA	DNA	Outbred885
Outbred886	Rattus norvegicus	whole organism	Exsanguination, collection of the liver, DNA extraction	Outbred886_DNA	DNA	Outbred886
Outbred887	Rattus norvegicus	whole organism	Exsanguination, collection of the liver, DNA extraction	Outbred887_DNA	DNA	Outbred887
Outbred888	Rattus norvegicus	whole organism	Exsanguination, collection of the liver, DNA extraction	Outbred888_DNA	DNA	Outbred888
Outbred889	Rattus norvegicus	whole organism	Exsanguination, collection of the liver, DNA extraction	Outbred889_DNA	DNA	Outbred889
Outbred89	Rattus norvegicus	whole organism	Exsanguination, collection of the liver, DNA extraction	Outbred89_DNA	DNA	Outbred89
Outbred892	Rattus norvegicus	whole organism	Exsanguination, collection of the liver, DNA extraction	Outbred892_DNA	DNA	Outbred892
Outbred893	Rattus norvegicus	whole organism	Exsanguination, collection of the liver, DNA extraction	Outbred893_DNA	DNA	Outbred893
Outbred894	Rattus norvegicus	whole organism	Exsanguination, collection of the liver, DNA extraction	Outbred894_DNA	DNA	Outbred894
Outbred895	Rattus norvegicus	whole organism	Exsanguination, collection of the liver, DNA extraction	Outbred895_DNA	DNA	Outbred895
Outbred896	Rattus norvegicus	whole organism	Exsanguination, collection of the liver, DNA extraction	Outbred896_DNA	DNA	Outbred896
Outbred897	Rattus norvegicus	whole organism	Exsanguination, collection of the liver, DNA extraction	Outbred897_DNA	DNA	Outbred897
Outbred898	Rattus norvegicus	whole organism	Exsanguination, collection of the liver, DNA extraction	Outbred898_DNA	DNA	Outbred898
Outbred899	Rattus norvegicus	whole organism	Exsanguination, collection of the liver, DNA extraction	Outbred899_DNA	DNA	Outbred899
Outbred9	Rattus norvegicus	whole organism	Exsanguination, collection of the liver, DNA extraction	Outbred9_DNA	DNA	Outbred9
Outbred90	Rattus norvegicus	whole organism	Exsanguination, collection of the liver, DNA extraction	Outbred90_DNA	DNA	Outbred90
Outbred900	Rattus norvegicus	whole organism	Exsanguination, collection of the liver, DNA extraction	Outbred900_DNA	DNA	Outbred900
Outbred901	Rattus norvegicus	whole organism	Exsanguination, collection of the liver, DNA extraction	Outbred901_DNA	DNA	Outbred901
Outbred902	Rattus norvegicus	whole organism	Exsanguination, collection of the liver, DNA extraction	Outbred902_DNA	DNA	Outbred902
Outbred903	Rattus norvegicus	whole organism	Exsanguination, collection of the liver, DNA extraction	Outbred903_DNA	DNA	Outbred903
Outbred904	Rattus norvegicus	whole organism	Exsanguination, collection of the liver, DNA extraction	Outbred904_DNA	DNA	Outbred904
Outbred905	Rattus norvegicus	whole organism	Exsanguination, collection of the liver, DNA extraction	Outbred905_DNA	DNA	Outbred905
Outbred906	Rattus norvegicus	whole organism	Exsanguination, collection of the liver, DNA extraction	Outbred906_DNA	DNA	Outbred906
Outbred907	Rattus norvegicus	whole organism	Exsanguination, collection of the liver, DNA extraction	Outbred907_DNA	DNA	Outbred907
Outbred908	Rattus norvegicus	whole organism	Exsanguination, collection of the liver, DNA extraction	Outbred908_DNA	DNA	Outbred908
Outbred909	Rattus norvegicus	whole organism	Exsanguination, collection of the liver, DNA extraction	Outbred909_DNA	DNA	Outbred909
Outbred91	Rattus norvegicus	whole organism	Exsanguination, collection of the liver, DNA extraction	Outbred91_DNA	DNA	Outbred91
Outbred910	Rattus norvegicus	whole organism	Exsanguination, collection of the liver, DNA extraction	Outbred910_DNA	DNA	Outbred910
Outbred911	Rattus norvegicus	whole organism	Exsanguination, collection of the liver, DNA extraction	Outbred911_DNA	DNA	Outbred911
Outbred912	Rattus norvegicus	whole organism	Exsanguination, collection of the liver, DNA extraction	Outbred912_DNA	DNA	Outbred912
Outbred913	Rattus norvegicus	whole organism	Exsanguination, collection of the liver, DNA extraction	Outbred913_DNA	DNA	Outbred913
Outbred914	Rattus norvegicus	whole organism	Exsanguination, collection of the liver, DNA extraction	Outbred914_DNA	DNA	Outbred914
Outbred915	Rattus norvegicus	whole organism	Exsanguination, collection of the liver, DNA extraction	Outbred915_DNA	DNA	Outbred915
Outbred916	Rattus norvegicus	whole organism	Exsanguination, collection of the liver, DNA extraction	Outbred916_DNA	DNA	Outbred916
Outbred917	Rattus norvegicus	whole organism	Exsanguination, collection of the liver, DNA extraction	Outbred917_DNA	DNA	Outbred917
Outbred918	Rattus norvegicus	whole organism	Exsanguination, collection of the liver, DNA extraction	Outbred918_DNA	DNA	Outbred918
Outbred919	Rattus norvegicus	whole organism	Exsanguination, collection of the liver, DNA extraction	Outbred919_DNA	DNA	Outbred919
Outbred92	Rattus norvegicus	whole organism	Exsanguination, collection of the liver, DNA extraction	Outbred92_DNA	DNA	Outbred92
Outbred920	Rattus norvegicus	whole organism	Exsanguination, collection of the liver, DNA extraction	Outbred920_DNA	DNA	Outbred920
Outbred921	Rattus norvegicus	whole organism	Exsanguination, collection of the liver, DNA extraction	Outbred921_DNA	DNA	Outbred921
Outbred922	Rattus norvegicus	whole organism	Exsanguination, collection of the liver, DNA extraction	Outbred922_DNA	DNA	Outbred922
Outbred923	Rattus norvegicus	whole organism	Exsanguination, collection of the liver, DNA extraction	Outbred923_DNA	DNA	Outbred923
Outbred924	Rattus norvegicus	whole organism	Exsanguination, collection of the liver, DNA extraction	Outbred924_DNA	DNA	Outbred924
Outbred925	Rattus norvegicus	whole organism	Exsanguination, collection of the liver, DNA extraction	Outbred925_DNA	DNA	Outbred925
Outbred926	Rattus norvegicus	whole organism	Exsanguination, collection of the liver, DNA extraction	Outbred926_DNA	DNA	Outbred926
Outbred927	Rattus norvegicus	whole organism	Exsanguination, collection of the liver, DNA extraction	Outbred927_DNA	DNA	Outbred927
Outbred928	Rattus norvegicus	whole organism	Exsanguination, collection of the liver, DNA extraction	Outbred928_DNA	DNA	Outbred928
Outbred929	Rattus norvegicus	whole organism	Exsanguination, collection of the liver, DNA extraction	Outbred929_DNA	DNA	Outbred929
Outbred93	Rattus norvegicus	whole organism	Exsanguination, collection of the liver, DNA extraction	Outbred93_DNA	DNA	Outbred93
Outbred930	Rattus norvegicus	whole organism	Exsanguination, collection of the liver, DNA extraction	Outbred930_DNA	DNA	Outbred930
Outbred931	Rattus norvegicus	whole organism	Exsanguination, collection of the liver, DNA extraction	Outbred931_DNA	DNA	Outbred931
Outbred938	Rattus norvegicus	whole organism	Exsanguination, collection of the liver, DNA extraction	Outbred938_DNA	DNA	Outbred938
Outbred939	Rattus norvegicus	whole organism	Exsanguination, collection of the liver, DNA extraction	Outbred939_DNA	DNA	Outbred939
Outbred94	Rattus norvegicus	whole organism	Exsanguination, collection of the liver, DNA extraction	Outbred94_DNA	DNA	Outbred94
Outbred940	Rattus norvegicus	whole organism	Exsanguination, collection of the liver, DNA extraction	Outbred940_DNA	DNA	Outbred940
Outbred941	Rattus norvegicus	whole organism	Exsanguination, collection of the liver, DNA extraction	Outbred941_DNA	DNA	Outbred941
Outbred945	Rattus norvegicus	whole organism	Exsanguination, collection of the liver, DNA extraction	Outbred945_DNA	DNA	Outbred945
Outbred947	Rattus norvegicus	whole organism	Exsanguination, collection of the liver, DNA extraction	Outbred947_DNA	DNA	Outbred947
Outbred948	Rattus norvegicus	whole organism	Exsanguination, collection of the liver, DNA extraction	Outbred948_DNA	DNA	Outbred948
Outbred949	Rattus norvegicus	whole organism	Exsanguination, collection of the liver, DNA extraction	Outbred949_DNA	DNA	Outbred949
Outbred95	Rattus norvegicus	whole organism	Exsanguination, collection of the liver, DNA extraction	Outbred95_DNA	DNA	Outbred95
Outbred950	Rattus norvegicus	whole organism	Exsanguination, collection of the liver, DNA extraction	Outbred950_DNA	DNA	Outbred950
Outbred951	Rattus norvegicus	whole organism	Exsanguination, collection of the liver, DNA extraction	Outbred951_DNA	DNA	Outbred951
Outbred952	Rattus norvegicus	whole organism	Exsanguination, collection of the liver, DNA extraction	Outbred952_DNA	DNA	Outbred952
Outbred957	Rattus norvegicus	whole organism	Exsanguination, collection of the liver, DNA extraction	Outbred957_DNA	DNA	Outbred957
Outbred959	Rattus norvegicus	whole organism	Exsanguination, collection of the liver, DNA extraction	Outbred959_DNA	DNA	Outbred959
Outbred96	Rattus norvegicus	whole organism	Exsanguination, collection of the liver, DNA extraction	Outbred96_DNA	DNA	Outbred96
Outbred962	Rattus norvegicus	whole organism	Exsanguination, collection of the liver, DNA extraction	Outbred962_DNA	DNA	Outbred962
Outbred963	Rattus norvegicus	whole organism	Exsanguination, collection of the liver, DNA extraction	Outbred963_DNA	DNA	Outbred963
Outbred964	Rattus norvegicus	whole organism	Exsanguination, collection of the liver, DNA extraction	Outbred964_DNA	DNA	Outbred964
Outbred965	Rattus norvegicus	whole organism	Exsanguination, collection of the liver, DNA extraction	Outbred965_DNA	DNA	Outbred965
Outbred967	Rattus norvegicus	whole organism	Exsanguination, collection of the liver, DNA extraction	Outbred967_DNA	DNA	Outbred967
Outbred968	Rattus norvegicus	whole organism	Exsanguination, collection of the liver, DNA extraction	Outbred968_DNA	DNA	Outbred968
Outbred969	Rattus norvegicus	whole organism	Exsanguination, collection of the liver, DNA extraction	Outbred969_DNA	DNA	Outbred969
Outbred97	Rattus norvegicus	whole organism	Exsanguination, collection of the liver, DNA extraction	Outbred97_DNA	DNA	Outbred97
Outbred970	Rattus norvegicus	whole organism	Exsanguination, collection of the liver, DNA extraction	Outbred970_DNA	DNA	Outbred970
Outbred971	Rattus norvegicus	whole organism	Exsanguination, collection of the liver, DNA extraction	Outbred971_DNA	DNA	Outbred971
Outbred972	Rattus norvegicus	whole organism	Exsanguination, collection of the liver, DNA extraction	Outbred972_DNA	DNA	Outbred972
Outbred973	Rattus norvegicus	whole organism	Exsanguination, collection of the liver, DNA extraction	Outbred973_DNA	DNA	Outbred973
Outbred974	Rattus norvegicus	whole organism	Exsanguination, collection of the liver, DNA extraction	Outbred974_DNA	DNA	Outbred974
Outbred975	Rattus norvegicus	whole organism	Exsanguination, collection of the liver, DNA extraction	Outbred975_DNA	DNA	Outbred975
Outbred976	Rattus norvegicus	whole organism	Exsanguination, collection of the liver, DNA extraction	Outbred976_DNA	DNA	Outbred976
Outbred977	Rattus norvegicus	whole organism	Exsanguination, collection of the liver, DNA extraction	Outbred977_DNA	DNA	Outbred977
Outbred978	Rattus norvegicus	whole organism	Exsanguination, collection of the liver, DNA extraction	Outbred978_DNA	DNA	Outbred978
Outbred979	Rattus norvegicus	whole organism	Exsanguination, collection of the liver, DNA extraction	Outbred979_DNA	DNA	Outbred979
Outbred98	Rattus norvegicus	whole organism	Exsanguination, collection of the liver, DNA extraction	Outbred98_DNA	DNA	Outbred98
Outbred980	Rattus norvegicus	whole organism	Exsanguination, collection of the liver, DNA extraction	Outbred980_DNA	DNA	Outbred980
Outbred981	Rattus norvegicus	whole organism	Exsanguination, collection of the liver, DNA extraction	Outbred981_DNA	DNA	Outbred981
Outbred982	Rattus norvegicus	whole organism	Exsanguination, collection of the liver, DNA extraction	Outbred982_DNA	DNA	Outbred982
Outbred983	Rattus norvegicus	whole organism	Exsanguination, collection of the liver, DNA extraction	Outbred983_DNA	DNA	Outbred983
Outbred984	Rattus norvegicus	whole organism	Exsanguination, collection of the liver, DNA extraction	Outbred984_DNA	DNA	Outbred984
Outbred986	Rattus norvegicus	whole organism	Exsanguination, collection of the liver, DNA extraction	Outbred986_DNA	DNA	Outbred986
Outbred987	Rattus norvegicus	whole organism	Exsanguination, collection of the liver, DNA extraction	Outbred987_DNA	DNA	Outbred987
Outbred988	Rattus norvegicus	whole organism	Exsanguination, collection of the liver, DNA extraction	Outbred988_DNA	DNA	Outbred988
Outbred989	Rattus norvegicus	whole organism	Exsanguination, collection of the liver, DNA extraction	Outbred989_DNA	DNA	Outbred989
Outbred990	Rattus norvegicus	whole organism	Exsanguination, collection of the liver, DNA extraction	Outbred990_DNA	DNA	Outbred990
Outbred991	Rattus norvegicus	whole organism	Exsanguination, collection of the liver, DNA extraction	Outbred991_DNA	DNA	Outbred991
Outbred992	Rattus norvegicus	whole organism	Exsanguination, collection of the liver, DNA extraction	Outbred992_DNA	DNA	Outbred992
Outbred993	Rattus norvegicus	whole organism	Exsanguination, collection of the liver, DNA extraction	Outbred993_DNA	DNA	Outbred993
Outbred994	Rattus norvegicus	whole organism	Exsanguination, collection of the liver, DNA extraction	Outbred994_DNA	DNA	Outbred994
Outbred995	Rattus norvegicus	whole organism	Exsanguination, collection of the liver, DNA extraction	Outbred995_DNA	DNA	Outbred995
Outbred999	Rattus norvegicus	whole organism	Exsanguination, collection of the liver, DNA extraction	Outbred999_DNA	DNA	Outbred999
Outbred1285	Rattus norvegicus	whole organism	Exsanguination, collection of the liver, DNA extraction	Duplicate_Outbred1285_DNA	DNA	Outbred1285
Outbred1525	Rattus norvegicus	whole organism	Exsanguination, collection of the liver, DNA extraction	Duplicate_Outbred1525_DNA	DNA	Outbred1525
Outbred1529	Rattus norvegicus	whole organism	Exsanguination, collection of the liver, DNA extraction	Duplicate_Outbred1529_DNA	DNA	Outbred1529
Outbred1530	Rattus norvegicus	whole organism	Exsanguination, collection of the liver, DNA extraction	Duplicate_Outbred1530_DNA	DNA	Outbred1530
Outbred1532	Rattus norvegicus	whole organism	Exsanguination, collection of the liver, DNA extraction	Duplicate_Outbred1532_DNA	DNA	Outbred1532
Outbred1601	Rattus norvegicus	whole organism	Exsanguination, collection of the liver, DNA extraction	Duplicate_Outbred1601_DNA	DNA	Outbred1601
Outbred1617	Rattus norvegicus	whole organism	Exsanguination, collection of the liver, DNA extraction	Duplicate_Outbred1617_DNA	DNA	Outbred1617
Outbred1632	Rattus norvegicus	whole organism	Exsanguination, collection of the liver, DNA extraction	Duplicate_Outbred1632_DNA	DNA	Outbred1632
Outbred1634	Rattus norvegicus	whole organism	Exsanguination, collection of the liver, DNA extraction	Duplicate_Outbred1634_DNA	DNA	Outbred1634
Outbred1654	Rattus norvegicus	whole organism	Exsanguination, collection of the liver, DNA extraction	Duplicate_Outbred1654_DNA	DNA	Outbred1654
Outbred1660	Rattus norvegicus	whole organism	Exsanguination, collection of the liver, DNA extraction	Duplicate_Outbred1660_DNA	DNA	Outbred1660
Outbred1664	Rattus norvegicus	whole organism	Exsanguination, collection of the liver, DNA extraction	Duplicate_Outbred1664_DNA	DNA	Outbred1664
Outbred1666	Rattus norvegicus	whole organism	Exsanguination, collection of the liver, DNA extraction	Duplicate_Outbred1666_DNA	DNA	Outbred1666
Outbred1717	Rattus norvegicus	whole organism	Exsanguination, collection of the liver, DNA extraction	Duplicate_Outbred1717_DNA	DNA	Outbred1717
Outbred446	Rattus norvegicus	whole organism	Exsanguination, collection of the liver, DNA extraction	Duplicate_Outbred446_DNA	DNA	Outbred446
Outbred1	Rattus norvegicus	whole organism	Blood draw in tube with EDTA	Outbred1_blood_basal_hematology	blood	Outbred1
Outbred10	Rattus norvegicus	whole organism	Blood draw in tube with EDTA	Outbred10_blood_basal_hematology	blood	Outbred10
Outbred100	Rattus norvegicus	whole organism	Blood draw in tube with EDTA	Outbred100_blood_basal_hematology	blood	Outbred100
Outbred1000	Rattus norvegicus	whole organism	Blood draw in tube with EDTA	Outbred1000_blood_basal_hematology	blood	Outbred1000
Outbred1001	Rattus norvegicus	whole organism	Blood draw in tube with EDTA	Outbred1001_blood_basal_hematology	blood	Outbred1001
Outbred1002	Rattus norvegicus	whole organism	Blood draw in tube with EDTA	Outbred1002_blood_basal_hematology	blood	Outbred1002
Outbred1003	Rattus norvegicus	whole organism	Blood draw in tube with EDTA	Outbred1003_blood_basal_hematology	blood	Outbred1003
Outbred1004	Rattus norvegicus	whole organism	Blood draw in tube with EDTA	Outbred1004_blood_basal_hematology	blood	Outbred1004
Outbred1005	Rattus norvegicus	whole organism	Blood draw in tube with EDTA	Outbred1005_blood_basal_hematology	blood	Outbred1005
Outbred1006	Rattus norvegicus	whole organism	Blood draw in tube with EDTA	Outbred1006_blood_basal_hematology	blood	Outbred1006
Outbred1007	Rattus norvegicus	whole organism	Blood draw in tube with EDTA	Outbred1007_blood_basal_hematology	blood	Outbred1007
Outbred1008	Rattus norvegicus	whole organism	Blood draw in tube with EDTA	Outbred1008_blood_basal_hematology	blood	Outbred1008
Outbred1009	Rattus norvegicus	whole organism	Blood draw in tube with EDTA	Outbred1009_blood_basal_hematology	blood	Outbred1009
Outbred101	Rattus norvegicus	whole organism	Blood draw in tube with EDTA	Outbred101_blood_basal_hematology	blood	Outbred101
Outbred1010	Rattus norvegicus	whole organism	Blood draw in tube with EDTA	Outbred1010_blood_basal_hematology	blood	Outbred1010
Outbred1011	Rattus norvegicus	whole organism	Blood draw in tube with EDTA	Outbred1011_blood_basal_hematology	blood	Outbred1011
Outbred1012	Rattus norvegicus	whole organism	Blood draw in tube with EDTA	Outbred1012_blood_basal_hematology	blood	Outbred1012
Outbred1013	Rattus norvegicus	whole organism	Blood draw in tube with EDTA	Outbred1013_blood_basal_hematology	blood	Outbred1013
Outbred1014	Rattus norvegicus	whole organism	Blood draw in tube with EDTA	Outbred1014_blood_basal_hematology	blood	Outbred1014
Outbred1015	Rattus norvegicus	whole organism	Blood draw in tube with EDTA	Outbred1015_blood_basal_hematology	blood	Outbred1015
Outbred1016	Rattus norvegicus	whole organism	Blood draw in tube with EDTA	Outbred1016_blood_basal_hematology	blood	Outbred1016
Outbred1017	Rattus norvegicus	whole organism	Blood draw in tube with EDTA	Outbred1017_blood_basal_hematology	blood	Outbred1017
Outbred1018	Rattus norvegicus	whole organism	Blood draw in tube with EDTA	Outbred1018_blood_basal_hematology	blood	Outbred1018
Outbred1019	Rattus norvegicus	whole organism	Blood draw in tube with EDTA	Outbred1019_blood_basal_hematology	blood	Outbred1019
Outbred102	Rattus norvegicus	whole organism	Blood draw in tube with EDTA	Outbred102_blood_basal_hematology	blood	Outbred102
Outbred1020	Rattus norvegicus	whole organism	Blood draw in tube with EDTA	Outbred1020_blood_basal_hematology	blood	Outbred1020
Outbred1021	Rattus norvegicus	whole organism	Blood draw in tube with EDTA	Outbred1021_blood_basal_hematology	blood	Outbred1021
Outbred1022	Rattus norvegicus	whole organism	Blood draw in tube with EDTA	Outbred1022_blood_basal_hematology	blood	Outbred1022
Outbred1023	Rattus norvegicus	whole organism	Blood draw in tube with EDTA	Outbred1023_blood_basal_hematology	blood	Outbred1023
Outbred1024	Rattus norvegicus	whole organism	Blood draw in tube with EDTA	Outbred1024_blood_basal_hematology	blood	Outbred1024
Outbred1025	Rattus norvegicus	whole organism	Blood draw in tube with EDTA	Outbred1025_blood_basal_hematology	blood	Outbred1025
Outbred1026	Rattus norvegicus	whole organism	Blood draw in tube with EDTA	Outbred1026_blood_basal_hematology	blood	Outbred1026
Outbred1027	Rattus norvegicus	whole organism	Blood draw in tube with EDTA	Outbred1027_blood_basal_hematology	blood	Outbred1027
Outbred1028	Rattus norvegicus	whole organism	Blood draw in tube with EDTA	Outbred1028_blood_basal_hematology	blood	Outbred1028
Outbred1029	Rattus norvegicus	whole organism	Blood draw in tube with EDTA	Outbred1029_blood_basal_hematology	blood	Outbred1029
Outbred103	Rattus norvegicus	whole organism	Blood draw in tube with EDTA	Outbred103_blood_basal_hematology	blood	Outbred103
Outbred1030	Rattus norvegicus	whole organism	Blood draw in tube with EDTA	Outbred1030_blood_basal_hematology	blood	Outbred1030
Outbred1031	Rattus norvegicus	whole organism	Blood draw in tube with EDTA	Outbred1031_blood_basal_hematology	blood	Outbred1031
Outbred1032	Rattus norvegicus	whole organism	Blood draw in tube with EDTA	Outbred1032_blood_basal_hematology	blood	Outbred1032
Outbred1033	Rattus norvegicus	whole organism	Blood draw in tube with EDTA	Outbred1033_blood_basal_hematology	blood	Outbred1033
Outbred1034	Rattus norvegicus	whole organism	Blood draw in tube with EDTA	Outbred1034_blood_basal_hematology	blood	Outbred1034
Outbred1035	Rattus norvegicus	whole organism	Blood draw in tube with EDTA	Outbred1035_blood_basal_hematology	blood	Outbred1035
Outbred1036	Rattus norvegicus	whole organism	Blood draw in tube with EDTA	Outbred1036_blood_basal_hematology	blood	Outbred1036
Outbred1037	Rattus norvegicus	whole organism	Blood draw in tube with EDTA	Outbred1037_blood_basal_hematology	blood	Outbred1037
Outbred1038	Rattus norvegicus	whole organism	Blood draw in tube with EDTA	Outbred1038_blood_basal_hematology	blood	Outbred1038
Outbred1039	Rattus norvegicus	whole organism	Blood draw in tube with EDTA	Outbred1039_blood_basal_hematology	blood	Outbred1039
Outbred104	Rattus norvegicus	whole organism	Blood draw in tube with EDTA	Outbred104_blood_basal_hematology	blood	Outbred104
Outbred1040	Rattus norvegicus	whole organism	Blood draw in tube with EDTA	Outbred1040_blood_basal_hematology	blood	Outbred1040
Outbred1041	Rattus norvegicus	whole organism	Blood draw in tube with EDTA	Outbred1041_blood_basal_hematology	blood	Outbred1041
Outbred1042	Rattus norvegicus	whole organism	Blood draw in tube with EDTA	Outbred1042_blood_basal_hematology	blood	Outbred1042
Outbred1043	Rattus norvegicus	whole organism	Blood draw in tube with EDTA	Outbred1043_blood_basal_hematology	blood	Outbred1043
Outbred1044	Rattus norvegicus	whole organism	Blood draw in tube with EDTA	Outbred1044_blood_basal_hematology	blood	Outbred1044
Outbred1045	Rattus norvegicus	whole organism	Blood draw in tube with EDTA	Outbred1045_blood_basal_hematology	blood	Outbred1045
Outbred1046	Rattus norvegicus	whole organism	Blood draw in tube with EDTA	Outbred1046_blood_basal_hematology	blood	Outbred1046
Outbred1047	Rattus norvegicus	whole organism	Blood draw in tube with EDTA	Outbred1047_blood_basal_hematology	blood	Outbred1047
Outbred1048	Rattus norvegicus	whole organism	Blood draw in tube with EDTA	Outbred1048_blood_basal_hematology	blood	Outbred1048
Outbred1049	Rattus norvegicus	whole organism	Blood draw in tube with EDTA	Outbred1049_blood_basal_hematology	blood	Outbred1049
Outbred105	Rattus norvegicus	whole organism	Blood draw in tube with EDTA	Outbred105_blood_basal_hematology	blood	Outbred105
Outbred1050	Rattus norvegicus	whole organism	Blood draw in tube with EDTA	Outbred1050_blood_basal_hematology	blood	Outbred1050
Outbred1051	Rattus norvegicus	whole organism	Blood draw in tube with EDTA	Outbred1051_blood_basal_hematology	blood	Outbred1051
Outbred1052	Rattus norvegicus	whole organism	Blood draw in tube with EDTA	Outbred1052_blood_basal_hematology	blood	Outbred1052
Outbred1053	Rattus norvegicus	whole organism	Blood draw in tube with EDTA	Outbred1053_blood_basal_hematology	blood	Outbred1053
Outbred1054	Rattus norvegicus	whole organism	Blood draw in tube with EDTA	Outbred1054_blood_basal_hematology	blood	Outbred1054
Outbred1055	Rattus norvegicus	whole organism	Blood draw in tube with EDTA	Outbred1055_blood_basal_hematology	blood	Outbred1055
Outbred1056	Rattus norvegicus	whole organism	Blood draw in tube with EDTA	Outbred1056_blood_basal_hematology	blood	Outbred1056
Outbred1057	Rattus norvegicus	whole organism	Blood draw in tube with EDTA	Outbred1057_blood_basal_hematology	blood	Outbred1057
Outbred1058	Rattus norvegicus	whole organism	Blood draw in tube with EDTA	Outbred1058_blood_basal_hematology	blood	Outbred1058
Outbred1059	Rattus norvegicus	whole organism	Blood draw in tube with EDTA	Outbred1059_blood_basal_hematology	blood	Outbred1059
Outbred106	Rattus norvegicus	whole organism	Blood draw in tube with EDTA	Outbred106_blood_basal_hematology	blood	Outbred106
Outbred1060	Rattus norvegicus	whole organism	Blood draw in tube with EDTA	Outbred1060_blood_basal_hematology	blood	Outbred1060
Outbred1061	Rattus norvegicus	whole organism	Blood draw in tube with EDTA	Outbred1061_blood_basal_hematology	blood	Outbred1061
Outbred1062	Rattus norvegicus	whole organism	Blood draw in tube with EDTA	Outbred1062_blood_basal_hematology	blood	Outbred1062
Outbred1063	Rattus norvegicus	whole organism	Blood draw in tube with EDTA	Outbred1063_blood_basal_hematology	blood	Outbred1063
Outbred1064	Rattus norvegicus	whole organism	Blood draw in tube with EDTA	Outbred1064_blood_basal_hematology	blood	Outbred1064
Outbred1065	Rattus norvegicus	whole organism	Blood draw in tube with EDTA	Outbred1065_blood_basal_hematology	blood	Outbred1065
Outbred1066	Rattus norvegicus	whole organism	Blood draw in tube with EDTA	Outbred1066_blood_basal_hematology	blood	Outbred1066
Outbred1067	Rattus norvegicus	whole organism	Blood draw in tube with EDTA	Outbred1067_blood_basal_hematology	blood	Outbred1067
Outbred1068	Rattus norvegicus	whole organism	Blood draw in tube with EDTA	Outbred1068_blood_basal_hematology	blood	Outbred1068
Outbred1069	Rattus norvegicus	whole organism	Blood draw in tube with EDTA	Outbred1069_blood_basal_hematology	blood	Outbred1069
Outbred107	Rattus norvegicus	whole organism	Blood draw in tube with EDTA	Outbred107_blood_basal_hematology	blood	Outbred107
Outbred1070	Rattus norvegicus	whole organism	Blood draw in tube with EDTA	Outbred1070_blood_basal_hematology	blood	Outbred1070
Outbred1071	Rattus norvegicus	whole organism	Blood draw in tube with EDTA	Outbred1071_blood_basal_hematology	blood	Outbred1071
Outbred1072	Rattus norvegicus	whole organism	Blood draw in tube with EDTA	Outbred1072_blood_basal_hematology	blood	Outbred1072
Outbred1073	Rattus norvegicus	whole organism	Blood draw in tube with EDTA	Outbred1073_blood_basal_hematology	blood	Outbred1073
Outbred1074	Rattus norvegicus	whole organism	Blood draw in tube with EDTA	Outbred1074_blood_basal_hematology	blood	Outbred1074
Outbred1075	Rattus norvegicus	whole organism	Blood draw in tube with EDTA	Outbred1075_blood_basal_hematology	blood	Outbred1075
Outbred1076	Rattus norvegicus	whole organism	Blood draw in tube with EDTA	Outbred1076_blood_basal_hematology	blood	Outbred1076
Outbred1077	Rattus norvegicus	whole organism	Blood draw in tube with EDTA	Outbred1077_blood_basal_hematology	blood	Outbred1077
Outbred1078	Rattus norvegicus	whole organism	Blood draw in tube with EDTA	Outbred1078_blood_basal_hematology	blood	Outbred1078
Outbred1079	Rattus norvegicus	whole organism	Blood draw in tube with EDTA	Outbred1079_blood_basal_hematology	blood	Outbred1079
Outbred108	Rattus norvegicus	whole organism	Blood draw in tube with EDTA	Outbred108_blood_basal_hematology	blood	Outbred108
Outbred1080	Rattus norvegicus	whole organism	Blood draw in tube with EDTA	Outbred1080_blood_basal_hematology	blood	Outbred1080
Outbred1081	Rattus norvegicus	whole organism	Blood draw in tube with EDTA	Outbred1081_blood_basal_hematology	blood	Outbred1081
Outbred1082	Rattus norvegicus	whole organism	Blood draw in tube with EDTA	Outbred1082_blood_basal_hematology	blood	Outbred1082
Outbred1083	Rattus norvegicus	whole organism	Blood draw in tube with EDTA	Outbred1083_blood_basal_hematology	blood	Outbred1083
Outbred1084	Rattus norvegicus	whole organism	Blood draw in tube with EDTA	Outbred1084_blood_basal_hematology	blood	Outbred1084
Outbred1085	Rattus norvegicus	whole organism	Blood draw in tube with EDTA	Outbred1085_blood_basal_hematology	blood	Outbred1085
Outbred1086	Rattus norvegicus	whole organism	Blood draw in tube with EDTA	Outbred1086_blood_basal_hematology	blood	Outbred1086
Outbred1087	Rattus norvegicus	whole organism	Blood draw in tube with EDTA	Outbred1087_blood_basal_hematology	blood	Outbred1087
Outbred1088	Rattus norvegicus	whole organism	Blood draw in tube with EDTA	Outbred1088_blood_basal_hematology	blood	Outbred1088
Outbred1089	Rattus norvegicus	whole organism	Blood draw in tube with EDTA	Outbred1089_blood_basal_hematology	blood	Outbred1089
Outbred109	Rattus norvegicus	whole organism	Blood draw in tube with EDTA	Outbred109_blood_basal_hematology	blood	Outbred109
Outbred1090	Rattus norvegicus	whole organism	Blood draw in tube with EDTA	Outbred1090_blood_basal_hematology	blood	Outbred1090
Outbred1091	Rattus norvegicus	whole organism	Blood draw in tube with EDTA	Outbred1091_blood_basal_hematology	blood	Outbred1091
Outbred1092	Rattus norvegicus	whole organism	Blood draw in tube with EDTA	Outbred1092_blood_basal_hematology	blood	Outbred1092
Outbred1093	Rattus norvegicus	whole organism	Blood draw in tube with EDTA	Outbred1093_blood_basal_hematology	blood	Outbred1093
Outbred1094	Rattus norvegicus	whole organism	Blood draw in tube with EDTA	Outbred1094_blood_basal_hematology	blood	Outbred1094
Outbred1095	Rattus norvegicus	whole organism	Blood draw in tube with EDTA	Outbred1095_blood_basal_hematology	blood	Outbred1095
Outbred1096	Rattus norvegicus	whole organism	Blood draw in tube with EDTA	Outbred1096_blood_basal_hematology	blood	Outbred1096
Outbred1097	Rattus norvegicus	whole organism	Blood draw in tube with EDTA	Outbred1097_blood_basal_hematology	blood	Outbred1097
Outbred1098	Rattus norvegicus	whole organism	Blood draw in tube with EDTA	Outbred1098_blood_basal_hematology	blood	Outbred1098
Outbred1099	Rattus norvegicus	whole organism	Blood draw in tube with EDTA	Outbred1099_blood_basal_hematology	blood	Outbred1099
Outbred11	Rattus norvegicus	whole organism	Blood draw in tube with EDTA	Outbred11_blood_basal_hematology	blood	Outbred11
Outbred110	Rattus norvegicus	whole organism	Blood draw in tube with EDTA	Outbred110_blood_basal_hematology	blood	Outbred110
Outbred1100	Rattus norvegicus	whole organism	Blood draw in tube with EDTA	Outbred1100_blood_basal_hematology	blood	Outbred1100
Outbred1101	Rattus norvegicus	whole organism	Blood draw in tube with EDTA	Outbred1101_blood_basal_hematology	blood	Outbred1101
Outbred1102	Rattus norvegicus	whole organism	Blood draw in tube with EDTA	Outbred1102_blood_basal_hematology	blood	Outbred1102
Outbred1103	Rattus norvegicus	whole organism	Blood draw in tube with EDTA	Outbred1103_blood_basal_hematology	blood	Outbred1103
Outbred1104	Rattus norvegicus	whole organism	Blood draw in tube with EDTA	Outbred1104_blood_basal_hematology	blood	Outbred1104
Outbred1105	Rattus norvegicus	whole organism	Blood draw in tube with EDTA	Outbred1105_blood_basal_hematology	blood	Outbred1105
Outbred1106	Rattus norvegicus	whole organism	Blood draw in tube with EDTA	Outbred1106_blood_basal_hematology	blood	Outbred1106
Outbred1107	Rattus norvegicus	whole organism	Blood draw in tube with EDTA	Outbred1107_blood_basal_hematology	blood	Outbred1107
Outbred1108	Rattus norvegicus	whole organism	Blood draw in tube with EDTA	Outbred1108_blood_basal_hematology	blood	Outbred1108
Outbred1109	Rattus norvegicus	whole organism	Blood draw in tube with EDTA	Outbred1109_blood_basal_hematology	blood	Outbred1109
Outbred111	Rattus norvegicus	whole organism	Blood draw in tube with EDTA	Outbred111_blood_basal_hematology	blood	Outbred111
Outbred1110	Rattus norvegicus	whole organism	Blood draw in tube with EDTA	Outbred1110_blood_basal_hematology	blood	Outbred1110
Outbred1111	Rattus norvegicus	whole organism	Blood draw in tube with EDTA	Outbred1111_blood_basal_hematology	blood	Outbred1111
Outbred1112	Rattus norvegicus	whole organism	Blood draw in tube with EDTA	Outbred1112_blood_basal_hematology	blood	Outbred1112
Outbred1113	Rattus norvegicus	whole organism	Blood draw in tube with EDTA	Outbred1113_blood_basal_hematology	blood	Outbred1113
Outbred1114	Rattus norvegicus	whole organism	Blood draw in tube with EDTA	Outbred1114_blood_basal_hematology	blood	Outbred1114
Outbred1115	Rattus norvegicus	whole organism	Blood draw in tube with EDTA	Outbred1115_blood_basal_hematology	blood	Outbred1115
Outbred1116	Rattus norvegicus	whole organism	Blood draw in tube with EDTA	Outbred1116_blood_basal_hematology	blood	Outbred1116
Outbred1117	Rattus norvegicus	whole organism	Blood draw in tube with EDTA	Outbred1117_blood_basal_hematology	blood	Outbred1117
Outbred1118	Rattus norvegicus	whole organism	Blood draw in tube with EDTA	Outbred1118_blood_basal_hematology	blood	Outbred1118
Outbred1119	Rattus norvegicus	whole organism	Blood draw in tube with EDTA	Outbred1119_blood_basal_hematology	blood	Outbred1119
Outbred112	Rattus norvegicus	whole organism	Blood draw in tube with EDTA	Outbred112_blood_basal_hematology	blood	Outbred112
Outbred1120	Rattus norvegicus	whole organism	Blood draw in tube with EDTA	Outbred1120_blood_basal_hematology	blood	Outbred1120
Outbred1121	Rattus norvegicus	whole organism	Blood draw in tube with EDTA	Outbred1121_blood_basal_hematology	blood	Outbred1121
Outbred1122	Rattus norvegicus	whole organism	Blood draw in tube with EDTA	Outbred1122_blood_basal_hematology	blood	Outbred1122
Outbred1123	Rattus norvegicus	whole organism	Blood draw in tube with EDTA	Outbred1123_blood_basal_hematology	blood	Outbred1123
Outbred1124	Rattus norvegicus	whole organism	Blood draw in tube with EDTA	Outbred1124_blood_basal_hematology	blood	Outbred1124
Outbred1125	Rattus norvegicus	whole organism	Blood draw in tube with EDTA	Outbred1125_blood_basal_hematology	blood	Outbred1125
Outbred1126	Rattus norvegicus	whole organism	Blood draw in tube with EDTA	Outbred1126_blood_basal_hematology	blood	Outbred1126
Outbred1127	Rattus norvegicus	whole organism	Blood draw in tube with EDTA	Outbred1127_blood_basal_hematology	blood	Outbred1127
Outbred1128	Rattus norvegicus	whole organism	Blood draw in tube with EDTA	Outbred1128_blood_basal_hematology	blood	Outbred1128
Outbred1129	Rattus norvegicus	whole organism	Blood draw in tube with EDTA	Outbred1129_blood_basal_hematology	blood	Outbred1129
Outbred113	Rattus norvegicus	whole organism	Blood draw in tube with EDTA	Outbred113_blood_basal_hematology	blood	Outbred113
Outbred1130	Rattus norvegicus	whole organism	Blood draw in tube with EDTA	Outbred1130_blood_basal_hematology	blood	Outbred1130
Outbred1131	Rattus norvegicus	whole organism	Blood draw in tube with EDTA	Outbred1131_blood_basal_hematology	blood	Outbred1131
Outbred1132	Rattus norvegicus	whole organism	Blood draw in tube with EDTA	Outbred1132_blood_basal_hematology	blood	Outbred1132
Outbred1133	Rattus norvegicus	whole organism	Blood draw in tube with EDTA	Outbred1133_blood_basal_hematology	blood	Outbred1133
Outbred1134	Rattus norvegicus	whole organism	Blood draw in tube with EDTA	Outbred1134_blood_basal_hematology	blood	Outbred1134
Outbred1135	Rattus norvegicus	whole organism	Blood draw in tube with EDTA	Outbred1135_blood_basal_hematology	blood	Outbred1135
Outbred1136	Rattus norvegicus	whole organism	Blood draw in tube with EDTA	Outbred1136_blood_basal_hematology	blood	Outbred1136
Outbred1137	Rattus norvegicus	whole organism	Blood draw in tube with EDTA	Outbred1137_blood_basal_hematology	blood	Outbred1137
Outbred1138	Rattus norvegicus	whole organism	Blood draw in tube with EDTA	Outbred1138_blood_basal_hematology	blood	Outbred1138
Outbred1139	Rattus norvegicus	whole organism	Blood draw in tube with EDTA	Outbred1139_blood_basal_hematology	blood	Outbred1139
Outbred114	Rattus norvegicus	whole organism	Blood draw in tube with EDTA	Outbred114_blood_basal_hematology	blood	Outbred114
Outbred1140	Rattus norvegicus	whole organism	Blood draw in tube with EDTA	Outbred1140_blood_basal_hematology	blood	Outbred1140
Outbred1141	Rattus norvegicus	whole organism	Blood draw in tube with EDTA	Outbred1141_blood_basal_hematology	blood	Outbred1141
Outbred1142	Rattus norvegicus	whole organism	Blood draw in tube with EDTA	Outbred1142_blood_basal_hematology	blood	Outbred1142
Outbred1143	Rattus norvegicus	whole organism	Blood draw in tube with EDTA	Outbred1143_blood_basal_hematology	blood	Outbred1143
Outbred1144	Rattus norvegicus	whole organism	Blood draw in tube with EDTA	Outbred1144_blood_basal_hematology	blood	Outbred1144
Outbred1145	Rattus norvegicus	whole organism	Blood draw in tube with EDTA	Outbred1145_blood_basal_hematology	blood	Outbred1145
Outbred1146	Rattus norvegicus	whole organism	Blood draw in tube with EDTA	Outbred1146_blood_basal_hematology	blood	Outbred1146
Outbred1147	Rattus norvegicus	whole organism	Blood draw in tube with EDTA	Outbred1147_blood_basal_hematology	blood	Outbred1147
Outbred1148	Rattus norvegicus	whole organism	Blood draw in tube with EDTA	Outbred1148_blood_basal_hematology	blood	Outbred1148
Outbred1149	Rattus norvegicus	whole organism	Blood draw in tube with EDTA	Outbred1149_blood_basal_hematology	blood	Outbred1149
Outbred115	Rattus norvegicus	whole organism	Blood draw in tube with EDTA	Outbred115_blood_basal_hematology	blood	Outbred115
Outbred1150	Rattus norvegicus	whole organism	Blood draw in tube with EDTA	Outbred1150_blood_basal_hematology	blood	Outbred1150
Outbred1151	Rattus norvegicus	whole organism	Blood draw in tube with EDTA	Outbred1151_blood_basal_hematology	blood	Outbred1151
Outbred1152	Rattus norvegicus	whole organism	Blood draw in tube with EDTA	Outbred1152_blood_basal_hematology	blood	Outbred1152
Outbred1153	Rattus norvegicus	whole organism	Blood draw in tube with EDTA	Outbred1153_blood_basal_hematology	blood	Outbred1153
Outbred1154	Rattus norvegicus	whole organism	Blood draw in tube with EDTA	Outbred1154_blood_basal_hematology	blood	Outbred1154
Outbred1155	Rattus norvegicus	whole organism	Blood draw in tube with EDTA	Outbred1155_blood_basal_hematology	blood	Outbred1155
Outbred1156	Rattus norvegicus	whole organism	Blood draw in tube with EDTA	Outbred1156_blood_basal_hematology	blood	Outbred1156
Outbred1157	Rattus norvegicus	whole organism	Blood draw in tube with EDTA	Outbred1157_blood_basal_hematology	blood	Outbred1157
Outbred1158	Rattus norvegicus	whole organism	Blood draw in tube with EDTA	Outbred1158_blood_basal_hematology	blood	Outbred1158
Outbred1159	Rattus norvegicus	whole organism	Blood draw in tube with EDTA	Outbred1159_blood_basal_hematology	blood	Outbred1159
Outbred116	Rattus norvegicus	whole organism	Blood draw in tube with EDTA	Outbred116_blood_basal_hematology	blood	Outbred116
Outbred1160	Rattus norvegicus	whole organism	Blood draw in tube with EDTA	Outbred1160_blood_basal_hematology	blood	Outbred1160
Outbred1161	Rattus norvegicus	whole organism	Blood draw in tube with EDTA	Outbred1161_blood_basal_hematology	blood	Outbred1161
Outbred1162	Rattus norvegicus	whole organism	Blood draw in tube with EDTA	Outbred1162_blood_basal_hematology	blood	Outbred1162
Outbred1163	Rattus norvegicus	whole organism	Blood draw in tube with EDTA	Outbred1163_blood_basal_hematology	blood	Outbred1163
Outbred1164	Rattus norvegicus	whole organism	Blood draw in tube with EDTA	Outbred1164_blood_basal_hematology	blood	Outbred1164
Outbred1165	Rattus norvegicus	whole organism	Blood draw in tube with EDTA	Outbred1165_blood_basal_hematology	blood	Outbred1165
Outbred1166	Rattus norvegicus	whole organism	Blood draw in tube with EDTA	Outbred1166_blood_basal_hematology	blood	Outbred1166
Outbred1167	Rattus norvegicus	whole organism	Blood draw in tube with EDTA	Outbred1167_blood_basal_hematology	blood	Outbred1167
Outbred1168	Rattus norvegicus	whole organism	Blood draw in tube with EDTA	Outbred1168_blood_basal_hematology	blood	Outbred1168
Outbred1169	Rattus norvegicus	whole organism	Blood draw in tube with EDTA	Outbred1169_blood_basal_hematology	blood	Outbred1169
Outbred117	Rattus norvegicus	whole organism	Blood draw in tube with EDTA	Outbred117_blood_basal_hematology	blood	Outbred117
Outbred1170	Rattus norvegicus	whole organism	Blood draw in tube with EDTA	Outbred1170_blood_basal_hematology	blood	Outbred1170
Outbred1171	Rattus norvegicus	whole organism	Blood draw in tube with EDTA	Outbred1171_blood_basal_hematology	blood	Outbred1171
Outbred1172	Rattus norvegicus	whole organism	Blood draw in tube with EDTA	Outbred1172_blood_basal_hematology	blood	Outbred1172
Outbred1173	Rattus norvegicus	whole organism	Blood draw in tube with EDTA	Outbred1173_blood_basal_hematology	blood	Outbred1173
Outbred1174	Rattus norvegicus	whole organism	Blood draw in tube with EDTA	Outbred1174_blood_basal_hematology	blood	Outbred1174
Outbred1175	Rattus norvegicus	whole organism	Blood draw in tube with EDTA	Outbred1175_blood_basal_hematology	blood	Outbred1175
Outbred1176	Rattus norvegicus	whole organism	Blood draw in tube with EDTA	Outbred1176_blood_basal_hematology	blood	Outbred1176
Outbred1177	Rattus norvegicus	whole organism	Blood draw in tube with EDTA	Outbred1177_blood_basal_hematology	blood	Outbred1177
Outbred1178	Rattus norvegicus	whole organism	Blood draw in tube with EDTA	Outbred1178_blood_basal_hematology	blood	Outbred1178
Outbred1179	Rattus norvegicus	whole organism	Blood draw in tube with EDTA	Outbred1179_blood_basal_hematology	blood	Outbred1179
Outbred118	Rattus norvegicus	whole organism	Blood draw in tube with EDTA	Outbred118_blood_basal_hematology	blood	Outbred118
Outbred1180	Rattus norvegicus	whole organism	Blood draw in tube with EDTA	Outbred1180_blood_basal_hematology	blood	Outbred1180
Outbred1181	Rattus norvegicus	whole organism	Blood draw in tube with EDTA	Outbred1181_blood_basal_hematology	blood	Outbred1181
Outbred1182	Rattus norvegicus	whole organism	Blood draw in tube with EDTA	Outbred1182_blood_basal_hematology	blood	Outbred1182
Outbred1183	Rattus norvegicus	whole organism	Blood draw in tube with EDTA	Outbred1183_blood_basal_hematology	blood	Outbred1183
Outbred1184	Rattus norvegicus	whole organism	Blood draw in tube with EDTA	Outbred1184_blood_basal_hematology	blood	Outbred1184
Outbred1185	Rattus norvegicus	whole organism	Blood draw in tube with EDTA	Outbred1185_blood_basal_hematology	blood	Outbred1185
Outbred1186	Rattus norvegicus	whole organism	Blood draw in tube with EDTA	Outbred1186_blood_basal_hematology	blood	Outbred1186
Outbred1187	Rattus norvegicus	whole organism	Blood draw in tube with EDTA	Outbred1187_blood_basal_hematology	blood	Outbred1187
Outbred1188	Rattus norvegicus	whole organism	Blood draw in tube with EDTA	Outbred1188_blood_basal_hematology	blood	Outbred1188
Outbred1189	Rattus norvegicus	whole organism	Blood draw in tube with EDTA	Outbred1189_blood_basal_hematology	blood	Outbred1189
Outbred119	Rattus norvegicus	whole organism	Blood draw in tube with EDTA	Outbred119_blood_basal_hematology	blood	Outbred119
Outbred1190	Rattus norvegicus	whole organism	Blood draw in tube with EDTA	Outbred1190_blood_basal_hematology	blood	Outbred1190
Outbred1191	Rattus norvegicus	whole organism	Blood draw in tube with EDTA	Outbred1191_blood_basal_hematology	blood	Outbred1191
Outbred1192	Rattus norvegicus	whole organism	Blood draw in tube with EDTA	Outbred1192_blood_basal_hematology	blood	Outbred1192
Outbred1193	Rattus norvegicus	whole organism	Blood draw in tube with EDTA	Outbred1193_blood_basal_hematology	blood	Outbred1193
Outbred1194	Rattus norvegicus	whole organism	Blood draw in tube with EDTA	Outbred1194_blood_basal_hematology	blood	Outbred1194
Outbred1195	Rattus norvegicus	whole organism	Blood draw in tube with EDTA	Outbred1195_blood_basal_hematology	blood	Outbred1195
Outbred1196	Rattus norvegicus	whole organism	Blood draw in tube with EDTA	Outbred1196_blood_basal_hematology	blood	Outbred1196
Outbred1197	Rattus norvegicus	whole organism	Blood draw in tube with EDTA	Outbred1197_blood_basal_hematology	blood	Outbred1197
Outbred1198	Rattus norvegicus	whole organism	Blood draw in tube with EDTA	Outbred1198_blood_basal_hematology	blood	Outbred1198
Outbred1199	Rattus norvegicus	whole organism	Blood draw in tube with EDTA	Outbred1199_blood_basal_hematology	blood	Outbred1199
Outbred12	Rattus norvegicus	whole organism	Blood draw in tube with EDTA	Outbred12_blood_basal_hematology	blood	Outbred12
Outbred120	Rattus norvegicus	whole organism	Blood draw in tube with EDTA	Outbred120_blood_basal_hematology	blood	Outbred120
Outbred1200	Rattus norvegicus	whole organism	Blood draw in tube with EDTA	Outbred1200_blood_basal_hematology	blood	Outbred1200
Outbred1201	Rattus norvegicus	whole organism	Blood draw in tube with EDTA	Outbred1201_blood_basal_hematology	blood	Outbred1201
Outbred1202	Rattus norvegicus	whole organism	Blood draw in tube with EDTA	Outbred1202_blood_basal_hematology	blood	Outbred1202
Outbred1203	Rattus norvegicus	whole organism	Blood draw in tube with EDTA	Outbred1203_blood_basal_hematology	blood	Outbred1203
Outbred1204	Rattus norvegicus	whole organism	Blood draw in tube with EDTA	Outbred1204_blood_basal_hematology	blood	Outbred1204
Outbred1205	Rattus norvegicus	whole organism	Blood draw in tube with EDTA	Outbred1205_blood_basal_hematology	blood	Outbred1205
Outbred1206	Rattus norvegicus	whole organism	Blood draw in tube with EDTA	Outbred1206_blood_basal_hematology	blood	Outbred1206
Outbred1207	Rattus norvegicus	whole organism	Blood draw in tube with EDTA	Outbred1207_blood_basal_hematology	blood	Outbred1207
Outbred1208	Rattus norvegicus	whole organism	Blood draw in tube with EDTA	Outbred1208_blood_basal_hematology	blood	Outbred1208
Outbred1209	Rattus norvegicus	whole organism	Blood draw in tube with EDTA	Outbred1209_blood_basal_hematology	blood	Outbred1209
Outbred121	Rattus norvegicus	whole organism	Blood draw in tube with EDTA	Outbred121_blood_basal_hematology	blood	Outbred121
Outbred1210	Rattus norvegicus	whole organism	Blood draw in tube with EDTA	Outbred1210_blood_basal_hematology	blood	Outbred1210
Outbred1211	Rattus norvegicus	whole organism	Blood draw in tube with EDTA	Outbred1211_blood_basal_hematology	blood	Outbred1211
Outbred1212	Rattus norvegicus	whole organism	Blood draw in tube with EDTA	Outbred1212_blood_basal_hematology	blood	Outbred1212
Outbred1213	Rattus norvegicus	whole organism	Blood draw in tube with EDTA	Outbred1213_blood_basal_hematology	blood	Outbred1213
Outbred1214	Rattus norvegicus	whole organism	Blood draw in tube with EDTA	Outbred1214_blood_basal_hematology	blood	Outbred1214
Outbred1215	Rattus norvegicus	whole organism	Blood draw in tube with EDTA	Outbred1215_blood_basal_hematology	blood	Outbred1215
Outbred1216	Rattus norvegicus	whole organism	Blood draw in tube with EDTA	Outbred1216_blood_basal_hematology	blood	Outbred1216
Outbred1217	Rattus norvegicus	whole organism	Blood draw in tube with EDTA	Outbred1217_blood_basal_hematology	blood	Outbred1217
Outbred1218	Rattus norvegicus	whole organism	Blood draw in tube with EDTA	Outbred1218_blood_basal_hematology	blood	Outbred1218
Outbred1219	Rattus norvegicus	whole organism	Blood draw in tube with EDTA	Outbred1219_blood_basal_hematology	blood	Outbred1219
Outbred122	Rattus norvegicus	whole organism	Blood draw in tube with EDTA	Outbred122_blood_basal_hematology	blood	Outbred122
Outbred1220	Rattus norvegicus	whole organism	Blood draw in tube with EDTA	Outbred1220_blood_basal_hematology	blood	Outbred1220
Outbred1221	Rattus norvegicus	whole organism	Blood draw in tube with EDTA	Outbred1221_blood_basal_hematology	blood	Outbred1221
Outbred1222	Rattus norvegicus	whole organism	Blood draw in tube with EDTA	Outbred1222_blood_basal_hematology	blood	Outbred1222
Outbred1223	Rattus norvegicus	whole organism	Blood draw in tube with EDTA	Outbred1223_blood_basal_hematology	blood	Outbred1223
Outbred1224	Rattus norvegicus	whole organism	Blood draw in tube with EDTA	Outbred1224_blood_basal_hematology	blood	Outbred1224
Outbred1225	Rattus norvegicus	whole organism	Blood draw in tube with EDTA	Outbred1225_blood_basal_hematology	blood	Outbred1225
Outbred1226	Rattus norvegicus	whole organism	Blood draw in tube with EDTA	Outbred1226_blood_basal_hematology	blood	Outbred1226
Outbred1227	Rattus norvegicus	whole organism	Blood draw in tube with EDTA	Outbred1227_blood_basal_hematology	blood	Outbred1227
Outbred1228	Rattus norvegicus	whole organism	Blood draw in tube with EDTA	Outbred1228_blood_basal_hematology	blood	Outbred1228
Outbred1229	Rattus norvegicus	whole organism	Blood draw in tube with EDTA	Outbred1229_blood_basal_hematology	blood	Outbred1229
Outbred123	Rattus norvegicus	whole organism	Blood draw in tube with EDTA	Outbred123_blood_basal_hematology	blood	Outbred123
Outbred1230	Rattus norvegicus	whole organism	Blood draw in tube with EDTA	Outbred1230_blood_basal_hematology	blood	Outbred1230
Outbred1231	Rattus norvegicus	whole organism	Blood draw in tube with EDTA	Outbred1231_blood_basal_hematology	blood	Outbred1231
Outbred1232	Rattus norvegicus	whole organism	Blood draw in tube with EDTA	Outbred1232_blood_basal_hematology	blood	Outbred1232
Outbred1233	Rattus norvegicus	whole organism	Blood draw in tube with EDTA	Outbred1233_blood_basal_hematology	blood	Outbred1233
Outbred1234	Rattus norvegicus	whole organism	Blood draw in tube with EDTA	Outbred1234_blood_basal_hematology	blood	Outbred1234
Outbred1235	Rattus norvegicus	whole organism	Blood draw in tube with EDTA	Outbred1235_blood_basal_hematology	blood	Outbred1235
Outbred1236	Rattus norvegicus	whole organism	Blood draw in tube with EDTA	Outbred1236_blood_basal_hematology	blood	Outbred1236
Outbred1237	Rattus norvegicus	whole organism	Blood draw in tube with EDTA	Outbred1237_blood_basal_hematology	blood	Outbred1237
Outbred1238	Rattus norvegicus	whole organism	Blood draw in tube with EDTA	Outbred1238_blood_basal_hematology	blood	Outbred1238
Outbred1239	Rattus norvegicus	whole organism	Blood draw in tube with EDTA	Outbred1239_blood_basal_hematology	blood	Outbred1239
Outbred124	Rattus norvegicus	whole organism	Blood draw in tube with EDTA	Outbred124_blood_basal_hematology	blood	Outbred124
Outbred1240	Rattus norvegicus	whole organism	Blood draw in tube with EDTA	Outbred1240_blood_basal_hematology	blood	Outbred1240
Outbred1241	Rattus norvegicus	whole organism	Blood draw in tube with EDTA	Outbred1241_blood_basal_hematology	blood	Outbred1241
Outbred1242	Rattus norvegicus	whole organism	Blood draw in tube with EDTA	Outbred1242_blood_basal_hematology	blood	Outbred1242
Outbred1243	Rattus norvegicus	whole organism	Blood draw in tube with EDTA	Outbred1243_blood_basal_hematology	blood	Outbred1243
Outbred1244	Rattus norvegicus	whole organism	Blood draw in tube with EDTA	Outbred1244_blood_basal_hematology	blood	Outbred1244
Outbred1245	Rattus norvegicus	whole organism	Blood draw in tube with EDTA	Outbred1245_blood_basal_hematology	blood	Outbred1245
Outbred1246	Rattus norvegicus	whole organism	Blood draw in tube with EDTA	Outbred1246_blood_basal_hematology	blood	Outbred1246
Outbred1247	Rattus norvegicus	whole organism	Blood draw in tube with EDTA	Outbred1247_blood_basal_hematology	blood	Outbred1247
Outbred1248	Rattus norvegicus	whole organism	Blood draw in tube with EDTA	Outbred1248_blood_basal_hematology	blood	Outbred1248
Outbred1249	Rattus norvegicus	whole organism	Blood draw in tube with EDTA	Outbred1249_blood_basal_hematology	blood	Outbred1249
Outbred125	Rattus norvegicus	whole organism	Blood draw in tube with EDTA	Outbred125_blood_basal_hematology	blood	Outbred125
Outbred1250	Rattus norvegicus	whole organism	Blood draw in tube with EDTA	Outbred1250_blood_basal_hematology	blood	Outbred1250
Outbred1251	Rattus norvegicus	whole organism	Blood draw in tube with EDTA	Outbred1251_blood_basal_hematology	blood	Outbred1251
Outbred1252	Rattus norvegicus	whole organism	Blood draw in tube with EDTA	Outbred1252_blood_basal_hematology	blood	Outbred1252
Outbred1253	Rattus norvegicus	whole organism	Blood draw in tube with EDTA	Outbred1253_blood_basal_hematology	blood	Outbred1253
Outbred1254	Rattus norvegicus	whole organism	Blood draw in tube with EDTA	Outbred1254_blood_basal_hematology	blood	Outbred1254
Outbred1255	Rattus norvegicus	whole organism	Blood draw in tube with EDTA	Outbred1255_blood_basal_hematology	blood	Outbred1255
Outbred1256	Rattus norvegicus	whole organism	Blood draw in tube with EDTA	Outbred1256_blood_basal_hematology	blood	Outbred1256
Outbred1257	Rattus norvegicus	whole organism	Blood draw in tube with EDTA	Outbred1257_blood_basal_hematology	blood	Outbred1257
Outbred1258	Rattus norvegicus	whole organism	Blood draw in tube with EDTA	Outbred1258_blood_basal_hematology	blood	Outbred1258
Outbred1259	Rattus norvegicus	whole organism	Blood draw in tube with EDTA	Outbred1259_blood_basal_hematology	blood	Outbred1259
Outbred126	Rattus norvegicus	whole organism	Blood draw in tube with EDTA	Outbred126_blood_basal_hematology	blood	Outbred126
Outbred1260	Rattus norvegicus	whole organism	Blood draw in tube with EDTA	Outbred1260_blood_basal_hematology	blood	Outbred1260
Outbred1261	Rattus norvegicus	whole organism	Blood draw in tube with EDTA	Outbred1261_blood_basal_hematology	blood	Outbred1261
Outbred1262	Rattus norvegicus	whole organism	Blood draw in tube with EDTA	Outbred1262_blood_basal_hematology	blood	Outbred1262
Outbred1263	Rattus norvegicus	whole organism	Blood draw in tube with EDTA	Outbred1263_blood_basal_hematology	blood	Outbred1263
Outbred1264	Rattus norvegicus	whole organism	Blood draw in tube with EDTA	Outbred1264_blood_basal_hematology	blood	Outbred1264
Outbred1265	Rattus norvegicus	whole organism	Blood draw in tube with EDTA	Outbred1265_blood_basal_hematology	blood	Outbred1265
Outbred1266	Rattus norvegicus	whole organism	Blood draw in tube with EDTA	Outbred1266_blood_basal_hematology	blood	Outbred1266
Outbred1267	Rattus norvegicus	whole organism	Blood draw in tube with EDTA	Outbred1267_blood_basal_hematology	blood	Outbred1267
Outbred1268	Rattus norvegicus	whole organism	Blood draw in tube with EDTA	Outbred1268_blood_basal_hematology	blood	Outbred1268
Outbred1269	Rattus norvegicus	whole organism	Blood draw in tube with EDTA	Outbred1269_blood_basal_hematology	blood	Outbred1269
Outbred127	Rattus norvegicus	whole organism	Blood draw in tube with EDTA	Outbred127_blood_basal_hematology	blood	Outbred127
Outbred1270	Rattus norvegicus	whole organism	Blood draw in tube with EDTA	Outbred1270_blood_basal_hematology	blood	Outbred1270
Outbred1271	Rattus norvegicus	whole organism	Blood draw in tube with EDTA	Outbred1271_blood_basal_hematology	blood	Outbred1271
Outbred1272	Rattus norvegicus	whole organism	Blood draw in tube with EDTA	Outbred1272_blood_basal_hematology	blood	Outbred1272
Outbred1273	Rattus norvegicus	whole organism	Blood draw in tube with EDTA	Outbred1273_blood_basal_hematology	blood	Outbred1273
Outbred1274	Rattus norvegicus	whole organism	Blood draw in tube with EDTA	Outbred1274_blood_basal_hematology	blood	Outbred1274
Outbred1275	Rattus norvegicus	whole organism	Blood draw in tube with EDTA	Outbred1275_blood_basal_hematology	blood	Outbred1275
Outbred1276	Rattus norvegicus	whole organism	Blood draw in tube with EDTA	Outbred1276_blood_basal_hematology	blood	Outbred1276
Outbred1277	Rattus norvegicus	whole organism	Blood draw in tube with EDTA	Outbred1277_blood_basal_hematology	blood	Outbred1277
Outbred1278	Rattus norvegicus	whole organism	Blood draw in tube with EDTA	Outbred1278_blood_basal_hematology	blood	Outbred1278
Outbred1279	Rattus norvegicus	whole organism	Blood draw in tube with EDTA	Outbred1279_blood_basal_hematology	blood	Outbred1279
Outbred128	Rattus norvegicus	whole organism	Blood draw in tube with EDTA	Outbred128_blood_basal_hematology	blood	Outbred128
Outbred1280	Rattus norvegicus	whole organism	Blood draw in tube with EDTA	Outbred1280_blood_basal_hematology	blood	Outbred1280
Outbred1281	Rattus norvegicus	whole organism	Blood draw in tube with EDTA	Outbred1281_blood_basal_hematology	blood	Outbred1281
Outbred1282	Rattus norvegicus	whole organism	Blood draw in tube with EDTA	Outbred1282_blood_basal_hematology	blood	Outbred1282
Outbred1283	Rattus norvegicus	whole organism	Blood draw in tube with EDTA	Outbred1283_blood_basal_hematology	blood	Outbred1283
Outbred1284	Rattus norvegicus	whole organism	Blood draw in tube with EDTA	Outbred1284_blood_basal_hematology	blood	Outbred1284
Outbred1285	Rattus norvegicus	whole organism	Blood draw in tube with EDTA	Outbred1285_blood_basal_hematology	blood	Outbred1285
Outbred1286	Rattus norvegicus	whole organism	Blood draw in tube with EDTA	Outbred1286_blood_basal_hematology	blood	Outbred1286
Outbred1287	Rattus norvegicus	whole organism	Blood draw in tube with EDTA	Outbred1287_blood_basal_hematology	blood	Outbred1287
Outbred1288	Rattus norvegicus	whole organism	Blood draw in tube with EDTA	Outbred1288_blood_basal_hematology	blood	Outbred1288
Outbred1289	Rattus norvegicus	whole organism	Blood draw in tube with EDTA	Outbred1289_blood_basal_hematology	blood	Outbred1289
Outbred129	Rattus norvegicus	whole organism	Blood draw in tube with EDTA	Outbred129_blood_basal_hematology	blood	Outbred129
Outbred1290	Rattus norvegicus	whole organism	Blood draw in tube with EDTA	Outbred1290_blood_basal_hematology	blood	Outbred1290
Outbred1291	Rattus norvegicus	whole organism	Blood draw in tube with EDTA	Outbred1291_blood_basal_hematology	blood	Outbred1291
Outbred1292	Rattus norvegicus	whole organism	Blood draw in tube with EDTA	Outbred1292_blood_basal_hematology	blood	Outbred1292
Outbred1293	Rattus norvegicus	whole organism	Blood draw in tube with EDTA	Outbred1293_blood_basal_hematology	blood	Outbred1293
Outbred1294	Rattus norvegicus	whole organism	Blood draw in tube with EDTA	Outbred1294_blood_basal_hematology	blood	Outbred1294
Outbred1295	Rattus norvegicus	whole organism	Blood draw in tube with EDTA	Outbred1295_blood_basal_hematology	blood	Outbred1295
Outbred1296	Rattus norvegicus	whole organism	Blood draw in tube with EDTA	Outbred1296_blood_basal_hematology	blood	Outbred1296
Outbred1297	Rattus norvegicus	whole organism	Blood draw in tube with EDTA	Outbred1297_blood_basal_hematology	blood	Outbred1297
Outbred1298	Rattus norvegicus	whole organism	Blood draw in tube with EDTA	Outbred1298_blood_basal_hematology	blood	Outbred1298
Outbred1299	Rattus norvegicus	whole organism	Blood draw in tube with EDTA	Outbred1299_blood_basal_hematology	blood	Outbred1299
Outbred13	Rattus norvegicus	whole organism	Blood draw in tube with EDTA	Outbred13_blood_basal_hematology	blood	Outbred13
Outbred130	Rattus norvegicus	whole organism	Blood draw in tube with EDTA	Outbred130_blood_basal_hematology	blood	Outbred130
Outbred1300	Rattus norvegicus	whole organism	Blood draw in tube with EDTA	Outbred1300_blood_basal_hematology	blood	Outbred1300
Outbred1301	Rattus norvegicus	whole organism	Blood draw in tube with EDTA	Outbred1301_blood_basal_hematology	blood	Outbred1301
Outbred1302	Rattus norvegicus	whole organism	Blood draw in tube with EDTA	Outbred1302_blood_basal_hematology	blood	Outbred1302
Outbred1303	Rattus norvegicus	whole organism	Blood draw in tube with EDTA	Outbred1303_blood_basal_hematology	blood	Outbred1303
Outbred1304	Rattus norvegicus	whole organism	Blood draw in tube with EDTA	Outbred1304_blood_basal_hematology	blood	Outbred1304
Outbred1305	Rattus norvegicus	whole organism	Blood draw in tube with EDTA	Outbred1305_blood_basal_hematology	blood	Outbred1305
Outbred1306	Rattus norvegicus	whole organism	Blood draw in tube with EDTA	Outbred1306_blood_basal_hematology	blood	Outbred1306
Outbred1307	Rattus norvegicus	whole organism	Blood draw in tube with EDTA	Outbred1307_blood_basal_hematology	blood	Outbred1307
Outbred1308	Rattus norvegicus	whole organism	Blood draw in tube with EDTA	Outbred1308_blood_basal_hematology	blood	Outbred1308
Outbred1309	Rattus norvegicus	whole organism	Blood draw in tube with EDTA	Outbred1309_blood_basal_hematology	blood	Outbred1309
Outbred131	Rattus norvegicus	whole organism	Blood draw in tube with EDTA	Outbred131_blood_basal_hematology	blood	Outbred131
Outbred1310	Rattus norvegicus	whole organism	Blood draw in tube with EDTA	Outbred1310_blood_basal_hematology	blood	Outbred1310
Outbred1311	Rattus norvegicus	whole organism	Blood draw in tube with EDTA	Outbred1311_blood_basal_hematology	blood	Outbred1311
Outbred1312	Rattus norvegicus	whole organism	Blood draw in tube with EDTA	Outbred1312_blood_basal_hematology	blood	Outbred1312
Outbred1313	Rattus norvegicus	whole organism	Blood draw in tube with EDTA	Outbred1313_blood_basal_hematology	blood	Outbred1313
Outbred1314	Rattus norvegicus	whole organism	Blood draw in tube with EDTA	Outbred1314_blood_basal_hematology	blood	Outbred1314
Outbred1315	Rattus norvegicus	whole organism	Blood draw in tube with EDTA	Outbred1315_blood_basal_hematology	blood	Outbred1315
Outbred1316	Rattus norvegicus	whole organism	Blood draw in tube with EDTA	Outbred1316_blood_basal_hematology	blood	Outbred1316
Outbred1317	Rattus norvegicus	whole organism	Blood draw in tube with EDTA	Outbred1317_blood_basal_hematology	blood	Outbred1317
Outbred1318	Rattus norvegicus	whole organism	Blood draw in tube with EDTA	Outbred1318_blood_basal_hematology	blood	Outbred1318
Outbred1319	Rattus norvegicus	whole organism	Blood draw in tube with EDTA	Outbred1319_blood_basal_hematology	blood	Outbred1319
Outbred132	Rattus norvegicus	whole organism	Blood draw in tube with EDTA	Outbred132_blood_basal_hematology	blood	Outbred132
Outbred1320	Rattus norvegicus	whole organism	Blood draw in tube with EDTA	Outbred1320_blood_basal_hematology	blood	Outbred1320
Outbred1321	Rattus norvegicus	whole organism	Blood draw in tube with EDTA	Outbred1321_blood_basal_hematology	blood	Outbred1321
Outbred1322	Rattus norvegicus	whole organism	Blood draw in tube with EDTA	Outbred1322_blood_basal_hematology	blood	Outbred1322
Outbred1323	Rattus norvegicus	whole organism	Blood draw in tube with EDTA	Outbred1323_blood_basal_hematology	blood	Outbred1323
Outbred1324	Rattus norvegicus	whole organism	Blood draw in tube with EDTA	Outbred1324_blood_basal_hematology	blood	Outbred1324
Outbred1325	Rattus norvegicus	whole organism	Blood draw in tube with EDTA	Outbred1325_blood_basal_hematology	blood	Outbred1325
Outbred1326	Rattus norvegicus	whole organism	Blood draw in tube with EDTA	Outbred1326_blood_basal_hematology	blood	Outbred1326
Outbred1327	Rattus norvegicus	whole organism	Blood draw in tube with EDTA	Outbred1327_blood_basal_hematology	blood	Outbred1327
Outbred1328	Rattus norvegicus	whole organism	Blood draw in tube with EDTA	Outbred1328_blood_basal_hematology	blood	Outbred1328
Outbred1329	Rattus norvegicus	whole organism	Blood draw in tube with EDTA	Outbred1329_blood_basal_hematology	blood	Outbred1329
Outbred133	Rattus norvegicus	whole organism	Blood draw in tube with EDTA	Outbred133_blood_basal_hematology	blood	Outbred133
Outbred1330	Rattus norvegicus	whole organism	Blood draw in tube with EDTA	Outbred1330_blood_basal_hematology	blood	Outbred1330
Outbred1331	Rattus norvegicus	whole organism	Blood draw in tube with EDTA	Outbred1331_blood_basal_hematology	blood	Outbred1331
Outbred1332	Rattus norvegicus	whole organism	Blood draw in tube with EDTA	Outbred1332_blood_basal_hematology	blood	Outbred1332
Outbred1333	Rattus norvegicus	whole organism	Blood draw in tube with EDTA	Outbred1333_blood_basal_hematology	blood	Outbred1333
Outbred1334	Rattus norvegicus	whole organism	Blood draw in tube with EDTA	Outbred1334_blood_basal_hematology	blood	Outbred1334
Outbred1335	Rattus norvegicus	whole organism	Blood draw in tube with EDTA	Outbred1335_blood_basal_hematology	blood	Outbred1335
Outbred1336	Rattus norvegicus	whole organism	Blood draw in tube with EDTA	Outbred1336_blood_basal_hematology	blood	Outbred1336
Outbred1337	Rattus norvegicus	whole organism	Blood draw in tube with EDTA	Outbred1337_blood_basal_hematology	blood	Outbred1337
Outbred1338	Rattus norvegicus	whole organism	Blood draw in tube with EDTA	Outbred1338_blood_basal_hematology	blood	Outbred1338
Outbred1339	Rattus norvegicus	whole organism	Blood draw in tube with EDTA	Outbred1339_blood_basal_hematology	blood	Outbred1339
Outbred134	Rattus norvegicus	whole organism	Blood draw in tube with EDTA	Outbred134_blood_basal_hematology	blood	Outbred134
Outbred1340	Rattus norvegicus	whole organism	Blood draw in tube with EDTA	Outbred1340_blood_basal_hematology	blood	Outbred1340
Outbred1341	Rattus norvegicus	whole organism	Blood draw in tube with EDTA	Outbred1341_blood_basal_hematology	blood	Outbred1341
Outbred1342	Rattus norvegicus	whole organism	Blood draw in tube with EDTA	Outbred1342_blood_basal_hematology	blood	Outbred1342
Outbred1343	Rattus norvegicus	whole organism	Blood draw in tube with EDTA	Outbred1343_blood_basal_hematology	blood	Outbred1343
Outbred1344	Rattus norvegicus	whole organism	Blood draw in tube with EDTA	Outbred1344_blood_basal_hematology	blood	Outbred1344
Outbred1345	Rattus norvegicus	whole organism	Blood draw in tube with EDTA	Outbred1345_blood_basal_hematology	blood	Outbred1345
Outbred1346	Rattus norvegicus	whole organism	Blood draw in tube with EDTA	Outbred1346_blood_basal_hematology	blood	Outbred1346
Outbred1347	Rattus norvegicus	whole organism	Blood draw in tube with EDTA	Outbred1347_blood_basal_hematology	blood	Outbred1347
Outbred1348	Rattus norvegicus	whole organism	Blood draw in tube with EDTA	Outbred1348_blood_basal_hematology	blood	Outbred1348
Outbred1349	Rattus norvegicus	whole organism	Blood draw in tube with EDTA	Outbred1349_blood_basal_hematology	blood	Outbred1349
Outbred135	Rattus norvegicus	whole organism	Blood draw in tube with EDTA	Outbred135_blood_basal_hematology	blood	Outbred135
Outbred1350	Rattus norvegicus	whole organism	Blood draw in tube with EDTA	Outbred1350_blood_basal_hematology	blood	Outbred1350
Outbred1351	Rattus norvegicus	whole organism	Blood draw in tube with EDTA	Outbred1351_blood_basal_hematology	blood	Outbred1351
Outbred1352	Rattus norvegicus	whole organism	Blood draw in tube with EDTA	Outbred1352_blood_basal_hematology	blood	Outbred1352
Outbred1353	Rattus norvegicus	whole organism	Blood draw in tube with EDTA	Outbred1353_blood_basal_hematology	blood	Outbred1353
Outbred1354	Rattus norvegicus	whole organism	Blood draw in tube with EDTA	Outbred1354_blood_basal_hematology	blood	Outbred1354
Outbred1355	Rattus norvegicus	whole organism	Blood draw in tube with EDTA	Outbred1355_blood_basal_hematology	blood	Outbred1355
Outbred1356	Rattus norvegicus	whole organism	Blood draw in tube with EDTA	Outbred1356_blood_basal_hematology	blood	Outbred1356
Outbred1357	Rattus norvegicus	whole organism	Blood draw in tube with EDTA	Outbred1357_blood_basal_hematology	blood	Outbred1357
Outbred1358	Rattus norvegicus	whole organism	Blood draw in tube with EDTA	Outbred1358_blood_basal_hematology	blood	Outbred1358
Outbred1359	Rattus norvegicus	whole organism	Blood draw in tube with EDTA	Outbred1359_blood_basal_hematology	blood	Outbred1359
Outbred136	Rattus norvegicus	whole organism	Blood draw in tube with EDTA	Outbred136_blood_basal_hematology	blood	Outbred136
Outbred1360	Rattus norvegicus	whole organism	Blood draw in tube with EDTA	Outbred1360_blood_basal_hematology	blood	Outbred1360
Outbred1361	Rattus norvegicus	whole organism	Blood draw in tube with EDTA	Outbred1361_blood_basal_hematology	blood	Outbred1361
Outbred1362	Rattus norvegicus	whole organism	Blood draw in tube with EDTA	Outbred1362_blood_basal_hematology	blood	Outbred1362
Outbred1363	Rattus norvegicus	whole organism	Blood draw in tube with EDTA	Outbred1363_blood_basal_hematology	blood	Outbred1363
Outbred1364	Rattus norvegicus	whole organism	Blood draw in tube with EDTA	Outbred1364_blood_basal_hematology	blood	Outbred1364
Outbred1365	Rattus norvegicus	whole organism	Blood draw in tube with EDTA	Outbred1365_blood_basal_hematology	blood	Outbred1365
Outbred1366	Rattus norvegicus	whole organism	Blood draw in tube with EDTA	Outbred1366_blood_basal_hematology	blood	Outbred1366
Outbred1367	Rattus norvegicus	whole organism	Blood draw in tube with EDTA	Outbred1367_blood_basal_hematology	blood	Outbred1367
Outbred1368	Rattus norvegicus	whole organism	Blood draw in tube with EDTA	Outbred1368_blood_basal_hematology	blood	Outbred1368
Outbred1369	Rattus norvegicus	whole organism	Blood draw in tube with EDTA	Outbred1369_blood_basal_hematology	blood	Outbred1369
Outbred137	Rattus norvegicus	whole organism	Blood draw in tube with EDTA	Outbred137_blood_basal_hematology	blood	Outbred137
Outbred1370	Rattus norvegicus	whole organism	Blood draw in tube with EDTA	Outbred1370_blood_basal_hematology	blood	Outbred1370
Outbred1371	Rattus norvegicus	whole organism	Blood draw in tube with EDTA	Outbred1371_blood_basal_hematology	blood	Outbred1371
Outbred1372	Rattus norvegicus	whole organism	Blood draw in tube with EDTA	Outbred1372_blood_basal_hematology	blood	Outbred1372
Outbred1373	Rattus norvegicus	whole organism	Blood draw in tube with EDTA	Outbred1373_blood_basal_hematology	blood	Outbred1373
Outbred1374	Rattus norvegicus	whole organism	Blood draw in tube with EDTA	Outbred1374_blood_basal_hematology	blood	Outbred1374
Outbred1375	Rattus norvegicus	whole organism	Blood draw in tube with EDTA	Outbred1375_blood_basal_hematology	blood	Outbred1375
Outbred1376	Rattus norvegicus	whole organism	Blood draw in tube with EDTA	Outbred1376_blood_basal_hematology	blood	Outbred1376
Outbred1377	Rattus norvegicus	whole organism	Blood draw in tube with EDTA	Outbred1377_blood_basal_hematology	blood	Outbred1377
Outbred1378	Rattus norvegicus	whole organism	Blood draw in tube with EDTA	Outbred1378_blood_basal_hematology	blood	Outbred1378
Outbred1379	Rattus norvegicus	whole organism	Blood draw in tube with EDTA	Outbred1379_blood_basal_hematology	blood	Outbred1379
Outbred138	Rattus norvegicus	whole organism	Blood draw in tube with EDTA	Outbred138_blood_basal_hematology	blood	Outbred138
Outbred1380	Rattus norvegicus	whole organism	Blood draw in tube with EDTA	Outbred1380_blood_basal_hematology	blood	Outbred1380
Outbred1381	Rattus norvegicus	whole organism	Blood draw in tube with EDTA	Outbred1381_blood_basal_hematology	blood	Outbred1381
Outbred1382	Rattus norvegicus	whole organism	Blood draw in tube with EDTA	Outbred1382_blood_basal_hematology	blood	Outbred1382
Outbred1383	Rattus norvegicus	whole organism	Blood draw in tube with EDTA	Outbred1383_blood_basal_hematology	blood	Outbred1383
Outbred1384	Rattus norvegicus	whole organism	Blood draw in tube with EDTA	Outbred1384_blood_basal_hematology	blood	Outbred1384
Outbred1385	Rattus norvegicus	whole organism	Blood draw in tube with EDTA	Outbred1385_blood_basal_hematology	blood	Outbred1385
Outbred1386	Rattus norvegicus	whole organism	Blood draw in tube with EDTA	Outbred1386_blood_basal_hematology	blood	Outbred1386
Outbred1387	Rattus norvegicus	whole organism	Blood draw in tube with EDTA	Outbred1387_blood_basal_hematology	blood	Outbred1387
Outbred1388	Rattus norvegicus	whole organism	Blood draw in tube with EDTA	Outbred1388_blood_basal_hematology	blood	Outbred1388
Outbred1389	Rattus norvegicus	whole organism	Blood draw in tube with EDTA	Outbred1389_blood_basal_hematology	blood	Outbred1389
Outbred139	Rattus norvegicus	whole organism	Blood draw in tube with EDTA	Outbred139_blood_basal_hematology	blood	Outbred139
Outbred1390	Rattus norvegicus	whole organism	Blood draw in tube with EDTA	Outbred1390_blood_basal_hematology	blood	Outbred1390
Outbred1391	Rattus norvegicus	whole organism	Blood draw in tube with EDTA	Outbred1391_blood_basal_hematology	blood	Outbred1391
Outbred1392	Rattus norvegicus	whole organism	Blood draw in tube with EDTA	Outbred1392_blood_basal_hematology	blood	Outbred1392
Outbred1393	Rattus norvegicus	whole organism	Blood draw in tube with EDTA	Outbred1393_blood_basal_hematology	blood	Outbred1393
Outbred1394	Rattus norvegicus	whole organism	Blood draw in tube with EDTA	Outbred1394_blood_basal_hematology	blood	Outbred1394
Outbred1395	Rattus norvegicus	whole organism	Blood draw in tube with EDTA	Outbred1395_blood_basal_hematology	blood	Outbred1395
Outbred1396	Rattus norvegicus	whole organism	Blood draw in tube with EDTA	Outbred1396_blood_basal_hematology	blood	Outbred1396
Outbred1397	Rattus norvegicus	whole organism	Blood draw in tube with EDTA	Outbred1397_blood_basal_hematology	blood	Outbred1397
Outbred1398	Rattus norvegicus	whole organism	Blood draw in tube with EDTA	Outbred1398_blood_basal_hematology	blood	Outbred1398
Outbred1399	Rattus norvegicus	whole organism	Blood draw in tube with EDTA	Outbred1399_blood_basal_hematology	blood	Outbred1399
Outbred14	Rattus norvegicus	whole organism	Blood draw in tube with EDTA	Outbred14_blood_basal_hematology	blood	Outbred14
Outbred140	Rattus norvegicus	whole organism	Blood draw in tube with EDTA	Outbred140_blood_basal_hematology	blood	Outbred140
Outbred1400	Rattus norvegicus	whole organism	Blood draw in tube with EDTA	Outbred1400_blood_basal_hematology	blood	Outbred1400
Outbred1401	Rattus norvegicus	whole organism	Blood draw in tube with EDTA	Outbred1401_blood_basal_hematology	blood	Outbred1401
Outbred1402	Rattus norvegicus	whole organism	Blood draw in tube with EDTA	Outbred1402_blood_basal_hematology	blood	Outbred1402
Outbred1403	Rattus norvegicus	whole organism	Blood draw in tube with EDTA	Outbred1403_blood_basal_hematology	blood	Outbred1403
Outbred1404	Rattus norvegicus	whole organism	Blood draw in tube with EDTA	Outbred1404_blood_basal_hematology	blood	Outbred1404
Outbred1405	Rattus norvegicus	whole organism	Blood draw in tube with EDTA	Outbred1405_blood_basal_hematology	blood	Outbred1405
Outbred1406	Rattus norvegicus	whole organism	Blood draw in tube with EDTA	Outbred1406_blood_basal_hematology	blood	Outbred1406
Outbred1407	Rattus norvegicus	whole organism	Blood draw in tube with EDTA	Outbred1407_blood_basal_hematology	blood	Outbred1407
Outbred1408	Rattus norvegicus	whole organism	Blood draw in tube with EDTA	Outbred1408_blood_basal_hematology	blood	Outbred1408
Outbred1409	Rattus norvegicus	whole organism	Blood draw in tube with EDTA	Outbred1409_blood_basal_hematology	blood	Outbred1409
Outbred141	Rattus norvegicus	whole organism	Blood draw in tube with EDTA	Outbred141_blood_basal_hematology	blood	Outbred141
Outbred1410	Rattus norvegicus	whole organism	Blood draw in tube with EDTA	Outbred1410_blood_basal_hematology	blood	Outbred1410
Outbred1411	Rattus norvegicus	whole organism	Blood draw in tube with EDTA	Outbred1411_blood_basal_hematology	blood	Outbred1411
Outbred1412	Rattus norvegicus	whole organism	Blood draw in tube with EDTA	Outbred1412_blood_basal_hematology	blood	Outbred1412
Outbred1413	Rattus norvegicus	whole organism	Blood draw in tube with EDTA	Outbred1413_blood_basal_hematology	blood	Outbred1413
Outbred1414	Rattus norvegicus	whole organism	Blood draw in tube with EDTA	Outbred1414_blood_basal_hematology	blood	Outbred1414
Outbred1415	Rattus norvegicus	whole organism	Blood draw in tube with EDTA	Outbred1415_blood_basal_hematology	blood	Outbred1415
Outbred1416	Rattus norvegicus	whole organism	Blood draw in tube with EDTA	Outbred1416_blood_basal_hematology	blood	Outbred1416
Outbred1417	Rattus norvegicus	whole organism	Blood draw in tube with EDTA	Outbred1417_blood_basal_hematology	blood	Outbred1417
Outbred1418	Rattus norvegicus	whole organism	Blood draw in tube with EDTA	Outbred1418_blood_basal_hematology	blood	Outbred1418
Outbred1419	Rattus norvegicus	whole organism	Blood draw in tube with EDTA	Outbred1419_blood_basal_hematology	blood	Outbred1419
Outbred142	Rattus norvegicus	whole organism	Blood draw in tube with EDTA	Outbred142_blood_basal_hematology	blood	Outbred142
Outbred1420	Rattus norvegicus	whole organism	Blood draw in tube with EDTA	Outbred1420_blood_basal_hematology	blood	Outbred1420
Outbred1421	Rattus norvegicus	whole organism	Blood draw in tube with EDTA	Outbred1421_blood_basal_hematology	blood	Outbred1421
Outbred1422	Rattus norvegicus	whole organism	Blood draw in tube with EDTA	Outbred1422_blood_basal_hematology	blood	Outbred1422
Outbred1423	Rattus norvegicus	whole organism	Blood draw in tube with EDTA	Outbred1423_blood_basal_hematology	blood	Outbred1423
Outbred1424	Rattus norvegicus	whole organism	Blood draw in tube with EDTA	Outbred1424_blood_basal_hematology	blood	Outbred1424
Outbred1425	Rattus norvegicus	whole organism	Blood draw in tube with EDTA	Outbred1425_blood_basal_hematology	blood	Outbred1425
Outbred1426	Rattus norvegicus	whole organism	Blood draw in tube with EDTA	Outbred1426_blood_basal_hematology	blood	Outbred1426
Outbred1427	Rattus norvegicus	whole organism	Blood draw in tube with EDTA	Outbred1427_blood_basal_hematology	blood	Outbred1427
Outbred1428	Rattus norvegicus	whole organism	Blood draw in tube with EDTA	Outbred1428_blood_basal_hematology	blood	Outbred1428
Outbred1429	Rattus norvegicus	whole organism	Blood draw in tube with EDTA	Outbred1429_blood_basal_hematology	blood	Outbred1429
Outbred143	Rattus norvegicus	whole organism	Blood draw in tube with EDTA	Outbred143_blood_basal_hematology	blood	Outbred143
Outbred1430	Rattus norvegicus	whole organism	Blood draw in tube with EDTA	Outbred1430_blood_basal_hematology	blood	Outbred1430
Outbred1431	Rattus norvegicus	whole organism	Blood draw in tube with EDTA	Outbred1431_blood_basal_hematology	blood	Outbred1431
Outbred1432	Rattus norvegicus	whole organism	Blood draw in tube with EDTA	Outbred1432_blood_basal_hematology	blood	Outbred1432
Outbred1433	Rattus norvegicus	whole organism	Blood draw in tube with EDTA	Outbred1433_blood_basal_hematology	blood	Outbred1433
Outbred1434	Rattus norvegicus	whole organism	Blood draw in tube with EDTA	Outbred1434_blood_basal_hematology	blood	Outbred1434
Outbred1435	Rattus norvegicus	whole organism	Blood draw in tube with EDTA	Outbred1435_blood_basal_hematology	blood	Outbred1435
Outbred1436	Rattus norvegicus	whole organism	Blood draw in tube with EDTA	Outbred1436_blood_basal_hematology	blood	Outbred1436
Outbred1437	Rattus norvegicus	whole organism	Blood draw in tube with EDTA	Outbred1437_blood_basal_hematology	blood	Outbred1437
Outbred1438	Rattus norvegicus	whole organism	Blood draw in tube with EDTA	Outbred1438_blood_basal_hematology	blood	Outbred1438
Outbred1439	Rattus norvegicus	whole organism	Blood draw in tube with EDTA	Outbred1439_blood_basal_hematology	blood	Outbred1439
Outbred144	Rattus norvegicus	whole organism	Blood draw in tube with EDTA	Outbred144_blood_basal_hematology	blood	Outbred144
Outbred1440	Rattus norvegicus	whole organism	Blood draw in tube with EDTA	Outbred1440_blood_basal_hematology	blood	Outbred1440
Outbred1441	Rattus norvegicus	whole organism	Blood draw in tube with EDTA	Outbred1441_blood_basal_hematology	blood	Outbred1441
Outbred1442	Rattus norvegicus	whole organism	Blood draw in tube with EDTA	Outbred1442_blood_basal_hematology	blood	Outbred1442
Outbred1443	Rattus norvegicus	whole organism	Blood draw in tube with EDTA	Outbred1443_blood_basal_hematology	blood	Outbred1443
Outbred1444	Rattus norvegicus	whole organism	Blood draw in tube with EDTA	Outbred1444_blood_basal_hematology	blood	Outbred1444
Outbred1445	Rattus norvegicus	whole organism	Blood draw in tube with EDTA	Outbred1445_blood_basal_hematology	blood	Outbred1445
Outbred1446	Rattus norvegicus	whole organism	Blood draw in tube with EDTA	Outbred1446_blood_basal_hematology	blood	Outbred1446
Outbred1447	Rattus norvegicus	whole organism	Blood draw in tube with EDTA	Outbred1447_blood_basal_hematology	blood	Outbred1447
Outbred1448	Rattus norvegicus	whole organism	Blood draw in tube with EDTA	Outbred1448_blood_basal_hematology	blood	Outbred1448
Outbred1449	Rattus norvegicus	whole organism	Blood draw in tube with EDTA	Outbred1449_blood_basal_hematology	blood	Outbred1449
Outbred145	Rattus norvegicus	whole organism	Blood draw in tube with EDTA	Outbred145_blood_basal_hematology	blood	Outbred145
Outbred1450	Rattus norvegicus	whole organism	Blood draw in tube with EDTA	Outbred1450_blood_basal_hematology	blood	Outbred1450
Outbred1451	Rattus norvegicus	whole organism	Blood draw in tube with EDTA	Outbred1451_blood_basal_hematology	blood	Outbred1451
Outbred1452	Rattus norvegicus	whole organism	Blood draw in tube with EDTA	Outbred1452_blood_basal_hematology	blood	Outbred1452
Outbred1453	Rattus norvegicus	whole organism	Blood draw in tube with EDTA	Outbred1453_blood_basal_hematology	blood	Outbred1453
Outbred1454	Rattus norvegicus	whole organism	Blood draw in tube with EDTA	Outbred1454_blood_basal_hematology	blood	Outbred1454
Outbred1455	Rattus norvegicus	whole organism	Blood draw in tube with EDTA	Outbred1455_blood_basal_hematology	blood	Outbred1455
Outbred1456	Rattus norvegicus	whole organism	Blood draw in tube with EDTA	Outbred1456_blood_basal_hematology	blood	Outbred1456
Outbred1457	Rattus norvegicus	whole organism	Blood draw in tube with EDTA	Outbred1457_blood_basal_hematology	blood	Outbred1457
Outbred1458	Rattus norvegicus	whole organism	Blood draw in tube with EDTA	Outbred1458_blood_basal_hematology	blood	Outbred1458
Outbred1459	Rattus norvegicus	whole organism	Blood draw in tube with EDTA	Outbred1459_blood_basal_hematology	blood	Outbred1459
Outbred146	Rattus norvegicus	whole organism	Blood draw in tube with EDTA	Outbred146_blood_basal_hematology	blood	Outbred146
Outbred1460	Rattus norvegicus	whole organism	Blood draw in tube with EDTA	Outbred1460_blood_basal_hematology	blood	Outbred1460
Outbred1461	Rattus norvegicus	whole organism	Blood draw in tube with EDTA	Outbred1461_blood_basal_hematology	blood	Outbred1461
Outbred1462	Rattus norvegicus	whole organism	Blood draw in tube with EDTA	Outbred1462_blood_basal_hematology	blood	Outbred1462
Outbred1463	Rattus norvegicus	whole organism	Blood draw in tube with EDTA	Outbred1463_blood_basal_hematology	blood	Outbred1463
Outbred1464	Rattus norvegicus	whole organism	Blood draw in tube with EDTA	Outbred1464_blood_basal_hematology	blood	Outbred1464
Outbred1465	Rattus norvegicus	whole organism	Blood draw in tube with EDTA	Outbred1465_blood_basal_hematology	blood	Outbred1465
Outbred1466	Rattus norvegicus	whole organism	Blood draw in tube with EDTA	Outbred1466_blood_basal_hematology	blood	Outbred1466
Outbred1467	Rattus norvegicus	whole organism	Blood draw in tube with EDTA	Outbred1467_blood_basal_hematology	blood	Outbred1467
Outbred1468	Rattus norvegicus	whole organism	Blood draw in tube with EDTA	Outbred1468_blood_basal_hematology	blood	Outbred1468
Outbred1469	Rattus norvegicus	whole organism	Blood draw in tube with EDTA	Outbred1469_blood_basal_hematology	blood	Outbred1469
Outbred147	Rattus norvegicus	whole organism	Blood draw in tube with EDTA	Outbred147_blood_basal_hematology	blood	Outbred147
Outbred1470	Rattus norvegicus	whole organism	Blood draw in tube with EDTA	Outbred1470_blood_basal_hematology	blood	Outbred1470
Outbred1471	Rattus norvegicus	whole organism	Blood draw in tube with EDTA	Outbred1471_blood_basal_hematology	blood	Outbred1471
Outbred1472	Rattus norvegicus	whole organism	Blood draw in tube with EDTA	Outbred1472_blood_basal_hematology	blood	Outbred1472
Outbred1473	Rattus norvegicus	whole organism	Blood draw in tube with EDTA	Outbred1473_blood_basal_hematology	blood	Outbred1473
Outbred1474	Rattus norvegicus	whole organism	Blood draw in tube with EDTA	Outbred1474_blood_basal_hematology	blood	Outbred1474
Outbred1475	Rattus norvegicus	whole organism	Blood draw in tube with EDTA	Outbred1475_blood_basal_hematology	blood	Outbred1475
Outbred1476	Rattus norvegicus	whole organism	Blood draw in tube with EDTA	Outbred1476_blood_basal_hematology	blood	Outbred1476
Outbred1477	Rattus norvegicus	whole organism	Blood draw in tube with EDTA	Outbred1477_blood_basal_hematology	blood	Outbred1477
Outbred1478	Rattus norvegicus	whole organism	Blood draw in tube with EDTA	Outbred1478_blood_basal_hematology	blood	Outbred1478
Outbred1479	Rattus norvegicus	whole organism	Blood draw in tube with EDTA	Outbred1479_blood_basal_hematology	blood	Outbred1479
Outbred148	Rattus norvegicus	whole organism	Blood draw in tube with EDTA	Outbred148_blood_basal_hematology	blood	Outbred148
Outbred1480	Rattus norvegicus	whole organism	Blood draw in tube with EDTA	Outbred1480_blood_basal_hematology	blood	Outbred1480
Outbred1481	Rattus norvegicus	whole organism	Blood draw in tube with EDTA	Outbred1481_blood_basal_hematology	blood	Outbred1481
Outbred1482	Rattus norvegicus	whole organism	Blood draw in tube with EDTA	Outbred1482_blood_basal_hematology	blood	Outbred1482
Outbred1483	Rattus norvegicus	whole organism	Blood draw in tube with EDTA	Outbred1483_blood_basal_hematology	blood	Outbred1483
Outbred1484	Rattus norvegicus	whole organism	Blood draw in tube with EDTA	Outbred1484_blood_basal_hematology	blood	Outbred1484
Outbred1485	Rattus norvegicus	whole organism	Blood draw in tube with EDTA	Outbred1485_blood_basal_hematology	blood	Outbred1485
Outbred1486	Rattus norvegicus	whole organism	Blood draw in tube with EDTA	Outbred1486_blood_basal_hematology	blood	Outbred1486
Outbred1487	Rattus norvegicus	whole organism	Blood draw in tube with EDTA	Outbred1487_blood_basal_hematology	blood	Outbred1487
Outbred1488	Rattus norvegicus	whole organism	Blood draw in tube with EDTA	Outbred1488_blood_basal_hematology	blood	Outbred1488
Outbred1489	Rattus norvegicus	whole organism	Blood draw in tube with EDTA	Outbred1489_blood_basal_hematology	blood	Outbred1489
Outbred149	Rattus norvegicus	whole organism	Blood draw in tube with EDTA	Outbred149_blood_basal_hematology	blood	Outbred149
Outbred1490	Rattus norvegicus	whole organism	Blood draw in tube with EDTA	Outbred1490_blood_basal_hematology	blood	Outbred1490
Outbred1491	Rattus norvegicus	whole organism	Blood draw in tube with EDTA	Outbred1491_blood_basal_hematology	blood	Outbred1491
Outbred1492	Rattus norvegicus	whole organism	Blood draw in tube with EDTA	Outbred1492_blood_basal_hematology	blood	Outbred1492
Outbred1493	Rattus norvegicus	whole organism	Blood draw in tube with EDTA	Outbred1493_blood_basal_hematology	blood	Outbred1493
Outbred1494	Rattus norvegicus	whole organism	Blood draw in tube with EDTA	Outbred1494_blood_basal_hematology	blood	Outbred1494
Outbred1495	Rattus norvegicus	whole organism	Blood draw in tube with EDTA	Outbred1495_blood_basal_hematology	blood	Outbred1495
Outbred1496	Rattus norvegicus	whole organism	Blood draw in tube with EDTA	Outbred1496_blood_basal_hematology	blood	Outbred1496
Outbred1497	Rattus norvegicus	whole organism	Blood draw in tube with EDTA	Outbred1497_blood_basal_hematology	blood	Outbred1497
Outbred1498	Rattus norvegicus	whole organism	Blood draw in tube with EDTA	Outbred1498_blood_basal_hematology	blood	Outbred1498
Outbred1499	Rattus norvegicus	whole organism	Blood draw in tube with EDTA	Outbred1499_blood_basal_hematology	blood	Outbred1499
Outbred15	Rattus norvegicus	whole organism	Blood draw in tube with EDTA	Outbred15_blood_basal_hematology	blood	Outbred15
Outbred150	Rattus norvegicus	whole organism	Blood draw in tube with EDTA	Outbred150_blood_basal_hematology	blood	Outbred150
Outbred1500	Rattus norvegicus	whole organism	Blood draw in tube with EDTA	Outbred1500_blood_basal_hematology	blood	Outbred1500
Outbred1501	Rattus norvegicus	whole organism	Blood draw in tube with EDTA	Outbred1501_blood_basal_hematology	blood	Outbred1501
Outbred1502	Rattus norvegicus	whole organism	Blood draw in tube with EDTA	Outbred1502_blood_basal_hematology	blood	Outbred1502
Outbred1503	Rattus norvegicus	whole organism	Blood draw in tube with EDTA	Outbred1503_blood_basal_hematology	blood	Outbred1503
Outbred1504	Rattus norvegicus	whole organism	Blood draw in tube with EDTA	Outbred1504_blood_basal_hematology	blood	Outbred1504
Outbred1505	Rattus norvegicus	whole organism	Blood draw in tube with EDTA	Outbred1505_blood_basal_hematology	blood	Outbred1505
Outbred1506	Rattus norvegicus	whole organism	Blood draw in tube with EDTA	Outbred1506_blood_basal_hematology	blood	Outbred1506
Outbred1507	Rattus norvegicus	whole organism	Blood draw in tube with EDTA	Outbred1507_blood_basal_hematology	blood	Outbred1507
Outbred1508	Rattus norvegicus	whole organism	Blood draw in tube with EDTA	Outbred1508_blood_basal_hematology	blood	Outbred1508
Outbred1509	Rattus norvegicus	whole organism	Blood draw in tube with EDTA	Outbred1509_blood_basal_hematology	blood	Outbred1509
[truncated: 13,474 more rows]
[truncated: 2 more columns]
