# Supplementary material for: Genomes and phenomes of a population of outbred rats and its progenitors
Source: Sci Data. 2014 Jun 10;1:140011. doi: 10.1038/sdata.2014.11 (PMC4381735; doi:10.1038/sdata.2014.11)
Supplement: Supplementary Table 4 [file sdata201411-s6.xlsx]

## Sheet: Sheet1
				SI Table 4 Metadata genotyping assays
Sample name	Method	Assay name	Raw data file	Data repository	Data record accession	Method	Derived data file	Data repository	Data record accession	Method	Derived data file	Data repository	Data record accession	Derived data file	Data repository	Data record accession
ACI/N_DNA	Genotyping	ACI/N_genotyping	RATDIV_ACIN_HSF_A08P2.CEL	ArrayExpress	E-MTAB-2332	Genotype calling	E-MTAB-2332.processed.1.zip	ArrayExpress	E-MTAB-2332	HAPPY	haplotype_probabilities_Rnor50.tar.gz	figshare	http://dx.doi.org/10.6084/m9.figshare.943485_D6	HS.hdf5	ArrayExpress	E-MTAB-2332
Bn/SsN_DNA	Genotyping	Bn/SsN_genotyping	RATDIV_MDC_06_99_BNHSF_A01Plate32.CEL	ArrayExpress	E-MTAB-2332	Genotype calling	E-MTAB-2332.processed.1.zip	ArrayExpress	E-MTAB-2332	HAPPY	haplotype_probabilities_Rnor50.tar.gz	figshare	http://dx.doi.org/10.6084/m9.figshare.943485_D6	HS.hdf5	ArrayExpress	E-MTAB-2332
BUF/N_DNA	Genotyping	BUF/N_genotyping	RATDIV_BUFN_HSF_A04P2.CEL	ArrayExpress	E-MTAB-2332	Genotype calling	E-MTAB-2332.processed.1.zip	ArrayExpress	E-MTAB-2332	HAPPY	haplotype_probabilities_Rnor50.tar.gz	figshare	http://dx.doi.org/10.6084/m9.figshare.943485_D6	HS.hdf5	ArrayExpress	E-MTAB-2332
F344/N_DNA	Genotyping	F344/N_genotyping	RATDIV_F344N_HSF_A03P2.CEL	ArrayExpress	E-MTAB-2332	Genotype calling	E-MTAB-2332.processed.1.zip	ArrayExpress	E-MTAB-2332	HAPPY	haplotype_probabilities_Rnor50.tar.gz	figshare	http://dx.doi.org/10.6084/m9.figshare.943485_D6	HS.hdf5	ArrayExpress	E-MTAB-2332
M520/N_DNA	Genotyping	M520/N_genotyping	RATDIV_M520N_HSF_A01P2.CEL	ArrayExpress	E-MTAB-2332	Genotype calling	E-MTAB-2332.processed.1.zip	ArrayExpress	E-MTAB-2332	HAPPY	haplotype_probabilities_Rnor50.tar.gz	figshare	http://dx.doi.org/10.6084/m9.figshare.943485_D6	HS.hdf5	ArrayExpress	E-MTAB-2332
MR/N_DNA	Genotyping	MR/N_genotyping	RATDIV_MRN_HSF_A06P2.CEL	ArrayExpress	E-MTAB-2332	Genotype calling	E-MTAB-2332.processed.1.zip	ArrayExpress	E-MTAB-2332	HAPPY	haplotype_probabilities_Rnor50.tar.gz	figshare	http://dx.doi.org/10.6084/m9.figshare.943485_D6	HS.hdf5	ArrayExpress	E-MTAB-2332
WKY/N_DNA	Genotyping	WKY/N_genotyping	RATDIV_WKYN_HSF_A02P2.CEL	ArrayExpress	E-MTAB-2332	Genotype calling	E-MTAB-2332.processed.1.zip	ArrayExpress	E-MTAB-2332	HAPPY	haplotype_probabilities_Rnor50.tar.gz	figshare	http://dx.doi.org/10.6084/m9.figshare.943485_D6	HS.hdf5	ArrayExpress	E-MTAB-2332
WN/N_DNA	Genotyping	WN/N_genotyping	RATDIV_WNN_HSF_A05P2.CEL	ArrayExpress	E-MTAB-2332	Genotype calling	E-MTAB-2332.processed.1.zip	ArrayExpress	E-MTAB-2332	HAPPY	haplotype_probabilities_Rnor50.tar.gz	figshare	http://dx.doi.org/10.6084/m9.figshare.943485_D6	HS.hdf5	ArrayExpress	E-MTAB-2332
Outbred10_DNA	Genotyping	Outbred10_genotyping	V59_RAT_11aug10.CEL	ArrayExpress	E-MTAB-2332	Genotype calling	E-MTAB-2332.processed.1.zip	ArrayExpress	E-MTAB-2332	HAPPY	haplotype_probabilities_Rnor50.tar.gz	figshare	http://dx.doi.org/10.6084/m9.figshare.943485_D6	HS.hdf5	ArrayExpress	E-MTAB-2332
Outbred100_DNA	Genotyping	Outbred100_genotyping	V7R_RAT_03aug10.CEL	ArrayExpress	E-MTAB-2332	Genotype calling	E-MTAB-2332.processed.1.zip	ArrayExpress	E-MTAB-2332	HAPPY	haplotype_probabilities_Rnor50.tar.gz	figshare	http://dx.doi.org/10.6084/m9.figshare.943485_D6	HS.hdf5	ArrayExpress	E-MTAB-2332
Outbred1000_DNA	Genotyping	Outbred1000_genotyping	VWR_RAT_09sep10.CEL	ArrayExpress	E-MTAB-2332	Genotype calling	E-MTAB-2332.processed.1.zip	ArrayExpress	E-MTAB-2332	HAPPY	haplotype_probabilities_Rnor50.tar.gz	figshare	http://dx.doi.org/10.6084/m9.figshare.943485_D6	HS.hdf5	ArrayExpress	E-MTAB-2332
Outbred1001_DNA	Genotyping	Outbred1001_genotyping	VWS_RAT_09sep10.CEL	ArrayExpress	E-MTAB-2332	Genotype calling	E-MTAB-2332.processed.1.zip	ArrayExpress	E-MTAB-2332	HAPPY	haplotype_probabilities_Rnor50.tar.gz	figshare	http://dx.doi.org/10.6084/m9.figshare.943485_D6	HS.hdf5	ArrayExpress	E-MTAB-2332
Outbred1002_DNA	Genotyping	Outbred1002_genotyping	VWT_RAT_13sep10.CEL	ArrayExpress	E-MTAB-2332	Genotype calling	E-MTAB-2332.processed.1.zip	ArrayExpress	E-MTAB-2332	HAPPY	haplotype_probabilities_Rnor50.tar.gz	figshare	http://dx.doi.org/10.6084/m9.figshare.943485_D6	HS.hdf5	ArrayExpress	E-MTAB-2332
Outbred1003_DNA	Genotyping	Outbred1003_genotyping	VWU_RAT_13sep10.CEL	ArrayExpress	E-MTAB-2332	Genotype calling	E-MTAB-2332.processed.1.zip	ArrayExpress	E-MTAB-2332	HAPPY	haplotype_probabilities_Rnor50.tar.gz	figshare	http://dx.doi.org/10.6084/m9.figshare.943485_D6	HS.hdf5	ArrayExpress	E-MTAB-2332
Outbred1006_DNA	Genotyping	Outbred1006_genotyping	VWX_RAT_13sep10.CEL	ArrayExpress	E-MTAB-2332	Genotype calling	E-MTAB-2332.processed.1.zip	ArrayExpress	E-MTAB-2332	HAPPY	haplotype_probabilities_Rnor50.tar.gz	figshare	http://dx.doi.org/10.6084/m9.figshare.943485_D6	HS.hdf5	ArrayExpress	E-MTAB-2332
Outbred1007_DNA	Genotyping	Outbred1007_genotyping	VWY_RAT_13sep10.CEL	ArrayExpress	E-MTAB-2332	Genotype calling	E-MTAB-2332.processed.1.zip	ArrayExpress	E-MTAB-2332	HAPPY	haplotype_probabilities_Rnor50.tar.gz	figshare	http://dx.doi.org/10.6084/m9.figshare.943485_D6	HS.hdf5	ArrayExpress	E-MTAB-2332
Outbred1008_DNA	Genotyping	Outbred1008_genotyping	VWZ_RAT_09sep10.CEL	ArrayExpress	E-MTAB-2332	Genotype calling	E-MTAB-2332.processed.1.zip	ArrayExpress	E-MTAB-2332	HAPPY	haplotype_probabilities_Rnor50.tar.gz	figshare	http://dx.doi.org/10.6084/m9.figshare.943485_D6	HS.hdf5	ArrayExpress	E-MTAB-2332
Outbred1009_DNA	Genotyping	Outbred1009_genotyping	VX0_RAT_09sep10.CEL	ArrayExpress	E-MTAB-2332	Genotype calling	E-MTAB-2332.processed.1.zip	ArrayExpress	E-MTAB-2332	HAPPY	haplotype_probabilities_Rnor50.tar.gz	figshare	http://dx.doi.org/10.6084/m9.figshare.943485_D6	HS.hdf5	ArrayExpress	E-MTAB-2332
Outbred101_DNA	Genotyping	Outbred101_genotyping	V7S_RAT_03aug10.CEL	ArrayExpress	E-MTAB-2332	Genotype calling	E-MTAB-2332.processed.1.zip	ArrayExpress	E-MTAB-2332	HAPPY	haplotype_probabilities_Rnor50.tar.gz	figshare	http://dx.doi.org/10.6084/m9.figshare.943485_D6	HS.hdf5	ArrayExpress	E-MTAB-2332
Outbred1010_DNA	Genotyping	Outbred1010_genotyping	VX1_RAT_09sep10.CEL	ArrayExpress	E-MTAB-2332	Genotype calling	E-MTAB-2332.processed.1.zip	ArrayExpress	E-MTAB-2332	HAPPY	haplotype_probabilities_Rnor50.tar.gz	figshare	http://dx.doi.org/10.6084/m9.figshare.943485_D6	HS.hdf5	ArrayExpress	E-MTAB-2332
Outbred1011_DNA	Genotyping	Outbred1011_genotyping	VX2_RAT_09sep10.CEL	ArrayExpress	E-MTAB-2332	Genotype calling	E-MTAB-2332.processed.1.zip	ArrayExpress	E-MTAB-2332	HAPPY	haplotype_probabilities_Rnor50.tar.gz	figshare	http://dx.doi.org/10.6084/m9.figshare.943485_D6	HS.hdf5	ArrayExpress	E-MTAB-2332
Outbred1017_DNA	Genotyping	Outbred1017_genotyping	VX8_RAT_13sep10.CEL	ArrayExpress	E-MTAB-2332	Genotype calling	E-MTAB-2332.processed.1.zip	ArrayExpress	E-MTAB-2332	HAPPY	haplotype_probabilities_Rnor50.tar.gz	figshare	http://dx.doi.org/10.6084/m9.figshare.943485_D6	HS.hdf5	ArrayExpress	E-MTAB-2332
Outbred1018_DNA	Genotyping	Outbred1018_genotyping	VX9_RAT_13sep10.CEL	ArrayExpress	E-MTAB-2332	Genotype calling	E-MTAB-2332.processed.1.zip	ArrayExpress	E-MTAB-2332	HAPPY	haplotype_probabilities_Rnor50.tar.gz	figshare	http://dx.doi.org/10.6084/m9.figshare.943485_D6	HS.hdf5	ArrayExpress	E-MTAB-2332
Outbred1019_DNA	Genotyping	Outbred1019_genotyping	VXA_RAT_13sep10.CEL	ArrayExpress	E-MTAB-2332	Genotype calling	E-MTAB-2332.processed.1.zip	ArrayExpress	E-MTAB-2332	HAPPY	haplotype_probabilities_Rnor50.tar.gz	figshare	http://dx.doi.org/10.6084/m9.figshare.943485_D6	HS.hdf5	ArrayExpress	E-MTAB-2332
Outbred102_DNA	Genotyping	Outbred102_genotyping	V7T_RAT_18jan11.CEL	ArrayExpress	E-MTAB-2332	Genotype calling	E-MTAB-2332.processed.1.zip	ArrayExpress	E-MTAB-2332	HAPPY	haplotype_probabilities_Rnor50.tar.gz	figshare	http://dx.doi.org/10.6084/m9.figshare.943485_D6	HS.hdf5	ArrayExpress	E-MTAB-2332
Outbred1020_DNA	Genotyping	Outbred1020_genotyping	VXB_RAT_13sep10.CEL	ArrayExpress	E-MTAB-2332	Genotype calling	E-MTAB-2332.processed.1.zip	ArrayExpress	E-MTAB-2332	HAPPY	haplotype_probabilities_Rnor50.tar.gz	figshare	http://dx.doi.org/10.6084/m9.figshare.943485_D6	HS.hdf5	ArrayExpress	E-MTAB-2332
Outbred1023_DNA	Genotyping	Outbred1023_genotyping	VXE_RAT_09sep10.CEL	ArrayExpress	E-MTAB-2332	Genotype calling	E-MTAB-2332.processed.1.zip	ArrayExpress	E-MTAB-2332	HAPPY	haplotype_probabilities_Rnor50.tar.gz	figshare	http://dx.doi.org/10.6084/m9.figshare.943485_D6	HS.hdf5	ArrayExpress	E-MTAB-2332
Outbred1024_DNA	Genotyping	Outbred1024_genotyping	VXF_RAT_09sep10.CEL	ArrayExpress	E-MTAB-2332	Genotype calling	E-MTAB-2332.processed.1.zip	ArrayExpress	E-MTAB-2332	HAPPY	haplotype_probabilities_Rnor50.tar.gz	figshare	http://dx.doi.org/10.6084/m9.figshare.943485_D6	HS.hdf5	ArrayExpress	E-MTAB-2332
Outbred1025_DNA	Genotyping	Outbred1025_genotyping	VXG_RAT_09sep10.CEL	ArrayExpress	E-MTAB-2332	Genotype calling	E-MTAB-2332.processed.1.zip	ArrayExpress	E-MTAB-2332	HAPPY	haplotype_probabilities_Rnor50.tar.gz	figshare	http://dx.doi.org/10.6084/m9.figshare.943485_D6	HS.hdf5	ArrayExpress	E-MTAB-2332
Outbred1026_DNA	Genotyping	Outbred1026_genotyping	VXH_RAT_09sep10.CEL	ArrayExpress	E-MTAB-2332	Genotype calling	E-MTAB-2332.processed.1.zip	ArrayExpress	E-MTAB-2332	HAPPY	haplotype_probabilities_Rnor50.tar.gz	figshare	http://dx.doi.org/10.6084/m9.figshare.943485_D6	HS.hdf5	ArrayExpress	E-MTAB-2332
Outbred1027_DNA	Genotyping	Outbred1027_genotyping	VXI_RAT_13sep10.CEL	ArrayExpress	E-MTAB-2332	Genotype calling	E-MTAB-2332.processed.1.zip	ArrayExpress	E-MTAB-2332	HAPPY	haplotype_probabilities_Rnor50.tar.gz	figshare	http://dx.doi.org/10.6084/m9.figshare.943485_D6	HS.hdf5	ArrayExpress	E-MTAB-2332
Outbred103_DNA	Genotyping	Outbred103_genotyping	V7U_RAT_18jan11.CEL	ArrayExpress	E-MTAB-2332	Genotype calling	E-MTAB-2332.processed.1.zip	ArrayExpress	E-MTAB-2332	HAPPY	haplotype_probabilities_Rnor50.tar.gz	figshare	http://dx.doi.org/10.6084/m9.figshare.943485_D6	HS.hdf5	ArrayExpress	E-MTAB-2332
Outbred1030_DNA	Genotyping	Outbred1030_genotyping	RATDIV_BA_1030_B02Plate31.CEL	ArrayExpress	E-MTAB-2332	Genotype calling	E-MTAB-2332.processed.1.zip	ArrayExpress	E-MTAB-2332	HAPPY	haplotype_probabilities_Rnor50.tar.gz	figshare	http://dx.doi.org/10.6084/m9.figshare.943485_D6	HS.hdf5	ArrayExpress	E-MTAB-2332
Outbred1031_DNA	Genotyping	Outbred1031_genotyping	VXM_RAT_15jan11.CEL	ArrayExpress	E-MTAB-2332	Genotype calling	E-MTAB-2332.processed.1.zip	ArrayExpress	E-MTAB-2332	HAPPY	haplotype_probabilities_Rnor50.tar.gz	figshare	http://dx.doi.org/10.6084/m9.figshare.943485_D6	HS.hdf5	ArrayExpress	E-MTAB-2332
Outbred1034_DNA	Genotyping	Outbred1034_genotyping	RATDIV_BA_1034_B03Plate31.CEL	ArrayExpress	E-MTAB-2332	Genotype calling	E-MTAB-2332.processed.1.zip	ArrayExpress	E-MTAB-2332	HAPPY	haplotype_probabilities_Rnor50.tar.gz	figshare	http://dx.doi.org/10.6084/m9.figshare.943485_D6	HS.hdf5	ArrayExpress	E-MTAB-2332
Outbred1035_DNA	Genotyping	Outbred1035_genotyping	VXQ_RAT_13sep10.CEL	ArrayExpress	E-MTAB-2332	Genotype calling	E-MTAB-2332.processed.1.zip	ArrayExpress	E-MTAB-2332	HAPPY	haplotype_probabilities_Rnor50.tar.gz	figshare	http://dx.doi.org/10.6084/m9.figshare.943485_D6	HS.hdf5	ArrayExpress	E-MTAB-2332
Outbred1036_DNA	Genotyping	Outbred1036_genotyping	VXR_RAT_13sep10.CEL	ArrayExpress	E-MTAB-2332	Genotype calling	E-MTAB-2332.processed.1.zip	ArrayExpress	E-MTAB-2332	HAPPY	haplotype_probabilities_Rnor50.tar.gz	figshare	http://dx.doi.org/10.6084/m9.figshare.943485_D6	HS.hdf5	ArrayExpress	E-MTAB-2332
Outbred1037_DNA	Genotyping	Outbred1037_genotyping	VXS_RAT_13sep10.CEL	ArrayExpress	E-MTAB-2332	Genotype calling	E-MTAB-2332.processed.1.zip	ArrayExpress	E-MTAB-2332	HAPPY	haplotype_probabilities_Rnor50.tar.gz	figshare	http://dx.doi.org/10.6084/m9.figshare.943485_D6	HS.hdf5	ArrayExpress	E-MTAB-2332
Outbred1043_DNA	Genotyping	Outbred1043_genotyping	VXY_RAT_09sep10.CEL	ArrayExpress	E-MTAB-2332	Genotype calling	E-MTAB-2332.processed.1.zip	ArrayExpress	E-MTAB-2332	HAPPY	haplotype_probabilities_Rnor50.tar.gz	figshare	http://dx.doi.org/10.6084/m9.figshare.943485_D6	HS.hdf5	ArrayExpress	E-MTAB-2332
Outbred1044_DNA	Genotyping	Outbred1044_genotyping	VXZ_RAT_09sep10.CEL	ArrayExpress	E-MTAB-2332	Genotype calling	E-MTAB-2332.processed.1.zip	ArrayExpress	E-MTAB-2332	HAPPY	haplotype_probabilities_Rnor50.tar.gz	figshare	http://dx.doi.org/10.6084/m9.figshare.943485_D6	HS.hdf5	ArrayExpress	E-MTAB-2332
Outbred1045_DNA	Genotyping	Outbred1045_genotyping	VY0_RAT_09sep10.CEL	ArrayExpress	E-MTAB-2332	Genotype calling	E-MTAB-2332.processed.1.zip	ArrayExpress	E-MTAB-2332	HAPPY	haplotype_probabilities_Rnor50.tar.gz	figshare	http://dx.doi.org/10.6084/m9.figshare.943485_D6	HS.hdf5	ArrayExpress	E-MTAB-2332
Outbred1046_DNA	Genotyping	Outbred1046_genotyping	VY1_RAT_13sep10.CEL	ArrayExpress	E-MTAB-2332	Genotype calling	E-MTAB-2332.processed.1.zip	ArrayExpress	E-MTAB-2332	HAPPY	haplotype_probabilities_Rnor50.tar.gz	figshare	http://dx.doi.org/10.6084/m9.figshare.943485_D6	HS.hdf5	ArrayExpress	E-MTAB-2332
Outbred1047_DNA	Genotyping	Outbred1047_genotyping	VY2_RAT_13sep10.CEL	ArrayExpress	E-MTAB-2332	Genotype calling	E-MTAB-2332.processed.1.zip	ArrayExpress	E-MTAB-2332	HAPPY	haplotype_probabilities_Rnor50.tar.gz	figshare	http://dx.doi.org/10.6084/m9.figshare.943485_D6	HS.hdf5	ArrayExpress	E-MTAB-2332
Outbred1048_DNA	Genotyping	Outbred1048_genotyping	VY3_RAT_13sep10.CEL	ArrayExpress	E-MTAB-2332	Genotype calling	E-MTAB-2332.processed.1.zip	ArrayExpress	E-MTAB-2332	HAPPY	haplotype_probabilities_Rnor50.tar.gz	figshare	http://dx.doi.org/10.6084/m9.figshare.943485_D6	HS.hdf5	ArrayExpress	E-MTAB-2332
Outbred1049_DNA	Genotyping	Outbred1049_genotyping	VY4_RAT_13sep10.CEL	ArrayExpress	E-MTAB-2332	Genotype calling	E-MTAB-2332.processed.1.zip	ArrayExpress	E-MTAB-2332	HAPPY	haplotype_probabilities_Rnor50.tar.gz	figshare	http://dx.doi.org/10.6084/m9.figshare.943485_D6	HS.hdf5	ArrayExpress	E-MTAB-2332
Outbred105_DNA	Genotyping	Outbred105_genotyping	V7W_RAT_15jan11.CEL	ArrayExpress	E-MTAB-2332	Genotype calling	E-MTAB-2332.processed.1.zip	ArrayExpress	E-MTAB-2332	HAPPY	haplotype_probabilities_Rnor50.tar.gz	figshare	http://dx.doi.org/10.6084/m9.figshare.943485_D6	HS.hdf5	ArrayExpress	E-MTAB-2332
Outbred1054_DNA	Genotyping	Outbred1054_genotyping	VY9_RAT_09sep10.CEL	ArrayExpress	E-MTAB-2332	Genotype calling	E-MTAB-2332.processed.1.zip	ArrayExpress	E-MTAB-2332	HAPPY	haplotype_probabilities_Rnor50.tar.gz	figshare	http://dx.doi.org/10.6084/m9.figshare.943485_D6	HS.hdf5	ArrayExpress	E-MTAB-2332
Outbred1055_DNA	Genotyping	Outbred1055_genotyping	VYA_RAT_09sep10.CEL	ArrayExpress	E-MTAB-2332	Genotype calling	E-MTAB-2332.processed.1.zip	ArrayExpress	E-MTAB-2332	HAPPY	haplotype_probabilities_Rnor50.tar.gz	figshare	http://dx.doi.org/10.6084/m9.figshare.943485_D6	HS.hdf5	ArrayExpress	E-MTAB-2332
Outbred1056_DNA	Genotyping	Outbred1056_genotyping	VYB_RAT_09sep10.CEL	ArrayExpress	E-MTAB-2332	Genotype calling	E-MTAB-2332.processed.1.zip	ArrayExpress	E-MTAB-2332	HAPPY	haplotype_probabilities_Rnor50.tar.gz	figshare	http://dx.doi.org/10.6084/m9.figshare.943485_D6	HS.hdf5	ArrayExpress	E-MTAB-2332
Outbred1057_DNA	Genotyping	Outbred1057_genotyping	VYC_RAT_09sep10.CEL	ArrayExpress	E-MTAB-2332	Genotype calling	E-MTAB-2332.processed.1.zip	ArrayExpress	E-MTAB-2332	HAPPY	haplotype_probabilities_Rnor50.tar.gz	figshare	http://dx.doi.org/10.6084/m9.figshare.943485_D6	HS.hdf5	ArrayExpress	E-MTAB-2332
Outbred1059_DNA	Genotyping	Outbred1059_genotyping	VYE_RAT_13sep10.CEL	ArrayExpress	E-MTAB-2332	Genotype calling	E-MTAB-2332.processed.1.zip	ArrayExpress	E-MTAB-2332	HAPPY	haplotype_probabilities_Rnor50.tar.gz	figshare	http://dx.doi.org/10.6084/m9.figshare.943485_D6	HS.hdf5	ArrayExpress	E-MTAB-2332
Outbred106_DNA	Genotyping	Outbred106_genotyping	V7X_RAT_25aug10.CEL	ArrayExpress	E-MTAB-2332	Genotype calling	E-MTAB-2332.processed.1.zip	ArrayExpress	E-MTAB-2332	HAPPY	haplotype_probabilities_Rnor50.tar.gz	figshare	http://dx.doi.org/10.6084/m9.figshare.943485_D6	HS.hdf5	ArrayExpress	E-MTAB-2332
Outbred1060_DNA	Genotyping	Outbred1060_genotyping	VYF_RAT_13sep10.CEL	ArrayExpress	E-MTAB-2332	Genotype calling	E-MTAB-2332.processed.1.zip	ArrayExpress	E-MTAB-2332	HAPPY	haplotype_probabilities_Rnor50.tar.gz	figshare	http://dx.doi.org/10.6084/m9.figshare.943485_D6	HS.hdf5	ArrayExpress	E-MTAB-2332
Outbred1061_DNA	Genotyping	Outbred1061_genotyping	VYG_RAT_13sep10.CEL	ArrayExpress	E-MTAB-2332	Genotype calling	E-MTAB-2332.processed.1.zip	ArrayExpress	E-MTAB-2332	HAPPY	haplotype_probabilities_Rnor50.tar.gz	figshare	http://dx.doi.org/10.6084/m9.figshare.943485_D6	HS.hdf5	ArrayExpress	E-MTAB-2332
Outbred1062_DNA	Genotyping	Outbred1062_genotyping	VYH_RAT_13sep10.CEL	ArrayExpress	E-MTAB-2332	Genotype calling	E-MTAB-2332.processed.1.zip	ArrayExpress	E-MTAB-2332	HAPPY	haplotype_probabilities_Rnor50.tar.gz	figshare	http://dx.doi.org/10.6084/m9.figshare.943485_D6	HS.hdf5	ArrayExpress	E-MTAB-2332
Outbred1063_DNA	Genotyping	Outbred1063_genotyping	VYI_RAT_09sep10.CEL	ArrayExpress	E-MTAB-2332	Genotype calling	E-MTAB-2332.processed.1.zip	ArrayExpress	E-MTAB-2332	HAPPY	haplotype_probabilities_Rnor50.tar.gz	figshare	http://dx.doi.org/10.6084/m9.figshare.943485_D6	HS.hdf5	ArrayExpress	E-MTAB-2332
Outbred107_DNA	Genotyping	Outbred107_genotyping	V7Y_RAT_25aug10.CEL	ArrayExpress	E-MTAB-2332	Genotype calling	E-MTAB-2332.processed.1.zip	ArrayExpress	E-MTAB-2332	HAPPY	haplotype_probabilities_Rnor50.tar.gz	figshare	http://dx.doi.org/10.6084/m9.figshare.943485_D6	HS.hdf5	ArrayExpress	E-MTAB-2332
Outbred1072_DNA	Genotyping	Outbred1072_genotyping	VYR_RAT_09sep10.CEL	ArrayExpress	E-MTAB-2332	Genotype calling	E-MTAB-2332.processed.1.zip	ArrayExpress	E-MTAB-2332	HAPPY	haplotype_probabilities_Rnor50.tar.gz	figshare	http://dx.doi.org/10.6084/m9.figshare.943485_D6	HS.hdf5	ArrayExpress	E-MTAB-2332
Outbred1074_DNA	Genotyping	Outbred1074_genotyping	VYT_RAT_09sep10.CEL	ArrayExpress	E-MTAB-2332	Genotype calling	E-MTAB-2332.processed.1.zip	ArrayExpress	E-MTAB-2332	HAPPY	haplotype_probabilities_Rnor50.tar.gz	figshare	http://dx.doi.org/10.6084/m9.figshare.943485_D6	HS.hdf5	ArrayExpress	E-MTAB-2332
Outbred1075_DNA	Genotyping	Outbred1075_genotyping	VYU_RAT_09sep10.CEL	ArrayExpress	E-MTAB-2332	Genotype calling	E-MTAB-2332.processed.1.zip	ArrayExpress	E-MTAB-2332	HAPPY	haplotype_probabilities_Rnor50.tar.gz	figshare	http://dx.doi.org/10.6084/m9.figshare.943485_D6	HS.hdf5	ArrayExpress	E-MTAB-2332
Outbred1076_DNA	Genotyping	Outbred1076_genotyping	VYV_RAT_13sep10.CEL	ArrayExpress	E-MTAB-2332	Genotype calling	E-MTAB-2332.processed.1.zip	ArrayExpress	E-MTAB-2332	HAPPY	haplotype_probabilities_Rnor50.tar.gz	figshare	http://dx.doi.org/10.6084/m9.figshare.943485_D6	HS.hdf5	ArrayExpress	E-MTAB-2332
Outbred1077_DNA	Genotyping	Outbred1077_genotyping	VYW_RAT_13sep10.CEL	ArrayExpress	E-MTAB-2332	Genotype calling	E-MTAB-2332.processed.1.zip	ArrayExpress	E-MTAB-2332	HAPPY	haplotype_probabilities_Rnor50.tar.gz	figshare	http://dx.doi.org/10.6084/m9.figshare.943485_D6	HS.hdf5	ArrayExpress	E-MTAB-2332
Outbred1078_DNA	Genotyping	Outbred1078_genotyping	VYX_RAT_13sep10.CEL	ArrayExpress	E-MTAB-2332	Genotype calling	E-MTAB-2332.processed.1.zip	ArrayExpress	E-MTAB-2332	HAPPY	haplotype_probabilities_Rnor50.tar.gz	figshare	http://dx.doi.org/10.6084/m9.figshare.943485_D6	HS.hdf5	ArrayExpress	E-MTAB-2332
Outbred1079_DNA	Genotyping	Outbred1079_genotyping	VYY_RAT_13sep10.CEL	ArrayExpress	E-MTAB-2332	Genotype calling	E-MTAB-2332.processed.1.zip	ArrayExpress	E-MTAB-2332	HAPPY	haplotype_probabilities_Rnor50.tar.gz	figshare	http://dx.doi.org/10.6084/m9.figshare.943485_D6	HS.hdf5	ArrayExpress	E-MTAB-2332
Outbred108_DNA	Genotyping	Outbred108_genotyping	V7Z_RAT_03aug10.CEL	ArrayExpress	E-MTAB-2332	Genotype calling	E-MTAB-2332.processed.1.zip	ArrayExpress	E-MTAB-2332	HAPPY	haplotype_probabilities_Rnor50.tar.gz	figshare	http://dx.doi.org/10.6084/m9.figshare.943485_D6	HS.hdf5	ArrayExpress	E-MTAB-2332
Outbred1080_DNA	Genotyping	Outbred1080_genotyping	VYZ_RAT_09sep10.CEL	ArrayExpress	E-MTAB-2332	Genotype calling	E-MTAB-2332.processed.1.zip	ArrayExpress	E-MTAB-2332	HAPPY	haplotype_probabilities_Rnor50.tar.gz	figshare	http://dx.doi.org/10.6084/m9.figshare.943485_D6	HS.hdf5	ArrayExpress	E-MTAB-2332
Outbred1081_DNA	Genotyping	Outbred1081_genotyping	VZ0_RAT_09sep10.CEL	ArrayExpress	E-MTAB-2332	Genotype calling	E-MTAB-2332.processed.1.zip	ArrayExpress	E-MTAB-2332	HAPPY	haplotype_probabilities_Rnor50.tar.gz	figshare	http://dx.doi.org/10.6084/m9.figshare.943485_D6	HS.hdf5	ArrayExpress	E-MTAB-2332
Outbred1082_DNA	Genotyping	Outbred1082_genotyping	VZ1_RAT_09sep10.CEL	ArrayExpress	E-MTAB-2332	Genotype calling	E-MTAB-2332.processed.1.zip	ArrayExpress	E-MTAB-2332	HAPPY	haplotype_probabilities_Rnor50.tar.gz	figshare	http://dx.doi.org/10.6084/m9.figshare.943485_D6	HS.hdf5	ArrayExpress	E-MTAB-2332
Outbred1083_DNA	Genotyping	Outbred1083_genotyping	VZ2_RAT_09sep10.CEL	ArrayExpress	E-MTAB-2332	Genotype calling	E-MTAB-2332.processed.1.zip	ArrayExpress	E-MTAB-2332	HAPPY	haplotype_probabilities_Rnor50.tar.gz	figshare	http://dx.doi.org/10.6084/m9.figshare.943485_D6	HS.hdf5	ArrayExpress	E-MTAB-2332
Outbred1084_DNA	Genotyping	Outbred1084_genotyping	VZ3_RAT_11jan11.CEL	ArrayExpress	E-MTAB-2332	Genotype calling	E-MTAB-2332.processed.1.zip	ArrayExpress	E-MTAB-2332	HAPPY	haplotype_probabilities_Rnor50.tar.gz	figshare	http://dx.doi.org/10.6084/m9.figshare.943485_D6	HS.hdf5	ArrayExpress	E-MTAB-2332
Outbred1085_DNA	Genotyping	Outbred1085_genotyping	VZ4_RAT_11jan11.CEL	ArrayExpress	E-MTAB-2332	Genotype calling	E-MTAB-2332.processed.1.zip	ArrayExpress	E-MTAB-2332	HAPPY	haplotype_probabilities_Rnor50.tar.gz	figshare	http://dx.doi.org/10.6084/m9.figshare.943485_D6	HS.hdf5	ArrayExpress	E-MTAB-2332
Outbred1086_DNA	Genotyping	Outbred1086_genotyping	VZ5_RAT_11jan11.CEL	ArrayExpress	E-MTAB-2332	Genotype calling	E-MTAB-2332.processed.1.zip	ArrayExpress	E-MTAB-2332	HAPPY	haplotype_probabilities_Rnor50.tar.gz	figshare	http://dx.doi.org/10.6084/m9.figshare.943485_D6	HS.hdf5	ArrayExpress	E-MTAB-2332
Outbred1087_DNA	Genotyping	Outbred1087_genotyping	VZ6_RAT_11jan11.CEL	ArrayExpress	E-MTAB-2332	Genotype calling	E-MTAB-2332.processed.1.zip	ArrayExpress	E-MTAB-2332	HAPPY	haplotype_probabilities_Rnor50.tar.gz	figshare	http://dx.doi.org/10.6084/m9.figshare.943485_D6	HS.hdf5	ArrayExpress	E-MTAB-2332
Outbred1088_DNA	Genotyping	Outbred1088_genotyping	VZ7_RAT_10jan11.CEL	ArrayExpress	E-MTAB-2332	Genotype calling	E-MTAB-2332.processed.1.zip	ArrayExpress	E-MTAB-2332	HAPPY	haplotype_probabilities_Rnor50.tar.gz	figshare	http://dx.doi.org/10.6084/m9.figshare.943485_D6	HS.hdf5	ArrayExpress	E-MTAB-2332
Outbred1089_DNA	Genotyping	Outbred1089_genotyping	VZ8_RAT_10jan11.CEL	ArrayExpress	E-MTAB-2332	Genotype calling	E-MTAB-2332.processed.1.zip	ArrayExpress	E-MTAB-2332	HAPPY	haplotype_probabilities_Rnor50.tar.gz	figshare	http://dx.doi.org/10.6084/m9.figshare.943485_D6	HS.hdf5	ArrayExpress	E-MTAB-2332
Outbred109_DNA	Genotyping	Outbred109_genotyping	V80_RAT_21jul10.CEL	ArrayExpress	E-MTAB-2332	Genotype calling	E-MTAB-2332.processed.1.zip	ArrayExpress	E-MTAB-2332	HAPPY	haplotype_probabilities_Rnor50.tar.gz	figshare	http://dx.doi.org/10.6084/m9.figshare.943485_D6	HS.hdf5	ArrayExpress	E-MTAB-2332
Outbred1090_DNA	Genotyping	Outbred1090_genotyping	VZ9_RAT_10jan11.CEL	ArrayExpress	E-MTAB-2332	Genotype calling	E-MTAB-2332.processed.1.zip	ArrayExpress	E-MTAB-2332	HAPPY	haplotype_probabilities_Rnor50.tar.gz	figshare	http://dx.doi.org/10.6084/m9.figshare.943485_D6	HS.hdf5	ArrayExpress	E-MTAB-2332
Outbred1091_DNA	Genotyping	Outbred1091_genotyping	VZA_RAT_10jan11.CEL	ArrayExpress	E-MTAB-2332	Genotype calling	E-MTAB-2332.processed.1.zip	ArrayExpress	E-MTAB-2332	HAPPY	haplotype_probabilities_Rnor50.tar.gz	figshare	http://dx.doi.org/10.6084/m9.figshare.943485_D6	HS.hdf5	ArrayExpress	E-MTAB-2332
Outbred1092_DNA	Genotyping	Outbred1092_genotyping	VZB_RAT_11jan11.CEL	ArrayExpress	E-MTAB-2332	Genotype calling	E-MTAB-2332.processed.1.zip	ArrayExpress	E-MTAB-2332	HAPPY	haplotype_probabilities_Rnor50.tar.gz	figshare	http://dx.doi.org/10.6084/m9.figshare.943485_D6	HS.hdf5	ArrayExpress	E-MTAB-2332
Outbred1093_DNA	Genotyping	Outbred1093_genotyping	VZC_RAT_11jan11.CEL	ArrayExpress	E-MTAB-2332	Genotype calling	E-MTAB-2332.processed.1.zip	ArrayExpress	E-MTAB-2332	HAPPY	haplotype_probabilities_Rnor50.tar.gz	figshare	http://dx.doi.org/10.6084/m9.figshare.943485_D6	HS.hdf5	ArrayExpress	E-MTAB-2332
Outbred1094_DNA	Genotyping	Outbred1094_genotyping	VZD_RAT_11jan11.CEL	ArrayExpress	E-MTAB-2332	Genotype calling	E-MTAB-2332.processed.1.zip	ArrayExpress	E-MTAB-2332	HAPPY	haplotype_probabilities_Rnor50.tar.gz	figshare	http://dx.doi.org/10.6084/m9.figshare.943485_D6	HS.hdf5	ArrayExpress	E-MTAB-2332
Outbred1095_DNA	Genotyping	Outbred1095_genotyping	VZE_RAT_11jan11.CEL	ArrayExpress	E-MTAB-2332	Genotype calling	E-MTAB-2332.processed.1.zip	ArrayExpress	E-MTAB-2332	HAPPY	haplotype_probabilities_Rnor50.tar.gz	figshare	http://dx.doi.org/10.6084/m9.figshare.943485_D6	HS.hdf5	ArrayExpress	E-MTAB-2332
Outbred1098_DNA	Genotyping	Outbred1098_genotyping	VZH_RAT_10jan11.CEL	ArrayExpress	E-MTAB-2332	Genotype calling	E-MTAB-2332.processed.1.zip	ArrayExpress	E-MTAB-2332	HAPPY	haplotype_probabilities_Rnor50.tar.gz	figshare	http://dx.doi.org/10.6084/m9.figshare.943485_D6	HS.hdf5	ArrayExpress	E-MTAB-2332
Outbred11_DNA	Genotyping	Outbred11_genotyping	V5A_RAT_11aug10.CEL	ArrayExpress	E-MTAB-2332	Genotype calling	E-MTAB-2332.processed.1.zip	ArrayExpress	E-MTAB-2332	HAPPY	haplotype_probabilities_Rnor50.tar.gz	figshare	http://dx.doi.org/10.6084/m9.figshare.943485_D6	HS.hdf5	ArrayExpress	E-MTAB-2332
Outbred110_DNA	Genotyping	Outbred110_genotyping	V81_RAT_15jan11.CEL	ArrayExpress	E-MTAB-2332	Genotype calling	E-MTAB-2332.processed.1.zip	ArrayExpress	E-MTAB-2332	HAPPY	haplotype_probabilities_Rnor50.tar.gz	figshare	http://dx.doi.org/10.6084/m9.figshare.943485_D6	HS.hdf5	ArrayExpress	E-MTAB-2332
Outbred1100_DNA	Genotyping	Outbred1100_genotyping	VZJ_RAT_10jan11.CEL	ArrayExpress	E-MTAB-2332	Genotype calling	E-MTAB-2332.processed.1.zip	ArrayExpress	E-MTAB-2332	HAPPY	haplotype_probabilities_Rnor50.tar.gz	figshare	http://dx.doi.org/10.6084/m9.figshare.943485_D6	HS.hdf5	ArrayExpress	E-MTAB-2332
Outbred1101_DNA	Genotyping	Outbred1101_genotyping	VZK_RAT_10jan11.CEL	ArrayExpress	E-MTAB-2332	Genotype calling	E-MTAB-2332.processed.1.zip	ArrayExpress	E-MTAB-2332	HAPPY	haplotype_probabilities_Rnor50.tar.gz	figshare	http://dx.doi.org/10.6084/m9.figshare.943485_D6	HS.hdf5	ArrayExpress	E-MTAB-2332
Outbred1102_DNA	Genotyping	Outbred1102_genotyping	VZL_RAT_10jan11.CEL	ArrayExpress	E-MTAB-2332	Genotype calling	E-MTAB-2332.processed.1.zip	ArrayExpress	E-MTAB-2332	HAPPY	haplotype_probabilities_Rnor50.tar.gz	figshare	http://dx.doi.org/10.6084/m9.figshare.943485_D6	HS.hdf5	ArrayExpress	E-MTAB-2332
Outbred1103_DNA	Genotyping	Outbred1103_genotyping	VZM_RAT_11jan11.CEL	ArrayExpress	E-MTAB-2332	Genotype calling	E-MTAB-2332.processed.1.zip	ArrayExpress	E-MTAB-2332	HAPPY	haplotype_probabilities_Rnor50.tar.gz	figshare	http://dx.doi.org/10.6084/m9.figshare.943485_D6	HS.hdf5	ArrayExpress	E-MTAB-2332
Outbred1104_DNA	Genotyping	Outbred1104_genotyping	VZN_RAT_11jan11.CEL	ArrayExpress	E-MTAB-2332	Genotype calling	E-MTAB-2332.processed.1.zip	ArrayExpress	E-MTAB-2332	HAPPY	haplotype_probabilities_Rnor50.tar.gz	figshare	http://dx.doi.org/10.6084/m9.figshare.943485_D6	HS.hdf5	ArrayExpress	E-MTAB-2332
Outbred1105_DNA	Genotyping	Outbred1105_genotyping	VZO_RAT_11jan11.CEL	ArrayExpress	E-MTAB-2332	Genotype calling	E-MTAB-2332.processed.1.zip	ArrayExpress	E-MTAB-2332	HAPPY	haplotype_probabilities_Rnor50.tar.gz	figshare	http://dx.doi.org/10.6084/m9.figshare.943485_D6	HS.hdf5	ArrayExpress	E-MTAB-2332
Outbred1106_DNA	Genotyping	Outbred1106_genotyping	VZP_RAT_10jan11.CEL	ArrayExpress	E-MTAB-2332	Genotype calling	E-MTAB-2332.processed.1.zip	ArrayExpress	E-MTAB-2332	HAPPY	haplotype_probabilities_Rnor50.tar.gz	figshare	http://dx.doi.org/10.6084/m9.figshare.943485_D6	HS.hdf5	ArrayExpress	E-MTAB-2332
Outbred1107_DNA	Genotyping	Outbred1107_genotyping	VZQ_RAT_10jan11.CEL	ArrayExpress	E-MTAB-2332	Genotype calling	E-MTAB-2332.processed.1.zip	ArrayExpress	E-MTAB-2332	HAPPY	haplotype_probabilities_Rnor50.tar.gz	figshare	http://dx.doi.org/10.6084/m9.figshare.943485_D6	HS.hdf5	ArrayExpress	E-MTAB-2332
Outbred111_DNA	Genotyping	Outbred111_genotyping	V82_RAT_25aug10.CEL	ArrayExpress	E-MTAB-2332	Genotype calling	E-MTAB-2332.processed.1.zip	ArrayExpress	E-MTAB-2332	HAPPY	haplotype_probabilities_Rnor50.tar.gz	figshare	http://dx.doi.org/10.6084/m9.figshare.943485_D6	HS.hdf5	ArrayExpress	E-MTAB-2332
Outbred1112_DNA	Genotyping	Outbred1112_genotyping	VZV_RAT_10jan11.CEL	ArrayExpress	E-MTAB-2332	Genotype calling	E-MTAB-2332.processed.1.zip	ArrayExpress	E-MTAB-2332	HAPPY	haplotype_probabilities_Rnor50.tar.gz	figshare	http://dx.doi.org/10.6084/m9.figshare.943485_D6	HS.hdf5	ArrayExpress	E-MTAB-2332
Outbred1113_DNA	Genotyping	Outbred1113_genotyping	VZW_RAT_10jan11.CEL	ArrayExpress	E-MTAB-2332	Genotype calling	E-MTAB-2332.processed.1.zip	ArrayExpress	E-MTAB-2332	HAPPY	haplotype_probabilities_Rnor50.tar.gz	figshare	http://dx.doi.org/10.6084/m9.figshare.943485_D6	HS.hdf5	ArrayExpress	E-MTAB-2332
Outbred1119_DNA	Genotyping	Outbred1119_genotyping	W02_RAT_11jan11.CEL	ArrayExpress	E-MTAB-2332	Genotype calling	E-MTAB-2332.processed.1.zip	ArrayExpress	E-MTAB-2332	HAPPY	haplotype_probabilities_Rnor50.tar.gz	figshare	http://dx.doi.org/10.6084/m9.figshare.943485_D6	HS.hdf5	ArrayExpress	E-MTAB-2332
Outbred112_DNA	Genotyping	Outbred112_genotyping	V83_RAT_11aug10.CEL	ArrayExpress	E-MTAB-2332	Genotype calling	E-MTAB-2332.processed.1.zip	ArrayExpress	E-MTAB-2332	HAPPY	haplotype_probabilities_Rnor50.tar.gz	figshare	http://dx.doi.org/10.6084/m9.figshare.943485_D6	HS.hdf5	ArrayExpress	E-MTAB-2332
Outbred1123_DNA	Genotyping	Outbred1123_genotyping	W06_RAT_11jan11.CEL	ArrayExpress	E-MTAB-2332	Genotype calling	E-MTAB-2332.processed.1.zip	ArrayExpress	E-MTAB-2332	HAPPY	haplotype_probabilities_Rnor50.tar.gz	figshare	http://dx.doi.org/10.6084/m9.figshare.943485_D6	HS.hdf5	ArrayExpress	E-MTAB-2332
Outbred1124_DNA	Genotyping	Outbred1124_genotyping	W07_RAT_11jan11.CEL	ArrayExpress	E-MTAB-2332	Genotype calling	E-MTAB-2332.processed.1.zip	ArrayExpress	E-MTAB-2332	HAPPY	haplotype_probabilities_Rnor50.tar.gz	figshare	http://dx.doi.org/10.6084/m9.figshare.943485_D6	HS.hdf5	ArrayExpress	E-MTAB-2332
Outbred1125_DNA	Genotyping	Outbred1125_genotyping	W08_RAT_11jan11.CEL	ArrayExpress	E-MTAB-2332	Genotype calling	E-MTAB-2332.processed.1.zip	ArrayExpress	E-MTAB-2332	HAPPY	haplotype_probabilities_Rnor50.tar.gz	figshare	http://dx.doi.org/10.6084/m9.figshare.943485_D6	HS.hdf5	ArrayExpress	E-MTAB-2332
Outbred1128_DNA	Genotyping	Outbred1128_genotyping	RATDIV_BA_1128_B04Plate31.CEL	ArrayExpress	E-MTAB-2332	Genotype calling	E-MTAB-2332.processed.1.zip	ArrayExpress	E-MTAB-2332	HAPPY	haplotype_probabilities_Rnor50.tar.gz	figshare	http://dx.doi.org/10.6084/m9.figshare.943485_D6	HS.hdf5	ArrayExpress	E-MTAB-2332
Outbred1129_DNA	Genotyping	Outbred1129_genotyping	W0C_RAT_10jan11.CEL	ArrayExpress	E-MTAB-2332	Genotype calling	E-MTAB-2332.processed.1.zip	ArrayExpress	E-MTAB-2332	HAPPY	haplotype_probabilities_Rnor50.tar.gz	figshare	http://dx.doi.org/10.6084/m9.figshare.943485_D6	HS.hdf5	ArrayExpress	E-MTAB-2332
Outbred113_DNA	Genotyping	Outbred113_genotyping	V84_RAT_21jul10.CEL	ArrayExpress	E-MTAB-2332	Genotype calling	E-MTAB-2332.processed.1.zip	ArrayExpress	E-MTAB-2332	HAPPY	haplotype_probabilities_Rnor50.tar.gz	figshare	http://dx.doi.org/10.6084/m9.figshare.943485_D6	HS.hdf5	ArrayExpress	E-MTAB-2332
Outbred1130_DNA	Genotyping	Outbred1130_genotyping	W0D_RAT_10jan11.CEL	ArrayExpress	E-MTAB-2332	Genotype calling	E-MTAB-2332.processed.1.zip	ArrayExpress	E-MTAB-2332	HAPPY	haplotype_probabilities_Rnor50.tar.gz	figshare	http://dx.doi.org/10.6084/m9.figshare.943485_D6	HS.hdf5	ArrayExpress	E-MTAB-2332
Outbred1131_DNA	Genotyping	Outbred1131_genotyping	W0E_RAT_10jan11.CEL	ArrayExpress	E-MTAB-2332	Genotype calling	E-MTAB-2332.processed.1.zip	ArrayExpress	E-MTAB-2332	HAPPY	haplotype_probabilities_Rnor50.tar.gz	figshare	http://dx.doi.org/10.6084/m9.figshare.943485_D6	HS.hdf5	ArrayExpress	E-MTAB-2332
Outbred1132_DNA	Genotyping	Outbred1132_genotyping	W0F_RAT_10jan11.CEL	ArrayExpress	E-MTAB-2332	Genotype calling	E-MTAB-2332.processed.1.zip	ArrayExpress	E-MTAB-2332	HAPPY	haplotype_probabilities_Rnor50.tar.gz	figshare	http://dx.doi.org/10.6084/m9.figshare.943485_D6	HS.hdf5	ArrayExpress	E-MTAB-2332
Outbred1138_DNA	Genotyping	Outbred1138_genotyping	W0L_RAT_11jan11.CEL	ArrayExpress	E-MTAB-2332	Genotype calling	E-MTAB-2332.processed.1.zip	ArrayExpress	E-MTAB-2332	HAPPY	haplotype_probabilities_Rnor50.tar.gz	figshare	http://dx.doi.org/10.6084/m9.figshare.943485_D6	HS.hdf5	ArrayExpress	E-MTAB-2332
Outbred1139_DNA	Genotyping	Outbred1139_genotyping	W0M_RAT_11jan11.CEL	ArrayExpress	E-MTAB-2332	Genotype calling	E-MTAB-2332.processed.1.zip	ArrayExpress	E-MTAB-2332	HAPPY	haplotype_probabilities_Rnor50.tar.gz	figshare	http://dx.doi.org/10.6084/m9.figshare.943485_D6	HS.hdf5	ArrayExpress	E-MTAB-2332
Outbred114_DNA	Genotyping	Outbred114_genotyping	V85_RAT_02aug10.CEL	ArrayExpress	E-MTAB-2332	Genotype calling	E-MTAB-2332.processed.1.zip	ArrayExpress	E-MTAB-2332	HAPPY	haplotype_probabilities_Rnor50.tar.gz	figshare	http://dx.doi.org/10.6084/m9.figshare.943485_D6	HS.hdf5	ArrayExpress	E-MTAB-2332
Outbred1140_DNA	Genotyping	Outbred1140_genotyping	W0N_RAT_11jan11.CEL	ArrayExpress	E-MTAB-2332	Genotype calling	E-MTAB-2332.processed.1.zip	ArrayExpress	E-MTAB-2332	HAPPY	haplotype_probabilities_Rnor50.tar.gz	figshare	http://dx.doi.org/10.6084/m9.figshare.943485_D6	HS.hdf5	ArrayExpress	E-MTAB-2332
Outbred1141_DNA	Genotyping	Outbred1141_genotyping	W0O_RAT_11jan11.CEL	ArrayExpress	E-MTAB-2332	Genotype calling	E-MTAB-2332.processed.1.zip	ArrayExpress	E-MTAB-2332	HAPPY	haplotype_probabilities_Rnor50.tar.gz	figshare	http://dx.doi.org/10.6084/m9.figshare.943485_D6	HS.hdf5	ArrayExpress	E-MTAB-2332
Outbred1142_DNA	Genotyping	Outbred1142_genotyping	W0P_RAT_10jan11.CEL	ArrayExpress	E-MTAB-2332	Genotype calling	E-MTAB-2332.processed.1.zip	ArrayExpress	E-MTAB-2332	HAPPY	haplotype_probabilities_Rnor50.tar.gz	figshare	http://dx.doi.org/10.6084/m9.figshare.943485_D6	HS.hdf5	ArrayExpress	E-MTAB-2332
Outbred1143_DNA	Genotyping	Outbred1143_genotyping	W0Q_RAT_10jan11.CEL	ArrayExpress	E-MTAB-2332	Genotype calling	E-MTAB-2332.processed.1.zip	ArrayExpress	E-MTAB-2332	HAPPY	haplotype_probabilities_Rnor50.tar.gz	figshare	http://dx.doi.org/10.6084/m9.figshare.943485_D6	HS.hdf5	ArrayExpress	E-MTAB-2332
Outbred1144_DNA	Genotyping	Outbred1144_genotyping	W0R_RAT_10jan11.CEL	ArrayExpress	E-MTAB-2332	Genotype calling	E-MTAB-2332.processed.1.zip	ArrayExpress	E-MTAB-2332	HAPPY	haplotype_probabilities_Rnor50.tar.gz	figshare	http://dx.doi.org/10.6084/m9.figshare.943485_D6	HS.hdf5	ArrayExpress	E-MTAB-2332
Outbred1145_DNA	Genotyping	Outbred1145_genotyping	W0S_RAT_10jan11.CEL	ArrayExpress	E-MTAB-2332	Genotype calling	E-MTAB-2332.processed.1.zip	ArrayExpress	E-MTAB-2332	HAPPY	haplotype_probabilities_Rnor50.tar.gz	figshare	http://dx.doi.org/10.6084/m9.figshare.943485_D6	HS.hdf5	ArrayExpress	E-MTAB-2332
Outbred1146_DNA	Genotyping	Outbred1146_genotyping	W0T_RAT_11jan11.CEL	ArrayExpress	E-MTAB-2332	Genotype calling	E-MTAB-2332.processed.1.zip	ArrayExpress	E-MTAB-2332	HAPPY	haplotype_probabilities_Rnor50.tar.gz	figshare	http://dx.doi.org/10.6084/m9.figshare.943485_D6	HS.hdf5	ArrayExpress	E-MTAB-2332
Outbred1147_DNA	Genotyping	Outbred1147_genotyping	W0U_RAT_11jan11.CEL	ArrayExpress	E-MTAB-2332	Genotype calling	E-MTAB-2332.processed.1.zip	ArrayExpress	E-MTAB-2332	HAPPY	haplotype_probabilities_Rnor50.tar.gz	figshare	http://dx.doi.org/10.6084/m9.figshare.943485_D6	HS.hdf5	ArrayExpress	E-MTAB-2332
Outbred1148_DNA	Genotyping	Outbred1148_genotyping	W0V_RAT_11jan11.CEL	ArrayExpress	E-MTAB-2332	Genotype calling	E-MTAB-2332.processed.1.zip	ArrayExpress	E-MTAB-2332	HAPPY	haplotype_probabilities_Rnor50.tar.gz	figshare	http://dx.doi.org/10.6084/m9.figshare.943485_D6	HS.hdf5	ArrayExpress	E-MTAB-2332
Outbred1149_DNA	Genotyping	Outbred1149_genotyping	W0W_RAT_11jan11.CEL	ArrayExpress	E-MTAB-2332	Genotype calling	E-MTAB-2332.processed.1.zip	ArrayExpress	E-MTAB-2332	HAPPY	haplotype_probabilities_Rnor50.tar.gz	figshare	http://dx.doi.org/10.6084/m9.figshare.943485_D6	HS.hdf5	ArrayExpress	E-MTAB-2332
Outbred115_DNA	Genotyping	Outbred115_genotyping	V86_RAT_28jul10.CEL	ArrayExpress	E-MTAB-2332	Genotype calling	E-MTAB-2332.processed.1.zip	ArrayExpress	E-MTAB-2332	HAPPY	haplotype_probabilities_Rnor50.tar.gz	figshare	http://dx.doi.org/10.6084/m9.figshare.943485_D6	HS.hdf5	ArrayExpress	E-MTAB-2332
Outbred1150_DNA	Genotyping	Outbred1150_genotyping	W0X_RAT_10jan11.CEL	ArrayExpress	E-MTAB-2332	Genotype calling	E-MTAB-2332.processed.1.zip	ArrayExpress	E-MTAB-2332	HAPPY	haplotype_probabilities_Rnor50.tar.gz	figshare	http://dx.doi.org/10.6084/m9.figshare.943485_D6	HS.hdf5	ArrayExpress	E-MTAB-2332
Outbred1151_DNA	Genotyping	Outbred1151_genotyping	W0Y_RAT_10jan11.CEL	ArrayExpress	E-MTAB-2332	Genotype calling	E-MTAB-2332.processed.1.zip	ArrayExpress	E-MTAB-2332	HAPPY	haplotype_probabilities_Rnor50.tar.gz	figshare	http://dx.doi.org/10.6084/m9.figshare.943485_D6	HS.hdf5	ArrayExpress	E-MTAB-2332
Outbred1152_DNA	Genotyping	Outbred1152_genotyping	W0Z_RAT_10jan11.CEL	ArrayExpress	E-MTAB-2332	Genotype calling	E-MTAB-2332.processed.1.zip	ArrayExpress	E-MTAB-2332	HAPPY	haplotype_probabilities_Rnor50.tar.gz	figshare	http://dx.doi.org/10.6084/m9.figshare.943485_D6	HS.hdf5	ArrayExpress	E-MTAB-2332
Outbred1153_DNA	Genotyping	Outbred1153_genotyping	W10_RAT_10jan11.CEL	ArrayExpress	E-MTAB-2332	Genotype calling	E-MTAB-2332.processed.1.zip	ArrayExpress	E-MTAB-2332	HAPPY	haplotype_probabilities_Rnor50.tar.gz	figshare	http://dx.doi.org/10.6084/m9.figshare.943485_D6	HS.hdf5	ArrayExpress	E-MTAB-2332
Outbred1154_DNA	Genotyping	Outbred1154_genotyping	W11_RAT_11jan11.CEL	ArrayExpress	E-MTAB-2332	Genotype calling	E-MTAB-2332.processed.1.zip	ArrayExpress	E-MTAB-2332	HAPPY	haplotype_probabilities_Rnor50.tar.gz	figshare	http://dx.doi.org/10.6084/m9.figshare.943485_D6	HS.hdf5	ArrayExpress	E-MTAB-2332
Outbred1156_DNA	Genotyping	Outbred1156_genotyping	RATDIV_BA_1156_B05Plate31.CEL	ArrayExpress	E-MTAB-2332	Genotype calling	E-MTAB-2332.processed.1.zip	ArrayExpress	E-MTAB-2332	HAPPY	haplotype_probabilities_Rnor50.tar.gz	figshare	http://dx.doi.org/10.6084/m9.figshare.943485_D6	HS.hdf5	ArrayExpress	E-MTAB-2332
Outbred1158_DNA	Genotyping	Outbred1158_genotyping	RATDIV_BA_1158_B06Plate31.CEL	ArrayExpress	E-MTAB-2332	Genotype calling	E-MTAB-2332.processed.1.zip	ArrayExpress	E-MTAB-2332	HAPPY	haplotype_probabilities_Rnor50.tar.gz	figshare	http://dx.doi.org/10.6084/m9.figshare.943485_D6	HS.hdf5	ArrayExpress	E-MTAB-2332
Outbred1159_DNA	Genotyping	Outbred1159_genotyping	W16_RAT_11jan11.CEL	ArrayExpress	E-MTAB-2332	Genotype calling	E-MTAB-2332.processed.1.zip	ArrayExpress	E-MTAB-2332	HAPPY	haplotype_probabilities_Rnor50.tar.gz	figshare	http://dx.doi.org/10.6084/m9.figshare.943485_D6	HS.hdf5	ArrayExpress	E-MTAB-2332
Outbred116_DNA	Genotyping	Outbred116_genotyping	V87_RAT_11aug10.CEL	ArrayExpress	E-MTAB-2332	Genotype calling	E-MTAB-2332.processed.1.zip	ArrayExpress	E-MTAB-2332	HAPPY	haplotype_probabilities_Rnor50.tar.gz	figshare	http://dx.doi.org/10.6084/m9.figshare.943485_D6	HS.hdf5	ArrayExpress	E-MTAB-2332
Outbred1160_DNA	Genotyping	Outbred1160_genotyping	W17_RAT_11jan11.CEL	ArrayExpress	E-MTAB-2332	Genotype calling	E-MTAB-2332.processed.1.zip	ArrayExpress	E-MTAB-2332	HAPPY	haplotype_probabilities_Rnor50.tar.gz	figshare	http://dx.doi.org/10.6084/m9.figshare.943485_D6	HS.hdf5	ArrayExpress	E-MTAB-2332
Outbred1161_DNA	Genotyping	Outbred1161_genotyping	W18_RAT_11jan11.CEL	ArrayExpress	E-MTAB-2332	Genotype calling	E-MTAB-2332.processed.1.zip	ArrayExpress	E-MTAB-2332	HAPPY	haplotype_probabilities_Rnor50.tar.gz	figshare	http://dx.doi.org/10.6084/m9.figshare.943485_D6	HS.hdf5	ArrayExpress	E-MTAB-2332
Outbred1162_DNA	Genotyping	Outbred1162_genotyping	W19_RAT_10jan11.CEL	ArrayExpress	E-MTAB-2332	Genotype calling	E-MTAB-2332.processed.1.zip	ArrayExpress	E-MTAB-2332	HAPPY	haplotype_probabilities_Rnor50.tar.gz	figshare	http://dx.doi.org/10.6084/m9.figshare.943485_D6	HS.hdf5	ArrayExpress	E-MTAB-2332
Outbred1163_DNA	Genotyping	Outbred1163_genotyping	W1A_RAT_10jan11.CEL	ArrayExpress	E-MTAB-2332	Genotype calling	E-MTAB-2332.processed.1.zip	ArrayExpress	E-MTAB-2332	HAPPY	haplotype_probabilities_Rnor50.tar.gz	figshare	http://dx.doi.org/10.6084/m9.figshare.943485_D6	HS.hdf5	ArrayExpress	E-MTAB-2332
Outbred1164_DNA	Genotyping	Outbred1164_genotyping	RATDIV_BA_1164_B07Plate31.CEL	ArrayExpress	E-MTAB-2332	Genotype calling	E-MTAB-2332.processed.1.zip	ArrayExpress	E-MTAB-2332	HAPPY	haplotype_probabilities_Rnor50.tar.gz	figshare	http://dx.doi.org/10.6084/m9.figshare.943485_D6	HS.hdf5	ArrayExpress	E-MTAB-2332
Outbred1165_DNA	Genotyping	Outbred1165_genotyping	W1C_RAT_10jan11.CEL	ArrayExpress	E-MTAB-2332	Genotype calling	E-MTAB-2332.processed.1.zip	ArrayExpress	E-MTAB-2332	HAPPY	haplotype_probabilities_Rnor50.tar.gz	figshare	http://dx.doi.org/10.6084/m9.figshare.943485_D6	HS.hdf5	ArrayExpress	E-MTAB-2332
Outbred1166_DNA	Genotyping	Outbred1166_genotyping	W1D_RAT_10jan11.CEL	ArrayExpress	E-MTAB-2332	Genotype calling	E-MTAB-2332.processed.1.zip	ArrayExpress	E-MTAB-2332	HAPPY	haplotype_probabilities_Rnor50.tar.gz	figshare	http://dx.doi.org/10.6084/m9.figshare.943485_D6	HS.hdf5	ArrayExpress	E-MTAB-2332
Outbred1169_DNA	Genotyping	Outbred1169_genotyping	RATDIV_BA_1169_B08Plate31.CEL	ArrayExpress	E-MTAB-2332	Genotype calling	E-MTAB-2332.processed.1.zip	ArrayExpress	E-MTAB-2332	HAPPY	haplotype_probabilities_Rnor50.tar.gz	figshare	http://dx.doi.org/10.6084/m9.figshare.943485_D6	HS.hdf5	ArrayExpress	E-MTAB-2332
Outbred117_DNA	Genotyping	Outbred117_genotyping	V88_RAT_11aug10.CEL	ArrayExpress	E-MTAB-2332	Genotype calling	E-MTAB-2332.processed.1.zip	ArrayExpress	E-MTAB-2332	HAPPY	haplotype_probabilities_Rnor50.tar.gz	figshare	http://dx.doi.org/10.6084/m9.figshare.943485_D6	HS.hdf5	ArrayExpress	E-MTAB-2332
Outbred1170_DNA	Genotyping	Outbred1170_genotyping	RATDIV_BA_1170_B09Plate31.CEL	ArrayExpress	E-MTAB-2332	Genotype calling	E-MTAB-2332.processed.1.zip	ArrayExpress	E-MTAB-2332	HAPPY	haplotype_probabilities_Rnor50.tar.gz	figshare	http://dx.doi.org/10.6084/m9.figshare.943485_D6	HS.hdf5	ArrayExpress	E-MTAB-2332
Outbred1171_DNA	Genotyping	Outbred1171_genotyping	W1I_RAT_11jan11.CEL	ArrayExpress	E-MTAB-2332	Genotype calling	E-MTAB-2332.processed.1.zip	ArrayExpress	E-MTAB-2332	HAPPY	haplotype_probabilities_Rnor50.tar.gz	figshare	http://dx.doi.org/10.6084/m9.figshare.943485_D6	HS.hdf5	ArrayExpress	E-MTAB-2332
Outbred1172_DNA	Genotyping	Outbred1172_genotyping	W1J_RAT_11jan11.CEL	ArrayExpress	E-MTAB-2332	Genotype calling	E-MTAB-2332.processed.1.zip	ArrayExpress	E-MTAB-2332	HAPPY	haplotype_probabilities_Rnor50.tar.gz	figshare	http://dx.doi.org/10.6084/m9.figshare.943485_D6	HS.hdf5	ArrayExpress	E-MTAB-2332
Outbred1173_DNA	Genotyping	Outbred1173_genotyping	W1K_RAT_11jan11.CEL	ArrayExpress	E-MTAB-2332	Genotype calling	E-MTAB-2332.processed.1.zip	ArrayExpress	E-MTAB-2332	HAPPY	haplotype_probabilities_Rnor50.tar.gz	figshare	http://dx.doi.org/10.6084/m9.figshare.943485_D6	HS.hdf5	ArrayExpress	E-MTAB-2332
Outbred1174_DNA	Genotyping	Outbred1174_genotyping	W1L_RAT_11jan11.CEL	ArrayExpress	E-MTAB-2332	Genotype calling	E-MTAB-2332.processed.1.zip	ArrayExpress	E-MTAB-2332	HAPPY	haplotype_probabilities_Rnor50.tar.gz	figshare	http://dx.doi.org/10.6084/m9.figshare.943485_D6	HS.hdf5	ArrayExpress	E-MTAB-2332
Outbred1175_DNA	Genotyping	Outbred1175_genotyping	W1M_RAT_10jan11.CEL	ArrayExpress	E-MTAB-2332	Genotype calling	E-MTAB-2332.processed.1.zip	ArrayExpress	E-MTAB-2332	HAPPY	haplotype_probabilities_Rnor50.tar.gz	figshare	http://dx.doi.org/10.6084/m9.figshare.943485_D6	HS.hdf5	ArrayExpress	E-MTAB-2332
Outbred1176_DNA	Genotyping	Outbred1176_genotyping	W1N_RAT_10jan11.CEL	ArrayExpress	E-MTAB-2332	Genotype calling	E-MTAB-2332.processed.1.zip	ArrayExpress	E-MTAB-2332	HAPPY	haplotype_probabilities_Rnor50.tar.gz	figshare	http://dx.doi.org/10.6084/m9.figshare.943485_D6	HS.hdf5	ArrayExpress	E-MTAB-2332
Outbred118_DNA	Genotyping	Outbred118_genotyping	V89_RAT_02aug10.CEL	ArrayExpress	E-MTAB-2332	Genotype calling	E-MTAB-2332.processed.1.zip	ArrayExpress	E-MTAB-2332	HAPPY	haplotype_probabilities_Rnor50.tar.gz	figshare	http://dx.doi.org/10.6084/m9.figshare.943485_D6	HS.hdf5	ArrayExpress	E-MTAB-2332
Outbred1186_DNA	Genotyping	Outbred1186_genotyping	W1X_RAT_10jan11.CEL	ArrayExpress	E-MTAB-2332	Genotype calling	E-MTAB-2332.processed.1.zip	ArrayExpress	E-MTAB-2332	HAPPY	haplotype_probabilities_Rnor50.tar.gz	figshare	http://dx.doi.org/10.6084/m9.figshare.943485_D6	HS.hdf5	ArrayExpress	E-MTAB-2332
Outbred1187_DNA	Genotyping	Outbred1187_genotyping	W1Y_RAT_10jan11.CEL	ArrayExpress	E-MTAB-2332	Genotype calling	E-MTAB-2332.processed.1.zip	ArrayExpress	E-MTAB-2332	HAPPY	haplotype_probabilities_Rnor50.tar.gz	figshare	http://dx.doi.org/10.6084/m9.figshare.943485_D6	HS.hdf5	ArrayExpress	E-MTAB-2332
Outbred1188_DNA	Genotyping	Outbred1188_genotyping	W1Z_RAT_11jan11.CEL	ArrayExpress	E-MTAB-2332	Genotype calling	E-MTAB-2332.processed.1.zip	ArrayExpress	E-MTAB-2332	HAPPY	haplotype_probabilities_Rnor50.tar.gz	figshare	http://dx.doi.org/10.6084/m9.figshare.943485_D6	HS.hdf5	ArrayExpress	E-MTAB-2332
Outbred1189_DNA	Genotyping	Outbred1189_genotyping	W20_RAT_11jan11.CEL	ArrayExpress	E-MTAB-2332	Genotype calling	E-MTAB-2332.processed.1.zip	ArrayExpress	E-MTAB-2332	HAPPY	haplotype_probabilities_Rnor50.tar.gz	figshare	http://dx.doi.org/10.6084/m9.figshare.943485_D6	HS.hdf5	ArrayExpress	E-MTAB-2332
Outbred119_DNA	Genotyping	Outbred119_genotyping	V8A_RAT_15jan11.CEL	ArrayExpress	E-MTAB-2332	Genotype calling	E-MTAB-2332.processed.1.zip	ArrayExpress	E-MTAB-2332	HAPPY	haplotype_probabilities_Rnor50.tar.gz	figshare	http://dx.doi.org/10.6084/m9.figshare.943485_D6	HS.hdf5	ArrayExpress	E-MTAB-2332
Outbred1190_DNA	Genotyping	Outbred1190_genotyping	W21_RAT_11jan11.CEL	ArrayExpress	E-MTAB-2332	Genotype calling	E-MTAB-2332.processed.1.zip	ArrayExpress	E-MTAB-2332	HAPPY	haplotype_probabilities_Rnor50.tar.gz	figshare	http://dx.doi.org/10.6084/m9.figshare.943485_D6	HS.hdf5	ArrayExpress	E-MTAB-2332
Outbred1191_DNA	Genotyping	Outbred1191_genotyping	W22_RAT_11jan11.CEL	ArrayExpress	E-MTAB-2332	Genotype calling	E-MTAB-2332.processed.1.zip	ArrayExpress	E-MTAB-2332	HAPPY	haplotype_probabilities_Rnor50.tar.gz	figshare	http://dx.doi.org/10.6084/m9.figshare.943485_D6	HS.hdf5	ArrayExpress	E-MTAB-2332
Outbred1192_DNA	Genotyping	Outbred1192_genotyping	W23_RAT_10jan11.CEL	ArrayExpress	E-MTAB-2332	Genotype calling	E-MTAB-2332.processed.1.zip	ArrayExpress	E-MTAB-2332	HAPPY	haplotype_probabilities_Rnor50.tar.gz	figshare	http://dx.doi.org/10.6084/m9.figshare.943485_D6	HS.hdf5	ArrayExpress	E-MTAB-2332
Outbred1193_DNA	Genotyping	Outbred1193_genotyping	W24_RAT_10jan11.CEL	ArrayExpress	E-MTAB-2332	Genotype calling	E-MTAB-2332.processed.1.zip	ArrayExpress	E-MTAB-2332	HAPPY	haplotype_probabilities_Rnor50.tar.gz	figshare	http://dx.doi.org/10.6084/m9.figshare.943485_D6	HS.hdf5	ArrayExpress	E-MTAB-2332
Outbred1194_DNA	Genotyping	Outbred1194_genotyping	W25_RAT_10jan11.CEL	ArrayExpress	E-MTAB-2332	Genotype calling	E-MTAB-2332.processed.1.zip	ArrayExpress	E-MTAB-2332	HAPPY	haplotype_probabilities_Rnor50.tar.gz	figshare	http://dx.doi.org/10.6084/m9.figshare.943485_D6	HS.hdf5	ArrayExpress	E-MTAB-2332
Outbred1195_DNA	Genotyping	Outbred1195_genotyping	W26_RAT_11jan11.CEL	ArrayExpress	E-MTAB-2332	Genotype calling	E-MTAB-2332.processed.1.zip	ArrayExpress	E-MTAB-2332	HAPPY	haplotype_probabilities_Rnor50.tar.gz	figshare	http://dx.doi.org/10.6084/m9.figshare.943485_D6	HS.hdf5	ArrayExpress	E-MTAB-2332
Outbred1196_DNA	Genotyping	Outbred1196_genotyping	W27_RAT_11jan11.CEL	ArrayExpress	E-MTAB-2332	Genotype calling	E-MTAB-2332.processed.1.zip	ArrayExpress	E-MTAB-2332	HAPPY	haplotype_probabilities_Rnor50.tar.gz	figshare	http://dx.doi.org/10.6084/m9.figshare.943485_D6	HS.hdf5	ArrayExpress	E-MTAB-2332
Outbred1197_DNA	Genotyping	Outbred1197_genotyping	W28_RAT_11jan11.CEL	ArrayExpress	E-MTAB-2332	Genotype calling	E-MTAB-2332.processed.1.zip	ArrayExpress	E-MTAB-2332	HAPPY	haplotype_probabilities_Rnor50.tar.gz	figshare	http://dx.doi.org/10.6084/m9.figshare.943485_D6	HS.hdf5	ArrayExpress	E-MTAB-2332
Outbred12_DNA	Genotyping	Outbred12_genotyping	V5B_RAT_03aug10.CEL	ArrayExpress	E-MTAB-2332	Genotype calling	E-MTAB-2332.processed.1.zip	ArrayExpress	E-MTAB-2332	HAPPY	haplotype_probabilities_Rnor50.tar.gz	figshare	http://dx.doi.org/10.6084/m9.figshare.943485_D6	HS.hdf5	ArrayExpress	E-MTAB-2332
Outbred120_DNA	Genotyping	Outbred120_genotyping	V8B_RAT_15jan11.CEL	ArrayExpress	E-MTAB-2332	Genotype calling	E-MTAB-2332.processed.1.zip	ArrayExpress	E-MTAB-2332	HAPPY	haplotype_probabilities_Rnor50.tar.gz	figshare	http://dx.doi.org/10.6084/m9.figshare.943485_D6	HS.hdf5	ArrayExpress	E-MTAB-2332
Outbred1201_DNA	Genotyping	Outbred1201_genotyping	W2C_RAT_11jan11.CEL	ArrayExpress	E-MTAB-2332	Genotype calling	E-MTAB-2332.processed.1.zip	ArrayExpress	E-MTAB-2332	HAPPY	haplotype_probabilities_Rnor50.tar.gz	figshare	http://dx.doi.org/10.6084/m9.figshare.943485_D6	HS.hdf5	ArrayExpress	E-MTAB-2332
Outbred1202_DNA	Genotyping	Outbred1202_genotyping	W2D_RAT_10jan11.CEL	ArrayExpress	E-MTAB-2332	Genotype calling	E-MTAB-2332.processed.1.zip	ArrayExpress	E-MTAB-2332	HAPPY	haplotype_probabilities_Rnor50.tar.gz	figshare	http://dx.doi.org/10.6084/m9.figshare.943485_D6	HS.hdf5	ArrayExpress	E-MTAB-2332
Outbred1203_DNA	Genotyping	Outbred1203_genotyping	W2E_RAT_10jan11.CEL	ArrayExpress	E-MTAB-2332	Genotype calling	E-MTAB-2332.processed.1.zip	ArrayExpress	E-MTAB-2332	HAPPY	haplotype_probabilities_Rnor50.tar.gz	figshare	http://dx.doi.org/10.6084/m9.figshare.943485_D6	HS.hdf5	ArrayExpress	E-MTAB-2332
Outbred1204_DNA	Genotyping	Outbred1204_genotyping	W2F_RAT_10jan11.CEL	ArrayExpress	E-MTAB-2332	Genotype calling	E-MTAB-2332.processed.1.zip	ArrayExpress	E-MTAB-2332	HAPPY	haplotype_probabilities_Rnor50.tar.gz	figshare	http://dx.doi.org/10.6084/m9.figshare.943485_D6	HS.hdf5	ArrayExpress	E-MTAB-2332
Outbred1205_DNA	Genotyping	Outbred1205_genotyping	W2G_RAT_10jan11.CEL	ArrayExpress	E-MTAB-2332	Genotype calling	E-MTAB-2332.processed.1.zip	ArrayExpress	E-MTAB-2332	HAPPY	haplotype_probabilities_Rnor50.tar.gz	figshare	http://dx.doi.org/10.6084/m9.figshare.943485_D6	HS.hdf5	ArrayExpress	E-MTAB-2332
Outbred1206_DNA	Genotyping	Outbred1206_genotyping	W2H_RAT_11jan11.CEL	ArrayExpress	E-MTAB-2332	Genotype calling	E-MTAB-2332.processed.1.zip	ArrayExpress	E-MTAB-2332	HAPPY	haplotype_probabilities_Rnor50.tar.gz	figshare	http://dx.doi.org/10.6084/m9.figshare.943485_D6	HS.hdf5	ArrayExpress	E-MTAB-2332
Outbred1207_DNA	Genotyping	Outbred1207_genotyping	W2I_RAT_11jan11.CEL	ArrayExpress	E-MTAB-2332	Genotype calling	E-MTAB-2332.processed.1.zip	ArrayExpress	E-MTAB-2332	HAPPY	haplotype_probabilities_Rnor50.tar.gz	figshare	http://dx.doi.org/10.6084/m9.figshare.943485_D6	HS.hdf5	ArrayExpress	E-MTAB-2332
Outbred1208_DNA	Genotyping	Outbred1208_genotyping	W2J_RAT_11jan11.CEL	ArrayExpress	E-MTAB-2332	Genotype calling	E-MTAB-2332.processed.1.zip	ArrayExpress	E-MTAB-2332	HAPPY	haplotype_probabilities_Rnor50.tar.gz	figshare	http://dx.doi.org/10.6084/m9.figshare.943485_D6	HS.hdf5	ArrayExpress	E-MTAB-2332
Outbred1209_DNA	Genotyping	Outbred1209_genotyping	W2K_RAT_11jan11.CEL	ArrayExpress	E-MTAB-2332	Genotype calling	E-MTAB-2332.processed.1.zip	ArrayExpress	E-MTAB-2332	HAPPY	haplotype_probabilities_Rnor50.tar.gz	figshare	http://dx.doi.org/10.6084/m9.figshare.943485_D6	HS.hdf5	ArrayExpress	E-MTAB-2332
Outbred121_DNA	Genotyping	Outbred121_genotyping	RATDIV_BA_0121_B04Plate30.CEL	ArrayExpress	E-MTAB-2332	Genotype calling	E-MTAB-2332.processed.1.zip	ArrayExpress	E-MTAB-2332	HAPPY	haplotype_probabilities_Rnor50.tar.gz	figshare	http://dx.doi.org/10.6084/m9.figshare.943485_D6	HS.hdf5	ArrayExpress	E-MTAB-2332
Outbred1214_DNA	Genotyping	Outbred1214_genotyping	RATDIV_BA_1214_B10Plate31.CEL	ArrayExpress	E-MTAB-2332	Genotype calling	E-MTAB-2332.processed.1.zip	ArrayExpress	E-MTAB-2332	HAPPY	haplotype_probabilities_Rnor50.tar.gz	figshare	http://dx.doi.org/10.6084/m9.figshare.943485_D6	HS.hdf5	ArrayExpress	E-MTAB-2332
Outbred1217_DNA	Genotyping	Outbred1217_genotyping	W2S_RAT_10jan11.CEL	ArrayExpress	E-MTAB-2332	Genotype calling	E-MTAB-2332.processed.1.zip	ArrayExpress	E-MTAB-2332	HAPPY	haplotype_probabilities_Rnor50.tar.gz	figshare	http://dx.doi.org/10.6084/m9.figshare.943485_D6	HS.hdf5	ArrayExpress	E-MTAB-2332
Outbred1218_DNA	Genotyping	Outbred1218_genotyping	W2T_RAT_10jan11.CEL	ArrayExpress	E-MTAB-2332	Genotype calling	E-MTAB-2332.processed.1.zip	ArrayExpress	E-MTAB-2332	HAPPY	haplotype_probabilities_Rnor50.tar.gz	figshare	http://dx.doi.org/10.6084/m9.figshare.943485_D6	HS.hdf5	ArrayExpress	E-MTAB-2332
Outbred122_DNA	Genotyping	Outbred122_genotyping	V8D_RAT_24aug10.CEL	ArrayExpress	E-MTAB-2332	Genotype calling	E-MTAB-2332.processed.1.zip	ArrayExpress	E-MTAB-2332	HAPPY	haplotype_probabilities_Rnor50.tar.gz	figshare	http://dx.doi.org/10.6084/m9.figshare.943485_D6	HS.hdf5	ArrayExpress	E-MTAB-2332
Outbred1222_DNA	Genotyping	Outbred1222_genotyping	W2X_RAT_11jan11.CEL	ArrayExpress	E-MTAB-2332	Genotype calling	E-MTAB-2332.processed.1.zip	ArrayExpress	E-MTAB-2332	HAPPY	haplotype_probabilities_Rnor50.tar.gz	figshare	http://dx.doi.org/10.6084/m9.figshare.943485_D6	HS.hdf5	ArrayExpress	E-MTAB-2332
Outbred1223_DNA	Genotyping	Outbred1223_genotyping	W2Y_RAT_11jan11.CEL	ArrayExpress	E-MTAB-2332	Genotype calling	E-MTAB-2332.processed.1.zip	ArrayExpress	E-MTAB-2332	HAPPY	haplotype_probabilities_Rnor50.tar.gz	figshare	http://dx.doi.org/10.6084/m9.figshare.943485_D6	HS.hdf5	ArrayExpress	E-MTAB-2332
Outbred1227_DNA	Genotyping	Outbred1227_genotyping	W32_RAT_11jan11.CEL	ArrayExpress	E-MTAB-2332	Genotype calling	E-MTAB-2332.processed.1.zip	ArrayExpress	E-MTAB-2332	HAPPY	haplotype_probabilities_Rnor50.tar.gz	figshare	http://dx.doi.org/10.6084/m9.figshare.943485_D6	HS.hdf5	ArrayExpress	E-MTAB-2332
Outbred1228_DNA	Genotyping	Outbred1228_genotyping	W33_RAT_11jan11.CEL	ArrayExpress	E-MTAB-2332	Genotype calling	E-MTAB-2332.processed.1.zip	ArrayExpress	E-MTAB-2332	HAPPY	haplotype_probabilities_Rnor50.tar.gz	figshare	http://dx.doi.org/10.6084/m9.figshare.943485_D6	HS.hdf5	ArrayExpress	E-MTAB-2332
Outbred1229_DNA	Genotyping	Outbred1229_genotyping	W34_RAT_10jan11.CEL	ArrayExpress	E-MTAB-2332	Genotype calling	E-MTAB-2332.processed.1.zip	ArrayExpress	E-MTAB-2332	HAPPY	haplotype_probabilities_Rnor50.tar.gz	figshare	http://dx.doi.org/10.6084/m9.figshare.943485_D6	HS.hdf5	ArrayExpress	E-MTAB-2332
Outbred123_DNA	Genotyping	Outbred123_genotyping	V8E_RAT_11aug10.CEL	ArrayExpress	E-MTAB-2332	Genotype calling	E-MTAB-2332.processed.1.zip	ArrayExpress	E-MTAB-2332	HAPPY	haplotype_probabilities_Rnor50.tar.gz	figshare	http://dx.doi.org/10.6084/m9.figshare.943485_D6	HS.hdf5	ArrayExpress	E-MTAB-2332
Outbred1230_DNA	Genotyping	Outbred1230_genotyping	W35_RAT_10jan11.CEL	ArrayExpress	E-MTAB-2332	Genotype calling	E-MTAB-2332.processed.1.zip	ArrayExpress	E-MTAB-2332	HAPPY	haplotype_probabilities_Rnor50.tar.gz	figshare	http://dx.doi.org/10.6084/m9.figshare.943485_D6	HS.hdf5	ArrayExpress	E-MTAB-2332
Outbred1232_DNA	Genotyping	Outbred1232_genotyping	W37_RAT_10jan11.CEL	ArrayExpress	E-MTAB-2332	Genotype calling	E-MTAB-2332.processed.1.zip	ArrayExpress	E-MTAB-2332	HAPPY	haplotype_probabilities_Rnor50.tar.gz	figshare	http://dx.doi.org/10.6084/m9.figshare.943485_D6	HS.hdf5	ArrayExpress	E-MTAB-2332
Outbred1233_DNA	Genotyping	Outbred1233_genotyping	W38_RAT_10jan11.CEL	ArrayExpress	E-MTAB-2332	Genotype calling	E-MTAB-2332.processed.1.zip	ArrayExpress	E-MTAB-2332	HAPPY	haplotype_probabilities_Rnor50.tar.gz	figshare	http://dx.doi.org/10.6084/m9.figshare.943485_D6	HS.hdf5	ArrayExpress	E-MTAB-2332
Outbred1235_DNA	Genotyping	Outbred1235_genotyping	W3A_RAT_15jan11.CEL	ArrayExpress	E-MTAB-2332	Genotype calling	E-MTAB-2332.processed.1.zip	ArrayExpress	E-MTAB-2332	HAPPY	haplotype_probabilities_Rnor50.tar.gz	figshare	http://dx.doi.org/10.6084/m9.figshare.943485_D6	HS.hdf5	ArrayExpress	E-MTAB-2332
Outbred1236_DNA	Genotyping	Outbred1236_genotyping	W3B_RAT_18jan11.CEL	ArrayExpress	E-MTAB-2332	Genotype calling	E-MTAB-2332.processed.1.zip	ArrayExpress	E-MTAB-2332	HAPPY	haplotype_probabilities_Rnor50.tar.gz	figshare	http://dx.doi.org/10.6084/m9.figshare.943485_D6	HS.hdf5	ArrayExpress	E-MTAB-2332
Outbred1237_DNA	Genotyping	Outbred1237_genotyping	W3C_RAT_18jan11.CEL	ArrayExpress	E-MTAB-2332	Genotype calling	E-MTAB-2332.processed.1.zip	ArrayExpress	E-MTAB-2332	HAPPY	haplotype_probabilities_Rnor50.tar.gz	figshare	http://dx.doi.org/10.6084/m9.figshare.943485_D6	HS.hdf5	ArrayExpress	E-MTAB-2332
Outbred1238_DNA	Genotyping	Outbred1238_genotyping	W3D_RAT_18jan11.CEL	ArrayExpress	E-MTAB-2332	Genotype calling	E-MTAB-2332.processed.1.zip	ArrayExpress	E-MTAB-2332	HAPPY	haplotype_probabilities_Rnor50.tar.gz	figshare	http://dx.doi.org/10.6084/m9.figshare.943485_D6	HS.hdf5	ArrayExpress	E-MTAB-2332
Outbred1239_DNA	Genotyping	Outbred1239_genotyping	W3E_RAT_18jan11.CEL	ArrayExpress	E-MTAB-2332	Genotype calling	E-MTAB-2332.processed.1.zip	ArrayExpress	E-MTAB-2332	HAPPY	haplotype_probabilities_Rnor50.tar.gz	figshare	http://dx.doi.org/10.6084/m9.figshare.943485_D6	HS.hdf5	ArrayExpress	E-MTAB-2332
Outbred125_DNA	Genotyping	Outbred125_genotyping	V8G_RAT_02aug10.CEL	ArrayExpress	E-MTAB-2332	Genotype calling	E-MTAB-2332.processed.1.zip	ArrayExpress	E-MTAB-2332	HAPPY	haplotype_probabilities_Rnor50.tar.gz	figshare	http://dx.doi.org/10.6084/m9.figshare.943485_D6	HS.hdf5	ArrayExpress	E-MTAB-2332
Outbred1254_DNA	Genotyping	Outbred1254_genotyping	W3T_RAT_15jan11.CEL	ArrayExpress	E-MTAB-2332	Genotype calling	E-MTAB-2332.processed.1.zip	ArrayExpress	E-MTAB-2332	HAPPY	haplotype_probabilities_Rnor50.tar.gz	figshare	http://dx.doi.org/10.6084/m9.figshare.943485_D6	HS.hdf5	ArrayExpress	E-MTAB-2332
Outbred1255_DNA	Genotyping	Outbred1255_genotyping	W3U_RAT_15jan11.CEL	ArrayExpress	E-MTAB-2332	Genotype calling	E-MTAB-2332.processed.1.zip	ArrayExpress	E-MTAB-2332	HAPPY	haplotype_probabilities_Rnor50.tar.gz	figshare	http://dx.doi.org/10.6084/m9.figshare.943485_D6	HS.hdf5	ArrayExpress	E-MTAB-2332
Outbred126_DNA	Genotyping	Outbred126_genotyping	V8H_RAT_08jul10.CEL	ArrayExpress	E-MTAB-2332	Genotype calling	E-MTAB-2332.processed.1.zip	ArrayExpress	E-MTAB-2332	HAPPY	haplotype_probabilities_Rnor50.tar.gz	figshare	http://dx.doi.org/10.6084/m9.figshare.943485_D6	HS.hdf5	ArrayExpress	E-MTAB-2332
Outbred1261_DNA	Genotyping	Outbred1261_genotyping	W40_RAT_15jan11.CEL	ArrayExpress	E-MTAB-2332	Genotype calling	E-MTAB-2332.processed.1.zip	ArrayExpress	E-MTAB-2332	HAPPY	haplotype_probabilities_Rnor50.tar.gz	figshare	http://dx.doi.org/10.6084/m9.figshare.943485_D6	HS.hdf5	ArrayExpress	E-MTAB-2332
Outbred1262_DNA	Genotyping	Outbred1262_genotyping	W41_RAT_15jan11.CEL	ArrayExpress	E-MTAB-2332	Genotype calling	E-MTAB-2332.processed.1.zip	ArrayExpress	E-MTAB-2332	HAPPY	haplotype_probabilities_Rnor50.tar.gz	figshare	http://dx.doi.org/10.6084/m9.figshare.943485_D6	HS.hdf5	ArrayExpress	E-MTAB-2332
Outbred1263_DNA	Genotyping	Outbred1263_genotyping	W42_RAT_18jan11.CEL	ArrayExpress	E-MTAB-2332	Genotype calling	E-MTAB-2332.processed.1.zip	ArrayExpress	E-MTAB-2332	HAPPY	haplotype_probabilities_Rnor50.tar.gz	figshare	http://dx.doi.org/10.6084/m9.figshare.943485_D6	HS.hdf5	ArrayExpress	E-MTAB-2332
Outbred1264_DNA	Genotyping	Outbred1264_genotyping	W43_RAT_18jan11.CEL	ArrayExpress	E-MTAB-2332	Genotype calling	E-MTAB-2332.processed.1.zip	ArrayExpress	E-MTAB-2332	HAPPY	haplotype_probabilities_Rnor50.tar.gz	figshare	http://dx.doi.org/10.6084/m9.figshare.943485_D6	HS.hdf5	ArrayExpress	E-MTAB-2332
Outbred1265_DNA	Genotyping	Outbred1265_genotyping	W44_RAT_18jan11.CEL	ArrayExpress	E-MTAB-2332	Genotype calling	E-MTAB-2332.processed.1.zip	ArrayExpress	E-MTAB-2332	HAPPY	haplotype_probabilities_Rnor50.tar.gz	figshare	http://dx.doi.org/10.6084/m9.figshare.943485_D6	HS.hdf5	ArrayExpress	E-MTAB-2332
Outbred1266_DNA	Genotyping	Outbred1266_genotyping	W45_RAT_18jan11.CEL	ArrayExpress	E-MTAB-2332	Genotype calling	E-MTAB-2332.processed.1.zip	ArrayExpress	E-MTAB-2332	HAPPY	haplotype_probabilities_Rnor50.tar.gz	figshare	http://dx.doi.org/10.6084/m9.figshare.943485_D6	HS.hdf5	ArrayExpress	E-MTAB-2332
Outbred1268_DNA	Genotyping	Outbred1268_genotyping	W47_RAT_15jan11.CEL	ArrayExpress	E-MTAB-2332	Genotype calling	E-MTAB-2332.processed.1.zip	ArrayExpress	E-MTAB-2332	HAPPY	haplotype_probabilities_Rnor50.tar.gz	figshare	http://dx.doi.org/10.6084/m9.figshare.943485_D6	HS.hdf5	ArrayExpress	E-MTAB-2332
Outbred1269_DNA	Genotyping	Outbred1269_genotyping	W48_RAT_15jan11.CEL	ArrayExpress	E-MTAB-2332	Genotype calling	E-MTAB-2332.processed.1.zip	ArrayExpress	E-MTAB-2332	HAPPY	haplotype_probabilities_Rnor50.tar.gz	figshare	http://dx.doi.org/10.6084/m9.figshare.943485_D6	HS.hdf5	ArrayExpress	E-MTAB-2332
Outbred1270_DNA	Genotyping	Outbred1270_genotyping	W49_RAT_15jan11.CEL	ArrayExpress	E-MTAB-2332	Genotype calling	E-MTAB-2332.processed.1.zip	ArrayExpress	E-MTAB-2332	HAPPY	haplotype_probabilities_Rnor50.tar.gz	figshare	http://dx.doi.org/10.6084/m9.figshare.943485_D6	HS.hdf5	ArrayExpress	E-MTAB-2332
Outbred1271_DNA	Genotyping	Outbred1271_genotyping	W4A_RAT_15jan11.CEL	ArrayExpress	E-MTAB-2332	Genotype calling	E-MTAB-2332.processed.1.zip	ArrayExpress	E-MTAB-2332	HAPPY	haplotype_probabilities_Rnor50.tar.gz	figshare	http://dx.doi.org/10.6084/m9.figshare.943485_D6	HS.hdf5	ArrayExpress	E-MTAB-2332
Outbred1272_DNA	Genotyping	Outbred1272_genotyping	W4B_RAT_18jan11.CEL	ArrayExpress	E-MTAB-2332	Genotype calling	E-MTAB-2332.processed.1.zip	ArrayExpress	E-MTAB-2332	HAPPY	haplotype_probabilities_Rnor50.tar.gz	figshare	http://dx.doi.org/10.6084/m9.figshare.943485_D6	HS.hdf5	ArrayExpress	E-MTAB-2332
Outbred1273_DNA	Genotyping	Outbred1273_genotyping	W4C_RAT_18jan11.CEL	ArrayExpress	E-MTAB-2332	Genotype calling	E-MTAB-2332.processed.1.zip	ArrayExpress	E-MTAB-2332	HAPPY	haplotype_probabilities_Rnor50.tar.gz	figshare	http://dx.doi.org/10.6084/m9.figshare.943485_D6	HS.hdf5	ArrayExpress	E-MTAB-2332
Outbred1274_DNA	Genotyping	Outbred1274_genotyping	W4D_RAT_18jan11.CEL	ArrayExpress	E-MTAB-2332	Genotype calling	E-MTAB-2332.processed.1.zip	ArrayExpress	E-MTAB-2332	HAPPY	haplotype_probabilities_Rnor50.tar.gz	figshare	http://dx.doi.org/10.6084/m9.figshare.943485_D6	HS.hdf5	ArrayExpress	E-MTAB-2332
Outbred1275_DNA	Genotyping	Outbred1275_genotyping	W4E_RAT_18jan11.CEL	ArrayExpress	E-MTAB-2332	Genotype calling	E-MTAB-2332.processed.1.zip	ArrayExpress	E-MTAB-2332	HAPPY	haplotype_probabilities_Rnor50.tar.gz	figshare	http://dx.doi.org/10.6084/m9.figshare.943485_D6	HS.hdf5	ArrayExpress	E-MTAB-2332
Outbred1276_DNA	Genotyping	Outbred1276_genotyping	W4F_RAT_15jan11.CEL	ArrayExpress	E-MTAB-2332	Genotype calling	E-MTAB-2332.processed.1.zip	ArrayExpress	E-MTAB-2332	HAPPY	haplotype_probabilities_Rnor50.tar.gz	figshare	http://dx.doi.org/10.6084/m9.figshare.943485_D6	HS.hdf5	ArrayExpress	E-MTAB-2332
Outbred1278_DNA	Genotyping	Outbred1278_genotyping	RATDIV_BA_1278_B11Plate31.CEL	ArrayExpress	E-MTAB-2332	Genotype calling	E-MTAB-2332.processed.1.zip	ArrayExpress	E-MTAB-2332	HAPPY	haplotype_probabilities_Rnor50.tar.gz	figshare	http://dx.doi.org/10.6084/m9.figshare.943485_D6	HS.hdf5	ArrayExpress	E-MTAB-2332
Outbred128_DNA	Genotyping	Outbred128_genotyping	V8J_RAT_02aug10.CEL	ArrayExpress	E-MTAB-2332	Genotype calling	E-MTAB-2332.processed.1.zip	ArrayExpress	E-MTAB-2332	HAPPY	haplotype_probabilities_Rnor50.tar.gz	figshare	http://dx.doi.org/10.6084/m9.figshare.943485_D6	HS.hdf5	ArrayExpress	E-MTAB-2332
Outbred1280_DNA	Genotyping	Outbred1280_genotyping	W4J_RAT_15jan11.CEL	ArrayExpress	E-MTAB-2332	Genotype calling	E-MTAB-2332.processed.1.zip	ArrayExpress	E-MTAB-2332	HAPPY	haplotype_probabilities_Rnor50.tar.gz	figshare	http://dx.doi.org/10.6084/m9.figshare.943485_D6	HS.hdf5	ArrayExpress	E-MTAB-2332
Outbred1281_DNA	Genotyping	Outbred1281_genotyping	W4K_RAT_15jan11.CEL	ArrayExpress	E-MTAB-2332	Genotype calling	E-MTAB-2332.processed.1.zip	ArrayExpress	E-MTAB-2332	HAPPY	haplotype_probabilities_Rnor50.tar.gz	figshare	http://dx.doi.org/10.6084/m9.figshare.943485_D6	HS.hdf5	ArrayExpress	E-MTAB-2332
Outbred1282_DNA	Genotyping	Outbred1282_genotyping	W4L_RAT_18jan11.CEL	ArrayExpress	E-MTAB-2332	Genotype calling	E-MTAB-2332.processed.1.zip	ArrayExpress	E-MTAB-2332	HAPPY	haplotype_probabilities_Rnor50.tar.gz	figshare	http://dx.doi.org/10.6084/m9.figshare.943485_D6	HS.hdf5	ArrayExpress	E-MTAB-2332
Outbred1283_DNA	Genotyping	Outbred1283_genotyping	W4M_RAT_18jan11.CEL	ArrayExpress	E-MTAB-2332	Genotype calling	E-MTAB-2332.processed.1.zip	ArrayExpress	E-MTAB-2332	HAPPY	haplotype_probabilities_Rnor50.tar.gz	figshare	http://dx.doi.org/10.6084/m9.figshare.943485_D6	HS.hdf5	ArrayExpress	E-MTAB-2332
Outbred1284_DNA	Genotyping	Outbred1284_genotyping	W4N_RAT_18jan11.CEL	ArrayExpress	E-MTAB-2332	Genotype calling	E-MTAB-2332.processed.1.zip	ArrayExpress	E-MTAB-2332	HAPPY	haplotype_probabilities_Rnor50.tar.gz	figshare	http://dx.doi.org/10.6084/m9.figshare.943485_D6	HS.hdf5	ArrayExpress	E-MTAB-2332
Outbred1285_DNA	Genotyping	Outbred1285_genotyping	W4O_RAT_18jan11.CEL	ArrayExpress	E-MTAB-2332	Genotype calling	E-MTAB-2332.processed.1.zip	ArrayExpress	E-MTAB-2332	HAPPY	haplotype_probabilities_Rnor50.tar.gz	figshare	http://dx.doi.org/10.6084/m9.figshare.943485_D6	HS.hdf5	ArrayExpress	E-MTAB-2332
Outbred1286_DNA	Genotyping	Outbred1286_genotyping	W4P_RAT_15jan11.CEL	ArrayExpress	E-MTAB-2332	Genotype calling	E-MTAB-2332.processed.1.zip	ArrayExpress	E-MTAB-2332	HAPPY	haplotype_probabilities_Rnor50.tar.gz	figshare	http://dx.doi.org/10.6084/m9.figshare.943485_D6	HS.hdf5	ArrayExpress	E-MTAB-2332
Outbred1287_DNA	Genotyping	Outbred1287_genotyping	W4Q_RAT_15jan11.CEL	ArrayExpress	E-MTAB-2332	Genotype calling	E-MTAB-2332.processed.1.zip	ArrayExpress	E-MTAB-2332	HAPPY	haplotype_probabilities_Rnor50.tar.gz	figshare	http://dx.doi.org/10.6084/m9.figshare.943485_D6	HS.hdf5	ArrayExpress	E-MTAB-2332
Outbred1289_DNA	Genotyping	Outbred1289_genotyping	W4S_RAT_15jan11.CEL	ArrayExpress	E-MTAB-2332	Genotype calling	E-MTAB-2332.processed.1.zip	ArrayExpress	E-MTAB-2332	HAPPY	haplotype_probabilities_Rnor50.tar.gz	figshare	http://dx.doi.org/10.6084/m9.figshare.943485_D6	HS.hdf5	ArrayExpress	E-MTAB-2332
Outbred129_DNA	Genotyping	Outbred129_genotyping	V8K_RAT_22jul10.CEL	ArrayExpress	E-MTAB-2332	Genotype calling	E-MTAB-2332.processed.1.zip	ArrayExpress	E-MTAB-2332	HAPPY	haplotype_probabilities_Rnor50.tar.gz	figshare	http://dx.doi.org/10.6084/m9.figshare.943485_D6	HS.hdf5	ArrayExpress	E-MTAB-2332
Outbred1290_DNA	Genotyping	Outbred1290_genotyping	W4T_RAT_15jan11.CEL	ArrayExpress	E-MTAB-2332	Genotype calling	E-MTAB-2332.processed.1.zip	ArrayExpress	E-MTAB-2332	HAPPY	haplotype_probabilities_Rnor50.tar.gz	figshare	http://dx.doi.org/10.6084/m9.figshare.943485_D6	HS.hdf5	ArrayExpress	E-MTAB-2332
Outbred1291_DNA	Genotyping	Outbred1291_genotyping	W4U_RAT_18jan11.CEL	ArrayExpress	E-MTAB-2332	Genotype calling	E-MTAB-2332.processed.1.zip	ArrayExpress	E-MTAB-2332	HAPPY	haplotype_probabilities_Rnor50.tar.gz	figshare	http://dx.doi.org/10.6084/m9.figshare.943485_D6	HS.hdf5	ArrayExpress	E-MTAB-2332
Outbred1292_DNA	Genotyping	Outbred1292_genotyping	W4V_RAT_18jan11.CEL	ArrayExpress	E-MTAB-2332	Genotype calling	E-MTAB-2332.processed.1.zip	ArrayExpress	E-MTAB-2332	HAPPY	haplotype_probabilities_Rnor50.tar.gz	figshare	http://dx.doi.org/10.6084/m9.figshare.943485_D6	HS.hdf5	ArrayExpress	E-MTAB-2332
Outbred1293_DNA	Genotyping	Outbred1293_genotyping	W4W_RAT_18jan11.CEL	ArrayExpress	E-MTAB-2332	Genotype calling	E-MTAB-2332.processed.1.zip	ArrayExpress	E-MTAB-2332	HAPPY	haplotype_probabilities_Rnor50.tar.gz	figshare	http://dx.doi.org/10.6084/m9.figshare.943485_D6	HS.hdf5	ArrayExpress	E-MTAB-2332
Outbred1296_DNA	Genotyping	Outbred1296_genotyping	W4Z_RAT_18jan11.CEL	ArrayExpress	E-MTAB-2332	Genotype calling	E-MTAB-2332.processed.1.zip	ArrayExpress	E-MTAB-2332	HAPPY	haplotype_probabilities_Rnor50.tar.gz	figshare	http://dx.doi.org/10.6084/m9.figshare.943485_D6	HS.hdf5	ArrayExpress	E-MTAB-2332
Outbred1297_DNA	Genotyping	Outbred1297_genotyping	W50_RAT_15jan11.CEL	ArrayExpress	E-MTAB-2332	Genotype calling	E-MTAB-2332.processed.1.zip	ArrayExpress	E-MTAB-2332	HAPPY	haplotype_probabilities_Rnor50.tar.gz	figshare	http://dx.doi.org/10.6084/m9.figshare.943485_D6	HS.hdf5	ArrayExpress	E-MTAB-2332
Outbred1298_DNA	Genotyping	Outbred1298_genotyping	W51_RAT_15jan11.CEL	ArrayExpress	E-MTAB-2332	Genotype calling	E-MTAB-2332.processed.1.zip	ArrayExpress	E-MTAB-2332	HAPPY	haplotype_probabilities_Rnor50.tar.gz	figshare	http://dx.doi.org/10.6084/m9.figshare.943485_D6	HS.hdf5	ArrayExpress	E-MTAB-2332
Outbred1299_DNA	Genotyping	Outbred1299_genotyping	W52_RAT_15jan11.CEL	ArrayExpress	E-MTAB-2332	Genotype calling	E-MTAB-2332.processed.1.zip	ArrayExpress	E-MTAB-2332	HAPPY	haplotype_probabilities_Rnor50.tar.gz	figshare	http://dx.doi.org/10.6084/m9.figshare.943485_D6	HS.hdf5	ArrayExpress	E-MTAB-2332
Outbred13_DNA	Genotyping	Outbred13_genotyping	V5C_RAT_03aug10.CEL	ArrayExpress	E-MTAB-2332	Genotype calling	E-MTAB-2332.processed.1.zip	ArrayExpress	E-MTAB-2332	HAPPY	haplotype_probabilities_Rnor50.tar.gz	figshare	http://dx.doi.org/10.6084/m9.figshare.943485_D6	HS.hdf5	ArrayExpress	E-MTAB-2332
Outbred1300_DNA	Genotyping	Outbred1300_genotyping	W53_RAT_15jan11_2.CEL	ArrayExpress	E-MTAB-2332	Genotype calling	E-MTAB-2332.processed.1.zip	ArrayExpress	E-MTAB-2332	HAPPY	haplotype_probabilities_Rnor50.tar.gz	figshare	http://dx.doi.org/10.6084/m9.figshare.943485_D6	HS.hdf5	ArrayExpress	E-MTAB-2332
Outbred1301_DNA	Genotyping	Outbred1301_genotyping	W54_RAT_18jan11.CEL	ArrayExpress	E-MTAB-2332	Genotype calling	E-MTAB-2332.processed.1.zip	ArrayExpress	E-MTAB-2332	HAPPY	haplotype_probabilities_Rnor50.tar.gz	figshare	http://dx.doi.org/10.6084/m9.figshare.943485_D6	HS.hdf5	ArrayExpress	E-MTAB-2332
Outbred1302_DNA	Genotyping	Outbred1302_genotyping	W55_RAT_18jan11.CEL	ArrayExpress	E-MTAB-2332	Genotype calling	E-MTAB-2332.processed.1.zip	ArrayExpress	E-MTAB-2332	HAPPY	haplotype_probabilities_Rnor50.tar.gz	figshare	http://dx.doi.org/10.6084/m9.figshare.943485_D6	HS.hdf5	ArrayExpress	E-MTAB-2332
Outbred1303_DNA	Genotyping	Outbred1303_genotyping	W56_RAT_18jan11.CEL	ArrayExpress	E-MTAB-2332	Genotype calling	E-MTAB-2332.processed.1.zip	ArrayExpress	E-MTAB-2332	HAPPY	haplotype_probabilities_Rnor50.tar.gz	figshare	http://dx.doi.org/10.6084/m9.figshare.943485_D6	HS.hdf5	ArrayExpress	E-MTAB-2332
Outbred1306_DNA	Genotyping	Outbred1306_genotyping	W59_RAT_18jan11.CEL	ArrayExpress	E-MTAB-2332	Genotype calling	E-MTAB-2332.processed.1.zip	ArrayExpress	E-MTAB-2332	HAPPY	haplotype_probabilities_Rnor50.tar.gz	figshare	http://dx.doi.org/10.6084/m9.figshare.943485_D6	HS.hdf5	ArrayExpress	E-MTAB-2332
Outbred1308_DNA	Genotyping	Outbred1308_genotyping	W5B_RAT_15jan11.CEL	ArrayExpress	E-MTAB-2332	Genotype calling	E-MTAB-2332.processed.1.zip	ArrayExpress	E-MTAB-2332	HAPPY	haplotype_probabilities_Rnor50.tar.gz	figshare	http://dx.doi.org/10.6084/m9.figshare.943485_D6	HS.hdf5	ArrayExpress	E-MTAB-2332
Outbred1309_DNA	Genotyping	Outbred1309_genotyping	W5C_RAT_15jan11.CEL	ArrayExpress	E-MTAB-2332	Genotype calling	E-MTAB-2332.processed.1.zip	ArrayExpress	E-MTAB-2332	HAPPY	haplotype_probabilities_Rnor50.tar.gz	figshare	http://dx.doi.org/10.6084/m9.figshare.943485_D6	HS.hdf5	ArrayExpress	E-MTAB-2332
Outbred131_DNA	Genotyping	Outbred131_genotyping	V8M_RAT_10aug10.CEL	ArrayExpress	E-MTAB-2332	Genotype calling	E-MTAB-2332.processed.1.zip	ArrayExpress	E-MTAB-2332	HAPPY	haplotype_probabilities_Rnor50.tar.gz	figshare	http://dx.doi.org/10.6084/m9.figshare.943485_D6	HS.hdf5	ArrayExpress	E-MTAB-2332
Outbred1310_DNA	Genotyping	Outbred1310_genotyping	W5D_RAT_15jan11.CEL	ArrayExpress	E-MTAB-2332	Genotype calling	E-MTAB-2332.processed.1.zip	ArrayExpress	E-MTAB-2332	HAPPY	haplotype_probabilities_Rnor50.tar.gz	figshare	http://dx.doi.org/10.6084/m9.figshare.943485_D6	HS.hdf5	ArrayExpress	E-MTAB-2332
Outbred1314_DNA	Genotyping	Outbred1314_genotyping	W5H_RAT_15jan11.CEL	ArrayExpress	E-MTAB-2332	Genotype calling	E-MTAB-2332.processed.1.zip	ArrayExpress	E-MTAB-2332	HAPPY	haplotype_probabilities_Rnor50.tar.gz	figshare	http://dx.doi.org/10.6084/m9.figshare.943485_D6	HS.hdf5	ArrayExpress	E-MTAB-2332
Outbred1316_DNA	Genotyping	Outbred1316_genotyping	W5J_RAT_18jan11.CEL	ArrayExpress	E-MTAB-2332	Genotype calling	E-MTAB-2332.processed.1.zip	ArrayExpress	E-MTAB-2332	HAPPY	haplotype_probabilities_Rnor50.tar.gz	figshare	http://dx.doi.org/10.6084/m9.figshare.943485_D6	HS.hdf5	ArrayExpress	E-MTAB-2332
Outbred1317_DNA	Genotyping	Outbred1317_genotyping	W5K_RAT_18jan11.CEL	ArrayExpress	E-MTAB-2332	Genotype calling	E-MTAB-2332.processed.1.zip	ArrayExpress	E-MTAB-2332	HAPPY	haplotype_probabilities_Rnor50.tar.gz	figshare	http://dx.doi.org/10.6084/m9.figshare.943485_D6	HS.hdf5	ArrayExpress	E-MTAB-2332
Outbred1319_DNA	Genotyping	Outbred1319_genotyping	W5M_RAT_18jan11.CEL	ArrayExpress	E-MTAB-2332	Genotype calling	E-MTAB-2332.processed.1.zip	ArrayExpress	E-MTAB-2332	HAPPY	haplotype_probabilities_Rnor50.tar.gz	figshare	http://dx.doi.org/10.6084/m9.figshare.943485_D6	HS.hdf5	ArrayExpress	E-MTAB-2332
Outbred132_DNA	Genotyping	Outbred132_genotyping	V8N_RAT_03aug10.CEL	ArrayExpress	E-MTAB-2332	Genotype calling	E-MTAB-2332.processed.1.zip	ArrayExpress	E-MTAB-2332	HAPPY	haplotype_probabilities_Rnor50.tar.gz	figshare	http://dx.doi.org/10.6084/m9.figshare.943485_D6	HS.hdf5	ArrayExpress	E-MTAB-2332
Outbred1320_DNA	Genotyping	Outbred1320_genotyping	W5N_RAT_18jan11.CEL	ArrayExpress	E-MTAB-2332	Genotype calling	E-MTAB-2332.processed.1.zip	ArrayExpress	E-MTAB-2332	HAPPY	haplotype_probabilities_Rnor50.tar.gz	figshare	http://dx.doi.org/10.6084/m9.figshare.943485_D6	HS.hdf5	ArrayExpress	E-MTAB-2332
Outbred1321_DNA	Genotyping	Outbred1321_genotyping	W5O_RAT_15jan11.CEL	ArrayExpress	E-MTAB-2332	Genotype calling	E-MTAB-2332.processed.1.zip	ArrayExpress	E-MTAB-2332	HAPPY	haplotype_probabilities_Rnor50.tar.gz	figshare	http://dx.doi.org/10.6084/m9.figshare.943485_D6	HS.hdf5	ArrayExpress	E-MTAB-2332
Outbred1322_DNA	Genotyping	Outbred1322_genotyping	W5P_RAT_15jan11.CEL	ArrayExpress	E-MTAB-2332	Genotype calling	E-MTAB-2332.processed.1.zip	ArrayExpress	E-MTAB-2332	HAPPY	haplotype_probabilities_Rnor50.tar.gz	figshare	http://dx.doi.org/10.6084/m9.figshare.943485_D6	HS.hdf5	ArrayExpress	E-MTAB-2332
Outbred1323_DNA	Genotyping	Outbred1323_genotyping	W5Q_RAT_15jan11.CEL	ArrayExpress	E-MTAB-2332	Genotype calling	E-MTAB-2332.processed.1.zip	ArrayExpress	E-MTAB-2332	HAPPY	haplotype_probabilities_Rnor50.tar.gz	figshare	http://dx.doi.org/10.6084/m9.figshare.943485_D6	HS.hdf5	ArrayExpress	E-MTAB-2332
Outbred1324_DNA	Genotyping	Outbred1324_genotyping	W5R_RAT_15jan11.CEL	ArrayExpress	E-MTAB-2332	Genotype calling	E-MTAB-2332.processed.1.zip	ArrayExpress	E-MTAB-2332	HAPPY	haplotype_probabilities_Rnor50.tar.gz	figshare	http://dx.doi.org/10.6084/m9.figshare.943485_D6	HS.hdf5	ArrayExpress	E-MTAB-2332
Outbred133_DNA	Genotyping	Outbred133_genotyping	V8O_RAT_28jul10.CEL	ArrayExpress	E-MTAB-2332	Genotype calling	E-MTAB-2332.processed.1.zip	ArrayExpress	E-MTAB-2332	HAPPY	haplotype_probabilities_Rnor50.tar.gz	figshare	http://dx.doi.org/10.6084/m9.figshare.943485_D6	HS.hdf5	ArrayExpress	E-MTAB-2332
Outbred1332_DNA	Genotyping	Outbred1332_genotyping	W5Z_RAT_18jan11.CEL	ArrayExpress	E-MTAB-2332	Genotype calling	E-MTAB-2332.processed.1.zip	ArrayExpress	E-MTAB-2332	HAPPY	haplotype_probabilities_Rnor50.tar.gz	figshare	http://dx.doi.org/10.6084/m9.figshare.943485_D6	HS.hdf5	ArrayExpress	E-MTAB-2332
Outbred1333_DNA	Genotyping	Outbred1333_genotyping	W60_RAT_18jan11.CEL	ArrayExpress	E-MTAB-2332	Genotype calling	E-MTAB-2332.processed.1.zip	ArrayExpress	E-MTAB-2332	HAPPY	haplotype_probabilities_Rnor50.tar.gz	figshare	http://dx.doi.org/10.6084/m9.figshare.943485_D6	HS.hdf5	ArrayExpress	E-MTAB-2332
Outbred1334_DNA	Genotyping	Outbred1334_genotyping	W61_RAT_18jan11.CEL	ArrayExpress	E-MTAB-2332	Genotype calling	E-MTAB-2332.processed.1.zip	ArrayExpress	E-MTAB-2332	HAPPY	haplotype_probabilities_Rnor50.tar.gz	figshare	http://dx.doi.org/10.6084/m9.figshare.943485_D6	HS.hdf5	ArrayExpress	E-MTAB-2332
Outbred1339_DNA	Genotyping	Outbred1339_genotyping	W66_RAT_18jan11.CEL	ArrayExpress	E-MTAB-2332	Genotype calling	E-MTAB-2332.processed.1.zip	ArrayExpress	E-MTAB-2332	HAPPY	haplotype_probabilities_Rnor50.tar.gz	figshare	http://dx.doi.org/10.6084/m9.figshare.943485_D6	HS.hdf5	ArrayExpress	E-MTAB-2332
Outbred134_DNA	Genotyping	Outbred134_genotyping	V8P_RAT_28jul10.CEL	ArrayExpress	E-MTAB-2332	Genotype calling	E-MTAB-2332.processed.1.zip	ArrayExpress	E-MTAB-2332	HAPPY	haplotype_probabilities_Rnor50.tar.gz	figshare	http://dx.doi.org/10.6084/m9.figshare.943485_D6	HS.hdf5	ArrayExpress	E-MTAB-2332
Outbred1342_DNA	Genotyping	Outbred1342_genotyping	W69_RAT_15jan11.CEL	ArrayExpress	E-MTAB-2332	Genotype calling	E-MTAB-2332.processed.1.zip	ArrayExpress	E-MTAB-2332	HAPPY	haplotype_probabilities_Rnor50.tar.gz	figshare	http://dx.doi.org/10.6084/m9.figshare.943485_D6	HS.hdf5	ArrayExpress	E-MTAB-2332
Outbred135_DNA	Genotyping	Outbred135_genotyping	V8Q_RAT_10aug10.CEL	ArrayExpress	E-MTAB-2332	Genotype calling	E-MTAB-2332.processed.1.zip	ArrayExpress	E-MTAB-2332	HAPPY	haplotype_probabilities_Rnor50.tar.gz	figshare	http://dx.doi.org/10.6084/m9.figshare.943485_D6	HS.hdf5	ArrayExpress	E-MTAB-2332
Outbred1359_DNA	Genotyping	Outbred1359_genotyping	W6Q_RAT_15jan11.CEL	ArrayExpress	E-MTAB-2332	Genotype calling	E-MTAB-2332.processed.1.zip	ArrayExpress	E-MTAB-2332	HAPPY	haplotype_probabilities_Rnor50.tar.gz	figshare	http://dx.doi.org/10.6084/m9.figshare.943485_D6	HS.hdf5	ArrayExpress	E-MTAB-2332
Outbred136_DNA	Genotyping	Outbred136_genotyping	V8R_RAT_03aug10.CEL	ArrayExpress	E-MTAB-2332	Genotype calling	E-MTAB-2332.processed.1.zip	ArrayExpress	E-MTAB-2332	HAPPY	haplotype_probabilities_Rnor50.tar.gz	figshare	http://dx.doi.org/10.6084/m9.figshare.943485_D6	HS.hdf5	ArrayExpress	E-MTAB-2332
Outbred1360_DNA	Genotyping	Outbred1360_genotyping	W6R_RAT_15jan11.CEL	ArrayExpress	E-MTAB-2332	Genotype calling	E-MTAB-2332.processed.1.zip	ArrayExpress	E-MTAB-2332	HAPPY	haplotype_probabilities_Rnor50.tar.gz	figshare	http://dx.doi.org/10.6084/m9.figshare.943485_D6	HS.hdf5	ArrayExpress	E-MTAB-2332
Outbred1361_DNA	Genotyping	Outbred1361_genotyping	W6S_RAT_15jan11.CEL	ArrayExpress	E-MTAB-2332	Genotype calling	E-MTAB-2332.processed.1.zip	ArrayExpress	E-MTAB-2332	HAPPY	haplotype_probabilities_Rnor50.tar.gz	figshare	http://dx.doi.org/10.6084/m9.figshare.943485_D6	HS.hdf5	ArrayExpress	E-MTAB-2332
Outbred1362_DNA	Genotyping	Outbred1362_genotyping	W6T_RAT_18jan11.CEL	ArrayExpress	E-MTAB-2332	Genotype calling	E-MTAB-2332.processed.1.zip	ArrayExpress	E-MTAB-2332	HAPPY	haplotype_probabilities_Rnor50.tar.gz	figshare	http://dx.doi.org/10.6084/m9.figshare.943485_D6	HS.hdf5	ArrayExpress	E-MTAB-2332
Outbred1363_DNA	Genotyping	Outbred1363_genotyping	W6U_RAT_18jan11.CEL	ArrayExpress	E-MTAB-2332	Genotype calling	E-MTAB-2332.processed.1.zip	ArrayExpress	E-MTAB-2332	HAPPY	haplotype_probabilities_Rnor50.tar.gz	figshare	http://dx.doi.org/10.6084/m9.figshare.943485_D6	HS.hdf5	ArrayExpress	E-MTAB-2332
Outbred1364_DNA	Genotyping	Outbred1364_genotyping	RATDIV_BA_1364_B12Plate31.CEL	ArrayExpress	E-MTAB-2332	Genotype calling	E-MTAB-2332.processed.1.zip	ArrayExpress	E-MTAB-2332	HAPPY	haplotype_probabilities_Rnor50.tar.gz	figshare	http://dx.doi.org/10.6084/m9.figshare.943485_D6	HS.hdf5	ArrayExpress	E-MTAB-2332
Outbred1366_DNA	Genotyping	Outbred1366_genotyping	RATDIV_BA_1366_C01Plate31.CEL	ArrayExpress	E-MTAB-2332	Genotype calling	E-MTAB-2332.processed.1.zip	ArrayExpress	E-MTAB-2332	HAPPY	haplotype_probabilities_Rnor50.tar.gz	figshare	http://dx.doi.org/10.6084/m9.figshare.943485_D6	HS.hdf5	ArrayExpress	E-MTAB-2332
Outbred137_DNA	Genotyping	Outbred137_genotyping	V8S_RAT_24aug10.CEL	ArrayExpress	E-MTAB-2332	Genotype calling	E-MTAB-2332.processed.1.zip	ArrayExpress	E-MTAB-2332	HAPPY	haplotype_probabilities_Rnor50.tar.gz	figshare	http://dx.doi.org/10.6084/m9.figshare.943485_D6	HS.hdf5	ArrayExpress	E-MTAB-2332
Outbred1373_DNA	Genotyping	Outbred1373_genotyping	W74_RAT_18jan11.CEL	ArrayExpress	E-MTAB-2332	Genotype calling	E-MTAB-2332.processed.1.zip	ArrayExpress	E-MTAB-2332	HAPPY	haplotype_probabilities_Rnor50.tar.gz	figshare	http://dx.doi.org/10.6084/m9.figshare.943485_D6	HS.hdf5	ArrayExpress	E-MTAB-2332
Outbred1374_DNA	Genotyping	Outbred1374_genotyping	W75_RAT_15jan11.CEL	ArrayExpress	E-MTAB-2332	Genotype calling	E-MTAB-2332.processed.1.zip	ArrayExpress	E-MTAB-2332	HAPPY	haplotype_probabilities_Rnor50.tar.gz	figshare	http://dx.doi.org/10.6084/m9.figshare.943485_D6	HS.hdf5	ArrayExpress	E-MTAB-2332
Outbred1379_DNA	Genotyping	Outbred1379_genotyping	W7A_RAT_15jan11.CEL	ArrayExpress	E-MTAB-2332	Genotype calling	E-MTAB-2332.processed.1.zip	ArrayExpress	E-MTAB-2332	HAPPY	haplotype_probabilities_Rnor50.tar.gz	figshare	http://dx.doi.org/10.6084/m9.figshare.943485_D6	HS.hdf5	ArrayExpress	E-MTAB-2332
Outbred1380_DNA	Genotyping	Outbred1380_genotyping	W7B_RAT_15jan11.CEL	ArrayExpress	E-MTAB-2332	Genotype calling	E-MTAB-2332.processed.1.zip	ArrayExpress	E-MTAB-2332	HAPPY	haplotype_probabilities_Rnor50.tar.gz	figshare	http://dx.doi.org/10.6084/m9.figshare.943485_D6	HS.hdf5	ArrayExpress	E-MTAB-2332
Outbred1381_DNA	Genotyping	Outbred1381_genotyping	W7C_RAT_15jan11.CEL	ArrayExpress	E-MTAB-2332	Genotype calling	E-MTAB-2332.processed.1.zip	ArrayExpress	E-MTAB-2332	HAPPY	haplotype_probabilities_Rnor50.tar.gz	figshare	http://dx.doi.org/10.6084/m9.figshare.943485_D6	HS.hdf5	ArrayExpress	E-MTAB-2332
Outbred1383_DNA	Genotyping	Outbred1383_genotyping	W7E_RAT_18jan11.CEL	ArrayExpress	E-MTAB-2332	Genotype calling	E-MTAB-2332.processed.1.zip	ArrayExpress	E-MTAB-2332	HAPPY	haplotype_probabilities_Rnor50.tar.gz	figshare	http://dx.doi.org/10.6084/m9.figshare.943485_D6	HS.hdf5	ArrayExpress	E-MTAB-2332
Outbred1384_DNA	Genotyping	Outbred1384_genotyping	W7F_RAT_18jan11.CEL	ArrayExpress	E-MTAB-2332	Genotype calling	E-MTAB-2332.processed.1.zip	ArrayExpress	E-MTAB-2332	HAPPY	haplotype_probabilities_Rnor50.tar.gz	figshare	http://dx.doi.org/10.6084/m9.figshare.943485_D6	HS.hdf5	ArrayExpress	E-MTAB-2332
Outbred1385_DNA	Genotyping	Outbred1385_genotyping	RATDIV_BA_1385_C02Plate31.CEL	ArrayExpress	E-MTAB-2332	Genotype calling	E-MTAB-2332.processed.1.zip	ArrayExpress	E-MTAB-2332	HAPPY	haplotype_probabilities_Rnor50.tar.gz	figshare	http://dx.doi.org/10.6084/m9.figshare.943485_D6	HS.hdf5	ArrayExpress	E-MTAB-2332
Outbred1387_DNA	Genotyping	Outbred1387_genotyping	RATDIV_BA_1387_C03Plate31.CEL	ArrayExpress	E-MTAB-2332	Genotype calling	E-MTAB-2332.processed.1.zip	ArrayExpress	E-MTAB-2332	HAPPY	haplotype_probabilities_Rnor50.tar.gz	figshare	http://dx.doi.org/10.6084/m9.figshare.943485_D6	HS.hdf5	ArrayExpress	E-MTAB-2332
Outbred1388_DNA	Genotyping	Outbred1388_genotyping	W7J_RAT_18jan11.CEL	ArrayExpress	E-MTAB-2332	Genotype calling	E-MTAB-2332.processed.1.zip	ArrayExpress	E-MTAB-2332	HAPPY	haplotype_probabilities_Rnor50.tar.gz	figshare	http://dx.doi.org/10.6084/m9.figshare.943485_D6	HS.hdf5	ArrayExpress	E-MTAB-2332
Outbred1389_DNA	Genotyping	Outbred1389_genotyping	RATDIV_BA_1389_C04Plate31.CEL	ArrayExpress	E-MTAB-2332	Genotype calling	E-MTAB-2332.processed.1.zip	ArrayExpress	E-MTAB-2332	HAPPY	haplotype_probabilities_Rnor50.tar.gz	figshare	http://dx.doi.org/10.6084/m9.figshare.943485_D6	HS.hdf5	ArrayExpress	E-MTAB-2332
Outbred139_DNA	Genotyping	Outbred139_genotyping	V8U_RAT_24aug10.CEL	ArrayExpress	E-MTAB-2332	Genotype calling	E-MTAB-2332.processed.1.zip	ArrayExpress	E-MTAB-2332	HAPPY	haplotype_probabilities_Rnor50.tar.gz	figshare	http://dx.doi.org/10.6084/m9.figshare.943485_D6	HS.hdf5	ArrayExpress	E-MTAB-2332
Outbred1391_DNA	Genotyping	Outbred1391_genotyping	W7M_RAT_18jan11.CEL	ArrayExpress	E-MTAB-2332	Genotype calling	E-MTAB-2332.processed.1.zip	ArrayExpress	E-MTAB-2332	HAPPY	haplotype_probabilities_Rnor50.tar.gz	figshare	http://dx.doi.org/10.6084/m9.figshare.943485_D6	HS.hdf5	ArrayExpress	E-MTAB-2332
Outbred1392_DNA	Genotyping	Outbred1392_genotyping	W7N_RAT_15jan11.CEL	ArrayExpress	E-MTAB-2332	Genotype calling	E-MTAB-2332.processed.1.zip	ArrayExpress	E-MTAB-2332	HAPPY	haplotype_probabilities_Rnor50.tar.gz	figshare	http://dx.doi.org/10.6084/m9.figshare.943485_D6	HS.hdf5	ArrayExpress	E-MTAB-2332
Outbred1393_DNA	Genotyping	Outbred1393_genotyping	W7O_RAT_15jan11.CEL	ArrayExpress	E-MTAB-2332	Genotype calling	E-MTAB-2332.processed.1.zip	ArrayExpress	E-MTAB-2332	HAPPY	haplotype_probabilities_Rnor50.tar.gz	figshare	http://dx.doi.org/10.6084/m9.figshare.943485_D6	HS.hdf5	ArrayExpress	E-MTAB-2332
Outbred1394_DNA	Genotyping	Outbred1394_genotyping	RATDIV_BA_1394_C05Plate31.CEL	ArrayExpress	E-MTAB-2332	Genotype calling	E-MTAB-2332.processed.1.zip	ArrayExpress	E-MTAB-2332	HAPPY	haplotype_probabilities_Rnor50.tar.gz	figshare	http://dx.doi.org/10.6084/m9.figshare.943485_D6	HS.hdf5	ArrayExpress	E-MTAB-2332
Outbred1395_DNA	Genotyping	Outbred1395_genotyping	W7Q_RAT_15jan11.CEL	ArrayExpress	E-MTAB-2332	Genotype calling	E-MTAB-2332.processed.1.zip	ArrayExpress	E-MTAB-2332	HAPPY	haplotype_probabilities_Rnor50.tar.gz	figshare	http://dx.doi.org/10.6084/m9.figshare.943485_D6	HS.hdf5	ArrayExpress	E-MTAB-2332
Outbred1396_DNA	Genotyping	Outbred1396_genotyping	W7R_RAT_15jan11.CEL	ArrayExpress	E-MTAB-2332	Genotype calling	E-MTAB-2332.processed.1.zip	ArrayExpress	E-MTAB-2332	HAPPY	haplotype_probabilities_Rnor50.tar.gz	figshare	http://dx.doi.org/10.6084/m9.figshare.943485_D6	HS.hdf5	ArrayExpress	E-MTAB-2332
Outbred14_DNA	Genotyping	Outbred14_genotyping	RATDIV_BA_0014_B02Plate30.CEL	ArrayExpress	E-MTAB-2332	Genotype calling	E-MTAB-2332.processed.1.zip	ArrayExpress	E-MTAB-2332	HAPPY	haplotype_probabilities_Rnor50.tar.gz	figshare	http://dx.doi.org/10.6084/m9.figshare.943485_D6	HS.hdf5	ArrayExpress	E-MTAB-2332
Outbred140_DNA	Genotyping	Outbred140_genotyping	V8V_RAT_24aug10.CEL	ArrayExpress	E-MTAB-2332	Genotype calling	E-MTAB-2332.processed.1.zip	ArrayExpress	E-MTAB-2332	HAPPY	haplotype_probabilities_Rnor50.tar.gz	figshare	http://dx.doi.org/10.6084/m9.figshare.943485_D6	HS.hdf5	ArrayExpress	E-MTAB-2332
Outbred1409_DNA	Genotyping	Outbred1409_genotyping	W84_RAT_20jan11.CEL	ArrayExpress	E-MTAB-2332	Genotype calling	E-MTAB-2332.processed.1.zip	ArrayExpress	E-MTAB-2332	HAPPY	haplotype_probabilities_Rnor50.tar.gz	figshare	http://dx.doi.org/10.6084/m9.figshare.943485_D6	HS.hdf5	ArrayExpress	E-MTAB-2332
Outbred141_DNA	Genotyping	Outbred141_genotyping	V8W_RAT_03aug10.CEL	ArrayExpress	E-MTAB-2332	Genotype calling	E-MTAB-2332.processed.1.zip	ArrayExpress	E-MTAB-2332	HAPPY	haplotype_probabilities_Rnor50.tar.gz	figshare	http://dx.doi.org/10.6084/m9.figshare.943485_D6	HS.hdf5	ArrayExpress	E-MTAB-2332
Outbred1410_DNA	Genotyping	Outbred1410_genotyping	W85_RAT_20jan11.CEL	ArrayExpress	E-MTAB-2332	Genotype calling	E-MTAB-2332.processed.1.zip	ArrayExpress	E-MTAB-2332	HAPPY	haplotype_probabilities_Rnor50.tar.gz	figshare	http://dx.doi.org/10.6084/m9.figshare.943485_D6	HS.hdf5	ArrayExpress	E-MTAB-2332
Outbred1421_DNA	Genotyping	Outbred1421_genotyping	W8G_RAT_20jan11.CEL	ArrayExpress	E-MTAB-2332	Genotype calling	E-MTAB-2332.processed.1.zip	ArrayExpress	E-MTAB-2332	HAPPY	haplotype_probabilities_Rnor50.tar.gz	figshare	http://dx.doi.org/10.6084/m9.figshare.943485_D6	HS.hdf5	ArrayExpress	E-MTAB-2332
Outbred1422_DNA	Genotyping	Outbred1422_genotyping	W8H_RAT_20jan11.CEL	ArrayExpress	E-MTAB-2332	Genotype calling	E-MTAB-2332.processed.1.zip	ArrayExpress	E-MTAB-2332	HAPPY	haplotype_probabilities_Rnor50.tar.gz	figshare	http://dx.doi.org/10.6084/m9.figshare.943485_D6	HS.hdf5	ArrayExpress	E-MTAB-2332
Outbred1423_DNA	Genotyping	Outbred1423_genotyping	W8I_RAT_19jan11.CEL	ArrayExpress	E-MTAB-2332	Genotype calling	E-MTAB-2332.processed.1.zip	ArrayExpress	E-MTAB-2332	HAPPY	haplotype_probabilities_Rnor50.tar.gz	figshare	http://dx.doi.org/10.6084/m9.figshare.943485_D6	HS.hdf5	ArrayExpress	E-MTAB-2332
Outbred1424_DNA	Genotyping	Outbred1424_genotyping	W8J_RAT_19jan11.CEL	ArrayExpress	E-MTAB-2332	Genotype calling	E-MTAB-2332.processed.1.zip	ArrayExpress	E-MTAB-2332	HAPPY	haplotype_probabilities_Rnor50.tar.gz	figshare	http://dx.doi.org/10.6084/m9.figshare.943485_D6	HS.hdf5	ArrayExpress	E-MTAB-2332
Outbred1427_DNA	Genotyping	Outbred1427_genotyping	W8M_RAT_20jan11.CEL	ArrayExpress	E-MTAB-2332	Genotype calling	E-MTAB-2332.processed.1.zip	ArrayExpress	E-MTAB-2332	HAPPY	haplotype_probabilities_Rnor50.tar.gz	figshare	http://dx.doi.org/10.6084/m9.figshare.943485_D6	HS.hdf5	ArrayExpress	E-MTAB-2332
Outbred1428_DNA	Genotyping	Outbred1428_genotyping	W8N_RAT_20jan11.CEL	ArrayExpress	E-MTAB-2332	Genotype calling	E-MTAB-2332.processed.1.zip	ArrayExpress	E-MTAB-2332	HAPPY	haplotype_probabilities_Rnor50.tar.gz	figshare	http://dx.doi.org/10.6084/m9.figshare.943485_D6	HS.hdf5	ArrayExpress	E-MTAB-2332
Outbred143_DNA	Genotyping	Outbred143_genotyping	V8Y_RAT_03aug10.CEL	ArrayExpress	E-MTAB-2332	Genotype calling	E-MTAB-2332.processed.1.zip	ArrayExpress	E-MTAB-2332	HAPPY	haplotype_probabilities_Rnor50.tar.gz	figshare	http://dx.doi.org/10.6084/m9.figshare.943485_D6	HS.hdf5	ArrayExpress	E-MTAB-2332
Outbred1432_DNA	Genotyping	Outbred1432_genotyping	W8R_RAT_20jan11.CEL	ArrayExpress	E-MTAB-2332	Genotype calling	E-MTAB-2332.processed.1.zip	ArrayExpress	E-MTAB-2332	HAPPY	haplotype_probabilities_Rnor50.tar.gz	figshare	http://dx.doi.org/10.6084/m9.figshare.943485_D6	HS.hdf5	ArrayExpress	E-MTAB-2332
Outbred1436_DNA	Genotyping	Outbred1436_genotyping	W8V_RAT_20jan11.CEL	ArrayExpress	E-MTAB-2332	Genotype calling	E-MTAB-2332.processed.1.zip	ArrayExpress	E-MTAB-2332	HAPPY	haplotype_probabilities_Rnor50.tar.gz	figshare	http://dx.doi.org/10.6084/m9.figshare.943485_D6	HS.hdf5	ArrayExpress	E-MTAB-2332
Outbred1437_DNA	Genotyping	Outbred1437_genotyping	RATDIV_BA_1437_C06Plate31.CEL	ArrayExpress	E-MTAB-2332	Genotype calling	E-MTAB-2332.processed.1.zip	ArrayExpress	E-MTAB-2332	HAPPY	haplotype_probabilities_Rnor50.tar.gz	figshare	http://dx.doi.org/10.6084/m9.figshare.943485_D6	HS.hdf5	ArrayExpress	E-MTAB-2332
Outbred1438_DNA	Genotyping	Outbred1438_genotyping	RATDIV_BA_1438_C07Plate31.CEL	ArrayExpress	E-MTAB-2332	Genotype calling	E-MTAB-2332.processed.1.zip	ArrayExpress	E-MTAB-2332	HAPPY	haplotype_probabilities_Rnor50.tar.gz	figshare	http://dx.doi.org/10.6084/m9.figshare.943485_D6	HS.hdf5	ArrayExpress	E-MTAB-2332
Outbred1439_DNA	Genotyping	Outbred1439_genotyping	W8Y_RAT_19jan11.CEL	ArrayExpress	E-MTAB-2332	Genotype calling	E-MTAB-2332.processed.1.zip	ArrayExpress	E-MTAB-2332	HAPPY	haplotype_probabilities_Rnor50.tar.gz	figshare	http://dx.doi.org/10.6084/m9.figshare.943485_D6	HS.hdf5	ArrayExpress	E-MTAB-2332
Outbred144_DNA	Genotyping	Outbred144_genotyping	V8Z_RAT_01jul10.CEL	ArrayExpress	E-MTAB-2332	Genotype calling	E-MTAB-2332.processed.1.zip	ArrayExpress	E-MTAB-2332	HAPPY	haplotype_probabilities_Rnor50.tar.gz	figshare	http://dx.doi.org/10.6084/m9.figshare.943485_D6	HS.hdf5	ArrayExpress	E-MTAB-2332
Outbred1440_DNA	Genotyping	Outbred1440_genotyping	W8Z_RAT_19jan11.CEL	ArrayExpress	E-MTAB-2332	Genotype calling	E-MTAB-2332.processed.1.zip	ArrayExpress	E-MTAB-2332	HAPPY	haplotype_probabilities_Rnor50.tar.gz	figshare	http://dx.doi.org/10.6084/m9.figshare.943485_D6	HS.hdf5	ArrayExpress	E-MTAB-2332
Outbred1447_DNA	Genotyping	Outbred1447_genotyping	RATDIV_BA_1447_C08Plate31.CEL	ArrayExpress	E-MTAB-2332	Genotype calling	E-MTAB-2332.processed.1.zip	ArrayExpress	E-MTAB-2332	HAPPY	haplotype_probabilities_Rnor50.tar.gz	figshare	http://dx.doi.org/10.6084/m9.figshare.943485_D6	HS.hdf5	ArrayExpress	E-MTAB-2332
Outbred1448_DNA	Genotyping	Outbred1448_genotyping	RATDIV_BA_1448_C09Plate31.CEL	ArrayExpress	E-MTAB-2332	Genotype calling	E-MTAB-2332.processed.1.zip	ArrayExpress	E-MTAB-2332	HAPPY	haplotype_probabilities_Rnor50.tar.gz	figshare	http://dx.doi.org/10.6084/m9.figshare.943485_D6	HS.hdf5	ArrayExpress	E-MTAB-2332
Outbred1455_DNA	Genotyping	Outbred1455_genotyping	RATDIV_BA_1455_C10Plate31.CEL	ArrayExpress	E-MTAB-2332	Genotype calling	E-MTAB-2332.processed.1.zip	ArrayExpress	E-MTAB-2332	HAPPY	haplotype_probabilities_Rnor50.tar.gz	figshare	http://dx.doi.org/10.6084/m9.figshare.943485_D6	HS.hdf5	ArrayExpress	E-MTAB-2332
Outbred1457_DNA	Genotyping	Outbred1457_genotyping	W9G_RAT_20jan11.CEL	ArrayExpress	E-MTAB-2332	Genotype calling	E-MTAB-2332.processed.1.zip	ArrayExpress	E-MTAB-2332	HAPPY	haplotype_probabilities_Rnor50.tar.gz	figshare	http://dx.doi.org/10.6084/m9.figshare.943485_D6	HS.hdf5	ArrayExpress	E-MTAB-2332
Outbred1458_DNA	Genotyping	Outbred1458_genotyping	W9H_RAT_20jan11.CEL	ArrayExpress	E-MTAB-2332	Genotype calling	E-MTAB-2332.processed.1.zip	ArrayExpress	E-MTAB-2332	HAPPY	haplotype_probabilities_Rnor50.tar.gz	figshare	http://dx.doi.org/10.6084/m9.figshare.943485_D6	HS.hdf5	ArrayExpress	E-MTAB-2332
Outbred1459_DNA	Genotyping	Outbred1459_genotyping	W9I_RAT_20jan11.CEL	ArrayExpress	E-MTAB-2332	Genotype calling	E-MTAB-2332.processed.1.zip	ArrayExpress	E-MTAB-2332	HAPPY	haplotype_probabilities_Rnor50.tar.gz	figshare	http://dx.doi.org/10.6084/m9.figshare.943485_D6	HS.hdf5	ArrayExpress	E-MTAB-2332
Outbred146_DNA	Genotyping	Outbred146_genotyping	V91_RAT_28jul10.CEL	ArrayExpress	E-MTAB-2332	Genotype calling	E-MTAB-2332.processed.1.zip	ArrayExpress	E-MTAB-2332	HAPPY	haplotype_probabilities_Rnor50.tar.gz	figshare	http://dx.doi.org/10.6084/m9.figshare.943485_D6	HS.hdf5	ArrayExpress	E-MTAB-2332
Outbred1460_DNA	Genotyping	Outbred1460_genotyping	RATDIV_BA_1460_C11Plate31.CEL	ArrayExpress	E-MTAB-2332	Genotype calling	E-MTAB-2332.processed.1.zip	ArrayExpress	E-MTAB-2332	HAPPY	haplotype_probabilities_Rnor50.tar.gz	figshare	http://dx.doi.org/10.6084/m9.figshare.943485_D6	HS.hdf5	ArrayExpress	E-MTAB-2332
Outbred147_DNA	Genotyping	Outbred147_genotyping	V92_RAT_02aug10.CEL	ArrayExpress	E-MTAB-2332	Genotype calling	E-MTAB-2332.processed.1.zip	ArrayExpress	E-MTAB-2332	HAPPY	haplotype_probabilities_Rnor50.tar.gz	figshare	http://dx.doi.org/10.6084/m9.figshare.943485_D6	HS.hdf5	ArrayExpress	E-MTAB-2332
Outbred1470_DNA	Genotyping	Outbred1470_genotyping	RATDIV_BA_1470_C12Plate31.CEL	ArrayExpress	E-MTAB-2332	Genotype calling	E-MTAB-2332.processed.1.zip	ArrayExpress	E-MTAB-2332	HAPPY	haplotype_probabilities_Rnor50.tar.gz	figshare	http://dx.doi.org/10.6084/m9.figshare.943485_D6	HS.hdf5	ArrayExpress	E-MTAB-2332
Outbred1472_DNA	Genotyping	Outbred1472_genotyping	W9V_RAT_19jan11.CEL	ArrayExpress	E-MTAB-2332	Genotype calling	E-MTAB-2332.processed.1.zip	ArrayExpress	E-MTAB-2332	HAPPY	haplotype_probabilities_Rnor50.tar.gz	figshare	http://dx.doi.org/10.6084/m9.figshare.943485_D6	HS.hdf5	ArrayExpress	E-MTAB-2332
Outbred1474_DNA	Genotyping	Outbred1474_genotyping	W9X_RAT_19jan11.CEL	ArrayExpress	E-MTAB-2332	Genotype calling	E-MTAB-2332.processed.1.zip	ArrayExpress	E-MTAB-2332	HAPPY	haplotype_probabilities_Rnor50.tar.gz	figshare	http://dx.doi.org/10.6084/m9.figshare.943485_D6	HS.hdf5	ArrayExpress	E-MTAB-2332
Outbred148_DNA	Genotyping	Outbred148_genotyping	V93_RAT_02aug10.CEL	ArrayExpress	E-MTAB-2332	Genotype calling	E-MTAB-2332.processed.1.zip	ArrayExpress	E-MTAB-2332	HAPPY	haplotype_probabilities_Rnor50.tar.gz	figshare	http://dx.doi.org/10.6084/m9.figshare.943485_D6	HS.hdf5	ArrayExpress	E-MTAB-2332
Outbred1482_DNA	Genotyping	Outbred1482_genotyping	WA5_RAT_20jan11.CEL	ArrayExpress	E-MTAB-2332	Genotype calling	E-MTAB-2332.processed.1.zip	ArrayExpress	E-MTAB-2332	HAPPY	haplotype_probabilities_Rnor50.tar.gz	figshare	http://dx.doi.org/10.6084/m9.figshare.943485_D6	HS.hdf5	ArrayExpress	E-MTAB-2332
Outbred1483_DNA	Genotyping	Outbred1483_genotyping	RATDIV_BA_1483_C12P5.CEL	ArrayExpress	E-MTAB-2332	Genotype calling	E-MTAB-2332.processed.1.zip	ArrayExpress	E-MTAB-2332	HAPPY	haplotype_probabilities_Rnor50.tar.gz	figshare	http://dx.doi.org/10.6084/m9.figshare.943485_D6	HS.hdf5	ArrayExpress	E-MTAB-2332
Outbred1484_DNA	Genotyping	Outbred1484_genotyping	RATDIV_BA_1484_B12P5.CEL	ArrayExpress	E-MTAB-2332	Genotype calling	E-MTAB-2332.processed.1.zip	ArrayExpress	E-MTAB-2332	HAPPY	haplotype_probabilities_Rnor50.tar.gz	figshare	http://dx.doi.org/10.6084/m9.figshare.943485_D6	HS.hdf5	ArrayExpress	E-MTAB-2332
Outbred1486_DNA	Genotyping	Outbred1486_genotyping	RATDIV_BA_1486_A12P5.CEL	ArrayExpress	E-MTAB-2332	Genotype calling	E-MTAB-2332.processed.1.zip	ArrayExpress	E-MTAB-2332	HAPPY	haplotype_probabilities_Rnor50.tar.gz	figshare	http://dx.doi.org/10.6084/m9.figshare.943485_D6	HS.hdf5	ArrayExpress	E-MTAB-2332
Outbred1487_DNA	Genotyping	Outbred1487_genotyping	RATDIV_BA_1487_D11P5_2.CEL	ArrayExpress	E-MTAB-2332	Genotype calling	E-MTAB-2332.processed.1.zip	ArrayExpress	E-MTAB-2332	HAPPY	haplotype_probabilities_Rnor50.tar.gz	figshare	http://dx.doi.org/10.6084/m9.figshare.943485_D6	HS.hdf5	ArrayExpress	E-MTAB-2332
Outbred1489_DNA	Genotyping	Outbred1489_genotyping	RATDIV_BA_1489_C11P5.CEL	ArrayExpress	E-MTAB-2332	Genotype calling	E-MTAB-2332.processed.1.zip	ArrayExpress	E-MTAB-2332	HAPPY	haplotype_probabilities_Rnor50.tar.gz	figshare	http://dx.doi.org/10.6084/m9.figshare.943485_D6	HS.hdf5	ArrayExpress	E-MTAB-2332
Outbred149_DNA	Genotyping	Outbred149_genotyping	V94_RAT_25aug10.CEL	ArrayExpress	E-MTAB-2332	Genotype calling	E-MTAB-2332.processed.1.zip	ArrayExpress	E-MTAB-2332	HAPPY	haplotype_probabilities_Rnor50.tar.gz	figshare	http://dx.doi.org/10.6084/m9.figshare.943485_D6	HS.hdf5	ArrayExpress	E-MTAB-2332
Outbred1490_DNA	Genotyping	Outbred1490_genotyping	RATDIV_BA_1490_B11P5.CEL	ArrayExpress	E-MTAB-2332	Genotype calling	E-MTAB-2332.processed.1.zip	ArrayExpress	E-MTAB-2332	HAPPY	haplotype_probabilities_Rnor50.tar.gz	figshare	http://dx.doi.org/10.6084/m9.figshare.943485_D6	HS.hdf5	ArrayExpress	E-MTAB-2332
Outbred1491_DNA	Genotyping	Outbred1491_genotyping	RATDIV_BA_1491_A11P5.CEL	ArrayExpress	E-MTAB-2332	Genotype calling	E-MTAB-2332.processed.1.zip	ArrayExpress	E-MTAB-2332	HAPPY	haplotype_probabilities_Rnor50.tar.gz	figshare	http://dx.doi.org/10.6084/m9.figshare.943485_D6	HS.hdf5	ArrayExpress	E-MTAB-2332
Outbred1492_DNA	Genotyping	Outbred1492_genotyping	RATDIV_BA_1492_D10P5.CEL	ArrayExpress	E-MTAB-2332	Genotype calling	E-MTAB-2332.processed.1.zip	ArrayExpress	E-MTAB-2332	HAPPY	haplotype_probabilities_Rnor50.tar.gz	figshare	http://dx.doi.org/10.6084/m9.figshare.943485_D6	HS.hdf5	ArrayExpress	E-MTAB-2332
Outbred1494_DNA	Genotyping	Outbred1494_genotyping	RATDIV_BA_1494_C10P5.CEL	ArrayExpress	E-MTAB-2332	Genotype calling	E-MTAB-2332.processed.1.zip	ArrayExpress	E-MTAB-2332	HAPPY	haplotype_probabilities_Rnor50.tar.gz	figshare	http://dx.doi.org/10.6084/m9.figshare.943485_D6	HS.hdf5	ArrayExpress	E-MTAB-2332
Outbred1495_DNA	Genotyping	Outbred1495_genotyping	RATDIV_BA_1495_B10P5.CEL	ArrayExpress	E-MTAB-2332	Genotype calling	E-MTAB-2332.processed.1.zip	ArrayExpress	E-MTAB-2332	HAPPY	haplotype_probabilities_Rnor50.tar.gz	figshare	http://dx.doi.org/10.6084/m9.figshare.943485_D6	HS.hdf5	ArrayExpress	E-MTAB-2332
Outbred1496_DNA	Genotyping	Outbred1496_genotyping	RATDIV_BA_1496_A10P5.CEL	ArrayExpress	E-MTAB-2332	Genotype calling	E-MTAB-2332.processed.1.zip	ArrayExpress	E-MTAB-2332	HAPPY	haplotype_probabilities_Rnor50.tar.gz	figshare	http://dx.doi.org/10.6084/m9.figshare.943485_D6	HS.hdf5	ArrayExpress	E-MTAB-2332
Outbred1497_DNA	Genotyping	Outbred1497_genotyping	RATDIV_BA_1497_D09P5.CEL	ArrayExpress	E-MTAB-2332	Genotype calling	E-MTAB-2332.processed.1.zip	ArrayExpress	E-MTAB-2332	HAPPY	haplotype_probabilities_Rnor50.tar.gz	figshare	http://dx.doi.org/10.6084/m9.figshare.943485_D6	HS.hdf5	ArrayExpress	E-MTAB-2332
Outbred1498_DNA	Genotyping	Outbred1498_genotyping	RATDIV_BA_1498_C09P5.CEL	ArrayExpress	E-MTAB-2332	Genotype calling	E-MTAB-2332.processed.1.zip	ArrayExpress	E-MTAB-2332	HAPPY	haplotype_probabilities_Rnor50.tar.gz	figshare	http://dx.doi.org/10.6084/m9.figshare.943485_D6	HS.hdf5	ArrayExpress	E-MTAB-2332
Outbred15_DNA	Genotyping	Outbred15_genotyping	V5E_RAT_11aug10.CEL	ArrayExpress	E-MTAB-2332	Genotype calling	E-MTAB-2332.processed.1.zip	ArrayExpress	E-MTAB-2332	HAPPY	haplotype_probabilities_Rnor50.tar.gz	figshare	http://dx.doi.org/10.6084/m9.figshare.943485_D6	HS.hdf5	ArrayExpress	E-MTAB-2332
Outbred150_DNA	Genotyping	Outbred150_genotyping	V95_RAT_25aug10.CEL	ArrayExpress	E-MTAB-2332	Genotype calling	E-MTAB-2332.processed.1.zip	ArrayExpress	E-MTAB-2332	HAPPY	haplotype_probabilities_Rnor50.tar.gz	figshare	http://dx.doi.org/10.6084/m9.figshare.943485_D6	HS.hdf5	ArrayExpress	E-MTAB-2332
Outbred1501_DNA	Genotyping	Outbred1501_genotyping	RATDIV_BA_1501_B09P5.CEL	ArrayExpress	E-MTAB-2332	Genotype calling	E-MTAB-2332.processed.1.zip	ArrayExpress	E-MTAB-2332	HAPPY	haplotype_probabilities_Rnor50.tar.gz	figshare	http://dx.doi.org/10.6084/m9.figshare.943485_D6	HS.hdf5	ArrayExpress	E-MTAB-2332
Outbred1502_DNA	Genotyping	Outbred1502_genotyping	RATDIV_BA_1502_A09P5.CEL	ArrayExpress	E-MTAB-2332	Genotype calling	E-MTAB-2332.processed.1.zip	ArrayExpress	E-MTAB-2332	HAPPY	haplotype_probabilities_Rnor50.tar.gz	figshare	http://dx.doi.org/10.6084/m9.figshare.943485_D6	HS.hdf5	ArrayExpress	E-MTAB-2332
Outbred1503_DNA	Genotyping	Outbred1503_genotyping	RATDIV_BA_1503_D08P5.CEL	ArrayExpress	E-MTAB-2332	Genotype calling	E-MTAB-2332.processed.1.zip	ArrayExpress	E-MTAB-2332	HAPPY	haplotype_probabilities_Rnor50.tar.gz	figshare	http://dx.doi.org/10.6084/m9.figshare.943485_D6	HS.hdf5	ArrayExpress	E-MTAB-2332
Outbred1504_DNA	Genotyping	Outbred1504_genotyping	RATDIV_BA_1504_C08P5.CEL	ArrayExpress	E-MTAB-2332	Genotype calling	E-MTAB-2332.processed.1.zip	ArrayExpress	E-MTAB-2332	HAPPY	haplotype_probabilities_Rnor50.tar.gz	figshare	http://dx.doi.org/10.6084/m9.figshare.943485_D6	HS.hdf5	ArrayExpress	E-MTAB-2332
Outbred1505_DNA	Genotyping	Outbred1505_genotyping	RATDIV_BA_1505_B08P5.CEL	ArrayExpress	E-MTAB-2332	Genotype calling	E-MTAB-2332.processed.1.zip	ArrayExpress	E-MTAB-2332	HAPPY	haplotype_probabilities_Rnor50.tar.gz	figshare	http://dx.doi.org/10.6084/m9.figshare.943485_D6	HS.hdf5	ArrayExpress	E-MTAB-2332
Outbred1506_DNA	Genotyping	Outbred1506_genotyping	RATDIV_BA_1506_A08P5.CEL	ArrayExpress	E-MTAB-2332	Genotype calling	E-MTAB-2332.processed.1.zip	ArrayExpress	E-MTAB-2332	HAPPY	haplotype_probabilities_Rnor50.tar.gz	figshare	http://dx.doi.org/10.6084/m9.figshare.943485_D6	HS.hdf5	ArrayExpress	E-MTAB-2332
Outbred1508_DNA	Genotyping	Outbred1508_genotyping	RATDIV_BA_1508_D07P5.CEL	ArrayExpress	E-MTAB-2332	Genotype calling	E-MTAB-2332.processed.1.zip	ArrayExpress	E-MTAB-2332	HAPPY	haplotype_probabilities_Rnor50.tar.gz	figshare	http://dx.doi.org/10.6084/m9.figshare.943485_D6	HS.hdf5	ArrayExpress	E-MTAB-2332
Outbred151_DNA	Genotyping	Outbred151_genotyping	V96_RAT_01jul10.CEL	ArrayExpress	E-MTAB-2332	Genotype calling	E-MTAB-2332.processed.1.zip	ArrayExpress	E-MTAB-2332	HAPPY	haplotype_probabilities_Rnor50.tar.gz	figshare	http://dx.doi.org/10.6084/m9.figshare.943485_D6	HS.hdf5	ArrayExpress	E-MTAB-2332
Outbred1510_DNA	Genotyping	Outbred1510_genotyping	RATDIV_BA_1510_C07P5.CEL	ArrayExpress	E-MTAB-2332	Genotype calling	E-MTAB-2332.processed.1.zip	ArrayExpress	E-MTAB-2332	HAPPY	haplotype_probabilities_Rnor50.tar.gz	figshare	http://dx.doi.org/10.6084/m9.figshare.943485_D6	HS.hdf5	ArrayExpress	E-MTAB-2332
Outbred1512_DNA	Genotyping	Outbred1512_genotyping	RATDIV_BA_1512_B07P5.CEL	ArrayExpress	E-MTAB-2332	Genotype calling	E-MTAB-2332.processed.1.zip	ArrayExpress	E-MTAB-2332	HAPPY	haplotype_probabilities_Rnor50.tar.gz	figshare	http://dx.doi.org/10.6084/m9.figshare.943485_D6	HS.hdf5	ArrayExpress	E-MTAB-2332
Outbred1513_DNA	Genotyping	Outbred1513_genotyping	RATDIV_BA_1513_A07P5.CEL	ArrayExpress	E-MTAB-2332	Genotype calling	E-MTAB-2332.processed.1.zip	ArrayExpress	E-MTAB-2332	HAPPY	haplotype_probabilities_Rnor50.tar.gz	figshare	http://dx.doi.org/10.6084/m9.figshare.943485_D6	HS.hdf5	ArrayExpress	E-MTAB-2332
Outbred1518_DNA	Genotyping	Outbred1518_genotyping	RATDIV_BA_1518_D06P5.CEL	ArrayExpress	E-MTAB-2332	Genotype calling	E-MTAB-2332.processed.1.zip	ArrayExpress	E-MTAB-2332	HAPPY	haplotype_probabilities_Rnor50.tar.gz	figshare	http://dx.doi.org/10.6084/m9.figshare.943485_D6	HS.hdf5	ArrayExpress	E-MTAB-2332
Outbred1519_DNA	Genotyping	Outbred1519_genotyping	RATDIV_BA_1519_C06P5.CEL	ArrayExpress	E-MTAB-2332	Genotype calling	E-MTAB-2332.processed.1.zip	ArrayExpress	E-MTAB-2332	HAPPY	haplotype_probabilities_Rnor50.tar.gz	figshare	http://dx.doi.org/10.6084/m9.figshare.943485_D6	HS.hdf5	ArrayExpress	E-MTAB-2332
Outbred152_DNA	Genotyping	Outbred152_genotyping	V97_RAT_22jul10.CEL	ArrayExpress	E-MTAB-2332	Genotype calling	E-MTAB-2332.processed.1.zip	ArrayExpress	E-MTAB-2332	HAPPY	haplotype_probabilities_Rnor50.tar.gz	figshare	http://dx.doi.org/10.6084/m9.figshare.943485_D6	HS.hdf5	ArrayExpress	E-MTAB-2332
Outbred1520_DNA	Genotyping	Outbred1520_genotyping	RATDIV_BA_1520_B06P5.CEL	ArrayExpress	E-MTAB-2332	Genotype calling	E-MTAB-2332.processed.1.zip	ArrayExpress	E-MTAB-2332	HAPPY	haplotype_probabilities_Rnor50.tar.gz	figshare	http://dx.doi.org/10.6084/m9.figshare.943485_D6	HS.hdf5	ArrayExpress	E-MTAB-2332
Outbred1521_DNA	Genotyping	Outbred1521_genotyping	RATDIV_BA_1521_A06P5.CEL	ArrayExpress	E-MTAB-2332	Genotype calling	E-MTAB-2332.processed.1.zip	ArrayExpress	E-MTAB-2332	HAPPY	haplotype_probabilities_Rnor50.tar.gz	figshare	http://dx.doi.org/10.6084/m9.figshare.943485_D6	HS.hdf5	ArrayExpress	E-MTAB-2332
Outbred1522_DNA	Genotyping	Outbred1522_genotyping	RATDIV_BA_1522_D05P5.CEL	ArrayExpress	E-MTAB-2332	Genotype calling	E-MTAB-2332.processed.1.zip	ArrayExpress	E-MTAB-2332	HAPPY	haplotype_probabilities_Rnor50.tar.gz	figshare	http://dx.doi.org/10.6084/m9.figshare.943485_D6	HS.hdf5	ArrayExpress	E-MTAB-2332
Outbred1523_DNA	Genotyping	Outbred1523_genotyping	RATDIV_BA_1523_C05P5.CEL	ArrayExpress	E-MTAB-2332	Genotype calling	E-MTAB-2332.processed.1.zip	ArrayExpress	E-MTAB-2332	HAPPY	haplotype_probabilities_Rnor50.tar.gz	figshare	http://dx.doi.org/10.6084/m9.figshare.943485_D6	HS.hdf5	ArrayExpress	E-MTAB-2332
Outbred1524_DNA	Genotyping	Outbred1524_genotyping	RATDIV_BA_1524_B05P5.CEL	ArrayExpress	E-MTAB-2332	Genotype calling	E-MTAB-2332.processed.1.zip	ArrayExpress	E-MTAB-2332	HAPPY	haplotype_probabilities_Rnor50.tar.gz	figshare	http://dx.doi.org/10.6084/m9.figshare.943485_D6	HS.hdf5	ArrayExpress	E-MTAB-2332
Outbred1525_DNA	Genotyping	Outbred1525_genotyping	RATDIV_BA_1525_A05P5.CEL	ArrayExpress	E-MTAB-2332	Genotype calling	E-MTAB-2332.processed.1.zip	ArrayExpress	E-MTAB-2332	HAPPY	haplotype_probabilities_Rnor50.tar.gz	figshare	http://dx.doi.org/10.6084/m9.figshare.943485_D6	HS.hdf5	ArrayExpress	E-MTAB-2332
Outbred1526_DNA	Genotyping	Outbred1526_genotyping	RATDIV_BA_1526_D04P5_3.CEL	ArrayExpress	E-MTAB-2332	Genotype calling	E-MTAB-2332.processed.1.zip	ArrayExpress	E-MTAB-2332	HAPPY	haplotype_probabilities_Rnor50.tar.gz	figshare	http://dx.doi.org/10.6084/m9.figshare.943485_D6	HS.hdf5	ArrayExpress	E-MTAB-2332
Outbred1527_DNA	Genotyping	Outbred1527_genotyping	RATDIV_BA_1527_C04P5.CEL	ArrayExpress	E-MTAB-2332	Genotype calling	E-MTAB-2332.processed.1.zip	ArrayExpress	E-MTAB-2332	HAPPY	haplotype_probabilities_Rnor50.tar.gz	figshare	http://dx.doi.org/10.6084/m9.figshare.943485_D6	HS.hdf5	ArrayExpress	E-MTAB-2332
Outbred1528_DNA	Genotyping	Outbred1528_genotyping	RATDIV_BA_1528_B04P5.CEL	ArrayExpress	E-MTAB-2332	Genotype calling	E-MTAB-2332.processed.1.zip	ArrayExpress	E-MTAB-2332	HAPPY	haplotype_probabilities_Rnor50.tar.gz	figshare	http://dx.doi.org/10.6084/m9.figshare.943485_D6	HS.hdf5	ArrayExpress	E-MTAB-2332
Outbred1529_DNA	Genotyping	Outbred1529_genotyping	RATDIV_BA_1529_A04P5.CEL	ArrayExpress	E-MTAB-2332	Genotype calling	E-MTAB-2332.processed.1.zip	ArrayExpress	E-MTAB-2332	HAPPY	haplotype_probabilities_Rnor50.tar.gz	figshare	http://dx.doi.org/10.6084/m9.figshare.943485_D6	HS.hdf5	ArrayExpress	E-MTAB-2332
Outbred153_DNA	Genotyping	Outbred153_genotyping	V98_RAT_27jul10.CEL	ArrayExpress	E-MTAB-2332	Genotype calling	E-MTAB-2332.processed.1.zip	ArrayExpress	E-MTAB-2332	HAPPY	haplotype_probabilities_Rnor50.tar.gz	figshare	http://dx.doi.org/10.6084/m9.figshare.943485_D6	HS.hdf5	ArrayExpress	E-MTAB-2332
Outbred1530_DNA	Genotyping	Outbred1530_genotyping	RATDIV_BA_1530_D03P5.CEL	ArrayExpress	E-MTAB-2332	Genotype calling	E-MTAB-2332.processed.1.zip	ArrayExpress	E-MTAB-2332	HAPPY	haplotype_probabilities_Rnor50.tar.gz	figshare	http://dx.doi.org/10.6084/m9.figshare.943485_D6	HS.hdf5	ArrayExpress	E-MTAB-2332
Outbred1531_DNA	Genotyping	Outbred1531_genotyping	RATDIV_BA_1531_C03P5.CEL	ArrayExpress	E-MTAB-2332	Genotype calling	E-MTAB-2332.processed.1.zip	ArrayExpress	E-MTAB-2332	HAPPY	haplotype_probabilities_Rnor50.tar.gz	figshare	http://dx.doi.org/10.6084/m9.figshare.943485_D6	HS.hdf5	ArrayExpress	E-MTAB-2332
Outbred1532_DNA	Genotyping	Outbred1532_genotyping	RATDIV_BA_1532_B03P5.CEL	ArrayExpress	E-MTAB-2332	Genotype calling	E-MTAB-2332.processed.1.zip	ArrayExpress	E-MTAB-2332	HAPPY	haplotype_probabilities_Rnor50.tar.gz	figshare	http://dx.doi.org/10.6084/m9.figshare.943485_D6	HS.hdf5	ArrayExpress	E-MTAB-2332
Outbred1533_DNA	Genotyping	Outbred1533_genotyping	RATDIV_BA_1533_A03P5.CEL	ArrayExpress	E-MTAB-2332	Genotype calling	E-MTAB-2332.processed.1.zip	ArrayExpress	E-MTAB-2332	HAPPY	haplotype_probabilities_Rnor50.tar.gz	figshare	http://dx.doi.org/10.6084/m9.figshare.943485_D6	HS.hdf5	ArrayExpress	E-MTAB-2332
Outbred1534_DNA	Genotyping	Outbred1534_genotyping	RATDIV_BA_1534_D02P5.CEL	ArrayExpress	E-MTAB-2332	Genotype calling	E-MTAB-2332.processed.1.zip	ArrayExpress	E-MTAB-2332	HAPPY	haplotype_probabilities_Rnor50.tar.gz	figshare	http://dx.doi.org/10.6084/m9.figshare.943485_D6	HS.hdf5	ArrayExpress	E-MTAB-2332
Outbred1535_DNA	Genotyping	Outbred1535_genotyping	RATDIV_BA_1535_C02P5.CEL	ArrayExpress	E-MTAB-2332	Genotype calling	E-MTAB-2332.processed.1.zip	ArrayExpress	E-MTAB-2332	HAPPY	haplotype_probabilities_Rnor50.tar.gz	figshare	http://dx.doi.org/10.6084/m9.figshare.943485_D6	HS.hdf5	ArrayExpress	E-MTAB-2332
Outbred1536_DNA	Genotyping	Outbred1536_genotyping	RATDIV_BA_1536_B02P5.CEL	ArrayExpress	E-MTAB-2332	Genotype calling	E-MTAB-2332.processed.1.zip	ArrayExpress	E-MTAB-2332	HAPPY	haplotype_probabilities_Rnor50.tar.gz	figshare	http://dx.doi.org/10.6084/m9.figshare.943485_D6	HS.hdf5	ArrayExpress	E-MTAB-2332
Outbred1538_DNA	Genotyping	Outbred1538_genotyping	RATDIV_BA_1538_A02P5.CEL	ArrayExpress	E-MTAB-2332	Genotype calling	E-MTAB-2332.processed.1.zip	ArrayExpress	E-MTAB-2332	HAPPY	haplotype_probabilities_Rnor50.tar.gz	figshare	http://dx.doi.org/10.6084/m9.figshare.943485_D6	HS.hdf5	ArrayExpress	E-MTAB-2332
Outbred1539_DNA	Genotyping	Outbred1539_genotyping	RATDIV_BA_1539_D01P5.CEL	ArrayExpress	E-MTAB-2332	Genotype calling	E-MTAB-2332.processed.1.zip	ArrayExpress	E-MTAB-2332	HAPPY	haplotype_probabilities_Rnor50.tar.gz	figshare	http://dx.doi.org/10.6084/m9.figshare.943485_D6	HS.hdf5	ArrayExpress	E-MTAB-2332
Outbred1540_DNA	Genotyping	Outbred1540_genotyping	RATDIV_BA_1540_C01P5.CEL	ArrayExpress	E-MTAB-2332	Genotype calling	E-MTAB-2332.processed.1.zip	ArrayExpress	E-MTAB-2332	HAPPY	haplotype_probabilities_Rnor50.tar.gz	figshare	http://dx.doi.org/10.6084/m9.figshare.943485_D6	HS.hdf5	ArrayExpress	E-MTAB-2332
Outbred1541_DNA	Genotyping	Outbred1541_genotyping	RATDIV_BA_1541_B01P5.CEL	ArrayExpress	E-MTAB-2332	Genotype calling	E-MTAB-2332.processed.1.zip	ArrayExpress	E-MTAB-2332	HAPPY	haplotype_probabilities_Rnor50.tar.gz	figshare	http://dx.doi.org/10.6084/m9.figshare.943485_D6	HS.hdf5	ArrayExpress	E-MTAB-2332
Outbred1542_DNA	Genotyping	Outbred1542_genotyping	RATDIV_BA_1542_A01P5.CEL	ArrayExpress	E-MTAB-2332	Genotype calling	E-MTAB-2332.processed.1.zip	ArrayExpress	E-MTAB-2332	HAPPY	haplotype_probabilities_Rnor50.tar.gz	figshare	http://dx.doi.org/10.6084/m9.figshare.943485_D6	HS.hdf5	ArrayExpress	E-MTAB-2332
Outbred1543_DNA	Genotyping	Outbred1543_genotyping	RATDIV_BA_1543_P4C12_B05WDH1.CEL	ArrayExpress	E-MTAB-2332	Genotype calling	E-MTAB-2332.processed.1.zip	ArrayExpress	E-MTAB-2332	HAPPY	haplotype_probabilities_Rnor50.tar.gz	figshare	http://dx.doi.org/10.6084/m9.figshare.943485_D6	HS.hdf5	ArrayExpress	E-MTAB-2332
Outbred1546_DNA	Genotyping	Outbred1546_genotyping	RATDIV_BA_1546_B12P4.CEL	ArrayExpress	E-MTAB-2332	Genotype calling	E-MTAB-2332.processed.1.zip	ArrayExpress	E-MTAB-2332	HAPPY	haplotype_probabilities_Rnor50.tar.gz	figshare	http://dx.doi.org/10.6084/m9.figshare.943485_D6	HS.hdf5	ArrayExpress	E-MTAB-2332
Outbred1548_DNA	Genotyping	Outbred1548_genotyping	RATDIV_BA_1548_D11P4.CEL	ArrayExpress	E-MTAB-2332	Genotype calling	E-MTAB-2332.processed.1.zip	ArrayExpress	E-MTAB-2332	HAPPY	haplotype_probabilities_Rnor50.tar.gz	figshare	http://dx.doi.org/10.6084/m9.figshare.943485_D6	HS.hdf5	ArrayExpress	E-MTAB-2332
Outbred1549_DNA	Genotyping	Outbred1549_genotyping	RATDIV_BA_1549_P4C11_B04WDH1.CEL	ArrayExpress	E-MTAB-2332	Genotype calling	E-MTAB-2332.processed.1.zip	ArrayExpress	E-MTAB-2332	HAPPY	haplotype_probabilities_Rnor50.tar.gz	figshare	http://dx.doi.org/10.6084/m9.figshare.943485_D6	HS.hdf5	ArrayExpress	E-MTAB-2332
Outbred155_DNA	Genotyping	Outbred155_genotyping	V9A_RAT_02aug10.CEL	ArrayExpress	E-MTAB-2332	Genotype calling	E-MTAB-2332.processed.1.zip	ArrayExpress	E-MTAB-2332	HAPPY	haplotype_probabilities_Rnor50.tar.gz	figshare	http://dx.doi.org/10.6084/m9.figshare.943485_D6	HS.hdf5	ArrayExpress	E-MTAB-2332
Outbred1552_DNA	Genotyping	Outbred1552_genotyping	RATDIV_BA_1552_P4B11_A11WDH1_2.CEL	ArrayExpress	E-MTAB-2332	Genotype calling	E-MTAB-2332.processed.1.zip	ArrayExpress	E-MTAB-2332	HAPPY	haplotype_probabilities_Rnor50.tar.gz	figshare	http://dx.doi.org/10.6084/m9.figshare.943485_D6	HS.hdf5	ArrayExpress	E-MTAB-2332
Outbred1556_DNA	Genotyping	Outbred1556_genotyping	RATDIV_BA_1556_P4D10_B08WDH1.CEL	ArrayExpress	E-MTAB-2332	Genotype calling	E-MTAB-2332.processed.1.zip	ArrayExpress	E-MTAB-2332	HAPPY	haplotype_probabilities_Rnor50.tar.gz	figshare	http://dx.doi.org/10.6084/m9.figshare.943485_D6	HS.hdf5	ArrayExpress	E-MTAB-2332
Outbred1557_DNA	Genotyping	Outbred1557_genotyping	RATDIV_BA_1557_P4C10_B03WDH1.CEL	ArrayExpress	E-MTAB-2332	Genotype calling	E-MTAB-2332.processed.1.zip	ArrayExpress	E-MTAB-2332	HAPPY	haplotype_probabilities_Rnor50.tar.gz	figshare	http://dx.doi.org/10.6084/m9.figshare.943485_D6	HS.hdf5	ArrayExpress	E-MTAB-2332
Outbred156_DNA	Genotyping	Outbred156_genotyping	V9B_RAT_10aug10.CEL	ArrayExpress	E-MTAB-2332	Genotype calling	E-MTAB-2332.processed.1.zip	ArrayExpress	E-MTAB-2332	HAPPY	haplotype_probabilities_Rnor50.tar.gz	figshare	http://dx.doi.org/10.6084/m9.figshare.943485_D6	HS.hdf5	ArrayExpress	E-MTAB-2332
Outbred1560_DNA	Genotyping	Outbred1560_genotyping	RATDIV_BA_1560_D09P4.CEL	ArrayExpress	E-MTAB-2332	Genotype calling	E-MTAB-2332.processed.1.zip	ArrayExpress	E-MTAB-2332	HAPPY	haplotype_probabilities_Rnor50.tar.gz	figshare	http://dx.doi.org/10.6084/m9.figshare.943485_D6	HS.hdf5	ArrayExpress	E-MTAB-2332
Outbred1561_DNA	Genotyping	Outbred1561_genotyping	RATDIV_BA_1561_P4C09_B02WDH1.CEL	ArrayExpress	E-MTAB-2332	Genotype calling	E-MTAB-2332.processed.1.zip	ArrayExpress	E-MTAB-2332	HAPPY	haplotype_probabilities_Rnor50.tar.gz	figshare	http://dx.doi.org/10.6084/m9.figshare.943485_D6	HS.hdf5	ArrayExpress	E-MTAB-2332
Outbred1562_DNA	Genotyping	Outbred1562_genotyping	RATDIV_BA_1562_P4B09_A09WDH1.CEL	ArrayExpress	E-MTAB-2332	Genotype calling	E-MTAB-2332.processed.1.zip	ArrayExpress	E-MTAB-2332	HAPPY	haplotype_probabilities_Rnor50.tar.gz	figshare	http://dx.doi.org/10.6084/m9.figshare.943485_D6	HS.hdf5	ArrayExpress	E-MTAB-2332
Outbred1564_DNA	Genotyping	Outbred1564_genotyping	RATDIV_BA_1564_D08P4.CEL	ArrayExpress	E-MTAB-2332	Genotype calling	E-MTAB-2332.processed.1.zip	ArrayExpress	E-MTAB-2332	HAPPY	haplotype_probabilities_Rnor50.tar.gz	figshare	http://dx.doi.org/10.6084/m9.figshare.943485_D6	HS.hdf5	ArrayExpress	E-MTAB-2332
Outbred1565_DNA	Genotyping	Outbred1565_genotyping	RATDIV_BA_1565_C08P4.CEL	ArrayExpress	E-MTAB-2332	Genotype calling	E-MTAB-2332.processed.1.zip	ArrayExpress	E-MTAB-2332	HAPPY	haplotype_probabilities_Rnor50.tar.gz	figshare	http://dx.doi.org/10.6084/m9.figshare.943485_D6	HS.hdf5	ArrayExpress	E-MTAB-2332
Outbred1566_DNA	Genotyping	Outbred1566_genotyping	RATDIV_BA_1566_B08P4.CEL	ArrayExpress	E-MTAB-2332	Genotype calling	E-MTAB-2332.processed.1.zip	ArrayExpress	E-MTAB-2332	HAPPY	haplotype_probabilities_Rnor50.tar.gz	figshare	http://dx.doi.org/10.6084/m9.figshare.943485_D6	HS.hdf5	ArrayExpress	E-MTAB-2332
Outbred1567_DNA	Genotyping	Outbred1567_genotyping	RATDIV_BA_1567_P4A08_A03WDH1.CEL	ArrayExpress	E-MTAB-2332	Genotype calling	E-MTAB-2332.processed.1.zip	ArrayExpress	E-MTAB-2332	HAPPY	haplotype_probabilities_Rnor50.tar.gz	figshare	http://dx.doi.org/10.6084/m9.figshare.943485_D6	HS.hdf5	ArrayExpress	E-MTAB-2332
Outbred157_DNA	Genotyping	Outbred157_genotyping	RATDIV_BA_0157_A04Plate32.CEL	ArrayExpress	E-MTAB-2332	Genotype calling	E-MTAB-2332.processed.1.zip	ArrayExpress	E-MTAB-2332	HAPPY	haplotype_probabilities_Rnor50.tar.gz	figshare	http://dx.doi.org/10.6084/m9.figshare.943485_D6	HS.hdf5	ArrayExpress	E-MTAB-2332
Outbred1570_DNA	Genotyping	Outbred1570_genotyping	RATDIV_BA_1570_D07P4.CEL	ArrayExpress	E-MTAB-2332	Genotype calling	E-MTAB-2332.processed.1.zip	ArrayExpress	E-MTAB-2332	HAPPY	haplotype_probabilities_Rnor50.tar.gz	figshare	http://dx.doi.org/10.6084/m9.figshare.943485_D6	HS.hdf5	ArrayExpress	E-MTAB-2332
Outbred1571_DNA	Genotyping	Outbred1571_genotyping	RATDIV_BA_1571_C07P4.CEL	ArrayExpress	E-MTAB-2332	Genotype calling	E-MTAB-2332.processed.1.zip	ArrayExpress	E-MTAB-2332	HAPPY	haplotype_probabilities_Rnor50.tar.gz	figshare	http://dx.doi.org/10.6084/m9.figshare.943485_D6	HS.hdf5	ArrayExpress	E-MTAB-2332
Outbred1574_DNA	Genotyping	Outbred1574_genotyping	RATDIV_BA_1574_B07P4.CEL	ArrayExpress	E-MTAB-2332	Genotype calling	E-MTAB-2332.processed.1.zip	ArrayExpress	E-MTAB-2332	HAPPY	haplotype_probabilities_Rnor50.tar.gz	figshare	http://dx.doi.org/10.6084/m9.figshare.943485_D6	HS.hdf5	ArrayExpress	E-MTAB-2332
Outbred1576_DNA	Genotyping	Outbred1576_genotyping	RATDIV_BA_1576_D06P4.CEL	ArrayExpress	E-MTAB-2332	Genotype calling	E-MTAB-2332.processed.1.zip	ArrayExpress	E-MTAB-2332	HAPPY	haplotype_probabilities_Rnor50.tar.gz	figshare	http://dx.doi.org/10.6084/m9.figshare.943485_D6	HS.hdf5	ArrayExpress	E-MTAB-2332
Outbred1578_DNA	Genotyping	Outbred1578_genotyping	RATDIV_BA_1578_D01Plate31.CEL	ArrayExpress	E-MTAB-2332	Genotype calling	E-MTAB-2332.processed.1.zip	ArrayExpress	E-MTAB-2332	HAPPY	haplotype_probabilities_Rnor50.tar.gz	figshare	http://dx.doi.org/10.6084/m9.figshare.943485_D6	HS.hdf5	ArrayExpress	E-MTAB-2332
Outbred158_DNA	Genotyping	Outbred158_genotyping	V9D_RAT_18jan11.CEL	ArrayExpress	E-MTAB-2332	Genotype calling	E-MTAB-2332.processed.1.zip	ArrayExpress	E-MTAB-2332	HAPPY	haplotype_probabilities_Rnor50.tar.gz	figshare	http://dx.doi.org/10.6084/m9.figshare.943485_D6	HS.hdf5	ArrayExpress	E-MTAB-2332
Outbred1580_DNA	Genotyping	Outbred1580_genotyping	RATDIV_BA_1580_C06P4.CEL	ArrayExpress	E-MTAB-2332	Genotype calling	E-MTAB-2332.processed.1.zip	ArrayExpress	E-MTAB-2332	HAPPY	haplotype_probabilities_Rnor50.tar.gz	figshare	http://dx.doi.org/10.6084/m9.figshare.943485_D6	HS.hdf5	ArrayExpress	E-MTAB-2332
Outbred1581_DNA	Genotyping	Outbred1581_genotyping	RATDIV_BA_1581_B06P4.CEL	ArrayExpress	E-MTAB-2332	Genotype calling	E-MTAB-2332.processed.1.zip	ArrayExpress	E-MTAB-2332	HAPPY	haplotype_probabilities_Rnor50.tar.gz	figshare	http://dx.doi.org/10.6084/m9.figshare.943485_D6	HS.hdf5	ArrayExpress	E-MTAB-2332
Outbred1582_DNA	Genotyping	Outbred1582_genotyping	RATDIV_BA_1582_A06P4.CEL	ArrayExpress	E-MTAB-2332	Genotype calling	E-MTAB-2332.processed.1.zip	ArrayExpress	E-MTAB-2332	HAPPY	haplotype_probabilities_Rnor50.tar.gz	figshare	http://dx.doi.org/10.6084/m9.figshare.943485_D6	HS.hdf5	ArrayExpress	E-MTAB-2332
Outbred1583_DNA	Genotyping	Outbred1583_genotyping	RATDIV_BA_1583_D05P4.CEL	ArrayExpress	E-MTAB-2332	Genotype calling	E-MTAB-2332.processed.1.zip	ArrayExpress	E-MTAB-2332	HAPPY	haplotype_probabilities_Rnor50.tar.gz	figshare	http://dx.doi.org/10.6084/m9.figshare.943485_D6	HS.hdf5	ArrayExpress	E-MTAB-2332
Outbred1592_DNA	Genotyping	Outbred1592_genotyping	RATDIV_BA_1592_C05P4.CEL	ArrayExpress	E-MTAB-2332	Genotype calling	E-MTAB-2332.processed.1.zip	ArrayExpress	E-MTAB-2332	HAPPY	haplotype_probabilities_Rnor50.tar.gz	figshare	http://dx.doi.org/10.6084/m9.figshare.943485_D6	HS.hdf5	ArrayExpress	E-MTAB-2332
Outbred1593_DNA	Genotyping	Outbred1593_genotyping	RATDIV_BA_1593_B05P4.CEL	ArrayExpress	E-MTAB-2332	Genotype calling	E-MTAB-2332.processed.1.zip	ArrayExpress	E-MTAB-2332	HAPPY	haplotype_probabilities_Rnor50.tar.gz	figshare	http://dx.doi.org/10.6084/m9.figshare.943485_D6	HS.hdf5	ArrayExpress	E-MTAB-2332
Outbred1594_DNA	Genotyping	Outbred1594_genotyping	RATDIV_BA_1594_A05P4.CEL	ArrayExpress	E-MTAB-2332	Genotype calling	E-MTAB-2332.processed.1.zip	ArrayExpress	E-MTAB-2332	HAPPY	haplotype_probabilities_Rnor50.tar.gz	figshare	http://dx.doi.org/10.6084/m9.figshare.943485_D6	HS.hdf5	ArrayExpress	E-MTAB-2332
Outbred16_DNA	Genotyping	Outbred16_genotyping	V5F_RAT_22jul10.CEL	ArrayExpress	E-MTAB-2332	Genotype calling	E-MTAB-2332.processed.1.zip	ArrayExpress	E-MTAB-2332	HAPPY	haplotype_probabilities_Rnor50.tar.gz	figshare	http://dx.doi.org/10.6084/m9.figshare.943485_D6	HS.hdf5	ArrayExpress	E-MTAB-2332
Outbred160_DNA	Genotyping	Outbred160_genotyping	V9F_RAT_21jul10.CEL	ArrayExpress	E-MTAB-2332	Genotype calling	E-MTAB-2332.processed.1.zip	ArrayExpress	E-MTAB-2332	HAPPY	haplotype_probabilities_Rnor50.tar.gz	figshare	http://dx.doi.org/10.6084/m9.figshare.943485_D6	HS.hdf5	ArrayExpress	E-MTAB-2332
Outbred1601_DNA	Genotyping	Outbred1601_genotyping	GXK_RAT_20jan11.CEL	ArrayExpress	E-MTAB-2332	Genotype calling	E-MTAB-2332.processed.1.zip	ArrayExpress	E-MTAB-2332	HAPPY	haplotype_probabilities_Rnor50.tar.gz	figshare	http://dx.doi.org/10.6084/m9.figshare.943485_D6	HS.hdf5	ArrayExpress	E-MTAB-2332
Outbred1602_DNA	Genotyping	Outbred1602_genotyping	RATDIV_BA_1602_C04P4.CEL	ArrayExpress	E-MTAB-2332	Genotype calling	E-MTAB-2332.processed.1.zip	ArrayExpress	E-MTAB-2332	HAPPY	haplotype_probabilities_Rnor50.tar.gz	figshare	http://dx.doi.org/10.6084/m9.figshare.943485_D6	HS.hdf5	ArrayExpress	E-MTAB-2332
Outbred1603_DNA	Genotyping	Outbred1603_genotyping	RATDIV_BA_1603_B04P4.CEL	ArrayExpress	E-MTAB-2332	Genotype calling	E-MTAB-2332.processed.1.zip	ArrayExpress	E-MTAB-2332	HAPPY	haplotype_probabilities_Rnor50.tar.gz	figshare	http://dx.doi.org/10.6084/m9.figshare.943485_D6	HS.hdf5	ArrayExpress	E-MTAB-2332
Outbred161_DNA	Genotyping	Outbred161_genotyping	V9G_RAT_02aug10.CEL	ArrayExpress	E-MTAB-2332	Genotype calling	E-MTAB-2332.processed.1.zip	ArrayExpress	E-MTAB-2332	HAPPY	haplotype_probabilities_Rnor50.tar.gz	figshare	http://dx.doi.org/10.6084/m9.figshare.943485_D6	HS.hdf5	ArrayExpress	E-MTAB-2332
Outbred1615_DNA	Genotyping	Outbred1615_genotyping	RATDIV_BA_1615_A04P4.CEL	ArrayExpress	E-MTAB-2332	Genotype calling	E-MTAB-2332.processed.1.zip	ArrayExpress	E-MTAB-2332	HAPPY	haplotype_probabilities_Rnor50.tar.gz	figshare	http://dx.doi.org/10.6084/m9.figshare.943485_D6	HS.hdf5	ArrayExpress	E-MTAB-2332
Outbred1616_DNA	Genotyping	Outbred1616_genotyping	RATDIV_BA_1616_D03P4.CEL	ArrayExpress	E-MTAB-2332	Genotype calling	E-MTAB-2332.processed.1.zip	ArrayExpress	E-MTAB-2332	HAPPY	haplotype_probabilities_Rnor50.tar.gz	figshare	http://dx.doi.org/10.6084/m9.figshare.943485_D6	HS.hdf5	ArrayExpress	E-MTAB-2332
Outbred1617_DNA	Genotyping	Outbred1617_genotyping	GY0_RAT_20jan11.CEL	ArrayExpress	E-MTAB-2332	Genotype calling	E-MTAB-2332.processed.1.zip	ArrayExpress	E-MTAB-2332	HAPPY	haplotype_probabilities_Rnor50.tar.gz	figshare	http://dx.doi.org/10.6084/m9.figshare.943485_D6	HS.hdf5	ArrayExpress	E-MTAB-2332
Outbred162_DNA	Genotyping	Outbred162_genotyping	V9H_RAT_03aug10.CEL	ArrayExpress	E-MTAB-2332	Genotype calling	E-MTAB-2332.processed.1.zip	ArrayExpress	E-MTAB-2332	HAPPY	haplotype_probabilities_Rnor50.tar.gz	figshare	http://dx.doi.org/10.6084/m9.figshare.943485_D6	HS.hdf5	ArrayExpress	E-MTAB-2332
Outbred1625_DNA	Genotyping	Outbred1625_genotyping	RATDIV_BA_1625_A03P4.CEL	ArrayExpress	E-MTAB-2332	Genotype calling	E-MTAB-2332.processed.1.zip	ArrayExpress	E-MTAB-2332	HAPPY	haplotype_probabilities_Rnor50.tar.gz	figshare	http://dx.doi.org/10.6084/m9.figshare.943485_D6	HS.hdf5	ArrayExpress	E-MTAB-2332
Outbred1626_DNA	Genotyping	Outbred1626_genotyping	RATDIV_BA_1626_D02P4.CEL	ArrayExpress	E-MTAB-2332	Genotype calling	E-MTAB-2332.processed.1.zip	ArrayExpress	E-MTAB-2332	HAPPY	haplotype_probabilities_Rnor50.tar.gz	figshare	http://dx.doi.org/10.6084/m9.figshare.943485_D6	HS.hdf5	ArrayExpress	E-MTAB-2332
Outbred1627_DNA	Genotyping	Outbred1627_genotyping	RATDIV_BA_1627_P4C02_A12WDH1_2.CEL	ArrayExpress	E-MTAB-2332	Genotype calling	E-MTAB-2332.processed.1.zip	ArrayExpress	E-MTAB-2332	HAPPY	haplotype_probabilities_Rnor50.tar.gz	figshare	http://dx.doi.org/10.6084/m9.figshare.943485_D6	HS.hdf5	ArrayExpress	E-MTAB-2332
Outbred163_DNA	Genotyping	Outbred163_genotyping	V9I_RAT_25aug10.CEL	ArrayExpress	E-MTAB-2332	Genotype calling	E-MTAB-2332.processed.1.zip	ArrayExpress	E-MTAB-2332	HAPPY	haplotype_probabilities_Rnor50.tar.gz	figshare	http://dx.doi.org/10.6084/m9.figshare.943485_D6	HS.hdf5	ArrayExpress	E-MTAB-2332
Outbred1630_DNA	Genotyping	Outbred1630_genotyping	RATDIV_BA_1630_D02Plate31.CEL	ArrayExpress	E-MTAB-2332	Genotype calling	E-MTAB-2332.processed.1.zip	ArrayExpress	E-MTAB-2332	HAPPY	haplotype_probabilities_Rnor50.tar.gz	figshare	http://dx.doi.org/10.6084/m9.figshare.943485_D6	HS.hdf5	ArrayExpress	E-MTAB-2332
Outbred1632_DNA	Genotyping	Outbred1632_genotyping	GYF_RAT_20jan11.CEL	ArrayExpress	E-MTAB-2332	Genotype calling	E-MTAB-2332.processed.1.zip	ArrayExpress	E-MTAB-2332	HAPPY	haplotype_probabilities_Rnor50.tar.gz	figshare	http://dx.doi.org/10.6084/m9.figshare.943485_D6	HS.hdf5	ArrayExpress	E-MTAB-2332
Outbred1633_DNA	Genotyping	Outbred1633_genotyping	RATDIV_BA_1633_A02P4.CEL	ArrayExpress	E-MTAB-2332	Genotype calling	E-MTAB-2332.processed.1.zip	ArrayExpress	E-MTAB-2332	HAPPY	haplotype_probabilities_Rnor50.tar.gz	figshare	http://dx.doi.org/10.6084/m9.figshare.943485_D6	HS.hdf5	ArrayExpress	E-MTAB-2332
Outbred1634_DNA	Genotyping	Outbred1634_genotyping	GYH_RAT_19jan11.CEL	ArrayExpress	E-MTAB-2332	Genotype calling	E-MTAB-2332.processed.1.zip	ArrayExpress	E-MTAB-2332	HAPPY	haplotype_probabilities_Rnor50.tar.gz	figshare	http://dx.doi.org/10.6084/m9.figshare.943485_D6	HS.hdf5	ArrayExpress	E-MTAB-2332
Outbred1635_DNA	Genotyping	Outbred1635_genotyping	RATDIV_BA_1635_C01P4.CEL	ArrayExpress	E-MTAB-2332	Genotype calling	E-MTAB-2332.processed.1.zip	ArrayExpress	E-MTAB-2332	HAPPY	haplotype_probabilities_Rnor50.tar.gz	figshare	http://dx.doi.org/10.6084/m9.figshare.943485_D6	HS.hdf5	ArrayExpress	E-MTAB-2332
Outbred1636_DNA	Genotyping	Outbred1636_genotyping	RATDIV_BA_1636_B01P4.CEL	ArrayExpress	E-MTAB-2332	Genotype calling	E-MTAB-2332.processed.1.zip	ArrayExpress	E-MTAB-2332	HAPPY	haplotype_probabilities_Rnor50.tar.gz	figshare	http://dx.doi.org/10.6084/m9.figshare.943485_D6	HS.hdf5	ArrayExpress	E-MTAB-2332
Outbred1637_DNA	Genotyping	Outbred1637_genotyping	RATDIV_BA_1637_A01P4.CEL	ArrayExpress	E-MTAB-2332	Genotype calling	E-MTAB-2332.processed.1.zip	ArrayExpress	E-MTAB-2332	HAPPY	haplotype_probabilities_Rnor50.tar.gz	figshare	http://dx.doi.org/10.6084/m9.figshare.943485_D6	HS.hdf5	ArrayExpress	E-MTAB-2332
Outbred164_DNA	Genotyping	Outbred164_genotyping	V9J_RAT_10aug10.CEL	ArrayExpress	E-MTAB-2332	Genotype calling	E-MTAB-2332.processed.1.zip	ArrayExpress	E-MTAB-2332	HAPPY	haplotype_probabilities_Rnor50.tar.gz	figshare	http://dx.doi.org/10.6084/m9.figshare.943485_D6	HS.hdf5	ArrayExpress	E-MTAB-2332
Outbred1643_DNA	Genotyping	Outbred1643_genotyping	GYQ_RAT_19jan11.CEL	ArrayExpress	E-MTAB-2332	Genotype calling	E-MTAB-2332.processed.1.zip	ArrayExpress	E-MTAB-2332	HAPPY	haplotype_probabilities_Rnor50.tar.gz	figshare	http://dx.doi.org/10.6084/m9.figshare.943485_D6	HS.hdf5	ArrayExpress	E-MTAB-2332
Outbred1645_DNA	Genotyping	Outbred1645_genotyping	GYS_RAT_19jan11.CEL	ArrayExpress	E-MTAB-2332	Genotype calling	E-MTAB-2332.processed.1.zip	ArrayExpress	E-MTAB-2332	HAPPY	haplotype_probabilities_Rnor50.tar.gz	figshare	http://dx.doi.org/10.6084/m9.figshare.943485_D6	HS.hdf5	ArrayExpress	E-MTAB-2332
Outbred1646_DNA	Genotyping	Outbred1646_genotyping	RATDIV_BA_1646_D03Plate31.CEL	ArrayExpress	E-MTAB-2332	Genotype calling	E-MTAB-2332.processed.1.zip	ArrayExpress	E-MTAB-2332	HAPPY	haplotype_probabilities_Rnor50.tar.gz	figshare	http://dx.doi.org/10.6084/m9.figshare.943485_D6	HS.hdf5	ArrayExpress	E-MTAB-2332
Outbred165_DNA	Genotyping	Outbred165_genotyping	V9K_RAT_03aug10.CEL	ArrayExpress	E-MTAB-2332	Genotype calling	E-MTAB-2332.processed.1.zip	ArrayExpress	E-MTAB-2332	HAPPY	haplotype_probabilities_Rnor50.tar.gz	figshare	http://dx.doi.org/10.6084/m9.figshare.943485_D6	HS.hdf5	ArrayExpress	E-MTAB-2332
Outbred1650_DNA	Genotyping	Outbred1650_genotyping	RATDIV_BA_1650_P3D11_A02WDH1.CEL	ArrayExpress	E-MTAB-2332	Genotype calling	E-MTAB-2332.processed.1.zip	ArrayExpress	E-MTAB-2332	HAPPY	haplotype_probabilities_Rnor50.tar.gz	figshare	http://dx.doi.org/10.6084/m9.figshare.943485_D6	HS.hdf5	ArrayExpress	E-MTAB-2332
Outbred1651_DNA	Genotyping	Outbred1651_genotyping	RATDIV_BA_1651_D10P3.CEL	ArrayExpress	E-MTAB-2332	Genotype calling	E-MTAB-2332.processed.1.zip	ArrayExpress	E-MTAB-2332	HAPPY	haplotype_probabilities_Rnor50.tar.gz	figshare	http://dx.doi.org/10.6084/m9.figshare.943485_D6	HS.hdf5	ArrayExpress	E-MTAB-2332
Outbred1652_DNA	Genotyping	Outbred1652_genotyping	RATDIV_BA_1652_D09P3.CEL	ArrayExpress	E-MTAB-2332	Genotype calling	E-MTAB-2332.processed.1.zip	ArrayExpress	E-MTAB-2332	HAPPY	haplotype_probabilities_Rnor50.tar.gz	figshare	http://dx.doi.org/10.6084/m9.figshare.943485_D6	HS.hdf5	ArrayExpress	E-MTAB-2332
Outbred1653_DNA	Genotyping	Outbred1653_genotyping	RATDIV_BA_1653_D08P3.CEL	ArrayExpress	E-MTAB-2332	Genotype calling	E-MTAB-2332.processed.1.zip	ArrayExpress	E-MTAB-2332	HAPPY	haplotype_probabilities_Rnor50.tar.gz	figshare	http://dx.doi.org/10.6084/m9.figshare.943485_D6	HS.hdf5	ArrayExpress	E-MTAB-2332
Outbred1654_DNA	Genotyping	Outbred1654_genotyping	GZ1_RAT_19jan11.CEL	ArrayExpress	E-MTAB-2332	Genotype calling	E-MTAB-2332.processed.1.zip	ArrayExpress	E-MTAB-2332	HAPPY	haplotype_probabilities_Rnor50.tar.gz	figshare	http://dx.doi.org/10.6084/m9.figshare.943485_D6	HS.hdf5	ArrayExpress	E-MTAB-2332
Outbred1655_DNA	Genotyping	Outbred1655_genotyping	RATDIV_BA_1655_D06P3.CEL	ArrayExpress	E-MTAB-2332	Genotype calling	E-MTAB-2332.processed.1.zip	ArrayExpress	E-MTAB-2332	HAPPY	haplotype_probabilities_Rnor50.tar.gz	figshare	http://dx.doi.org/10.6084/m9.figshare.943485_D6	HS.hdf5	ArrayExpress	E-MTAB-2332
Outbred1656_DNA	Genotyping	Outbred1656_genotyping	RATDIV_BA_1656_D05P3.CEL	ArrayExpress	E-MTAB-2332	Genotype calling	E-MTAB-2332.processed.1.zip	ArrayExpress	E-MTAB-2332	HAPPY	haplotype_probabilities_Rnor50.tar.gz	figshare	http://dx.doi.org/10.6084/m9.figshare.943485_D6	HS.hdf5	ArrayExpress	E-MTAB-2332
Outbred1657_DNA	Genotyping	Outbred1657_genotyping	RATDIV_BA_1657_D04P3.CEL	ArrayExpress	E-MTAB-2332	Genotype calling	E-MTAB-2332.processed.1.zip	ArrayExpress	E-MTAB-2332	HAPPY	haplotype_probabilities_Rnor50.tar.gz	figshare	http://dx.doi.org/10.6084/m9.figshare.943485_D6	HS.hdf5	ArrayExpress	E-MTAB-2332
Outbred1658_DNA	Genotyping	Outbred1658_genotyping	RATDIV_BA_1658_D03P3.CEL	ArrayExpress	E-MTAB-2332	Genotype calling	E-MTAB-2332.processed.1.zip	ArrayExpress	E-MTAB-2332	HAPPY	haplotype_probabilities_Rnor50.tar.gz	figshare	http://dx.doi.org/10.6084/m9.figshare.943485_D6	HS.hdf5	ArrayExpress	E-MTAB-2332
Outbred1659_DNA	Genotyping	Outbred1659_genotyping	RATDIV_BA_1659_D02P3.CEL	ArrayExpress	E-MTAB-2332	Genotype calling	E-MTAB-2332.processed.1.zip	ArrayExpress	E-MTAB-2332	HAPPY	haplotype_probabilities_Rnor50.tar.gz	figshare	http://dx.doi.org/10.6084/m9.figshare.943485_D6	HS.hdf5	ArrayExpress	E-MTAB-2332
Outbred166_DNA	Genotyping	Outbred166_genotyping	V9L_RAT_08jul10.CEL	ArrayExpress	E-MTAB-2332	Genotype calling	E-MTAB-2332.processed.1.zip	ArrayExpress	E-MTAB-2332	HAPPY	haplotype_probabilities_Rnor50.tar.gz	figshare	http://dx.doi.org/10.6084/m9.figshare.943485_D6	HS.hdf5	ArrayExpress	E-MTAB-2332
Outbred1660_DNA	Genotyping	Outbred1660_genotyping	RATDIV_BA_1660_D01P3.CEL	ArrayExpress	E-MTAB-2332	Genotype calling	E-MTAB-2332.processed.1.zip	ArrayExpress	E-MTAB-2332	HAPPY	haplotype_probabilities_Rnor50.tar.gz	figshare	http://dx.doi.org/10.6084/m9.figshare.943485_D6	HS.hdf5	ArrayExpress	E-MTAB-2332
Outbred1661_DNA	Genotyping	Outbred1661_genotyping	RATDIV_BA_1661_C12P3.CEL	ArrayExpress	E-MTAB-2332	Genotype calling	E-MTAB-2332.processed.1.zip	ArrayExpress	E-MTAB-2332	HAPPY	haplotype_probabilities_Rnor50.tar.gz	figshare	http://dx.doi.org/10.6084/m9.figshare.943485_D6	HS.hdf5	ArrayExpress	E-MTAB-2332
Outbred1662_DNA	Genotyping	Outbred1662_genotyping	RATDIV_BA_1662_C11P3.CEL	ArrayExpress	E-MTAB-2332	Genotype calling	E-MTAB-2332.processed.1.zip	ArrayExpress	E-MTAB-2332	HAPPY	haplotype_probabilities_Rnor50.tar.gz	figshare	http://dx.doi.org/10.6084/m9.figshare.943485_D6	HS.hdf5	ArrayExpress	E-MTAB-2332
Outbred1663_DNA	Genotyping	Outbred1663_genotyping	RATDIV_BA_1663_C10P3.CEL	ArrayExpress	E-MTAB-2332	Genotype calling	E-MTAB-2332.processed.1.zip	ArrayExpress	E-MTAB-2332	HAPPY	haplotype_probabilities_Rnor50.tar.gz	figshare	http://dx.doi.org/10.6084/m9.figshare.943485_D6	HS.hdf5	ArrayExpress	E-MTAB-2332
Outbred1664_DNA	Genotyping	Outbred1664_genotyping	RATDIV_BA_1664_C09P3.CEL	ArrayExpress	E-MTAB-2332	Genotype calling	E-MTAB-2332.processed.1.zip	ArrayExpress	E-MTAB-2332	HAPPY	haplotype_probabilities_Rnor50.tar.gz	figshare	http://dx.doi.org/10.6084/m9.figshare.943485_D6	HS.hdf5	ArrayExpress	E-MTAB-2332
Outbred1665_DNA	Genotyping	Outbred1665_genotyping	RATDIV_BA_1665_C08P3.CEL	ArrayExpress	E-MTAB-2332	Genotype calling	E-MTAB-2332.processed.1.zip	ArrayExpress	E-MTAB-2332	HAPPY	haplotype_probabilities_Rnor50.tar.gz	figshare	http://dx.doi.org/10.6084/m9.figshare.943485_D6	HS.hdf5	ArrayExpress	E-MTAB-2332
Outbred1666_DNA	Genotyping	Outbred1666_genotyping	RATDIV_BA_1666_C07P3.CEL	ArrayExpress	E-MTAB-2332	Genotype calling	E-MTAB-2332.processed.1.zip	ArrayExpress	E-MTAB-2332	HAPPY	haplotype_probabilities_Rnor50.tar.gz	figshare	http://dx.doi.org/10.6084/m9.figshare.943485_D6	HS.hdf5	ArrayExpress	E-MTAB-2332
Outbred1667_DNA	Genotyping	Outbred1667_genotyping	RATDIV_BA_1667_D04Plate31.CEL	ArrayExpress	E-MTAB-2332	Genotype calling	E-MTAB-2332.processed.1.zip	ArrayExpress	E-MTAB-2332	HAPPY	haplotype_probabilities_Rnor50.tar.gz	figshare	http://dx.doi.org/10.6084/m9.figshare.943485_D6	HS.hdf5	ArrayExpress	E-MTAB-2332
Outbred1669_DNA	Genotyping	Outbred1669_genotyping	RATDIV_BA_1669_D05Plate31.CEL	ArrayExpress	E-MTAB-2332	Genotype calling	E-MTAB-2332.processed.1.zip	ArrayExpress	E-MTAB-2332	HAPPY	haplotype_probabilities_Rnor50.tar.gz	figshare	http://dx.doi.org/10.6084/m9.figshare.943485_D6	HS.hdf5	ArrayExpress	E-MTAB-2332
Outbred167_DNA	Genotyping	Outbred167_genotyping	V9M_RAT_01jul10.CEL	ArrayExpress	E-MTAB-2332	Genotype calling	E-MTAB-2332.processed.1.zip	ArrayExpress	E-MTAB-2332	HAPPY	haplotype_probabilities_Rnor50.tar.gz	figshare	http://dx.doi.org/10.6084/m9.figshare.943485_D6	HS.hdf5	ArrayExpress	E-MTAB-2332
Outbred1671_DNA	Genotyping	Outbred1671_genotyping	RATDIV_BA_1671_C06P3.CEL	ArrayExpress	E-MTAB-2332	Genotype calling	E-MTAB-2332.processed.1.zip	ArrayExpress	E-MTAB-2332	HAPPY	haplotype_probabilities_Rnor50.tar.gz	figshare	http://dx.doi.org/10.6084/m9.figshare.943485_D6	HS.hdf5	ArrayExpress	E-MTAB-2332
Outbred1672_DNA	Genotyping	Outbred1672_genotyping	RATDIV_BA_1672_C05P3.CEL	ArrayExpress	E-MTAB-2332	Genotype calling	E-MTAB-2332.processed.1.zip	ArrayExpress	E-MTAB-2332	HAPPY	haplotype_probabilities_Rnor50.tar.gz	figshare	http://dx.doi.org/10.6084/m9.figshare.943485_D6	HS.hdf5	ArrayExpress	E-MTAB-2332
Outbred1673_DNA	Genotyping	Outbred1673_genotyping	RATDIV_BA_1673_C04P3.CEL	ArrayExpress	E-MTAB-2332	Genotype calling	E-MTAB-2332.processed.1.zip	ArrayExpress	E-MTAB-2332	HAPPY	haplotype_probabilities_Rnor50.tar.gz	figshare	http://dx.doi.org/10.6084/m9.figshare.943485_D6	HS.hdf5	ArrayExpress	E-MTAB-2332
Outbred1674_DNA	Genotyping	Outbred1674_genotyping	RATDIV_BA_1674_C03P3.CEL	ArrayExpress	E-MTAB-2332	Genotype calling	E-MTAB-2332.processed.1.zip	ArrayExpress	E-MTAB-2332	HAPPY	haplotype_probabilities_Rnor50.tar.gz	figshare	http://dx.doi.org/10.6084/m9.figshare.943485_D6	HS.hdf5	ArrayExpress	E-MTAB-2332
Outbred1675_DNA	Genotyping	Outbred1675_genotyping	RATDIV_BA_1675_C02P3.CEL	ArrayExpress	E-MTAB-2332	Genotype calling	E-MTAB-2332.processed.1.zip	ArrayExpress	E-MTAB-2332	HAPPY	haplotype_probabilities_Rnor50.tar.gz	figshare	http://dx.doi.org/10.6084/m9.figshare.943485_D6	HS.hdf5	ArrayExpress	E-MTAB-2332
Outbred1676_DNA	Genotyping	Outbred1676_genotyping	RATDIV_BA_1676_C01P3.CEL	ArrayExpress	E-MTAB-2332	Genotype calling	E-MTAB-2332.processed.1.zip	ArrayExpress	E-MTAB-2332	HAPPY	haplotype_probabilities_Rnor50.tar.gz	figshare	http://dx.doi.org/10.6084/m9.figshare.943485_D6	HS.hdf5	ArrayExpress	E-MTAB-2332
Outbred1677_DNA	Genotyping	Outbred1677_genotyping	RATDIV_BA_1677_B12P3.CEL	ArrayExpress	E-MTAB-2332	Genotype calling	E-MTAB-2332.processed.1.zip	ArrayExpress	E-MTAB-2332	HAPPY	haplotype_probabilities_Rnor50.tar.gz	figshare	http://dx.doi.org/10.6084/m9.figshare.943485_D6	HS.hdf5	ArrayExpress	E-MTAB-2332
Outbred1678_DNA	Genotyping	Outbred1678_genotyping	RATDIV_BA_1678_B11P3.CEL	ArrayExpress	E-MTAB-2332	Genotype calling	E-MTAB-2332.processed.1.zip	ArrayExpress	E-MTAB-2332	HAPPY	haplotype_probabilities_Rnor50.tar.gz	figshare	http://dx.doi.org/10.6084/m9.figshare.943485_D6	HS.hdf5	ArrayExpress	E-MTAB-2332
Outbred1679_DNA	Genotyping	Outbred1679_genotyping	RATDIV_BA_1679_D06Plate31.CEL	ArrayExpress	E-MTAB-2332	Genotype calling	E-MTAB-2332.processed.1.zip	ArrayExpress	E-MTAB-2332	HAPPY	haplotype_probabilities_Rnor50.tar.gz	figshare	http://dx.doi.org/10.6084/m9.figshare.943485_D6	HS.hdf5	ArrayExpress	E-MTAB-2332
Outbred168_DNA	Genotyping	Outbred168_genotyping	V9N_RAT_03aug10.CEL	ArrayExpress	E-MTAB-2332	Genotype calling	E-MTAB-2332.processed.1.zip	ArrayExpress	E-MTAB-2332	HAPPY	haplotype_probabilities_Rnor50.tar.gz	figshare	http://dx.doi.org/10.6084/m9.figshare.943485_D6	HS.hdf5	ArrayExpress	E-MTAB-2332
Outbred1685_DNA	Genotyping	Outbred1685_genotyping	RATDIV_BA_1685_B10P3.CEL	ArrayExpress	E-MTAB-2332	Genotype calling	E-MTAB-2332.processed.1.zip	ArrayExpress	E-MTAB-2332	HAPPY	haplotype_probabilities_Rnor50.tar.gz	figshare	http://dx.doi.org/10.6084/m9.figshare.943485_D6	HS.hdf5	ArrayExpress	E-MTAB-2332
Outbred1686_DNA	Genotyping	Outbred1686_genotyping	RATDIV_BA_1686_B09P3.CEL	ArrayExpress	E-MTAB-2332	Genotype calling	E-MTAB-2332.processed.1.zip	ArrayExpress	E-MTAB-2332	HAPPY	haplotype_probabilities_Rnor50.tar.gz	figshare	http://dx.doi.org/10.6084/m9.figshare.943485_D6	HS.hdf5	ArrayExpress	E-MTAB-2332
Outbred1687_DNA	Genotyping	Outbred1687_genotyping	RATDIV_BA_1687_B08P3.CEL	ArrayExpress	E-MTAB-2332	Genotype calling	E-MTAB-2332.processed.1.zip	ArrayExpress	E-MTAB-2332	HAPPY	haplotype_probabilities_Rnor50.tar.gz	figshare	http://dx.doi.org/10.6084/m9.figshare.943485_D6	HS.hdf5	ArrayExpress	E-MTAB-2332
Outbred1688_DNA	Genotyping	Outbred1688_genotyping	RATDIV_BA_1688_B07P3.CEL	ArrayExpress	E-MTAB-2332	Genotype calling	E-MTAB-2332.processed.1.zip	ArrayExpress	E-MTAB-2332	HAPPY	haplotype_probabilities_Rnor50.tar.gz	figshare	http://dx.doi.org/10.6084/m9.figshare.943485_D6	HS.hdf5	ArrayExpress	E-MTAB-2332
Outbred1689_DNA	Genotyping	Outbred1689_genotyping	RATDIV_BA_1689_B06P3.CEL	ArrayExpress	E-MTAB-2332	Genotype calling	E-MTAB-2332.processed.1.zip	ArrayExpress	E-MTAB-2332	HAPPY	haplotype_probabilities_Rnor50.tar.gz	figshare	http://dx.doi.org/10.6084/m9.figshare.943485_D6	HS.hdf5	ArrayExpress	E-MTAB-2332
Outbred1690_DNA	Genotyping	Outbred1690_genotyping	RATDIV_BA_1690_B05P3.CEL	ArrayExpress	E-MTAB-2332	Genotype calling	E-MTAB-2332.processed.1.zip	ArrayExpress	E-MTAB-2332	HAPPY	haplotype_probabilities_Rnor50.tar.gz	figshare	http://dx.doi.org/10.6084/m9.figshare.943485_D6	HS.hdf5	ArrayExpress	E-MTAB-2332
Outbred1691_DNA	Genotyping	Outbred1691_genotyping	RATDIV_BA_1691_B04P3.CEL	ArrayExpress	E-MTAB-2332	Genotype calling	E-MTAB-2332.processed.1.zip	ArrayExpress	E-MTAB-2332	HAPPY	haplotype_probabilities_Rnor50.tar.gz	figshare	http://dx.doi.org/10.6084/m9.figshare.943485_D6	HS.hdf5	ArrayExpress	E-MTAB-2332
Outbred1692_DNA	Genotyping	Outbred1692_genotyping	RATDIV_BA_1692_B03P3.CEL	ArrayExpress	E-MTAB-2332	Genotype calling	E-MTAB-2332.processed.1.zip	ArrayExpress	E-MTAB-2332	HAPPY	haplotype_probabilities_Rnor50.tar.gz	figshare	http://dx.doi.org/10.6084/m9.figshare.943485_D6	HS.hdf5	ArrayExpress	E-MTAB-2332
Outbred1693_DNA	Genotyping	Outbred1693_genotyping	RATDIV_BA_1693_B02P3.CEL	ArrayExpress	E-MTAB-2332	Genotype calling	E-MTAB-2332.processed.1.zip	ArrayExpress	E-MTAB-2332	HAPPY	haplotype_probabilities_Rnor50.tar.gz	figshare	http://dx.doi.org/10.6084/m9.figshare.943485_D6	HS.hdf5	ArrayExpress	E-MTAB-2332
Outbred170_DNA	Genotyping	Outbred170_genotyping	RATDIV_BA_0170_D08Plate31.CEL	ArrayExpress	E-MTAB-2332	Genotype calling	E-MTAB-2332.processed.1.zip	ArrayExpress	E-MTAB-2332	HAPPY	haplotype_probabilities_Rnor50.tar.gz	figshare	http://dx.doi.org/10.6084/m9.figshare.943485_D6	HS.hdf5	ArrayExpress	E-MTAB-2332
Outbred1701_DNA	Genotyping	Outbred1701_genotyping	RATDIV_BA_1701_B01P3.CEL	ArrayExpress	E-MTAB-2332	Genotype calling	E-MTAB-2332.processed.1.zip	ArrayExpress	E-MTAB-2332	HAPPY	haplotype_probabilities_Rnor50.tar.gz	figshare	http://dx.doi.org/10.6084/m9.figshare.943485_D6	HS.hdf5	ArrayExpress	E-MTAB-2332
Outbred1702_DNA	Genotyping	Outbred1702_genotyping	RATDIV_BA_1702_A12P3.CEL	ArrayExpress	E-MTAB-2332	Genotype calling	E-MTAB-2332.processed.1.zip	ArrayExpress	E-MTAB-2332	HAPPY	haplotype_probabilities_Rnor50.tar.gz	figshare	http://dx.doi.org/10.6084/m9.figshare.943485_D6	HS.hdf5	ArrayExpress	E-MTAB-2332
Outbred1703_DNA	Genotyping	Outbred1703_genotyping	RATDIV_BA_1703_A11P3.CEL	ArrayExpress	E-MTAB-2332	Genotype calling	E-MTAB-2332.processed.1.zip	ArrayExpress	E-MTAB-2332	HAPPY	haplotype_probabilities_Rnor50.tar.gz	figshare	http://dx.doi.org/10.6084/m9.figshare.943485_D6	HS.hdf5	ArrayExpress	E-MTAB-2332
Outbred1704_DNA	Genotyping	Outbred1704_genotyping	RATDIV_BA_1704_A10P3.CEL	ArrayExpress	E-MTAB-2332	Genotype calling	E-MTAB-2332.processed.1.zip	ArrayExpress	E-MTAB-2332	HAPPY	haplotype_probabilities_Rnor50.tar.gz	figshare	http://dx.doi.org/10.6084/m9.figshare.943485_D6	HS.hdf5	ArrayExpress	E-MTAB-2332
Outbred1705_DNA	Genotyping	Outbred1705_genotyping	RATDIV_BA_1705_A09P3.CEL	ArrayExpress	E-MTAB-2332	Genotype calling	E-MTAB-2332.processed.1.zip	ArrayExpress	E-MTAB-2332	HAPPY	haplotype_probabilities_Rnor50.tar.gz	figshare	http://dx.doi.org/10.6084/m9.figshare.943485_D6	HS.hdf5	ArrayExpress	E-MTAB-2332
Outbred1706_DNA	Genotyping	Outbred1706_genotyping	RATDIV_BA_1706_A08P3.CEL	ArrayExpress	E-MTAB-2332	Genotype calling	E-MTAB-2332.processed.1.zip	ArrayExpress	E-MTAB-2332	HAPPY	haplotype_probabilities_Rnor50.tar.gz	figshare	http://dx.doi.org/10.6084/m9.figshare.943485_D6	HS.hdf5	ArrayExpress	E-MTAB-2332
Outbred1707_DNA	Genotyping	Outbred1707_genotyping	RATDIV_BA_1707_A07P3.CEL	ArrayExpress	E-MTAB-2332	Genotype calling	E-MTAB-2332.processed.1.zip	ArrayExpress	E-MTAB-2332	HAPPY	haplotype_probabilities_Rnor50.tar.gz	figshare	http://dx.doi.org/10.6084/m9.figshare.943485_D6	HS.hdf5	ArrayExpress	E-MTAB-2332
Outbred1708_DNA	Genotyping	Outbred1708_genotyping	RATDIV_BA_1708_A06P3.CEL	ArrayExpress	E-MTAB-2332	Genotype calling	E-MTAB-2332.processed.1.zip	ArrayExpress	E-MTAB-2332	HAPPY	haplotype_probabilities_Rnor50.tar.gz	figshare	http://dx.doi.org/10.6084/m9.figshare.943485_D6	HS.hdf5	ArrayExpress	E-MTAB-2332
Outbred1710_DNA	Genotyping	Outbred1710_genotyping	RATDIV_BA_1710_P3A05_A01WDH1.CEL	ArrayExpress	E-MTAB-2332	Genotype calling	E-MTAB-2332.processed.1.zip	ArrayExpress	E-MTAB-2332	HAPPY	haplotype_probabilities_Rnor50.tar.gz	figshare	http://dx.doi.org/10.6084/m9.figshare.943485_D6	HS.hdf5	ArrayExpress	E-MTAB-2332
Outbred1712_DNA	Genotyping	Outbred1712_genotyping	RATDIV_BA_1712_A04P3.CEL	ArrayExpress	E-MTAB-2332	Genotype calling	E-MTAB-2332.processed.1.zip	ArrayExpress	E-MTAB-2332	HAPPY	haplotype_probabilities_Rnor50.tar.gz	figshare	http://dx.doi.org/10.6084/m9.figshare.943485_D6	HS.hdf5	ArrayExpress	E-MTAB-2332
Outbred1713_DNA	Genotyping	Outbred1713_genotyping	RATDIV_BA_1713_A03P3.CEL	ArrayExpress	E-MTAB-2332	Genotype calling	E-MTAB-2332.processed.1.zip	ArrayExpress	E-MTAB-2332	HAPPY	haplotype_probabilities_Rnor50.tar.gz	figshare	http://dx.doi.org/10.6084/m9.figshare.943485_D6	HS.hdf5	ArrayExpress	E-MTAB-2332
Outbred1714_DNA	Genotyping	Outbred1714_genotyping	RATDIV_BA_1714_A02P3.CEL	ArrayExpress	E-MTAB-2332	Genotype calling	E-MTAB-2332.processed.1.zip	ArrayExpress	E-MTAB-2332	HAPPY	haplotype_probabilities_Rnor50.tar.gz	figshare	http://dx.doi.org/10.6084/m9.figshare.943485_D6	HS.hdf5	ArrayExpress	E-MTAB-2332
Outbred1715_DNA	Genotyping	Outbred1715_genotyping	RATDIV_BA_1715_A01P3.CEL	ArrayExpress	E-MTAB-2332	Genotype calling	E-MTAB-2332.processed.1.zip	ArrayExpress	E-MTAB-2332	HAPPY	haplotype_probabilities_Rnor50.tar.gz	figshare	http://dx.doi.org/10.6084/m9.figshare.943485_D6	HS.hdf5	ArrayExpress	E-MTAB-2332
Outbred1716_DNA	Genotyping	Outbred1716_genotyping	RATDIV.BA_1716_B11P1.CEL	ArrayExpress	E-MTAB-2332	Genotype calling	E-MTAB-2332.processed.1.zip	ArrayExpress	E-MTAB-2332	HAPPY	haplotype_probabilities_Rnor50.tar.gz	figshare	http://dx.doi.org/10.6084/m9.figshare.943485_D6	HS.hdf5	ArrayExpress	E-MTAB-2332
Outbred1717_DNA	Genotyping	Outbred1717_genotyping	RATDIV_BA_1717_A02Plate19.CEL	ArrayExpress	E-MTAB-2332	Genotype calling	E-MTAB-2332.processed.1.zip	ArrayExpress	E-MTAB-2332	HAPPY	haplotype_probabilities_Rnor50.tar.gz	figshare	http://dx.doi.org/10.6084/m9.figshare.943485_D6	HS.hdf5	ArrayExpress	E-MTAB-2332
Outbred1718_DNA	Genotyping	Outbred1718_genotyping	RATDIV.BA_1718_B09P1.CEL	ArrayExpress	E-MTAB-2332	Genotype calling	E-MTAB-2332.processed.1.zip	ArrayExpress	E-MTAB-2332	HAPPY	haplotype_probabilities_Rnor50.tar.gz	figshare	http://dx.doi.org/10.6084/m9.figshare.943485_D6	HS.hdf5	ArrayExpress	E-MTAB-2332
Outbred1719_DNA	Genotyping	Outbred1719_genotyping	RATDIV.BA_1719_B08P1.CEL	ArrayExpress	E-MTAB-2332	Genotype calling	E-MTAB-2332.processed.1.zip	ArrayExpress	E-MTAB-2332	HAPPY	haplotype_probabilities_Rnor50.tar.gz	figshare	http://dx.doi.org/10.6084/m9.figshare.943485_D6	HS.hdf5	ArrayExpress	E-MTAB-2332
Outbred172_DNA	Genotyping	Outbred172_genotyping	V9R_RAT_27jul10.CEL	ArrayExpress	E-MTAB-2332	Genotype calling	E-MTAB-2332.processed.1.zip	ArrayExpress	E-MTAB-2332	HAPPY	haplotype_probabilities_Rnor50.tar.gz	figshare	http://dx.doi.org/10.6084/m9.figshare.943485_D6	HS.hdf5	ArrayExpress	E-MTAB-2332
Outbred1720_DNA	Genotyping	Outbred1720_genotyping	RATDIV_Ba_1720_B07P1.CEL	ArrayExpress	E-MTAB-2332	Genotype calling	E-MTAB-2332.processed.1.zip	ArrayExpress	E-MTAB-2332	HAPPY	haplotype_probabilities_Rnor50.tar.gz	figshare	http://dx.doi.org/10.6084/m9.figshare.943485_D6	HS.hdf5	ArrayExpress	E-MTAB-2332
Outbred1721_DNA	Genotyping	Outbred1721_genotyping	RATDIV_Ba_1721_B06P1.CEL	ArrayExpress	E-MTAB-2332	Genotype calling	E-MTAB-2332.processed.1.zip	ArrayExpress	E-MTAB-2332	HAPPY	haplotype_probabilities_Rnor50.tar.gz	figshare	http://dx.doi.org/10.6084/m9.figshare.943485_D6	HS.hdf5	ArrayExpress	E-MTAB-2332
Outbred1722_DNA	Genotyping	Outbred1722_genotyping	RATDIV_Ba_1722_B05P1.CEL	ArrayExpress	E-MTAB-2332	Genotype calling	E-MTAB-2332.processed.1.zip	ArrayExpress	E-MTAB-2332	HAPPY	haplotype_probabilities_Rnor50.tar.gz	figshare	http://dx.doi.org/10.6084/m9.figshare.943485_D6	HS.hdf5	ArrayExpress	E-MTAB-2332
Outbred1723_DNA	Genotyping	Outbred1723_genotyping	RATDIV_Ba_1723_B04P1.CEL	ArrayExpress	E-MTAB-2332	Genotype calling	E-MTAB-2332.processed.1.zip	ArrayExpress	E-MTAB-2332	HAPPY	haplotype_probabilities_Rnor50.tar.gz	figshare	http://dx.doi.org/10.6084/m9.figshare.943485_D6	HS.hdf5	ArrayExpress	E-MTAB-2332
Outbred1724_DNA	Genotyping	Outbred1724_genotyping	RATDIV_Ba_1724_B03P1.CEL	ArrayExpress	E-MTAB-2332	Genotype calling	E-MTAB-2332.processed.1.zip	ArrayExpress	E-MTAB-2332	HAPPY	haplotype_probabilities_Rnor50.tar.gz	figshare	http://dx.doi.org/10.6084/m9.figshare.943485_D6	HS.hdf5	ArrayExpress	E-MTAB-2332
Outbred1725_DNA	Genotyping	Outbred1725_genotyping	RATDIV_Ba_1725_B02P1.CEL	ArrayExpress	E-MTAB-2332	Genotype calling	E-MTAB-2332.processed.1.zip	ArrayExpress	E-MTAB-2332	HAPPY	haplotype_probabilities_Rnor50.tar.gz	figshare	http://dx.doi.org/10.6084/m9.figshare.943485_D6	HS.hdf5	ArrayExpress	E-MTAB-2332
Outbred1726_DNA	Genotyping	Outbred1726_genotyping	RATDIV_Ba_1726_B01P1.CEL	ArrayExpress	E-MTAB-2332	Genotype calling	E-MTAB-2332.processed.1.zip	ArrayExpress	E-MTAB-2332	HAPPY	haplotype_probabilities_Rnor50.tar.gz	figshare	http://dx.doi.org/10.6084/m9.figshare.943485_D6	HS.hdf5	ArrayExpress	E-MTAB-2332
Outbred1727_DNA	Genotyping	Outbred1727_genotyping	RATDIV_Ba_1727_A12P1.CEL	ArrayExpress	E-MTAB-2332	Genotype calling	E-MTAB-2332.processed.1.zip	ArrayExpress	E-MTAB-2332	HAPPY	haplotype_probabilities_Rnor50.tar.gz	figshare	http://dx.doi.org/10.6084/m9.figshare.943485_D6	HS.hdf5	ArrayExpress	E-MTAB-2332
Outbred1728_DNA	Genotyping	Outbred1728_genotyping	RATDIV_Ba_1728_A11P1.CEL	ArrayExpress	E-MTAB-2332	Genotype calling	E-MTAB-2332.processed.1.zip	ArrayExpress	E-MTAB-2332	HAPPY	haplotype_probabilities_Rnor50.tar.gz	figshare	http://dx.doi.org/10.6084/m9.figshare.943485_D6	HS.hdf5	ArrayExpress	E-MTAB-2332
Outbred1729_DNA	Genotyping	Outbred1729_genotyping	RATDIV_Ba_1729_A10P1.CEL	ArrayExpress	E-MTAB-2332	Genotype calling	E-MTAB-2332.processed.1.zip	ArrayExpress	E-MTAB-2332	HAPPY	haplotype_probabilities_Rnor50.tar.gz	figshare	http://dx.doi.org/10.6084/m9.figshare.943485_D6	HS.hdf5	ArrayExpress	E-MTAB-2332
Outbred173_DNA	Genotyping	Outbred173_genotyping	V9S_RAT_11aug10.CEL	ArrayExpress	E-MTAB-2332	Genotype calling	E-MTAB-2332.processed.1.zip	ArrayExpress	E-MTAB-2332	HAPPY	haplotype_probabilities_Rnor50.tar.gz	figshare	http://dx.doi.org/10.6084/m9.figshare.943485_D6	HS.hdf5	ArrayExpress	E-MTAB-2332
Outbred1730_DNA	Genotyping	Outbred1730_genotyping	RATDIV_Ba_1730_A09P1.CEL	ArrayExpress	E-MTAB-2332	Genotype calling	E-MTAB-2332.processed.1.zip	ArrayExpress	E-MTAB-2332	HAPPY	haplotype_probabilities_Rnor50.tar.gz	figshare	http://dx.doi.org/10.6084/m9.figshare.943485_D6	HS.hdf5	ArrayExpress	E-MTAB-2332
Outbred1731_DNA	Genotyping	Outbred1731_genotyping	RATDIV_Ba_1731_A08P1.CEL	ArrayExpress	E-MTAB-2332	Genotype calling	E-MTAB-2332.processed.1.zip	ArrayExpress	E-MTAB-2332	HAPPY	haplotype_probabilities_Rnor50.tar.gz	figshare	http://dx.doi.org/10.6084/m9.figshare.943485_D6	HS.hdf5	ArrayExpress	E-MTAB-2332
Outbred1732_DNA	Genotyping	Outbred1732_genotyping	RATDIV_Ba_1732_A07P1_WDH.CEL	ArrayExpress	E-MTAB-2332	Genotype calling	E-MTAB-2332.processed.1.zip	ArrayExpress	E-MTAB-2332	HAPPY	haplotype_probabilities_Rnor50.tar.gz	figshare	http://dx.doi.org/10.6084/m9.figshare.943485_D6	HS.hdf5	ArrayExpress	E-MTAB-2332
Outbred1733_DNA	Genotyping	Outbred1733_genotyping	RATDIV_Ba_1733_A06P1_WDH.CEL	ArrayExpress	E-MTAB-2332	Genotype calling	E-MTAB-2332.processed.1.zip	ArrayExpress	E-MTAB-2332	HAPPY	haplotype_probabilities_Rnor50.tar.gz	figshare	http://dx.doi.org/10.6084/m9.figshare.943485_D6	HS.hdf5	ArrayExpress	E-MTAB-2332
Outbred1734_DNA	Genotyping	Outbred1734_genotyping	RATDIV_Ba_1734_A05P1_WDH.CEL	ArrayExpress	E-MTAB-2332	Genotype calling	E-MTAB-2332.processed.1.zip	ArrayExpress	E-MTAB-2332	HAPPY	haplotype_probabilities_Rnor50.tar.gz	figshare	http://dx.doi.org/10.6084/m9.figshare.943485_D6	HS.hdf5	ArrayExpress	E-MTAB-2332
Outbred1735_DNA	Genotyping	Outbred1735_genotyping	RATDIV_Ba_1735_A04P1_WDH.CEL	ArrayExpress	E-MTAB-2332	Genotype calling	E-MTAB-2332.processed.1.zip	ArrayExpress	E-MTAB-2332	HAPPY	haplotype_probabilities_Rnor50.tar.gz	figshare	http://dx.doi.org/10.6084/m9.figshare.943485_D6	HS.hdf5	ArrayExpress	E-MTAB-2332
Outbred1736_DNA	Genotyping	Outbred1736_genotyping	RATDIV_Ba_1736_A03P1_WDH.CEL	ArrayExpress	E-MTAB-2332	Genotype calling	E-MTAB-2332.processed.1.zip	ArrayExpress	E-MTAB-2332	HAPPY	haplotype_probabilities_Rnor50.tar.gz	figshare	http://dx.doi.org/10.6084/m9.figshare.943485_D6	HS.hdf5	ArrayExpress	E-MTAB-2332
Outbred1737_DNA	Genotyping	Outbred1737_genotyping	RATDIV_Ba_1737_A02P1_WDH.CEL	ArrayExpress	E-MTAB-2332	Genotype calling	E-MTAB-2332.processed.1.zip	ArrayExpress	E-MTAB-2332	HAPPY	haplotype_probabilities_Rnor50.tar.gz	figshare	http://dx.doi.org/10.6084/m9.figshare.943485_D6	HS.hdf5	ArrayExpress	E-MTAB-2332
Outbred1738_DNA	Genotyping	Outbred1738_genotyping	RATDIV_Ba_1738_A01P1_WDH.CEL	ArrayExpress	E-MTAB-2332	Genotype calling	E-MTAB-2332.processed.1.zip	ArrayExpress	E-MTAB-2332	HAPPY	haplotype_probabilities_Rnor50.tar.gz	figshare	http://dx.doi.org/10.6084/m9.figshare.943485_D6	HS.hdf5	ArrayExpress	E-MTAB-2332
Outbred174_DNA	Genotyping	Outbred174_genotyping	V9T_RAT_01jul10.CEL	ArrayExpress	E-MTAB-2332	Genotype calling	E-MTAB-2332.processed.1.zip	ArrayExpress	E-MTAB-2332	HAPPY	haplotype_probabilities_Rnor50.tar.gz	figshare	http://dx.doi.org/10.6084/m9.figshare.943485_D6	HS.hdf5	ArrayExpress	E-MTAB-2332
Outbred1742_DNA	Genotyping	Outbred1742_genotyping	H1H_RAT_20jan11.CEL	ArrayExpress	E-MTAB-2332	Genotype calling	E-MTAB-2332.processed.1.zip	ArrayExpress	E-MTAB-2332	HAPPY	haplotype_probabilities_Rnor50.tar.gz	figshare	http://dx.doi.org/10.6084/m9.figshare.943485_D6	HS.hdf5	ArrayExpress	E-MTAB-2332
Outbred1744_DNA	Genotyping	Outbred1744_genotyping	H1J_RAT_20jan11.CEL	ArrayExpress	E-MTAB-2332	Genotype calling	E-MTAB-2332.processed.1.zip	ArrayExpress	E-MTAB-2332	HAPPY	haplotype_probabilities_Rnor50.tar.gz	figshare	http://dx.doi.org/10.6084/m9.figshare.943485_D6	HS.hdf5	ArrayExpress	E-MTAB-2332
Outbred1745_DNA	Genotyping	Outbred1745_genotyping	H1K_RAT_19jan11.CEL	ArrayExpress	E-MTAB-2332	Genotype calling	E-MTAB-2332.processed.1.zip	ArrayExpress	E-MTAB-2332	HAPPY	haplotype_probabilities_Rnor50.tar.gz	figshare	http://dx.doi.org/10.6084/m9.figshare.943485_D6	HS.hdf5	ArrayExpress	E-MTAB-2332
Outbred1746_DNA	Genotyping	Outbred1746_genotyping	H1L_RAT_19jan11.CEL	ArrayExpress	E-MTAB-2332	Genotype calling	E-MTAB-2332.processed.1.zip	ArrayExpress	E-MTAB-2332	HAPPY	haplotype_probabilities_Rnor50.tar.gz	figshare	http://dx.doi.org/10.6084/m9.figshare.943485_D6	HS.hdf5	ArrayExpress	E-MTAB-2332
Outbred1747_DNA	Genotyping	Outbred1747_genotyping	H1M_RAT_19jan11.CEL	ArrayExpress	E-MTAB-2332	Genotype calling	E-MTAB-2332.processed.1.zip	ArrayExpress	E-MTAB-2332	HAPPY	haplotype_probabilities_Rnor50.tar.gz	figshare	http://dx.doi.org/10.6084/m9.figshare.943485_D6	HS.hdf5	ArrayExpress	E-MTAB-2332
Outbred1748_DNA	Genotyping	Outbred1748_genotyping	H1N_RAT_19jan11.CEL	ArrayExpress	E-MTAB-2332	Genotype calling	E-MTAB-2332.processed.1.zip	ArrayExpress	E-MTAB-2332	HAPPY	haplotype_probabilities_Rnor50.tar.gz	figshare	http://dx.doi.org/10.6084/m9.figshare.943485_D6	HS.hdf5	ArrayExpress	E-MTAB-2332
Outbred175_DNA	Genotyping	Outbred175_genotyping	RATDIV_BA_0175_B05Plate30.CEL	ArrayExpress	E-MTAB-2332	Genotype calling	E-MTAB-2332.processed.1.zip	ArrayExpress	E-MTAB-2332	HAPPY	haplotype_probabilities_Rnor50.tar.gz	figshare	http://dx.doi.org/10.6084/m9.figshare.943485_D6	HS.hdf5	ArrayExpress	E-MTAB-2332
Outbred1751_DNA	Genotyping	Outbred1751_genotyping	H1Q_RAT_20jan11.CEL	ArrayExpress	E-MTAB-2332	Genotype calling	E-MTAB-2332.processed.1.zip	ArrayExpress	E-MTAB-2332	HAPPY	haplotype_probabilities_Rnor50.tar.gz	figshare	http://dx.doi.org/10.6084/m9.figshare.943485_D6	HS.hdf5	ArrayExpress	E-MTAB-2332
Outbred1752_DNA	Genotyping	Outbred1752_genotyping	H1R_RAT_20jan11.CEL	ArrayExpress	E-MTAB-2332	Genotype calling	E-MTAB-2332.processed.1.zip	ArrayExpress	E-MTAB-2332	HAPPY	haplotype_probabilities_Rnor50.tar.gz	figshare	http://dx.doi.org/10.6084/m9.figshare.943485_D6	HS.hdf5	ArrayExpress	E-MTAB-2332
Outbred1753_DNA	Genotyping	Outbred1753_genotyping	H1S_RAT_20jan11.CEL	ArrayExpress	E-MTAB-2332	Genotype calling	E-MTAB-2332.processed.1.zip	ArrayExpress	E-MTAB-2332	HAPPY	haplotype_probabilities_Rnor50.tar.gz	figshare	http://dx.doi.org/10.6084/m9.figshare.943485_D6	HS.hdf5	ArrayExpress	E-MTAB-2332
Outbred1756_DNA	Genotyping	Outbred1756_genotyping	H1V_RAT_20jan11.CEL	ArrayExpress	E-MTAB-2332	Genotype calling	E-MTAB-2332.processed.1.zip	ArrayExpress	E-MTAB-2332	HAPPY	haplotype_probabilities_Rnor50.tar.gz	figshare	http://dx.doi.org/10.6084/m9.figshare.943485_D6	HS.hdf5	ArrayExpress	E-MTAB-2332
Outbred176_DNA	Genotyping	Outbred176_genotyping	V9V_RAT_24aug10.CEL	ArrayExpress	E-MTAB-2332	Genotype calling	E-MTAB-2332.processed.1.zip	ArrayExpress	E-MTAB-2332	HAPPY	haplotype_probabilities_Rnor50.tar.gz	figshare	http://dx.doi.org/10.6084/m9.figshare.943485_D6	HS.hdf5	ArrayExpress	E-MTAB-2332
Outbred1763_DNA	Genotyping	Outbred1763_genotyping	H22_RAT_19jan11.CEL	ArrayExpress	E-MTAB-2332	Genotype calling	E-MTAB-2332.processed.1.zip	ArrayExpress	E-MTAB-2332	HAPPY	haplotype_probabilities_Rnor50.tar.gz	figshare	http://dx.doi.org/10.6084/m9.figshare.943485_D6	HS.hdf5	ArrayExpress	E-MTAB-2332
Outbred1764_DNA	Genotyping	Outbred1764_genotyping	H23_RAT_19jan11.CEL	ArrayExpress	E-MTAB-2332	Genotype calling	E-MTAB-2332.processed.1.zip	ArrayExpress	E-MTAB-2332	HAPPY	haplotype_probabilities_Rnor50.tar.gz	figshare	http://dx.doi.org/10.6084/m9.figshare.943485_D6	HS.hdf5	ArrayExpress	E-MTAB-2332
Outbred1767_DNA	Genotyping	Outbred1767_genotyping	H26_RAT_19jan11.CEL	ArrayExpress	E-MTAB-2332	Genotype calling	E-MTAB-2332.processed.1.zip	ArrayExpress	E-MTAB-2332	HAPPY	haplotype_probabilities_Rnor50.tar.gz	figshare	http://dx.doi.org/10.6084/m9.figshare.943485_D6	HS.hdf5	ArrayExpress	E-MTAB-2332
Outbred177_DNA	Genotyping	Outbred177_genotyping	V9W_RAT_03aug10.CEL	ArrayExpress	E-MTAB-2332	Genotype calling	E-MTAB-2332.processed.1.zip	ArrayExpress	E-MTAB-2332	HAPPY	haplotype_probabilities_Rnor50.tar.gz	figshare	http://dx.doi.org/10.6084/m9.figshare.943485_D6	HS.hdf5	ArrayExpress	E-MTAB-2332
Outbred1770_DNA	Genotyping	Outbred1770_genotyping	H29_RAT_19jan11.CEL	ArrayExpress	E-MTAB-2332	Genotype calling	E-MTAB-2332.processed.1.zip	ArrayExpress	E-MTAB-2332	HAPPY	haplotype_probabilities_Rnor50.tar.gz	figshare	http://dx.doi.org/10.6084/m9.figshare.943485_D6	HS.hdf5	ArrayExpress	E-MTAB-2332
Outbred1772_DNA	Genotyping	Outbred1772_genotyping	H2B_RAT_20jan11.CEL	ArrayExpress	E-MTAB-2332	Genotype calling	E-MTAB-2332.processed.1.zip	ArrayExpress	E-MTAB-2332	HAPPY	haplotype_probabilities_Rnor50.tar.gz	figshare	http://dx.doi.org/10.6084/m9.figshare.943485_D6	HS.hdf5	ArrayExpress	E-MTAB-2332
Outbred1773_DNA	Genotyping	Outbred1773_genotyping	H2C_RAT_20jan11.CEL	ArrayExpress	E-MTAB-2332	Genotype calling	E-MTAB-2332.processed.1.zip	ArrayExpress	E-MTAB-2332	HAPPY	haplotype_probabilities_Rnor50.tar.gz	figshare	http://dx.doi.org/10.6084/m9.figshare.943485_D6	HS.hdf5	ArrayExpress	E-MTAB-2332
Outbred1774_DNA	Genotyping	Outbred1774_genotyping	H2D_RAT_20jan11.CEL	ArrayExpress	E-MTAB-2332	Genotype calling	E-MTAB-2332.processed.1.zip	ArrayExpress	E-MTAB-2332	HAPPY	haplotype_probabilities_Rnor50.tar.gz	figshare	http://dx.doi.org/10.6084/m9.figshare.943485_D6	HS.hdf5	ArrayExpress	E-MTAB-2332
Outbred1775_DNA	Genotyping	Outbred1775_genotyping	H2E_RAT_20jan11.CEL	ArrayExpress	E-MTAB-2332	Genotype calling	E-MTAB-2332.processed.1.zip	ArrayExpress	E-MTAB-2332	HAPPY	haplotype_probabilities_Rnor50.tar.gz	figshare	http://dx.doi.org/10.6084/m9.figshare.943485_D6	HS.hdf5	ArrayExpress	E-MTAB-2332
Outbred1776_DNA	Genotyping	Outbred1776_genotyping	H2F_RAT_19jan11.CEL	ArrayExpress	E-MTAB-2332	Genotype calling	E-MTAB-2332.processed.1.zip	ArrayExpress	E-MTAB-2332	HAPPY	haplotype_probabilities_Rnor50.tar.gz	figshare	http://dx.doi.org/10.6084/m9.figshare.943485_D6	HS.hdf5	ArrayExpress	E-MTAB-2332
Outbred1777_DNA	Genotyping	Outbred1777_genotyping	H2G_RAT_19jan11.CEL	ArrayExpress	E-MTAB-2332	Genotype calling	E-MTAB-2332.processed.1.zip	ArrayExpress	E-MTAB-2332	HAPPY	haplotype_probabilities_Rnor50.tar.gz	figshare	http://dx.doi.org/10.6084/m9.figshare.943485_D6	HS.hdf5	ArrayExpress	E-MTAB-2332
Outbred1778_DNA	Genotyping	Outbred1778_genotyping	H2H_RAT_19jan11.CEL	ArrayExpress	E-MTAB-2332	Genotype calling	E-MTAB-2332.processed.1.zip	ArrayExpress	E-MTAB-2332	HAPPY	haplotype_probabilities_Rnor50.tar.gz	figshare	http://dx.doi.org/10.6084/m9.figshare.943485_D6	HS.hdf5	ArrayExpress	E-MTAB-2332
Outbred1779_DNA	Genotyping	Outbred1779_genotyping	H2I_RAT_19jan11.CEL	ArrayExpress	E-MTAB-2332	Genotype calling	E-MTAB-2332.processed.1.zip	ArrayExpress	E-MTAB-2332	HAPPY	haplotype_probabilities_Rnor50.tar.gz	figshare	http://dx.doi.org/10.6084/m9.figshare.943485_D6	HS.hdf5	ArrayExpress	E-MTAB-2332
Outbred178_DNA	Genotyping	Outbred178_genotyping	V9X_RAT_27jul10.CEL	ArrayExpress	E-MTAB-2332	Genotype calling	E-MTAB-2332.processed.1.zip	ArrayExpress	E-MTAB-2332	HAPPY	haplotype_probabilities_Rnor50.tar.gz	figshare	http://dx.doi.org/10.6084/m9.figshare.943485_D6	HS.hdf5	ArrayExpress	E-MTAB-2332
Outbred1780_DNA	Genotyping	Outbred1780_genotyping	H2J_RAT_20jan11.CEL	ArrayExpress	E-MTAB-2332	Genotype calling	E-MTAB-2332.processed.1.zip	ArrayExpress	E-MTAB-2332	HAPPY	haplotype_probabilities_Rnor50.tar.gz	figshare	http://dx.doi.org/10.6084/m9.figshare.943485_D6	HS.hdf5	ArrayExpress	E-MTAB-2332
Outbred1781_DNA	Genotyping	Outbred1781_genotyping	H2K_RAT_20jan11.CEL	ArrayExpress	E-MTAB-2332	Genotype calling	E-MTAB-2332.processed.1.zip	ArrayExpress	E-MTAB-2332	HAPPY	haplotype_probabilities_Rnor50.tar.gz	figshare	http://dx.doi.org/10.6084/m9.figshare.943485_D6	HS.hdf5	ArrayExpress	E-MTAB-2332
Outbred1783_DNA	Genotyping	Outbred1783_genotyping	H2M_RAT_20jan11.CEL	ArrayExpress	E-MTAB-2332	Genotype calling	E-MTAB-2332.processed.1.zip	ArrayExpress	E-MTAB-2332	HAPPY	haplotype_probabilities_Rnor50.tar.gz	figshare	http://dx.doi.org/10.6084/m9.figshare.943485_D6	HS.hdf5	ArrayExpress	E-MTAB-2332
Outbred1784_DNA	Genotyping	Outbred1784_genotyping	H2N_RAT_20jan11.CEL	ArrayExpress	E-MTAB-2332	Genotype calling	E-MTAB-2332.processed.1.zip	ArrayExpress	E-MTAB-2332	HAPPY	haplotype_probabilities_Rnor50.tar.gz	figshare	http://dx.doi.org/10.6084/m9.figshare.943485_D6	HS.hdf5	ArrayExpress	E-MTAB-2332
Outbred1785_DNA	Genotyping	Outbred1785_genotyping	H2O_RAT_19jan11.CEL	ArrayExpress	E-MTAB-2332	Genotype calling	E-MTAB-2332.processed.1.zip	ArrayExpress	E-MTAB-2332	HAPPY	haplotype_probabilities_Rnor50.tar.gz	figshare	http://dx.doi.org/10.6084/m9.figshare.943485_D6	HS.hdf5	ArrayExpress	E-MTAB-2332
Outbred1786_DNA	Genotyping	Outbred1786_genotyping	H2P_RAT_19jan11.CEL	ArrayExpress	E-MTAB-2332	Genotype calling	E-MTAB-2332.processed.1.zip	ArrayExpress	E-MTAB-2332	HAPPY	haplotype_probabilities_Rnor50.tar.gz	figshare	http://dx.doi.org/10.6084/m9.figshare.943485_D6	HS.hdf5	ArrayExpress	E-MTAB-2332
Outbred1787_DNA	Genotyping	Outbred1787_genotyping	H2Q_RAT_19jan11.CEL	ArrayExpress	E-MTAB-2332	Genotype calling	E-MTAB-2332.processed.1.zip	ArrayExpress	E-MTAB-2332	HAPPY	haplotype_probabilities_Rnor50.tar.gz	figshare	http://dx.doi.org/10.6084/m9.figshare.943485_D6	HS.hdf5	ArrayExpress	E-MTAB-2332
Outbred1788_DNA	Genotyping	Outbred1788_genotyping	H2R_RAT_19jan11.CEL	ArrayExpress	E-MTAB-2332	Genotype calling	E-MTAB-2332.processed.1.zip	ArrayExpress	E-MTAB-2332	HAPPY	haplotype_probabilities_Rnor50.tar.gz	figshare	http://dx.doi.org/10.6084/m9.figshare.943485_D6	HS.hdf5	ArrayExpress	E-MTAB-2332
Outbred1789_DNA	Genotyping	Outbred1789_genotyping	H2S_RAT_20jan11.CEL	ArrayExpress	E-MTAB-2332	Genotype calling	E-MTAB-2332.processed.1.zip	ArrayExpress	E-MTAB-2332	HAPPY	haplotype_probabilities_Rnor50.tar.gz	figshare	http://dx.doi.org/10.6084/m9.figshare.943485_D6	HS.hdf5	ArrayExpress	E-MTAB-2332
Outbred179_DNA	Genotyping	Outbred179_genotyping	V9Y_RAT_11aug10.CEL	ArrayExpress	E-MTAB-2332	Genotype calling	E-MTAB-2332.processed.1.zip	ArrayExpress	E-MTAB-2332	HAPPY	haplotype_probabilities_Rnor50.tar.gz	figshare	http://dx.doi.org/10.6084/m9.figshare.943485_D6	HS.hdf5	ArrayExpress	E-MTAB-2332
Outbred1790_DNA	Genotyping	Outbred1790_genotyping	H2T_RAT_20jan11.CEL	ArrayExpress	E-MTAB-2332	Genotype calling	E-MTAB-2332.processed.1.zip	ArrayExpress	E-MTAB-2332	HAPPY	haplotype_probabilities_Rnor50.tar.gz	figshare	http://dx.doi.org/10.6084/m9.figshare.943485_D6	HS.hdf5	ArrayExpress	E-MTAB-2332
Outbred1791_DNA	Genotyping	Outbred1791_genotyping	H2U_RAT_20jan11.CEL	ArrayExpress	E-MTAB-2332	Genotype calling	E-MTAB-2332.processed.1.zip	ArrayExpress	E-MTAB-2332	HAPPY	haplotype_probabilities_Rnor50.tar.gz	figshare	http://dx.doi.org/10.6084/m9.figshare.943485_D6	HS.hdf5	ArrayExpress	E-MTAB-2332
Outbred1792_DNA	Genotyping	Outbred1792_genotyping	H2V_RAT_20jan11.CEL	ArrayExpress	E-MTAB-2332	Genotype calling	E-MTAB-2332.processed.1.zip	ArrayExpress	E-MTAB-2332	HAPPY	haplotype_probabilities_Rnor50.tar.gz	figshare	http://dx.doi.org/10.6084/m9.figshare.943485_D6	HS.hdf5	ArrayExpress	E-MTAB-2332
Outbred1793_DNA	Genotyping	Outbred1793_genotyping	H2W_RAT_19jan11.CEL	ArrayExpress	E-MTAB-2332	Genotype calling	E-MTAB-2332.processed.1.zip	ArrayExpress	E-MTAB-2332	HAPPY	haplotype_probabilities_Rnor50.tar.gz	figshare	http://dx.doi.org/10.6084/m9.figshare.943485_D6	HS.hdf5	ArrayExpress	E-MTAB-2332
Outbred1794_DNA	Genotyping	Outbred1794_genotyping	H2X_RAT_19jan11.CEL	ArrayExpress	E-MTAB-2332	Genotype calling	E-MTAB-2332.processed.1.zip	ArrayExpress	E-MTAB-2332	HAPPY	haplotype_probabilities_Rnor50.tar.gz	figshare	http://dx.doi.org/10.6084/m9.figshare.943485_D6	HS.hdf5	ArrayExpress	E-MTAB-2332
Outbred1797_DNA	Genotyping	Outbred1797_genotyping	H30_RAT_19jan11.CEL	ArrayExpress	E-MTAB-2332	Genotype calling	E-MTAB-2332.processed.1.zip	ArrayExpress	E-MTAB-2332	HAPPY	haplotype_probabilities_Rnor50.tar.gz	figshare	http://dx.doi.org/10.6084/m9.figshare.943485_D6	HS.hdf5	ArrayExpress	E-MTAB-2332
Outbred1798_DNA	Genotyping	Outbred1798_genotyping	H31_RAT_20jan11.CEL	ArrayExpress	E-MTAB-2332	Genotype calling	E-MTAB-2332.processed.1.zip	ArrayExpress	E-MTAB-2332	HAPPY	haplotype_probabilities_Rnor50.tar.gz	figshare	http://dx.doi.org/10.6084/m9.figshare.943485_D6	HS.hdf5	ArrayExpress	E-MTAB-2332
Outbred1799_DNA	Genotyping	Outbred1799_genotyping	H32_RAT_20jan11.CEL	ArrayExpress	E-MTAB-2332	Genotype calling	E-MTAB-2332.processed.1.zip	ArrayExpress	E-MTAB-2332	HAPPY	haplotype_probabilities_Rnor50.tar.gz	figshare	http://dx.doi.org/10.6084/m9.figshare.943485_D6	HS.hdf5	ArrayExpress	E-MTAB-2332
Outbred18_DNA	Genotyping	Outbred18_genotyping	V5H_RAT_10aug10.CEL	ArrayExpress	E-MTAB-2332	Genotype calling	E-MTAB-2332.processed.1.zip	ArrayExpress	E-MTAB-2332	HAPPY	haplotype_probabilities_Rnor50.tar.gz	figshare	http://dx.doi.org/10.6084/m9.figshare.943485_D6	HS.hdf5	ArrayExpress	E-MTAB-2332
Outbred180_DNA	Genotyping	Outbred180_genotyping	V9Z_RAT_24aug10.CEL	ArrayExpress	E-MTAB-2332	Genotype calling	E-MTAB-2332.processed.1.zip	ArrayExpress	E-MTAB-2332	HAPPY	haplotype_probabilities_Rnor50.tar.gz	figshare	http://dx.doi.org/10.6084/m9.figshare.943485_D6	HS.hdf5	ArrayExpress	E-MTAB-2332
Outbred1800_DNA	Genotyping	Outbred1800_genotyping	H33_RAT_20jan11.CEL	ArrayExpress	E-MTAB-2332	Genotype calling	E-MTAB-2332.processed.1.zip	ArrayExpress	E-MTAB-2332	HAPPY	haplotype_probabilities_Rnor50.tar.gz	figshare	http://dx.doi.org/10.6084/m9.figshare.943485_D6	HS.hdf5	ArrayExpress	E-MTAB-2332
Outbred1801_DNA	Genotyping	Outbred1801_genotyping	H34_RAT_20jan11.CEL	ArrayExpress	E-MTAB-2332	Genotype calling	E-MTAB-2332.processed.1.zip	ArrayExpress	E-MTAB-2332	HAPPY	haplotype_probabilities_Rnor50.tar.gz	figshare	http://dx.doi.org/10.6084/m9.figshare.943485_D6	HS.hdf5	ArrayExpress	E-MTAB-2332
Outbred1802_DNA	Genotyping	Outbred1802_genotyping	H35_RAT_19jan11.CEL	ArrayExpress	E-MTAB-2332	Genotype calling	E-MTAB-2332.processed.1.zip	ArrayExpress	E-MTAB-2332	HAPPY	haplotype_probabilities_Rnor50.tar.gz	figshare	http://dx.doi.org/10.6084/m9.figshare.943485_D6	HS.hdf5	ArrayExpress	E-MTAB-2332
Outbred1803_DNA	Genotyping	Outbred1803_genotyping	H36_RAT_19jan11.CEL	ArrayExpress	E-MTAB-2332	Genotype calling	E-MTAB-2332.processed.1.zip	ArrayExpress	E-MTAB-2332	HAPPY	haplotype_probabilities_Rnor50.tar.gz	figshare	http://dx.doi.org/10.6084/m9.figshare.943485_D6	HS.hdf5	ArrayExpress	E-MTAB-2332
Outbred1804_DNA	Genotyping	Outbred1804_genotyping	H37_RAT_19jan11.CEL	ArrayExpress	E-MTAB-2332	Genotype calling	E-MTAB-2332.processed.1.zip	ArrayExpress	E-MTAB-2332	HAPPY	haplotype_probabilities_Rnor50.tar.gz	figshare	http://dx.doi.org/10.6084/m9.figshare.943485_D6	HS.hdf5	ArrayExpress	E-MTAB-2332
Outbred1806_DNA	Genotyping	Outbred1806_genotyping	H39_RAT_19jan11.CEL	ArrayExpress	E-MTAB-2332	Genotype calling	E-MTAB-2332.processed.1.zip	ArrayExpress	E-MTAB-2332	HAPPY	haplotype_probabilities_Rnor50.tar.gz	figshare	http://dx.doi.org/10.6084/m9.figshare.943485_D6	HS.hdf5	ArrayExpress	E-MTAB-2332
Outbred181_DNA	Genotyping	Outbred181_genotyping	VA0_RAT_22jul10.CEL	ArrayExpress	E-MTAB-2332	Genotype calling	E-MTAB-2332.processed.1.zip	ArrayExpress	E-MTAB-2332	HAPPY	haplotype_probabilities_Rnor50.tar.gz	figshare	http://dx.doi.org/10.6084/m9.figshare.943485_D6	HS.hdf5	ArrayExpress	E-MTAB-2332
Outbred1811_DNA	Genotyping	Outbred1811_genotyping	H3E_RAT_20jan11.CEL	ArrayExpress	E-MTAB-2332	Genotype calling	E-MTAB-2332.processed.1.zip	ArrayExpress	E-MTAB-2332	HAPPY	haplotype_probabilities_Rnor50.tar.gz	figshare	http://dx.doi.org/10.6084/m9.figshare.943485_D6	HS.hdf5	ArrayExpress	E-MTAB-2332
Outbred1812_DNA	Genotyping	Outbred1812_genotyping	H3F_RAT_20jan11.CEL	ArrayExpress	E-MTAB-2332	Genotype calling	E-MTAB-2332.processed.1.zip	ArrayExpress	E-MTAB-2332	HAPPY	haplotype_probabilities_Rnor50.tar.gz	figshare	http://dx.doi.org/10.6084/m9.figshare.943485_D6	HS.hdf5	ArrayExpress	E-MTAB-2332
Outbred1814_DNA	Genotyping	Outbred1814_genotyping	H3H_RAT_20jan11.CEL	ArrayExpress	E-MTAB-2332	Genotype calling	E-MTAB-2332.processed.1.zip	ArrayExpress	E-MTAB-2332	HAPPY	haplotype_probabilities_Rnor50.tar.gz	figshare	http://dx.doi.org/10.6084/m9.figshare.943485_D6	HS.hdf5	ArrayExpress	E-MTAB-2332
Outbred1815_DNA	Genotyping	Outbred1815_genotyping	H3I_RAT_20jan11.CEL	ArrayExpress	E-MTAB-2332	Genotype calling	E-MTAB-2332.processed.1.zip	ArrayExpress	E-MTAB-2332	HAPPY	haplotype_probabilities_Rnor50.tar.gz	figshare	http://dx.doi.org/10.6084/m9.figshare.943485_D6	HS.hdf5	ArrayExpress	E-MTAB-2332
Outbred1816_DNA	Genotyping	Outbred1816_genotyping	H3J_RAT_19jan11.CEL	ArrayExpress	E-MTAB-2332	Genotype calling	E-MTAB-2332.processed.1.zip	ArrayExpress	E-MTAB-2332	HAPPY	haplotype_probabilities_Rnor50.tar.gz	figshare	http://dx.doi.org/10.6084/m9.figshare.943485_D6	HS.hdf5	ArrayExpress	E-MTAB-2332
Outbred1817_DNA	Genotyping	Outbred1817_genotyping	H3K_RAT_19jan11_2.CEL	ArrayExpress	E-MTAB-2332	Genotype calling	E-MTAB-2332.processed.1.zip	ArrayExpress	E-MTAB-2332	HAPPY	haplotype_probabilities_Rnor50.tar.gz	figshare	http://dx.doi.org/10.6084/m9.figshare.943485_D6	HS.hdf5	ArrayExpress	E-MTAB-2332
Outbred1819_DNA	Genotyping	Outbred1819_genotyping	RATDIV_BA_1819_D07Plate31.CEL	ArrayExpress	E-MTAB-2332	Genotype calling	E-MTAB-2332.processed.1.zip	ArrayExpress	E-MTAB-2332	HAPPY	haplotype_probabilities_Rnor50.tar.gz	figshare	http://dx.doi.org/10.6084/m9.figshare.943485_D6	HS.hdf5	ArrayExpress	E-MTAB-2332
Outbred1820_DNA	Genotyping	Outbred1820_genotyping	H3N_RAT_19jan11.CEL	ArrayExpress	E-MTAB-2332	Genotype calling	E-MTAB-2332.processed.1.zip	ArrayExpress	E-MTAB-2332	HAPPY	haplotype_probabilities_Rnor50.tar.gz	figshare	http://dx.doi.org/10.6084/m9.figshare.943485_D6	HS.hdf5	ArrayExpress	E-MTAB-2332
Outbred1821_DNA	Genotyping	Outbred1821_genotyping	H3O_RAT_19jan11.CEL	ArrayExpress	E-MTAB-2332	Genotype calling	E-MTAB-2332.processed.1.zip	ArrayExpress	E-MTAB-2332	HAPPY	haplotype_probabilities_Rnor50.tar.gz	figshare	http://dx.doi.org/10.6084/m9.figshare.943485_D6	HS.hdf5	ArrayExpress	E-MTAB-2332
Outbred1822_DNA	Genotyping	Outbred1822_genotyping	H3P_RAT_20jan11.CEL	ArrayExpress	E-MTAB-2332	Genotype calling	E-MTAB-2332.processed.1.zip	ArrayExpress	E-MTAB-2332	HAPPY	haplotype_probabilities_Rnor50.tar.gz	figshare	http://dx.doi.org/10.6084/m9.figshare.943485_D6	HS.hdf5	ArrayExpress	E-MTAB-2332
Outbred1823_DNA	Genotyping	Outbred1823_genotyping	H3Q_RAT_20jan11.CEL	ArrayExpress	E-MTAB-2332	Genotype calling	E-MTAB-2332.processed.1.zip	ArrayExpress	E-MTAB-2332	HAPPY	haplotype_probabilities_Rnor50.tar.gz	figshare	http://dx.doi.org/10.6084/m9.figshare.943485_D6	HS.hdf5	ArrayExpress	E-MTAB-2332
Outbred1824_DNA	Genotyping	Outbred1824_genotyping	H3R_RAT_20jan11.CEL	ArrayExpress	E-MTAB-2332	Genotype calling	E-MTAB-2332.processed.1.zip	ArrayExpress	E-MTAB-2332	HAPPY	haplotype_probabilities_Rnor50.tar.gz	figshare	http://dx.doi.org/10.6084/m9.figshare.943485_D6	HS.hdf5	ArrayExpress	E-MTAB-2332
Outbred1828_DNA	Genotyping	Outbred1828_genotyping	H3V_RAT_20jan11.CEL	ArrayExpress	E-MTAB-2332	Genotype calling	E-MTAB-2332.processed.1.zip	ArrayExpress	E-MTAB-2332	HAPPY	haplotype_probabilities_Rnor50.tar.gz	figshare	http://dx.doi.org/10.6084/m9.figshare.943485_D6	HS.hdf5	ArrayExpress	E-MTAB-2332
Outbred1829_DNA	Genotyping	Outbred1829_genotyping	H3W_RAT_19jan11.CEL	ArrayExpress	E-MTAB-2332	Genotype calling	E-MTAB-2332.processed.1.zip	ArrayExpress	E-MTAB-2332	HAPPY	haplotype_probabilities_Rnor50.tar.gz	figshare	http://dx.doi.org/10.6084/m9.figshare.943485_D6	HS.hdf5	ArrayExpress	E-MTAB-2332
Outbred1833_DNA	Genotyping	Outbred1833_genotyping	H40_RAT_19jan11.CEL	ArrayExpress	E-MTAB-2332	Genotype calling	E-MTAB-2332.processed.1.zip	ArrayExpress	E-MTAB-2332	HAPPY	haplotype_probabilities_Rnor50.tar.gz	figshare	http://dx.doi.org/10.6084/m9.figshare.943485_D6	HS.hdf5	ArrayExpress	E-MTAB-2332
Outbred1834_DNA	Genotyping	Outbred1834_genotyping	H41_RAT_19jan11.CEL	ArrayExpress	E-MTAB-2332	Genotype calling	E-MTAB-2332.processed.1.zip	ArrayExpress	E-MTAB-2332	HAPPY	haplotype_probabilities_Rnor50.tar.gz	figshare	http://dx.doi.org/10.6084/m9.figshare.943485_D6	HS.hdf5	ArrayExpress	E-MTAB-2332
Outbred1835_DNA	Genotyping	Outbred1835_genotyping	H42_RAT_19jan11.CEL	ArrayExpress	E-MTAB-2332	Genotype calling	E-MTAB-2332.processed.1.zip	ArrayExpress	E-MTAB-2332	HAPPY	haplotype_probabilities_Rnor50.tar.gz	figshare	http://dx.doi.org/10.6084/m9.figshare.943485_D6	HS.hdf5	ArrayExpress	E-MTAB-2332
Outbred1836_DNA	Genotyping	Outbred1836_genotyping	H43_RAT_25jan11.CEL	ArrayExpress	E-MTAB-2332	Genotype calling	E-MTAB-2332.processed.1.zip	ArrayExpress	E-MTAB-2332	HAPPY	haplotype_probabilities_Rnor50.tar.gz	figshare	http://dx.doi.org/10.6084/m9.figshare.943485_D6	HS.hdf5	ArrayExpress	E-MTAB-2332
Outbred1837_DNA	Genotyping	Outbred1837_genotyping	H44_RAT_25jan11.CEL	ArrayExpress	E-MTAB-2332	Genotype calling	E-MTAB-2332.processed.1.zip	ArrayExpress	E-MTAB-2332	HAPPY	haplotype_probabilities_Rnor50.tar.gz	figshare	http://dx.doi.org/10.6084/m9.figshare.943485_D6	HS.hdf5	ArrayExpress	E-MTAB-2332
Outbred1838_DNA	Genotyping	Outbred1838_genotyping	H45_RAT_25jan11.CEL	ArrayExpress	E-MTAB-2332	Genotype calling	E-MTAB-2332.processed.1.zip	ArrayExpress	E-MTAB-2332	HAPPY	haplotype_probabilities_Rnor50.tar.gz	figshare	http://dx.doi.org/10.6084/m9.figshare.943485_D6	HS.hdf5	ArrayExpress	E-MTAB-2332
Outbred1839_DNA	Genotyping	Outbred1839_genotyping	H46_RAT_25jan11.CEL	ArrayExpress	E-MTAB-2332	Genotype calling	E-MTAB-2332.processed.1.zip	ArrayExpress	E-MTAB-2332	HAPPY	haplotype_probabilities_Rnor50.tar.gz	figshare	http://dx.doi.org/10.6084/m9.figshare.943485_D6	HS.hdf5	ArrayExpress	E-MTAB-2332
Outbred184_DNA	Genotyping	Outbred184_genotyping	VA3_RAT_22jul10.CEL	ArrayExpress	E-MTAB-2332	Genotype calling	E-MTAB-2332.processed.1.zip	ArrayExpress	E-MTAB-2332	HAPPY	haplotype_probabilities_Rnor50.tar.gz	figshare	http://dx.doi.org/10.6084/m9.figshare.943485_D6	HS.hdf5	ArrayExpress	E-MTAB-2332
Outbred1840_DNA	Genotyping	Outbred1840_genotyping	H47_RAT_24jan11.CEL	ArrayExpress	E-MTAB-2332	Genotype calling	E-MTAB-2332.processed.1.zip	ArrayExpress	E-MTAB-2332	HAPPY	haplotype_probabilities_Rnor50.tar.gz	figshare	http://dx.doi.org/10.6084/m9.figshare.943485_D6	HS.hdf5	ArrayExpress	E-MTAB-2332
Outbred1844_DNA	Genotyping	Outbred1844_genotyping	H4B_RAT_24jan11.CEL	ArrayExpress	E-MTAB-2332	Genotype calling	E-MTAB-2332.processed.1.zip	ArrayExpress	E-MTAB-2332	HAPPY	haplotype_probabilities_Rnor50.tar.gz	figshare	http://dx.doi.org/10.6084/m9.figshare.943485_D6	HS.hdf5	ArrayExpress	E-MTAB-2332
Outbred185_DNA	Genotyping	Outbred185_genotyping	VA4_RAT_27jul10.CEL	ArrayExpress	E-MTAB-2332	Genotype calling	E-MTAB-2332.processed.1.zip	ArrayExpress	E-MTAB-2332	HAPPY	haplotype_probabilities_Rnor50.tar.gz	figshare	http://dx.doi.org/10.6084/m9.figshare.943485_D6	HS.hdf5	ArrayExpress	E-MTAB-2332
Outbred1853_DNA	Genotyping	Outbred1853_genotyping	H4K_RAT_24jan11.CEL	ArrayExpress	E-MTAB-2332	Genotype calling	E-MTAB-2332.processed.1.zip	ArrayExpress	E-MTAB-2332	HAPPY	haplotype_probabilities_Rnor50.tar.gz	figshare	http://dx.doi.org/10.6084/m9.figshare.943485_D6	HS.hdf5	ArrayExpress	E-MTAB-2332
Outbred1854_DNA	Genotyping	Outbred1854_genotyping	H4L_RAT_24jan11.CEL	ArrayExpress	E-MTAB-2332	Genotype calling	E-MTAB-2332.processed.1.zip	ArrayExpress	E-MTAB-2332	HAPPY	haplotype_probabilities_Rnor50.tar.gz	figshare	http://dx.doi.org/10.6084/m9.figshare.943485_D6	HS.hdf5	ArrayExpress	E-MTAB-2332
Outbred1855_DNA	Genotyping	Outbred1855_genotyping	H4M_RAT_25jan11.CEL	ArrayExpress	E-MTAB-2332	Genotype calling	E-MTAB-2332.processed.1.zip	ArrayExpress	E-MTAB-2332	HAPPY	haplotype_probabilities_Rnor50.tar.gz	figshare	http://dx.doi.org/10.6084/m9.figshare.943485_D6	HS.hdf5	ArrayExpress	E-MTAB-2332
Outbred1856_DNA	Genotyping	Outbred1856_genotyping	H4N_RAT_25jan11.CEL	ArrayExpress	E-MTAB-2332	Genotype calling	E-MTAB-2332.processed.1.zip	ArrayExpress	E-MTAB-2332	HAPPY	haplotype_probabilities_Rnor50.tar.gz	figshare	http://dx.doi.org/10.6084/m9.figshare.943485_D6	HS.hdf5	ArrayExpress	E-MTAB-2332
Outbred1859_DNA	Genotyping	Outbred1859_genotyping	H4Q_RAT_25jan11.CEL	ArrayExpress	E-MTAB-2332	Genotype calling	E-MTAB-2332.processed.1.zip	ArrayExpress	E-MTAB-2332	HAPPY	haplotype_probabilities_Rnor50.tar.gz	figshare	http://dx.doi.org/10.6084/m9.figshare.943485_D6	HS.hdf5	ArrayExpress	E-MTAB-2332
Outbred186_DNA	Genotyping	Outbred186_genotyping	VA5_RAT_24aug10.CEL	ArrayExpress	E-MTAB-2332	Genotype calling	E-MTAB-2332.processed.1.zip	ArrayExpress	E-MTAB-2332	HAPPY	haplotype_probabilities_Rnor50.tar.gz	figshare	http://dx.doi.org/10.6084/m9.figshare.943485_D6	HS.hdf5	ArrayExpress	E-MTAB-2332
Outbred1860_DNA	Genotyping	Outbred1860_genotyping	H4R_RAT_25jan11.CEL	ArrayExpress	E-MTAB-2332	Genotype calling	E-MTAB-2332.processed.1.zip	ArrayExpress	E-MTAB-2332	HAPPY	haplotype_probabilities_Rnor50.tar.gz	figshare	http://dx.doi.org/10.6084/m9.figshare.943485_D6	HS.hdf5	ArrayExpress	E-MTAB-2332
Outbred1861_DNA	Genotyping	Outbred1861_genotyping	H4S_RAT_24jan11.CEL	ArrayExpress	E-MTAB-2332	Genotype calling	E-MTAB-2332.processed.1.zip	ArrayExpress	E-MTAB-2332	HAPPY	haplotype_probabilities_Rnor50.tar.gz	figshare	http://dx.doi.org/10.6084/m9.figshare.943485_D6	HS.hdf5	ArrayExpress	E-MTAB-2332
Outbred1862_DNA	Genotyping	Outbred1862_genotyping	H4T_RAT_24jan11.CEL	ArrayExpress	E-MTAB-2332	Genotype calling	E-MTAB-2332.processed.1.zip	ArrayExpress	E-MTAB-2332	HAPPY	haplotype_probabilities_Rnor50.tar.gz	figshare	http://dx.doi.org/10.6084/m9.figshare.943485_D6	HS.hdf5	ArrayExpress	E-MTAB-2332
Outbred1863_DNA	Genotyping	Outbred1863_genotyping	H4U_RAT_24jan11.CEL	ArrayExpress	E-MTAB-2332	Genotype calling	E-MTAB-2332.processed.1.zip	ArrayExpress	E-MTAB-2332	HAPPY	haplotype_probabilities_Rnor50.tar.gz	figshare	http://dx.doi.org/10.6084/m9.figshare.943485_D6	HS.hdf5	ArrayExpress	E-MTAB-2332
Outbred1864_DNA	Genotyping	Outbred1864_genotyping	H4V_RAT_24jan11.CEL	ArrayExpress	E-MTAB-2332	Genotype calling	E-MTAB-2332.processed.1.zip	ArrayExpress	E-MTAB-2332	HAPPY	haplotype_probabilities_Rnor50.tar.gz	figshare	http://dx.doi.org/10.6084/m9.figshare.943485_D6	HS.hdf5	ArrayExpress	E-MTAB-2332
Outbred1865_DNA	Genotyping	Outbred1865_genotyping	H4W_RAT_25jan11.CEL	ArrayExpress	E-MTAB-2332	Genotype calling	E-MTAB-2332.processed.1.zip	ArrayExpress	E-MTAB-2332	HAPPY	haplotype_probabilities_Rnor50.tar.gz	figshare	http://dx.doi.org/10.6084/m9.figshare.943485_D6	HS.hdf5	ArrayExpress	E-MTAB-2332
Outbred1866_DNA	Genotyping	Outbred1866_genotyping	H4X_RAT_25jan11.CEL	ArrayExpress	E-MTAB-2332	Genotype calling	E-MTAB-2332.processed.1.zip	ArrayExpress	E-MTAB-2332	HAPPY	haplotype_probabilities_Rnor50.tar.gz	figshare	http://dx.doi.org/10.6084/m9.figshare.943485_D6	HS.hdf5	ArrayExpress	E-MTAB-2332
Outbred1867_DNA	Genotyping	Outbred1867_genotyping	H4Y_RAT_25jan11.CEL	ArrayExpress	E-MTAB-2332	Genotype calling	E-MTAB-2332.processed.1.zip	ArrayExpress	E-MTAB-2332	HAPPY	haplotype_probabilities_Rnor50.tar.gz	figshare	http://dx.doi.org/10.6084/m9.figshare.943485_D6	HS.hdf5	ArrayExpress	E-MTAB-2332
Outbred1868_DNA	Genotyping	Outbred1868_genotyping	H4Z_RAT_24jan11.CEL	ArrayExpress	E-MTAB-2332	Genotype calling	E-MTAB-2332.processed.1.zip	ArrayExpress	E-MTAB-2332	HAPPY	haplotype_probabilities_Rnor50.tar.gz	figshare	http://dx.doi.org/10.6084/m9.figshare.943485_D6	HS.hdf5	ArrayExpress	E-MTAB-2332
Outbred187_DNA	Genotyping	Outbred187_genotyping	RATDIV_BA_0187_B06Plate30.CEL	ArrayExpress	E-MTAB-2332	Genotype calling	E-MTAB-2332.processed.1.zip	ArrayExpress	E-MTAB-2332	HAPPY	haplotype_probabilities_Rnor50.tar.gz	figshare	http://dx.doi.org/10.6084/m9.figshare.943485_D6	HS.hdf5	ArrayExpress	E-MTAB-2332
Outbred1872_DNA	Genotyping	Outbred1872_genotyping	RATDIV_BA_1872_D09Plate31.CEL	ArrayExpress	E-MTAB-2332	Genotype calling	E-MTAB-2332.processed.1.zip	ArrayExpress	E-MTAB-2332	HAPPY	haplotype_probabilities_Rnor50.tar.gz	figshare	http://dx.doi.org/10.6084/m9.figshare.943485_D6	HS.hdf5	ArrayExpress	E-MTAB-2332
Outbred188_DNA	Genotyping	Outbred188_genotyping	VA7_RAT_02aug10.CEL	ArrayExpress	E-MTAB-2332	Genotype calling	E-MTAB-2332.processed.1.zip	ArrayExpress	E-MTAB-2332	HAPPY	haplotype_probabilities_Rnor50.tar.gz	figshare	http://dx.doi.org/10.6084/m9.figshare.943485_D6	HS.hdf5	ArrayExpress	E-MTAB-2332
Outbred1880_DNA	Genotyping	Outbred1880_genotyping	H5B_RAT_24jan11.CEL	ArrayExpress	E-MTAB-2332	Genotype calling	E-MTAB-2332.processed.1.zip	ArrayExpress	E-MTAB-2332	HAPPY	haplotype_probabilities_Rnor50.tar.gz	figshare	http://dx.doi.org/10.6084/m9.figshare.943485_D6	HS.hdf5	ArrayExpress	E-MTAB-2332
Outbred1882_DNA	Genotyping	Outbred1882_genotyping	H5D_RAT_24jan11.CEL	ArrayExpress	E-MTAB-2332	Genotype calling	E-MTAB-2332.processed.1.zip	ArrayExpress	E-MTAB-2332	HAPPY	haplotype_probabilities_Rnor50.tar.gz	figshare	http://dx.doi.org/10.6084/m9.figshare.943485_D6	HS.hdf5	ArrayExpress	E-MTAB-2332
Outbred1887_DNA	Genotyping	Outbred1887_genotyping	H5I_RAT_24jan11.CEL	ArrayExpress	E-MTAB-2332	Genotype calling	E-MTAB-2332.processed.1.zip	ArrayExpress	E-MTAB-2332	HAPPY	haplotype_probabilities_Rnor50.tar.gz	figshare	http://dx.doi.org/10.6084/m9.figshare.943485_D6	HS.hdf5	ArrayExpress	E-MTAB-2332
Outbred1888_DNA	Genotyping	Outbred1888_genotyping	H5J_RAT_25jan11.CEL	ArrayExpress	E-MTAB-2332	Genotype calling	E-MTAB-2332.processed.1.zip	ArrayExpress	E-MTAB-2332	HAPPY	haplotype_probabilities_Rnor50.tar.gz	figshare	http://dx.doi.org/10.6084/m9.figshare.943485_D6	HS.hdf5	ArrayExpress	E-MTAB-2332
Outbred189_DNA	Genotyping	Outbred189_genotyping	VA8_RAT_28jul10.CEL	ArrayExpress	E-MTAB-2332	Genotype calling	E-MTAB-2332.processed.1.zip	ArrayExpress	E-MTAB-2332	HAPPY	haplotype_probabilities_Rnor50.tar.gz	figshare	http://dx.doi.org/10.6084/m9.figshare.943485_D6	HS.hdf5	ArrayExpress	E-MTAB-2332
Outbred1898_DNA	Genotyping	Outbred1898_genotyping	H5T_RAT_25jan11.CEL	ArrayExpress	E-MTAB-2332	Genotype calling	E-MTAB-2332.processed.1.zip	ArrayExpress	E-MTAB-2332	HAPPY	haplotype_probabilities_Rnor50.tar.gz	figshare	http://dx.doi.org/10.6084/m9.figshare.943485_D6	HS.hdf5	ArrayExpress	E-MTAB-2332
Outbred1899_DNA	Genotyping	Outbred1899_genotyping	H5U_RAT_25jan11.CEL	ArrayExpress	E-MTAB-2332	Genotype calling	E-MTAB-2332.processed.1.zip	ArrayExpress	E-MTAB-2332	HAPPY	haplotype_probabilities_Rnor50.tar.gz	figshare	http://dx.doi.org/10.6084/m9.figshare.943485_D6	HS.hdf5	ArrayExpress	E-MTAB-2332
Outbred190_DNA	Genotyping	Outbred190_genotyping	VA9_RAT_28jul10.CEL	ArrayExpress	E-MTAB-2332	Genotype calling	E-MTAB-2332.processed.1.zip	ArrayExpress	E-MTAB-2332	HAPPY	haplotype_probabilities_Rnor50.tar.gz	figshare	http://dx.doi.org/10.6084/m9.figshare.943485_D6	HS.hdf5	ArrayExpress	E-MTAB-2332
Outbred1902_DNA	Genotyping	Outbred1902_genotyping	H5X_RAT_25jan11.CEL	ArrayExpress	E-MTAB-2332	Genotype calling	E-MTAB-2332.processed.1.zip	ArrayExpress	E-MTAB-2332	HAPPY	haplotype_probabilities_Rnor50.tar.gz	figshare	http://dx.doi.org/10.6084/m9.figshare.943485_D6	HS.hdf5	ArrayExpress	E-MTAB-2332
Outbred1903_DNA	Genotyping	Outbred1903_genotyping	H5Y_RAT_24jan11.CEL	ArrayExpress	E-MTAB-2332	Genotype calling	E-MTAB-2332.processed.1.zip	ArrayExpress	E-MTAB-2332	HAPPY	haplotype_probabilities_Rnor50.tar.gz	figshare	http://dx.doi.org/10.6084/m9.figshare.943485_D6	HS.hdf5	ArrayExpress	E-MTAB-2332
Outbred1904_DNA	Genotyping	Outbred1904_genotyping	H5Z_RAT_24jan11.CEL	ArrayExpress	E-MTAB-2332	Genotype calling	E-MTAB-2332.processed.1.zip	ArrayExpress	E-MTAB-2332	HAPPY	haplotype_probabilities_Rnor50.tar.gz	figshare	http://dx.doi.org/10.6084/m9.figshare.943485_D6	HS.hdf5	ArrayExpress	E-MTAB-2332
Outbred1907_DNA	Genotyping	Outbred1907_genotyping	H62_RAT_24jan11.CEL	ArrayExpress	E-MTAB-2332	Genotype calling	E-MTAB-2332.processed.1.zip	ArrayExpress	E-MTAB-2332	HAPPY	haplotype_probabilities_Rnor50.tar.gz	figshare	http://dx.doi.org/10.6084/m9.figshare.943485_D6	HS.hdf5	ArrayExpress	E-MTAB-2332
Outbred1908_DNA	Genotyping	Outbred1908_genotyping	H63_RAT_24jan11.CEL	ArrayExpress	E-MTAB-2332	Genotype calling	E-MTAB-2332.processed.1.zip	ArrayExpress	E-MTAB-2332	HAPPY	haplotype_probabilities_Rnor50.tar.gz	figshare	http://dx.doi.org/10.6084/m9.figshare.943485_D6	HS.hdf5	ArrayExpress	E-MTAB-2332
Outbred191_DNA	Genotyping	Outbred191_genotyping	VAA_RAT_24aug10.CEL	ArrayExpress	E-MTAB-2332	Genotype calling	E-MTAB-2332.processed.1.zip	ArrayExpress	E-MTAB-2332	HAPPY	haplotype_probabilities_Rnor50.tar.gz	figshare	http://dx.doi.org/10.6084/m9.figshare.943485_D6	HS.hdf5	ArrayExpress	E-MTAB-2332
Outbred1911_DNA	Genotyping	Outbred1911_genotyping	H66_RAT_25jan11.CEL	ArrayExpress	E-MTAB-2332	Genotype calling	E-MTAB-2332.processed.1.zip	ArrayExpress	E-MTAB-2332	HAPPY	haplotype_probabilities_Rnor50.tar.gz	figshare	http://dx.doi.org/10.6084/m9.figshare.943485_D6	HS.hdf5	ArrayExpress	E-MTAB-2332
Outbred1914_DNA	Genotyping	Outbred1914_genotyping	H69_RAT_25jan11.CEL	ArrayExpress	E-MTAB-2332	Genotype calling	E-MTAB-2332.processed.1.zip	ArrayExpress	E-MTAB-2332	HAPPY	haplotype_probabilities_Rnor50.tar.gz	figshare	http://dx.doi.org/10.6084/m9.figshare.943485_D6	HS.hdf5	ArrayExpress	E-MTAB-2332
Outbred1915_DNA	Genotyping	Outbred1915_genotyping	H6A_RAT_25jan11.CEL	ArrayExpress	E-MTAB-2332	Genotype calling	E-MTAB-2332.processed.1.zip	ArrayExpress	E-MTAB-2332	HAPPY	haplotype_probabilities_Rnor50.tar.gz	figshare	http://dx.doi.org/10.6084/m9.figshare.943485_D6	HS.hdf5	ArrayExpress	E-MTAB-2332
Outbred1916_DNA	Genotyping	Outbred1916_genotyping	H6B_RAT_25jan11.CEL	ArrayExpress	E-MTAB-2332	Genotype calling	E-MTAB-2332.processed.1.zip	ArrayExpress	E-MTAB-2332	HAPPY	haplotype_probabilities_Rnor50.tar.gz	figshare	http://dx.doi.org/10.6084/m9.figshare.943485_D6	HS.hdf5	ArrayExpress	E-MTAB-2332
Outbred1917_DNA	Genotyping	Outbred1917_genotyping	H6C_RAT_24jan11.CEL	ArrayExpress	E-MTAB-2332	Genotype calling	E-MTAB-2332.processed.1.zip	ArrayExpress	E-MTAB-2332	HAPPY	haplotype_probabilities_Rnor50.tar.gz	figshare	http://dx.doi.org/10.6084/m9.figshare.943485_D6	HS.hdf5	ArrayExpress	E-MTAB-2332
Outbred1918_DNA	Genotyping	Outbred1918_genotyping	H6D_RAT_24jan11.CEL	ArrayExpress	E-MTAB-2332	Genotype calling	E-MTAB-2332.processed.1.zip	ArrayExpress	E-MTAB-2332	HAPPY	haplotype_probabilities_Rnor50.tar.gz	figshare	http://dx.doi.org/10.6084/m9.figshare.943485_D6	HS.hdf5	ArrayExpress	E-MTAB-2332
Outbred1919_DNA	Genotyping	Outbred1919_genotyping	H6E_RAT_24jan11.CEL	ArrayExpress	E-MTAB-2332	Genotype calling	E-MTAB-2332.processed.1.zip	ArrayExpress	E-MTAB-2332	HAPPY	haplotype_probabilities_Rnor50.tar.gz	figshare	http://dx.doi.org/10.6084/m9.figshare.943485_D6	HS.hdf5	ArrayExpress	E-MTAB-2332
Outbred192_DNA	Genotyping	Outbred192_genotyping	VAB_RAT_01jul10.CEL	ArrayExpress	E-MTAB-2332	Genotype calling	E-MTAB-2332.processed.1.zip	ArrayExpress	E-MTAB-2332	HAPPY	haplotype_probabilities_Rnor50.tar.gz	figshare	http://dx.doi.org/10.6084/m9.figshare.943485_D6	HS.hdf5	ArrayExpress	E-MTAB-2332
Outbred1920_DNA	Genotyping	Outbred1920_genotyping	H6F_RAT_24jan11.CEL	ArrayExpress	E-MTAB-2332	Genotype calling	E-MTAB-2332.processed.1.zip	ArrayExpress	E-MTAB-2332	HAPPY	haplotype_probabilities_Rnor50.tar.gz	figshare	http://dx.doi.org/10.6084/m9.figshare.943485_D6	HS.hdf5	ArrayExpress	E-MTAB-2332
Outbred1921_DNA	Genotyping	Outbred1921_genotyping	H6G_RAT_25jan11.CEL	ArrayExpress	E-MTAB-2332	Genotype calling	E-MTAB-2332.processed.1.zip	ArrayExpress	E-MTAB-2332	HAPPY	haplotype_probabilities_Rnor50.tar.gz	figshare	http://dx.doi.org/10.6084/m9.figshare.943485_D6	HS.hdf5	ArrayExpress	E-MTAB-2332
Outbred1922_DNA	Genotyping	Outbred1922_genotyping	H6H_RAT_25jan11.CEL	ArrayExpress	E-MTAB-2332	Genotype calling	E-MTAB-2332.processed.1.zip	ArrayExpress	E-MTAB-2332	HAPPY	haplotype_probabilities_Rnor50.tar.gz	figshare	http://dx.doi.org/10.6084/m9.figshare.943485_D6	HS.hdf5	ArrayExpress	E-MTAB-2332
Outbred1929_DNA	Genotyping	Outbred1929_genotyping	H6O_RAT_25jan11.CEL	ArrayExpress	E-MTAB-2332	Genotype calling	E-MTAB-2332.processed.1.zip	ArrayExpress	E-MTAB-2332	HAPPY	haplotype_probabilities_Rnor50.tar.gz	figshare	http://dx.doi.org/10.6084/m9.figshare.943485_D6	HS.hdf5	ArrayExpress	E-MTAB-2332
Outbred193_DNA	Genotyping	Outbred193_genotyping	VAC_RAT_18jan11.CEL	ArrayExpress	E-MTAB-2332	Genotype calling	E-MTAB-2332.processed.1.zip	ArrayExpress	E-MTAB-2332	HAPPY	haplotype_probabilities_Rnor50.tar.gz	figshare	http://dx.doi.org/10.6084/m9.figshare.943485_D6	HS.hdf5	ArrayExpress	E-MTAB-2332
Outbred1930_DNA	Genotyping	Outbred1930_genotyping	H6P_RAT_25jan11.CEL	ArrayExpress	E-MTAB-2332	Genotype calling	E-MTAB-2332.processed.1.zip	ArrayExpress	E-MTAB-2332	HAPPY	haplotype_probabilities_Rnor50.tar.gz	figshare	http://dx.doi.org/10.6084/m9.figshare.943485_D6	HS.hdf5	ArrayExpress	E-MTAB-2332
Outbred1931_DNA	Genotyping	Outbred1931_genotyping	H6Q_RAT_24jan11.CEL	ArrayExpress	E-MTAB-2332	Genotype calling	E-MTAB-2332.processed.1.zip	ArrayExpress	E-MTAB-2332	HAPPY	haplotype_probabilities_Rnor50.tar.gz	figshare	http://dx.doi.org/10.6084/m9.figshare.943485_D6	HS.hdf5	ArrayExpress	E-MTAB-2332
Outbred1933_DNA	Genotyping	Outbred1933_genotyping	H6S_RAT_24jan11.CEL	ArrayExpress	E-MTAB-2332	Genotype calling	E-MTAB-2332.processed.1.zip	ArrayExpress	E-MTAB-2332	HAPPY	haplotype_probabilities_Rnor50.tar.gz	figshare	http://dx.doi.org/10.6084/m9.figshare.943485_D6	HS.hdf5	ArrayExpress	E-MTAB-2332
Outbred1934_DNA	Genotyping	Outbred1934_genotyping	H6T_RAT_24jan11.CEL	ArrayExpress	E-MTAB-2332	Genotype calling	E-MTAB-2332.processed.1.zip	ArrayExpress	E-MTAB-2332	HAPPY	haplotype_probabilities_Rnor50.tar.gz	figshare	http://dx.doi.org/10.6084/m9.figshare.943485_D6	HS.hdf5	ArrayExpress	E-MTAB-2332
Outbred1935_DNA	Genotyping	Outbred1935_genotyping	H6U_RAT_24jan11.CEL	ArrayExpress	E-MTAB-2332	Genotype calling	E-MTAB-2332.processed.1.zip	ArrayExpress	E-MTAB-2332	HAPPY	haplotype_probabilities_Rnor50.tar.gz	figshare	http://dx.doi.org/10.6084/m9.figshare.943485_D6	HS.hdf5	ArrayExpress	E-MTAB-2332
Outbred1936_DNA	Genotyping	Outbred1936_genotyping	H6V_RAT_25jan11.CEL	ArrayExpress	E-MTAB-2332	Genotype calling	E-MTAB-2332.processed.1.zip	ArrayExpress	E-MTAB-2332	HAPPY	haplotype_probabilities_Rnor50.tar.gz	figshare	http://dx.doi.org/10.6084/m9.figshare.943485_D6	HS.hdf5	ArrayExpress	E-MTAB-2332
Outbred1937_DNA	Genotyping	Outbred1937_genotyping	H6W_RAT_25jan11.CEL	ArrayExpress	E-MTAB-2332	Genotype calling	E-MTAB-2332.processed.1.zip	ArrayExpress	E-MTAB-2332	HAPPY	haplotype_probabilities_Rnor50.tar.gz	figshare	http://dx.doi.org/10.6084/m9.figshare.943485_D6	HS.hdf5	ArrayExpress	E-MTAB-2332
Outbred1938_DNA	Genotyping	Outbred1938_genotyping	H6X_RAT_25jan11.CEL	ArrayExpress	E-MTAB-2332	Genotype calling	E-MTAB-2332.processed.1.zip	ArrayExpress	E-MTAB-2332	HAPPY	haplotype_probabilities_Rnor50.tar.gz	figshare	http://dx.doi.org/10.6084/m9.figshare.943485_D6	HS.hdf5	ArrayExpress	E-MTAB-2332
Outbred1939_DNA	Genotyping	Outbred1939_genotyping	H6Y_RAT_24jan11.CEL	ArrayExpress	E-MTAB-2332	Genotype calling	E-MTAB-2332.processed.1.zip	ArrayExpress	E-MTAB-2332	HAPPY	haplotype_probabilities_Rnor50.tar.gz	figshare	http://dx.doi.org/10.6084/m9.figshare.943485_D6	HS.hdf5	ArrayExpress	E-MTAB-2332
Outbred194_DNA	Genotyping	Outbred194_genotyping	VAD_RAT_28jul10.CEL	ArrayExpress	E-MTAB-2332	Genotype calling	E-MTAB-2332.processed.1.zip	ArrayExpress	E-MTAB-2332	HAPPY	haplotype_probabilities_Rnor50.tar.gz	figshare	http://dx.doi.org/10.6084/m9.figshare.943485_D6	HS.hdf5	ArrayExpress	E-MTAB-2332
Outbred1944_DNA	Genotyping	Outbred1944_genotyping	H73_RAT_24jan11.CEL	ArrayExpress	E-MTAB-2332	Genotype calling	E-MTAB-2332.processed.1.zip	ArrayExpress	E-MTAB-2332	HAPPY	haplotype_probabilities_Rnor50.tar.gz	figshare	http://dx.doi.org/10.6084/m9.figshare.943485_D6	HS.hdf5	ArrayExpress	E-MTAB-2332
Outbred1946_DNA	Genotyping	Outbred1946_genotyping	H75_RAT_24jan11.CEL	ArrayExpress	E-MTAB-2332	Genotype calling	E-MTAB-2332.processed.1.zip	ArrayExpress	E-MTAB-2332	HAPPY	haplotype_probabilities_Rnor50.tar.gz	figshare	http://dx.doi.org/10.6084/m9.figshare.943485_D6	HS.hdf5	ArrayExpress	E-MTAB-2332
Outbred195_DNA	Genotyping	Outbred195_genotyping	VAE_RAT_22jul10.CEL	ArrayExpress	E-MTAB-2332	Genotype calling	E-MTAB-2332.processed.1.zip	ArrayExpress	E-MTAB-2332	HAPPY	haplotype_probabilities_Rnor50.tar.gz	figshare	http://dx.doi.org/10.6084/m9.figshare.943485_D6	HS.hdf5	ArrayExpress	E-MTAB-2332
Outbred1957_DNA	Genotyping	Outbred1957_genotyping	H7G_RAT_24jan11.CEL	ArrayExpress	E-MTAB-2332	Genotype calling	E-MTAB-2332.processed.1.zip	ArrayExpress	E-MTAB-2332	HAPPY	haplotype_probabilities_Rnor50.tar.gz	figshare	http://dx.doi.org/10.6084/m9.figshare.943485_D6	HS.hdf5	ArrayExpress	E-MTAB-2332
Outbred1958_DNA	Genotyping	Outbred1958_genotyping	H7H_RAT_25jan11.CEL	ArrayExpress	E-MTAB-2332	Genotype calling	E-MTAB-2332.processed.1.zip	ArrayExpress	E-MTAB-2332	HAPPY	haplotype_probabilities_Rnor50.tar.gz	figshare	http://dx.doi.org/10.6084/m9.figshare.943485_D6	HS.hdf5	ArrayExpress	E-MTAB-2332
Outbred1959_DNA	Genotyping	Outbred1959_genotyping	H7I_RAT_25jan11.CEL	ArrayExpress	E-MTAB-2332	Genotype calling	E-MTAB-2332.processed.1.zip	ArrayExpress	E-MTAB-2332	HAPPY	haplotype_probabilities_Rnor50.tar.gz	figshare	http://dx.doi.org/10.6084/m9.figshare.943485_D6	HS.hdf5	ArrayExpress	E-MTAB-2332
Outbred196_DNA	Genotyping	Outbred196_genotyping	VAF_RAT_01jul10.CEL	ArrayExpress	E-MTAB-2332	Genotype calling	E-MTAB-2332.processed.1.zip	ArrayExpress	E-MTAB-2332	HAPPY	haplotype_probabilities_Rnor50.tar.gz	figshare	http://dx.doi.org/10.6084/m9.figshare.943485_D6	HS.hdf5	ArrayExpress	E-MTAB-2332
Outbred1960_DNA	Genotyping	Outbred1960_genotyping	H7J_RAT_25jan11.CEL	ArrayExpress	E-MTAB-2332	Genotype calling	E-MTAB-2332.processed.1.zip	ArrayExpress	E-MTAB-2332	HAPPY	haplotype_probabilities_Rnor50.tar.gz	figshare	http://dx.doi.org/10.6084/m9.figshare.943485_D6	HS.hdf5	ArrayExpress	E-MTAB-2332
Outbred1961_DNA	Genotyping	Outbred1961_genotyping	H7K_RAT_25jan11.CEL	ArrayExpress	E-MTAB-2332	Genotype calling	E-MTAB-2332.processed.1.zip	ArrayExpress	E-MTAB-2332	HAPPY	haplotype_probabilities_Rnor50.tar.gz	figshare	http://dx.doi.org/10.6084/m9.figshare.943485_D6	HS.hdf5	ArrayExpress	E-MTAB-2332
Outbred1962_DNA	Genotyping	Outbred1962_genotyping	H7L_RAT_24jan11.CEL	ArrayExpress	E-MTAB-2332	Genotype calling	E-MTAB-2332.processed.1.zip	ArrayExpress	E-MTAB-2332	HAPPY	haplotype_probabilities_Rnor50.tar.gz	figshare	http://dx.doi.org/10.6084/m9.figshare.943485_D6	HS.hdf5	ArrayExpress	E-MTAB-2332
Outbred1963_DNA	Genotyping	Outbred1963_genotyping	H7M_RAT_24jan11.CEL	ArrayExpress	E-MTAB-2332	Genotype calling	E-MTAB-2332.processed.1.zip	ArrayExpress	E-MTAB-2332	HAPPY	haplotype_probabilities_Rnor50.tar.gz	figshare	http://dx.doi.org/10.6084/m9.figshare.943485_D6	HS.hdf5	ArrayExpress	E-MTAB-2332
Outbred1964_DNA	Genotyping	Outbred1964_genotyping	H7N_RAT_24jan11.CEL	ArrayExpress	E-MTAB-2332	Genotype calling	E-MTAB-2332.processed.1.zip	ArrayExpress	E-MTAB-2332	HAPPY	haplotype_probabilities_Rnor50.tar.gz	figshare	http://dx.doi.org/10.6084/m9.figshare.943485_D6	HS.hdf5	ArrayExpress	E-MTAB-2332
Outbred1965_DNA	Genotyping	Outbred1965_genotyping	H7O_RAT_24jan11.CEL	ArrayExpress	E-MTAB-2332	Genotype calling	E-MTAB-2332.processed.1.zip	ArrayExpress	E-MTAB-2332	HAPPY	haplotype_probabilities_Rnor50.tar.gz	figshare	http://dx.doi.org/10.6084/m9.figshare.943485_D6	HS.hdf5	ArrayExpress	E-MTAB-2332
Outbred1966_DNA	Genotyping	Outbred1966_genotyping	H7P_RAT_25jan11.CEL	ArrayExpress	E-MTAB-2332	Genotype calling	E-MTAB-2332.processed.1.zip	ArrayExpress	E-MTAB-2332	HAPPY	haplotype_probabilities_Rnor50.tar.gz	figshare	http://dx.doi.org/10.6084/m9.figshare.943485_D6	HS.hdf5	ArrayExpress	E-MTAB-2332
Outbred1967_DNA	Genotyping	Outbred1967_genotyping	H7Q_RAT_25jan11.CEL	ArrayExpress	E-MTAB-2332	Genotype calling	E-MTAB-2332.processed.1.zip	ArrayExpress	E-MTAB-2332	HAPPY	haplotype_probabilities_Rnor50.tar.gz	figshare	http://dx.doi.org/10.6084/m9.figshare.943485_D6	HS.hdf5	ArrayExpress	E-MTAB-2332
Outbred1968_DNA	Genotyping	Outbred1968_genotyping	H7R_RAT_25jan11.CEL	ArrayExpress	E-MTAB-2332	Genotype calling	E-MTAB-2332.processed.1.zip	ArrayExpress	E-MTAB-2332	HAPPY	haplotype_probabilities_Rnor50.tar.gz	figshare	http://dx.doi.org/10.6084/m9.figshare.943485_D6	HS.hdf5	ArrayExpress	E-MTAB-2332
Outbred1969_DNA	Genotyping	Outbred1969_genotyping	H7S_RAT_25jan11.CEL	ArrayExpress	E-MTAB-2332	Genotype calling	E-MTAB-2332.processed.1.zip	ArrayExpress	E-MTAB-2332	HAPPY	haplotype_probabilities_Rnor50.tar.gz	figshare	http://dx.doi.org/10.6084/m9.figshare.943485_D6	HS.hdf5	ArrayExpress	E-MTAB-2332
Outbred197_DNA	Genotyping	Outbred197_genotyping	VAG_RAT_01jul10.CEL	ArrayExpress	E-MTAB-2332	Genotype calling	E-MTAB-2332.processed.1.zip	ArrayExpress	E-MTAB-2332	HAPPY	haplotype_probabilities_Rnor50.tar.gz	figshare	http://dx.doi.org/10.6084/m9.figshare.943485_D6	HS.hdf5	ArrayExpress	E-MTAB-2332
Outbred1970_DNA	Genotyping	Outbred1970_genotyping	H7T_RAT_24jan11.CEL	ArrayExpress	E-MTAB-2332	Genotype calling	E-MTAB-2332.processed.1.zip	ArrayExpress	E-MTAB-2332	HAPPY	haplotype_probabilities_Rnor50.tar.gz	figshare	http://dx.doi.org/10.6084/m9.figshare.943485_D6	HS.hdf5	ArrayExpress	E-MTAB-2332
Outbred1978_DNA	Genotyping	Outbred1978_genotyping	H81_RAT_24jan11.CEL	ArrayExpress	E-MTAB-2332	Genotype calling	E-MTAB-2332.processed.1.zip	ArrayExpress	E-MTAB-2332	HAPPY	haplotype_probabilities_Rnor50.tar.gz	figshare	http://dx.doi.org/10.6084/m9.figshare.943485_D6	HS.hdf5	ArrayExpress	E-MTAB-2332
Outbred198_DNA	Genotyping	Outbred198_genotyping	VAH_RAT_22jul10.CEL	ArrayExpress	E-MTAB-2332	Genotype calling	E-MTAB-2332.processed.1.zip	ArrayExpress	E-MTAB-2332	HAPPY	haplotype_probabilities_Rnor50.tar.gz	figshare	http://dx.doi.org/10.6084/m9.figshare.943485_D6	HS.hdf5	ArrayExpress	E-MTAB-2332
Outbred1998_DNA	Genotyping	Outbred1998_genotyping	H8L_RAT_24jan11.CEL	ArrayExpress	E-MTAB-2332	Genotype calling	E-MTAB-2332.processed.1.zip	ArrayExpress	E-MTAB-2332	HAPPY	haplotype_probabilities_Rnor50.tar.gz	figshare	http://dx.doi.org/10.6084/m9.figshare.943485_D6	HS.hdf5	ArrayExpress	E-MTAB-2332
Outbred1999_DNA	Genotyping	Outbred1999_genotyping	H8M_RAT_24jan11.CEL	ArrayExpress	E-MTAB-2332	Genotype calling	E-MTAB-2332.processed.1.zip	ArrayExpress	E-MTAB-2332	HAPPY	haplotype_probabilities_Rnor50.tar.gz	figshare	http://dx.doi.org/10.6084/m9.figshare.943485_D6	HS.hdf5	ArrayExpress	E-MTAB-2332
Outbred2_DNA	Genotyping	Outbred2_genotyping	RATDIV_BA_0002_A03Plate32.CEL	ArrayExpress	E-MTAB-2332	Genotype calling	E-MTAB-2332.processed.1.zip	ArrayExpress	E-MTAB-2332	HAPPY	haplotype_probabilities_Rnor50.tar.gz	figshare	http://dx.doi.org/10.6084/m9.figshare.943485_D6	HS.hdf5	ArrayExpress	E-MTAB-2332
Outbred20_DNA	Genotyping	Outbred20_genotyping	V5J_RAT_21jul10.CEL	ArrayExpress	E-MTAB-2332	Genotype calling	E-MTAB-2332.processed.1.zip	ArrayExpress	E-MTAB-2332	HAPPY	haplotype_probabilities_Rnor50.tar.gz	figshare	http://dx.doi.org/10.6084/m9.figshare.943485_D6	HS.hdf5	ArrayExpress	E-MTAB-2332
Outbred200_DNA	Genotyping	Outbred200_genotyping	VAJ_RAT_01jul10.CEL	ArrayExpress	E-MTAB-2332	Genotype calling	E-MTAB-2332.processed.1.zip	ArrayExpress	E-MTAB-2332	HAPPY	haplotype_probabilities_Rnor50.tar.gz	figshare	http://dx.doi.org/10.6084/m9.figshare.943485_D6	HS.hdf5	ArrayExpress	E-MTAB-2332
Outbred2000_DNA	Genotyping	Outbred2000_genotyping	H8N_RAT_25jan11.CEL	ArrayExpress	E-MTAB-2332	Genotype calling	E-MTAB-2332.processed.1.zip	ArrayExpress	E-MTAB-2332	HAPPY	haplotype_probabilities_Rnor50.tar.gz	figshare	http://dx.doi.org/10.6084/m9.figshare.943485_D6	HS.hdf5	ArrayExpress	E-MTAB-2332
Outbred2001_DNA	Genotyping	Outbred2001_genotyping	H8O_RAT_25jan11.CEL	ArrayExpress	E-MTAB-2332	Genotype calling	E-MTAB-2332.processed.1.zip	ArrayExpress	E-MTAB-2332	HAPPY	haplotype_probabilities_Rnor50.tar.gz	figshare	http://dx.doi.org/10.6084/m9.figshare.943485_D6	HS.hdf5	ArrayExpress	E-MTAB-2332
Outbred2002_DNA	Genotyping	Outbred2002_genotyping	H8P_RAT_25jan11.CEL	ArrayExpress	E-MTAB-2332	Genotype calling	E-MTAB-2332.processed.1.zip	ArrayExpress	E-MTAB-2332	HAPPY	haplotype_probabilities_Rnor50.tar.gz	figshare	http://dx.doi.org/10.6084/m9.figshare.943485_D6	HS.hdf5	ArrayExpress	E-MTAB-2332
Outbred2003_DNA	Genotyping	Outbred2003_genotyping	H8Q_RAT_25jan11.CEL	ArrayExpress	E-MTAB-2332	Genotype calling	E-MTAB-2332.processed.1.zip	ArrayExpress	E-MTAB-2332	HAPPY	haplotype_probabilities_Rnor50.tar.gz	figshare	http://dx.doi.org/10.6084/m9.figshare.943485_D6	HS.hdf5	ArrayExpress	E-MTAB-2332
Outbred201_DNA	Genotyping	Outbred201_genotyping	VAK_RAT_22jul10.CEL	ArrayExpress	E-MTAB-2332	Genotype calling	E-MTAB-2332.processed.1.zip	ArrayExpress	E-MTAB-2332	HAPPY	haplotype_probabilities_Rnor50.tar.gz	figshare	http://dx.doi.org/10.6084/m9.figshare.943485_D6	HS.hdf5	ArrayExpress	E-MTAB-2332
Outbred202_DNA	Genotyping	Outbred202_genotyping	VAL_RAT_28jul10.CEL	ArrayExpress	E-MTAB-2332	Genotype calling	E-MTAB-2332.processed.1.zip	ArrayExpress	E-MTAB-2332	HAPPY	haplotype_probabilities_Rnor50.tar.gz	figshare	http://dx.doi.org/10.6084/m9.figshare.943485_D6	HS.hdf5	ArrayExpress	E-MTAB-2332
Outbred204_DNA	Genotyping	Outbred204_genotyping	VAN_RAT_25aug10.CEL	ArrayExpress	E-MTAB-2332	Genotype calling	E-MTAB-2332.processed.1.zip	ArrayExpress	E-MTAB-2332	HAPPY	haplotype_probabilities_Rnor50.tar.gz	figshare	http://dx.doi.org/10.6084/m9.figshare.943485_D6	HS.hdf5	ArrayExpress	E-MTAB-2332
Outbred205_DNA	Genotyping	Outbred205_genotyping	VAO_RAT_25aug10.CEL	ArrayExpress	E-MTAB-2332	Genotype calling	E-MTAB-2332.processed.1.zip	ArrayExpress	E-MTAB-2332	HAPPY	haplotype_probabilities_Rnor50.tar.gz	figshare	http://dx.doi.org/10.6084/m9.figshare.943485_D6	HS.hdf5	ArrayExpress	E-MTAB-2332
Outbred207_DNA	Genotyping	Outbred207_genotyping	VAQ_RAT_25aug10.CEL	ArrayExpress	E-MTAB-2332	Genotype calling	E-MTAB-2332.processed.1.zip	ArrayExpress	E-MTAB-2332	HAPPY	haplotype_probabilities_Rnor50.tar.gz	figshare	http://dx.doi.org/10.6084/m9.figshare.943485_D6	HS.hdf5	ArrayExpress	E-MTAB-2332
Outbred208_DNA	Genotyping	Outbred208_genotyping	VAR_RAT_25aug10.CEL	ArrayExpress	E-MTAB-2332	Genotype calling	E-MTAB-2332.processed.1.zip	ArrayExpress	E-MTAB-2332	HAPPY	haplotype_probabilities_Rnor50.tar.gz	figshare	http://dx.doi.org/10.6084/m9.figshare.943485_D6	HS.hdf5	ArrayExpress	E-MTAB-2332
Outbred209_DNA	Genotyping	Outbred209_genotyping	RATDIV_BA_0209_B07Plate30.CEL	ArrayExpress	E-MTAB-2332	Genotype calling	E-MTAB-2332.processed.1.zip	ArrayExpress	E-MTAB-2332	HAPPY	haplotype_probabilities_Rnor50.tar.gz	figshare	http://dx.doi.org/10.6084/m9.figshare.943485_D6	HS.hdf5	ArrayExpress	E-MTAB-2332
Outbred21_DNA	Genotyping	Outbred21_genotyping	V5K_RAT_01jul10.CEL	ArrayExpress	E-MTAB-2332	Genotype calling	E-MTAB-2332.processed.1.zip	ArrayExpress	E-MTAB-2332	HAPPY	haplotype_probabilities_Rnor50.tar.gz	figshare	http://dx.doi.org/10.6084/m9.figshare.943485_D6	HS.hdf5	ArrayExpress	E-MTAB-2332
Outbred210_DNA	Genotyping	Outbred210_genotyping	VAT_RAT_11aug10.CEL	ArrayExpress	E-MTAB-2332	Genotype calling	E-MTAB-2332.processed.1.zip	ArrayExpress	E-MTAB-2332	HAPPY	haplotype_probabilities_Rnor50.tar.gz	figshare	http://dx.doi.org/10.6084/m9.figshare.943485_D6	HS.hdf5	ArrayExpress	E-MTAB-2332
Outbred211_DNA	Genotyping	Outbred211_genotyping	VAU_RAT_27jul10.CEL	ArrayExpress	E-MTAB-2332	Genotype calling	E-MTAB-2332.processed.1.zip	ArrayExpress	E-MTAB-2332	HAPPY	haplotype_probabilities_Rnor50.tar.gz	figshare	http://dx.doi.org/10.6084/m9.figshare.943485_D6	HS.hdf5	ArrayExpress	E-MTAB-2332
Outbred212_DNA	Genotyping	Outbred212_genotyping	VAV_RAT_11aug10.CEL	ArrayExpress	E-MTAB-2332	Genotype calling	E-MTAB-2332.processed.1.zip	ArrayExpress	E-MTAB-2332	HAPPY	haplotype_probabilities_Rnor50.tar.gz	figshare	http://dx.doi.org/10.6084/m9.figshare.943485_D6	HS.hdf5	ArrayExpress	E-MTAB-2332
Outbred213_DNA	Genotyping	Outbred213_genotyping	VAW_RAT_24aug10.CEL	ArrayExpress	E-MTAB-2332	Genotype calling	E-MTAB-2332.processed.1.zip	ArrayExpress	E-MTAB-2332	HAPPY	haplotype_probabilities_Rnor50.tar.gz	figshare	http://dx.doi.org/10.6084/m9.figshare.943485_D6	HS.hdf5	ArrayExpress	E-MTAB-2332
Outbred215_DNA	Genotyping	Outbred215_genotyping	VAY_RAT_21jul10.CEL	ArrayExpress	E-MTAB-2332	Genotype calling	E-MTAB-2332.processed.1.zip	ArrayExpress	E-MTAB-2332	HAPPY	haplotype_probabilities_Rnor50.tar.gz	figshare	http://dx.doi.org/10.6084/m9.figshare.943485_D6	HS.hdf5	ArrayExpress	E-MTAB-2332
Outbred216_DNA	Genotyping	Outbred216_genotyping	VAZ_RAT_22jul10.CEL	ArrayExpress	E-MTAB-2332	Genotype calling	E-MTAB-2332.processed.1.zip	ArrayExpress	E-MTAB-2332	HAPPY	haplotype_probabilities_Rnor50.tar.gz	figshare	http://dx.doi.org/10.6084/m9.figshare.943485_D6	HS.hdf5	ArrayExpress	E-MTAB-2332
Outbred217_DNA	Genotyping	Outbred217_genotyping	VB0_RAT_10aug10.CEL	ArrayExpress	E-MTAB-2332	Genotype calling	E-MTAB-2332.processed.1.zip	ArrayExpress	E-MTAB-2332	HAPPY	haplotype_probabilities_Rnor50.tar.gz	figshare	http://dx.doi.org/10.6084/m9.figshare.943485_D6	HS.hdf5	ArrayExpress	E-MTAB-2332
Outbred218_DNA	Genotyping	Outbred218_genotyping	VB1_RAT_01jul10.CEL	ArrayExpress	E-MTAB-2332	Genotype calling	E-MTAB-2332.processed.1.zip	ArrayExpress	E-MTAB-2332	HAPPY	haplotype_probabilities_Rnor50.tar.gz	figshare	http://dx.doi.org/10.6084/m9.figshare.943485_D6	HS.hdf5	ArrayExpress	E-MTAB-2332
Outbred219_DNA	Genotyping	Outbred219_genotyping	VB2_RAT_10aug10.CEL	ArrayExpress	E-MTAB-2332	Genotype calling	E-MTAB-2332.processed.1.zip	ArrayExpress	E-MTAB-2332	HAPPY	haplotype_probabilities_Rnor50.tar.gz	figshare	http://dx.doi.org/10.6084/m9.figshare.943485_D6	HS.hdf5	ArrayExpress	E-MTAB-2332
Outbred22_DNA	Genotyping	Outbred22_genotyping	V5L_RAT_03aug10.CEL	ArrayExpress	E-MTAB-2332	Genotype calling	E-MTAB-2332.processed.1.zip	ArrayExpress	E-MTAB-2332	HAPPY	haplotype_probabilities_Rnor50.tar.gz	figshare	http://dx.doi.org/10.6084/m9.figshare.943485_D6	HS.hdf5	ArrayExpress	E-MTAB-2332
Outbred220_DNA	Genotyping	Outbred220_genotyping	VB3_RAT_27jul10.CEL	ArrayExpress	E-MTAB-2332	Genotype calling	E-MTAB-2332.processed.1.zip	ArrayExpress	E-MTAB-2332	HAPPY	haplotype_probabilities_Rnor50.tar.gz	figshare	http://dx.doi.org/10.6084/m9.figshare.943485_D6	HS.hdf5	ArrayExpress	E-MTAB-2332
Outbred221_DNA	Genotyping	Outbred221_genotyping	VB4_RAT_24aug10.CEL	ArrayExpress	E-MTAB-2332	Genotype calling	E-MTAB-2332.processed.1.zip	ArrayExpress	E-MTAB-2332	HAPPY	haplotype_probabilities_Rnor50.tar.gz	figshare	http://dx.doi.org/10.6084/m9.figshare.943485_D6	HS.hdf5	ArrayExpress	E-MTAB-2332
Outbred222_DNA	Genotyping	Outbred222_genotyping	VB5_RAT_10aug10.CEL	ArrayExpress	E-MTAB-2332	Genotype calling	E-MTAB-2332.processed.1.zip	ArrayExpress	E-MTAB-2332	HAPPY	haplotype_probabilities_Rnor50.tar.gz	figshare	http://dx.doi.org/10.6084/m9.figshare.943485_D6	HS.hdf5	ArrayExpress	E-MTAB-2332
Outbred223_DNA	Genotyping	Outbred223_genotyping	VB6_RAT_27jul10.CEL	ArrayExpress	E-MTAB-2332	Genotype calling	E-MTAB-2332.processed.1.zip	ArrayExpress	E-MTAB-2332	HAPPY	haplotype_probabilities_Rnor50.tar.gz	figshare	http://dx.doi.org/10.6084/m9.figshare.943485_D6	HS.hdf5	ArrayExpress	E-MTAB-2332
Outbred224_DNA	Genotyping	Outbred224_genotyping	VB7_RAT_24aug10.CEL	ArrayExpress	E-MTAB-2332	Genotype calling	E-MTAB-2332.processed.1.zip	ArrayExpress	E-MTAB-2332	HAPPY	haplotype_probabilities_Rnor50.tar.gz	figshare	http://dx.doi.org/10.6084/m9.figshare.943485_D6	HS.hdf5	ArrayExpress	E-MTAB-2332
Outbred225_DNA	Genotyping	Outbred225_genotyping	VB8_RAT_01jul10.CEL	ArrayExpress	E-MTAB-2332	Genotype calling	E-MTAB-2332.processed.1.zip	ArrayExpress	E-MTAB-2332	HAPPY	haplotype_probabilities_Rnor50.tar.gz	figshare	http://dx.doi.org/10.6084/m9.figshare.943485_D6	HS.hdf5	ArrayExpress	E-MTAB-2332
Outbred226_DNA	Genotyping	Outbred226_genotyping	VB9_RAT_11aug10.CEL	ArrayExpress	E-MTAB-2332	Genotype calling	E-MTAB-2332.processed.1.zip	ArrayExpress	E-MTAB-2332	HAPPY	haplotype_probabilities_Rnor50.tar.gz	figshare	http://dx.doi.org/10.6084/m9.figshare.943485_D6	HS.hdf5	ArrayExpress	E-MTAB-2332
Outbred227_DNA	Genotyping	Outbred227_genotyping	VBA_RAT_24aug10.CEL	ArrayExpress	E-MTAB-2332	Genotype calling	E-MTAB-2332.processed.1.zip	ArrayExpress	E-MTAB-2332	HAPPY	haplotype_probabilities_Rnor50.tar.gz	figshare	http://dx.doi.org/10.6084/m9.figshare.943485_D6	HS.hdf5	ArrayExpress	E-MTAB-2332
Outbred228_DNA	Genotyping	Outbred228_genotyping	VBB_RAT_27jul10.CEL	ArrayExpress	E-MTAB-2332	Genotype calling	E-MTAB-2332.processed.1.zip	ArrayExpress	E-MTAB-2332	HAPPY	haplotype_probabilities_Rnor50.tar.gz	figshare	http://dx.doi.org/10.6084/m9.figshare.943485_D6	HS.hdf5	ArrayExpress	E-MTAB-2332
Outbred229_DNA	Genotyping	Outbred229_genotyping	VBC_RAT_21jul10.CEL	ArrayExpress	E-MTAB-2332	Genotype calling	E-MTAB-2332.processed.1.zip	ArrayExpress	E-MTAB-2332	HAPPY	haplotype_probabilities_Rnor50.tar.gz	figshare	http://dx.doi.org/10.6084/m9.figshare.943485_D6	HS.hdf5	ArrayExpress	E-MTAB-2332
Outbred23_DNA	Genotyping	Outbred23_genotyping	V5M_RAT_25aug10.CEL	ArrayExpress	E-MTAB-2332	Genotype calling	E-MTAB-2332.processed.1.zip	ArrayExpress	E-MTAB-2332	HAPPY	haplotype_probabilities_Rnor50.tar.gz	figshare	http://dx.doi.org/10.6084/m9.figshare.943485_D6	HS.hdf5	ArrayExpress	E-MTAB-2332
Outbred230_DNA	Genotyping	Outbred230_genotyping	VBD_RAT_28jul10.CEL	ArrayExpress	E-MTAB-2332	Genotype calling	E-MTAB-2332.processed.1.zip	ArrayExpress	E-MTAB-2332	HAPPY	haplotype_probabilities_Rnor50.tar.gz	figshare	http://dx.doi.org/10.6084/m9.figshare.943485_D6	HS.hdf5	ArrayExpress	E-MTAB-2332
Outbred231_DNA	Genotyping	Outbred231_genotyping	VBE_RAT_01jul10.CEL	ArrayExpress	E-MTAB-2332	Genotype calling	E-MTAB-2332.processed.1.zip	ArrayExpress	E-MTAB-2332	HAPPY	haplotype_probabilities_Rnor50.tar.gz	figshare	http://dx.doi.org/10.6084/m9.figshare.943485_D6	HS.hdf5	ArrayExpress	E-MTAB-2332
Outbred232_DNA	Genotyping	Outbred232_genotyping	VBF_RAT_21jul10.CEL	ArrayExpress	E-MTAB-2332	Genotype calling	E-MTAB-2332.processed.1.zip	ArrayExpress	E-MTAB-2332	HAPPY	haplotype_probabilities_Rnor50.tar.gz	figshare	http://dx.doi.org/10.6084/m9.figshare.943485_D6	HS.hdf5	ArrayExpress	E-MTAB-2332
Outbred233_DNA	Genotyping	Outbred233_genotyping	VBG_RAT_02aug10.CEL	ArrayExpress	E-MTAB-2332	Genotype calling	E-MTAB-2332.processed.1.zip	ArrayExpress	E-MTAB-2332	HAPPY	haplotype_probabilities_Rnor50.tar.gz	figshare	http://dx.doi.org/10.6084/m9.figshare.943485_D6	HS.hdf5	ArrayExpress	E-MTAB-2332
Outbred234_DNA	Genotyping	Outbred234_genotyping	VBH_RAT_2aug10.CEL	ArrayExpress	E-MTAB-2332	Genotype calling	E-MTAB-2332.processed.1.zip	ArrayExpress	E-MTAB-2332	HAPPY	haplotype_probabilities_Rnor50.tar.gz	figshare	http://dx.doi.org/10.6084/m9.figshare.943485_D6	HS.hdf5	ArrayExpress	E-MTAB-2332
Outbred235_DNA	Genotyping	Outbred235_genotyping	VBI_RAT_25aug10.CEL	ArrayExpress	E-MTAB-2332	Genotype calling	E-MTAB-2332.processed.1.zip	ArrayExpress	E-MTAB-2332	HAPPY	haplotype_probabilities_Rnor50.tar.gz	figshare	http://dx.doi.org/10.6084/m9.figshare.943485_D6	HS.hdf5	ArrayExpress	E-MTAB-2332
Outbred236_DNA	Genotyping	Outbred236_genotyping	VBJ_RAT_02aug10.CEL	ArrayExpress	E-MTAB-2332	Genotype calling	E-MTAB-2332.processed.1.zip	ArrayExpress	E-MTAB-2332	HAPPY	haplotype_probabilities_Rnor50.tar.gz	figshare	http://dx.doi.org/10.6084/m9.figshare.943485_D6	HS.hdf5	ArrayExpress	E-MTAB-2332
Outbred237_DNA	Genotyping	Outbred237_genotyping	VBK_RAT_28jul10.CEL	ArrayExpress	E-MTAB-2332	Genotype calling	E-MTAB-2332.processed.1.zip	ArrayExpress	E-MTAB-2332	HAPPY	haplotype_probabilities_Rnor50.tar.gz	figshare	http://dx.doi.org/10.6084/m9.figshare.943485_D6	HS.hdf5	ArrayExpress	E-MTAB-2332
Outbred238_DNA	Genotyping	Outbred238_genotyping	VBL_RAT_25aug10.CEL	ArrayExpress	E-MTAB-2332	Genotype calling	E-MTAB-2332.processed.1.zip	ArrayExpress	E-MTAB-2332	HAPPY	haplotype_probabilities_Rnor50.tar.gz	figshare	http://dx.doi.org/10.6084/m9.figshare.943485_D6	HS.hdf5	ArrayExpress	E-MTAB-2332
Outbred239_DNA	Genotyping	Outbred239_genotyping	VBM_RAT_03aug10.CEL	ArrayExpress	E-MTAB-2332	Genotype calling	E-MTAB-2332.processed.1.zip	ArrayExpress	E-MTAB-2332	HAPPY	haplotype_probabilities_Rnor50.tar.gz	figshare	http://dx.doi.org/10.6084/m9.figshare.943485_D6	HS.hdf5	ArrayExpress	E-MTAB-2332
Outbred24_DNA	Genotyping	Outbred24_genotyping	V5N_RAT_10aug10.CEL	ArrayExpress	E-MTAB-2332	Genotype calling	E-MTAB-2332.processed.1.zip	ArrayExpress	E-MTAB-2332	HAPPY	haplotype_probabilities_Rnor50.tar.gz	figshare	http://dx.doi.org/10.6084/m9.figshare.943485_D6	HS.hdf5	ArrayExpress	E-MTAB-2332
Outbred240_DNA	Genotyping	Outbred240_genotyping	VBN_RAT_08jul10.CEL	ArrayExpress	E-MTAB-2332	Genotype calling	E-MTAB-2332.processed.1.zip	ArrayExpress	E-MTAB-2332	HAPPY	haplotype_probabilities_Rnor50.tar.gz	figshare	http://dx.doi.org/10.6084/m9.figshare.943485_D6	HS.hdf5	ArrayExpress	E-MTAB-2332
Outbred242_DNA	Genotyping	Outbred242_genotyping	RATDIV_BA_0242_B08Plate30.CEL	ArrayExpress	E-MTAB-2332	Genotype calling	E-MTAB-2332.processed.1.zip	ArrayExpress	E-MTAB-2332	HAPPY	haplotype_probabilities_Rnor50.tar.gz	figshare	http://dx.doi.org/10.6084/m9.figshare.943485_D6	HS.hdf5	ArrayExpress	E-MTAB-2332
Outbred243_DNA	Genotyping	Outbred243_genotyping	VBQ_RAT_11aug10.CEL	ArrayExpress	E-MTAB-2332	Genotype calling	E-MTAB-2332.processed.1.zip	ArrayExpress	E-MTAB-2332	HAPPY	haplotype_probabilities_Rnor50.tar.gz	figshare	http://dx.doi.org/10.6084/m9.figshare.943485_D6	HS.hdf5	ArrayExpress	E-MTAB-2332
Outbred244_DNA	Genotyping	Outbred244_genotyping	VBR_RAT_08jul10.CEL	ArrayExpress	E-MTAB-2332	Genotype calling	E-MTAB-2332.processed.1.zip	ArrayExpress	E-MTAB-2332	HAPPY	haplotype_probabilities_Rnor50.tar.gz	figshare	http://dx.doi.org/10.6084/m9.figshare.943485_D6	HS.hdf5	ArrayExpress	E-MTAB-2332
Outbred245_DNA	Genotyping	Outbred245_genotyping	VBS_RAT_28jul10.CEL	ArrayExpress	E-MTAB-2332	Genotype calling	E-MTAB-2332.processed.1.zip	ArrayExpress	E-MTAB-2332	HAPPY	haplotype_probabilities_Rnor50.tar.gz	figshare	http://dx.doi.org/10.6084/m9.figshare.943485_D6	HS.hdf5	ArrayExpress	E-MTAB-2332
Outbred246_DNA	Genotyping	Outbred246_genotyping	VBT_RAT_08jul10.CEL	ArrayExpress	E-MTAB-2332	Genotype calling	E-MTAB-2332.processed.1.zip	ArrayExpress	E-MTAB-2332	HAPPY	haplotype_probabilities_Rnor50.tar.gz	figshare	http://dx.doi.org/10.6084/m9.figshare.943485_D6	HS.hdf5	ArrayExpress	E-MTAB-2332
Outbred247_DNA	Genotyping	Outbred247_genotyping	VBU_RAT_11aug10.CEL	ArrayExpress	E-MTAB-2332	Genotype calling	E-MTAB-2332.processed.1.zip	ArrayExpress	E-MTAB-2332	HAPPY	haplotype_probabilities_Rnor50.tar.gz	figshare	http://dx.doi.org/10.6084/m9.figshare.943485_D6	HS.hdf5	ArrayExpress	E-MTAB-2332
Outbred248_DNA	Genotyping	Outbred248_genotyping	VBV_RAT_25aug10.CEL	ArrayExpress	E-MTAB-2332	Genotype calling	E-MTAB-2332.processed.1.zip	ArrayExpress	E-MTAB-2332	HAPPY	haplotype_probabilities_Rnor50.tar.gz	figshare	http://dx.doi.org/10.6084/m9.figshare.943485_D6	HS.hdf5	ArrayExpress	E-MTAB-2332
Outbred249_DNA	Genotyping	Outbred249_genotyping	VBW_RAT_25aug10.CEL	ArrayExpress	E-MTAB-2332	Genotype calling	E-MTAB-2332.processed.1.zip	ArrayExpress	E-MTAB-2332	HAPPY	haplotype_probabilities_Rnor50.tar.gz	figshare	http://dx.doi.org/10.6084/m9.figshare.943485_D6	HS.hdf5	ArrayExpress	E-MTAB-2332
Outbred25_DNA	Genotyping	Outbred25_genotyping	RATDIV_BA_0025_B03Plate30.CEL	ArrayExpress	E-MTAB-2332	Genotype calling	E-MTAB-2332.processed.1.zip	ArrayExpress	E-MTAB-2332	HAPPY	haplotype_probabilities_Rnor50.tar.gz	figshare	http://dx.doi.org/10.6084/m9.figshare.943485_D6	HS.hdf5	ArrayExpress	E-MTAB-2332
Outbred250_DNA	Genotyping	Outbred250_genotyping	VBX_RAT_03aug10.CEL	ArrayExpress	E-MTAB-2332	Genotype calling	E-MTAB-2332.processed.1.zip	ArrayExpress	E-MTAB-2332	HAPPY	haplotype_probabilities_Rnor50.tar.gz	figshare	http://dx.doi.org/10.6084/m9.figshare.943485_D6	HS.hdf5	ArrayExpress	E-MTAB-2332
Outbred251_DNA	Genotyping	Outbred251_genotyping	VBY_RAT_08jul10.CEL	ArrayExpress	E-MTAB-2332	Genotype calling	E-MTAB-2332.processed.1.zip	ArrayExpress	E-MTAB-2332	HAPPY	haplotype_probabilities_Rnor50.tar.gz	figshare	http://dx.doi.org/10.6084/m9.figshare.943485_D6	HS.hdf5	ArrayExpress	E-MTAB-2332
Outbred252_DNA	Genotyping	Outbred252_genotyping	VBZ_RAT_27jul10.CEL	ArrayExpress	E-MTAB-2332	Genotype calling	E-MTAB-2332.processed.1.zip	ArrayExpress	E-MTAB-2332	HAPPY	haplotype_probabilities_Rnor50.tar.gz	figshare	http://dx.doi.org/10.6084/m9.figshare.943485_D6	HS.hdf5	ArrayExpress	E-MTAB-2332
Outbred253_DNA	Genotyping	Outbred253_genotyping	VC0_RAT_08jul10.CEL	ArrayExpress	E-MTAB-2332	Genotype calling	E-MTAB-2332.processed.1.zip	ArrayExpress	E-MTAB-2332	HAPPY	haplotype_probabilities_Rnor50.tar.gz	figshare	http://dx.doi.org/10.6084/m9.figshare.943485_D6	HS.hdf5	ArrayExpress	E-MTAB-2332
Outbred256_DNA	Genotyping	Outbred256_genotyping	VC3_RAT_22jul10.CEL	ArrayExpress	E-MTAB-2332	Genotype calling	E-MTAB-2332.processed.1.zip	ArrayExpress	E-MTAB-2332	HAPPY	haplotype_probabilities_Rnor50.tar.gz	figshare	http://dx.doi.org/10.6084/m9.figshare.943485_D6	HS.hdf5	ArrayExpress	E-MTAB-2332
Outbred258_DNA	Genotyping	Outbred258_genotyping	VC5_RAT_22jul10.CEL	ArrayExpress	E-MTAB-2332	Genotype calling	E-MTAB-2332.processed.1.zip	ArrayExpress	E-MTAB-2332	HAPPY	haplotype_probabilities_Rnor50.tar.gz	figshare	http://dx.doi.org/10.6084/m9.figshare.943485_D6	HS.hdf5	ArrayExpress	E-MTAB-2332
Outbred259_DNA	Genotyping	Outbred259_genotyping	VC6_RAT_11aug10.CEL	ArrayExpress	E-MTAB-2332	Genotype calling	E-MTAB-2332.processed.1.zip	ArrayExpress	E-MTAB-2332	HAPPY	haplotype_probabilities_Rnor50.tar.gz	figshare	http://dx.doi.org/10.6084/m9.figshare.943485_D6	HS.hdf5	ArrayExpress	E-MTAB-2332
Outbred26_DNA	Genotyping	Outbred26_genotyping	V5P_RAT_28jul10.CEL	ArrayExpress	E-MTAB-2332	Genotype calling	E-MTAB-2332.processed.1.zip	ArrayExpress	E-MTAB-2332	HAPPY	haplotype_probabilities_Rnor50.tar.gz	figshare	http://dx.doi.org/10.6084/m9.figshare.943485_D6	HS.hdf5	ArrayExpress	E-MTAB-2332
Outbred260_DNA	Genotyping	Outbred260_genotyping	VC7_RAT_22jul10.CEL	ArrayExpress	E-MTAB-2332	Genotype calling	E-MTAB-2332.processed.1.zip	ArrayExpress	E-MTAB-2332	HAPPY	haplotype_probabilities_Rnor50.tar.gz	figshare	http://dx.doi.org/10.6084/m9.figshare.943485_D6	HS.hdf5	ArrayExpress	E-MTAB-2332
Outbred261_DNA	Genotyping	Outbred261_genotyping	VC8_RAT_03aug10.CEL	ArrayExpress	E-MTAB-2332	Genotype calling	E-MTAB-2332.processed.1.zip	ArrayExpress	E-MTAB-2332	HAPPY	haplotype_probabilities_Rnor50.tar.gz	figshare	http://dx.doi.org/10.6084/m9.figshare.943485_D6	HS.hdf5	ArrayExpress	E-MTAB-2332
Outbred263_DNA	Genotyping	Outbred263_genotyping	VCA_RAT_10aug10.CEL	ArrayExpress	E-MTAB-2332	Genotype calling	E-MTAB-2332.processed.1.zip	ArrayExpress	E-MTAB-2332	HAPPY	haplotype_probabilities_Rnor50.tar.gz	figshare	http://dx.doi.org/10.6084/m9.figshare.943485_D6	HS.hdf5	ArrayExpress	E-MTAB-2332
Outbred264_DNA	Genotyping	Outbred264_genotyping	VCB_RAT_22jul10.CEL	ArrayExpress	E-MTAB-2332	Genotype calling	E-MTAB-2332.processed.1.zip	ArrayExpress	E-MTAB-2332	HAPPY	haplotype_probabilities_Rnor50.tar.gz	figshare	http://dx.doi.org/10.6084/m9.figshare.943485_D6	HS.hdf5	ArrayExpress	E-MTAB-2332
Outbred266_DNA	Genotyping	Outbred266_genotyping	VCD_RAT_01jul10.CEL	ArrayExpress	E-MTAB-2332	Genotype calling	E-MTAB-2332.processed.1.zip	ArrayExpress	E-MTAB-2332	HAPPY	haplotype_probabilities_Rnor50.tar.gz	figshare	http://dx.doi.org/10.6084/m9.figshare.943485_D6	HS.hdf5	ArrayExpress	E-MTAB-2332
Outbred267_DNA	Genotyping	Outbred267_genotyping	VCE_RAT_01jul10.CEL	ArrayExpress	E-MTAB-2332	Genotype calling	E-MTAB-2332.processed.1.zip	ArrayExpress	E-MTAB-2332	HAPPY	haplotype_probabilities_Rnor50.tar.gz	figshare	http://dx.doi.org/10.6084/m9.figshare.943485_D6	HS.hdf5	ArrayExpress	E-MTAB-2332
Outbred268_DNA	Genotyping	Outbred268_genotyping	VCF_RAT_02aug10.CEL	ArrayExpress	E-MTAB-2332	Genotype calling	E-MTAB-2332.processed.1.zip	ArrayExpress	E-MTAB-2332	HAPPY	haplotype_probabilities_Rnor50.tar.gz	figshare	http://dx.doi.org/10.6084/m9.figshare.943485_D6	HS.hdf5	ArrayExpress	E-MTAB-2332
Outbred269_DNA	Genotyping	Outbred269_genotyping	VCG_RAT_21jul10.CEL	ArrayExpress	E-MTAB-2332	Genotype calling	E-MTAB-2332.processed.1.zip	ArrayExpress	E-MTAB-2332	HAPPY	haplotype_probabilities_Rnor50.tar.gz	figshare	http://dx.doi.org/10.6084/m9.figshare.943485_D6	HS.hdf5	ArrayExpress	E-MTAB-2332
Outbred27_DNA	Genotyping	Outbred27_genotyping	V5Q_RAT_01jul10.CEL	ArrayExpress	E-MTAB-2332	Genotype calling	E-MTAB-2332.processed.1.zip	ArrayExpress	E-MTAB-2332	HAPPY	haplotype_probabilities_Rnor50.tar.gz	figshare	http://dx.doi.org/10.6084/m9.figshare.943485_D6	HS.hdf5	ArrayExpress	E-MTAB-2332
Outbred270_DNA	Genotyping	Outbred270_genotyping	VCH_RAT_24aug10.CEL	ArrayExpress	E-MTAB-2332	Genotype calling	E-MTAB-2332.processed.1.zip	ArrayExpress	E-MTAB-2332	HAPPY	haplotype_probabilities_Rnor50.tar.gz	figshare	http://dx.doi.org/10.6084/m9.figshare.943485_D6	HS.hdf5	ArrayExpress	E-MTAB-2332
Outbred271_DNA	Genotyping	Outbred271_genotyping	VCI_RAT_24aug10.CEL	ArrayExpress	E-MTAB-2332	Genotype calling	E-MTAB-2332.processed.1.zip	ArrayExpress	E-MTAB-2332	HAPPY	haplotype_probabilities_Rnor50.tar.gz	figshare	http://dx.doi.org/10.6084/m9.figshare.943485_D6	HS.hdf5	ArrayExpress	E-MTAB-2332
Outbred272_DNA	Genotyping	Outbred272_genotyping	VCJ_RAT_24aug10.CEL	ArrayExpress	E-MTAB-2332	Genotype calling	E-MTAB-2332.processed.1.zip	ArrayExpress	E-MTAB-2332	HAPPY	haplotype_probabilities_Rnor50.tar.gz	figshare	http://dx.doi.org/10.6084/m9.figshare.943485_D6	HS.hdf5	ArrayExpress	E-MTAB-2332
Outbred273_DNA	Genotyping	Outbred273_genotyping	VCK_RAT_25aug10.CEL	ArrayExpress	E-MTAB-2332	Genotype calling	E-MTAB-2332.processed.1.zip	ArrayExpress	E-MTAB-2332	HAPPY	haplotype_probabilities_Rnor50.tar.gz	figshare	http://dx.doi.org/10.6084/m9.figshare.943485_D6	HS.hdf5	ArrayExpress	E-MTAB-2332
Outbred274_DNA	Genotyping	Outbred274_genotyping	VCL_RAT_25aug10.CEL	ArrayExpress	E-MTAB-2332	Genotype calling	E-MTAB-2332.processed.1.zip	ArrayExpress	E-MTAB-2332	HAPPY	haplotype_probabilities_Rnor50.tar.gz	figshare	http://dx.doi.org/10.6084/m9.figshare.943485_D6	HS.hdf5	ArrayExpress	E-MTAB-2332
Outbred275_DNA	Genotyping	Outbred275_genotyping	VCM_RAT_25aug10.CEL	ArrayExpress	E-MTAB-2332	Genotype calling	E-MTAB-2332.processed.1.zip	ArrayExpress	E-MTAB-2332	HAPPY	haplotype_probabilities_Rnor50.tar.gz	figshare	http://dx.doi.org/10.6084/m9.figshare.943485_D6	HS.hdf5	ArrayExpress	E-MTAB-2332
Outbred276_DNA	Genotyping	Outbred276_genotyping	VCN_RAT_25aug10.CEL	ArrayExpress	E-MTAB-2332	Genotype calling	E-MTAB-2332.processed.1.zip	ArrayExpress	E-MTAB-2332	HAPPY	haplotype_probabilities_Rnor50.tar.gz	figshare	http://dx.doi.org/10.6084/m9.figshare.943485_D6	HS.hdf5	ArrayExpress	E-MTAB-2332
Outbred277_DNA	Genotyping	Outbred277_genotyping	VCO_RAT_24aug10.CEL	ArrayExpress	E-MTAB-2332	Genotype calling	E-MTAB-2332.processed.1.zip	ArrayExpress	E-MTAB-2332	HAPPY	haplotype_probabilities_Rnor50.tar.gz	figshare	http://dx.doi.org/10.6084/m9.figshare.943485_D6	HS.hdf5	ArrayExpress	E-MTAB-2332
Outbred279_DNA	Genotyping	Outbred279_genotyping	VCQ_RAT_02aug10.CEL	ArrayExpress	E-MTAB-2332	Genotype calling	E-MTAB-2332.processed.1.zip	ArrayExpress	E-MTAB-2332	HAPPY	haplotype_probabilities_Rnor50.tar.gz	figshare	http://dx.doi.org/10.6084/m9.figshare.943485_D6	HS.hdf5	ArrayExpress	E-MTAB-2332
Outbred28_DNA	Genotyping	Outbred28_genotyping	V5R_RAT_10aug10.CEL	ArrayExpress	E-MTAB-2332	Genotype calling	E-MTAB-2332.processed.1.zip	ArrayExpress	E-MTAB-2332	HAPPY	haplotype_probabilities_Rnor50.tar.gz	figshare	http://dx.doi.org/10.6084/m9.figshare.943485_D6	HS.hdf5	ArrayExpress	E-MTAB-2332
Outbred280_DNA	Genotyping	Outbred280_genotyping	RATDIV_BA_0280_B09Plate30.CEL	ArrayExpress	E-MTAB-2332	Genotype calling	E-MTAB-2332.processed.1.zip	ArrayExpress	E-MTAB-2332	HAPPY	haplotype_probabilities_Rnor50.tar.gz	figshare	http://dx.doi.org/10.6084/m9.figshare.943485_D6	HS.hdf5	ArrayExpress	E-MTAB-2332
Outbred281_DNA	Genotyping	Outbred281_genotyping	VCS_RAT_02aug10.CEL	ArrayExpress	E-MTAB-2332	Genotype calling	E-MTAB-2332.processed.1.zip	ArrayExpress	E-MTAB-2332	HAPPY	haplotype_probabilities_Rnor50.tar.gz	figshare	http://dx.doi.org/10.6084/m9.figshare.943485_D6	HS.hdf5	ArrayExpress	E-MTAB-2332
Outbred282_DNA	Genotyping	Outbred282_genotyping	VCT_RAT_02aug10.CEL	ArrayExpress	E-MTAB-2332	Genotype calling	E-MTAB-2332.processed.1.zip	ArrayExpress	E-MTAB-2332	HAPPY	haplotype_probabilities_Rnor50.tar.gz	figshare	http://dx.doi.org/10.6084/m9.figshare.943485_D6	HS.hdf5	ArrayExpress	E-MTAB-2332
Outbred284_DNA	Genotyping	Outbred284_genotyping	VCV_RAT_27jul10.CEL	ArrayExpress	E-MTAB-2332	Genotype calling	E-MTAB-2332.processed.1.zip	ArrayExpress	E-MTAB-2332	HAPPY	haplotype_probabilities_Rnor50.tar.gz	figshare	http://dx.doi.org/10.6084/m9.figshare.943485_D6	HS.hdf5	ArrayExpress	E-MTAB-2332
Outbred285_DNA	Genotyping	Outbred285_genotyping	VCW_RAT_27jul10.CEL	ArrayExpress	E-MTAB-2332	Genotype calling	E-MTAB-2332.processed.1.zip	ArrayExpress	E-MTAB-2332	HAPPY	haplotype_probabilities_Rnor50.tar.gz	figshare	http://dx.doi.org/10.6084/m9.figshare.943485_D6	HS.hdf5	ArrayExpress	E-MTAB-2332
Outbred286_DNA	Genotyping	Outbred286_genotyping	VCX_RAT_27jul10.CEL	ArrayExpress	E-MTAB-2332	Genotype calling	E-MTAB-2332.processed.1.zip	ArrayExpress	E-MTAB-2332	HAPPY	haplotype_probabilities_Rnor50.tar.gz	figshare	http://dx.doi.org/10.6084/m9.figshare.943485_D6	HS.hdf5	ArrayExpress	E-MTAB-2332
Outbred287_DNA	Genotyping	Outbred287_genotyping	VCY_RAT_24aug10.CEL	ArrayExpress	E-MTAB-2332	Genotype calling	E-MTAB-2332.processed.1.zip	ArrayExpress	E-MTAB-2332	HAPPY	haplotype_probabilities_Rnor50.tar.gz	figshare	http://dx.doi.org/10.6084/m9.figshare.943485_D6	HS.hdf5	ArrayExpress	E-MTAB-2332
Outbred288_DNA	Genotyping	Outbred288_genotyping	VCZ_RAT_21jul10.CEL	ArrayExpress	E-MTAB-2332	Genotype calling	E-MTAB-2332.processed.1.zip	ArrayExpress	E-MTAB-2332	HAPPY	haplotype_probabilities_Rnor50.tar.gz	figshare	http://dx.doi.org/10.6084/m9.figshare.943485_D6	HS.hdf5	ArrayExpress	E-MTAB-2332
Outbred289_DNA	Genotyping	Outbred289_genotyping	VD0_RAT_01jul10.CEL	ArrayExpress	E-MTAB-2332	Genotype calling	E-MTAB-2332.processed.1.zip	ArrayExpress	E-MTAB-2332	HAPPY	haplotype_probabilities_Rnor50.tar.gz	figshare	http://dx.doi.org/10.6084/m9.figshare.943485_D6	HS.hdf5	ArrayExpress	E-MTAB-2332
Outbred29_DNA	Genotyping	Outbred29_genotyping	V5S_RAT_22jul10.CEL	ArrayExpress	E-MTAB-2332	Genotype calling	E-MTAB-2332.processed.1.zip	ArrayExpress	E-MTAB-2332	HAPPY	haplotype_probabilities_Rnor50.tar.gz	figshare	http://dx.doi.org/10.6084/m9.figshare.943485_D6	HS.hdf5	ArrayExpress	E-MTAB-2332
Outbred291_DNA	Genotyping	Outbred291_genotyping	VD2_RAT_28jul10.CEL	ArrayExpress	E-MTAB-2332	Genotype calling	E-MTAB-2332.processed.1.zip	ArrayExpress	E-MTAB-2332	HAPPY	haplotype_probabilities_Rnor50.tar.gz	figshare	http://dx.doi.org/10.6084/m9.figshare.943485_D6	HS.hdf5	ArrayExpress	E-MTAB-2332
Outbred292_DNA	Genotyping	Outbred292_genotyping	RATDIV_BA_0292_B10Plate30.CEL	ArrayExpress	E-MTAB-2332	Genotype calling	E-MTAB-2332.processed.1.zip	ArrayExpress	E-MTAB-2332	HAPPY	haplotype_probabilities_Rnor50.tar.gz	figshare	http://dx.doi.org/10.6084/m9.figshare.943485_D6	HS.hdf5	ArrayExpress	E-MTAB-2332
Outbred293_DNA	Genotyping	Outbred293_genotyping	RATDIV_BA_0293_B11Plate30.CEL	ArrayExpress	E-MTAB-2332	Genotype calling	E-MTAB-2332.processed.1.zip	ArrayExpress	E-MTAB-2332	HAPPY	haplotype_probabilities_Rnor50.tar.gz	figshare	http://dx.doi.org/10.6084/m9.figshare.943485_D6	HS.hdf5	ArrayExpress	E-MTAB-2332
Outbred295_DNA	Genotyping	Outbred295_genotyping	VD6_RAT_21jul10.CEL	ArrayExpress	E-MTAB-2332	Genotype calling	E-MTAB-2332.processed.1.zip	ArrayExpress	E-MTAB-2332	HAPPY	haplotype_probabilities_Rnor50.tar.gz	figshare	http://dx.doi.org/10.6084/m9.figshare.943485_D6	HS.hdf5	ArrayExpress	E-MTAB-2332
Outbred296_DNA	Genotyping	Outbred296_genotyping	VD7_RAT_24aug10.CEL	ArrayExpress	E-MTAB-2332	Genotype calling	E-MTAB-2332.processed.1.zip	ArrayExpress	E-MTAB-2332	HAPPY	haplotype_probabilities_Rnor50.tar.gz	figshare	http://dx.doi.org/10.6084/m9.figshare.943485_D6	HS.hdf5	ArrayExpress	E-MTAB-2332
Outbred297_DNA	Genotyping	Outbred297_genotyping	VD8_RAT_03aug10.CEL	ArrayExpress	E-MTAB-2332	Genotype calling	E-MTAB-2332.processed.1.zip	ArrayExpress	E-MTAB-2332	HAPPY	haplotype_probabilities_Rnor50.tar.gz	figshare	http://dx.doi.org/10.6084/m9.figshare.943485_D6	HS.hdf5	ArrayExpress	E-MTAB-2332
Outbred298_DNA	Genotyping	Outbred298_genotyping	VD9_RAT_21jul10.CEL	ArrayExpress	E-MTAB-2332	Genotype calling	E-MTAB-2332.processed.1.zip	ArrayExpress	E-MTAB-2332	HAPPY	haplotype_probabilities_Rnor50.tar.gz	figshare	http://dx.doi.org/10.6084/m9.figshare.943485_D6	HS.hdf5	ArrayExpress	E-MTAB-2332
Outbred299_DNA	Genotyping	Outbred299_genotyping	VDA_RAT_24aug10.CEL	ArrayExpress	E-MTAB-2332	Genotype calling	E-MTAB-2332.processed.1.zip	ArrayExpress	E-MTAB-2332	HAPPY	haplotype_probabilities_Rnor50.tar.gz	figshare	http://dx.doi.org/10.6084/m9.figshare.943485_D6	HS.hdf5	ArrayExpress	E-MTAB-2332
Outbred3_DNA	Genotyping	Outbred3_genotyping	V52_RAT_18jan11.CEL	ArrayExpress	E-MTAB-2332	Genotype calling	E-MTAB-2332.processed.1.zip	ArrayExpress	E-MTAB-2332	HAPPY	haplotype_probabilities_Rnor50.tar.gz	figshare	http://dx.doi.org/10.6084/m9.figshare.943485_D6	HS.hdf5	ArrayExpress	E-MTAB-2332
Outbred30_DNA	Genotyping	Outbred30_genotyping	V5T_RAT_22jul10.CEL	ArrayExpress	E-MTAB-2332	Genotype calling	E-MTAB-2332.processed.1.zip	ArrayExpress	E-MTAB-2332	HAPPY	haplotype_probabilities_Rnor50.tar.gz	figshare	http://dx.doi.org/10.6084/m9.figshare.943485_D6	HS.hdf5	ArrayExpress	E-MTAB-2332
Outbred300_DNA	Genotyping	Outbred300_genotyping	VDB_RAT_10aug10.CEL	ArrayExpress	E-MTAB-2332	Genotype calling	E-MTAB-2332.processed.1.zip	ArrayExpress	E-MTAB-2332	HAPPY	haplotype_probabilities_Rnor50.tar.gz	figshare	http://dx.doi.org/10.6084/m9.figshare.943485_D6	HS.hdf5	ArrayExpress	E-MTAB-2332
Outbred301_DNA	Genotyping	Outbred301_genotyping	VDC_RAT_25aug10.CEL	ArrayExpress	E-MTAB-2332	Genotype calling	E-MTAB-2332.processed.1.zip	ArrayExpress	E-MTAB-2332	HAPPY	haplotype_probabilities_Rnor50.tar.gz	figshare	http://dx.doi.org/10.6084/m9.figshare.943485_D6	HS.hdf5	ArrayExpress	E-MTAB-2332
Outbred302_DNA	Genotyping	Outbred302_genotyping	VDD_RAT_25aug10.CEL	ArrayExpress	E-MTAB-2332	Genotype calling	E-MTAB-2332.processed.1.zip	ArrayExpress	E-MTAB-2332	HAPPY	haplotype_probabilities_Rnor50.tar.gz	figshare	http://dx.doi.org/10.6084/m9.figshare.943485_D6	HS.hdf5	ArrayExpress	E-MTAB-2332
Outbred303_DNA	Genotyping	Outbred303_genotyping	VDE_RAT_25aug10.CEL	ArrayExpress	E-MTAB-2332	Genotype calling	E-MTAB-2332.processed.1.zip	ArrayExpress	E-MTAB-2332	HAPPY	haplotype_probabilities_Rnor50.tar.gz	figshare	http://dx.doi.org/10.6084/m9.figshare.943485_D6	HS.hdf5	ArrayExpress	E-MTAB-2332
Outbred305_DNA	Genotyping	Outbred305_genotyping	VDG_RAT_28jul10.CEL	ArrayExpress	E-MTAB-2332	Genotype calling	E-MTAB-2332.processed.1.zip	ArrayExpress	E-MTAB-2332	HAPPY	haplotype_probabilities_Rnor50.tar.gz	figshare	http://dx.doi.org/10.6084/m9.figshare.943485_D6	HS.hdf5	ArrayExpress	E-MTAB-2332
Outbred306_DNA	Genotyping	Outbred306_genotyping	VDH_RAT_03aug10.CEL	ArrayExpress	E-MTAB-2332	Genotype calling	E-MTAB-2332.processed.1.zip	ArrayExpress	E-MTAB-2332	HAPPY	haplotype_probabilities_Rnor50.tar.gz	figshare	http://dx.doi.org/10.6084/m9.figshare.943485_D6	HS.hdf5	ArrayExpress	E-MTAB-2332
Outbred307_DNA	Genotyping	Outbred307_genotyping	VDI_RAT_28jul10.CEL	ArrayExpress	E-MTAB-2332	Genotype calling	E-MTAB-2332.processed.1.zip	ArrayExpress	E-MTAB-2332	HAPPY	haplotype_probabilities_Rnor50.tar.gz	figshare	http://dx.doi.org/10.6084/m9.figshare.943485_D6	HS.hdf5	ArrayExpress	E-MTAB-2332
Outbred308_DNA	Genotyping	Outbred308_genotyping	VDJ_RAT_25aug10.CEL	ArrayExpress	E-MTAB-2332	Genotype calling	E-MTAB-2332.processed.1.zip	ArrayExpress	E-MTAB-2332	HAPPY	haplotype_probabilities_Rnor50.tar.gz	figshare	http://dx.doi.org/10.6084/m9.figshare.943485_D6	HS.hdf5	ArrayExpress	E-MTAB-2332
Outbred309_DNA	Genotyping	Outbred309_genotyping	VDK_RAT_24aug10.CEL	ArrayExpress	E-MTAB-2332	Genotype calling	E-MTAB-2332.processed.1.zip	ArrayExpress	E-MTAB-2332	HAPPY	haplotype_probabilities_Rnor50.tar.gz	figshare	http://dx.doi.org/10.6084/m9.figshare.943485_D6	HS.hdf5	ArrayExpress	E-MTAB-2332
Outbred310_DNA	Genotyping	Outbred310_genotyping	VDL_RAT_24aug10.CEL	ArrayExpress	E-MTAB-2332	Genotype calling	E-MTAB-2332.processed.1.zip	ArrayExpress	E-MTAB-2332	HAPPY	haplotype_probabilities_Rnor50.tar.gz	figshare	http://dx.doi.org/10.6084/m9.figshare.943485_D6	HS.hdf5	ArrayExpress	E-MTAB-2332
Outbred311_DNA	Genotyping	Outbred311_genotyping	VDM_RAT_24aug10.CEL	ArrayExpress	E-MTAB-2332	Genotype calling	E-MTAB-2332.processed.1.zip	ArrayExpress	E-MTAB-2332	HAPPY	haplotype_probabilities_Rnor50.tar.gz	figshare	http://dx.doi.org/10.6084/m9.figshare.943485_D6	HS.hdf5	ArrayExpress	E-MTAB-2332
Outbred312_DNA	Genotyping	Outbred312_genotyping	VDN_RAT_24aug10.CEL	ArrayExpress	E-MTAB-2332	Genotype calling	E-MTAB-2332.processed.1.zip	ArrayExpress	E-MTAB-2332	HAPPY	haplotype_probabilities_Rnor50.tar.gz	figshare	http://dx.doi.org/10.6084/m9.figshare.943485_D6	HS.hdf5	ArrayExpress	E-MTAB-2332
Outbred313_DNA	Genotyping	Outbred313_genotyping	VDO_RAT_28jul10.CEL	ArrayExpress	E-MTAB-2332	Genotype calling	E-MTAB-2332.processed.1.zip	ArrayExpress	E-MTAB-2332	HAPPY	haplotype_probabilities_Rnor50.tar.gz	figshare	http://dx.doi.org/10.6084/m9.figshare.943485_D6	HS.hdf5	ArrayExpress	E-MTAB-2332
Outbred314_DNA	Genotyping	Outbred314_genotyping	VDP_RAT_22jul10.CEL	ArrayExpress	E-MTAB-2332	Genotype calling	E-MTAB-2332.processed.1.zip	ArrayExpress	E-MTAB-2332	HAPPY	haplotype_probabilities_Rnor50.tar.gz	figshare	http://dx.doi.org/10.6084/m9.figshare.943485_D6	HS.hdf5	ArrayExpress	E-MTAB-2332
Outbred315_DNA	Genotyping	Outbred315_genotyping	VDQ_RAT_27jul10.CEL	ArrayExpress	E-MTAB-2332	Genotype calling	E-MTAB-2332.processed.1.zip	ArrayExpress	E-MTAB-2332	HAPPY	haplotype_probabilities_Rnor50.tar.gz	figshare	http://dx.doi.org/10.6084/m9.figshare.943485_D6	HS.hdf5	ArrayExpress	E-MTAB-2332
Outbred316_DNA	Genotyping	Outbred316_genotyping	VDR_RAT_10aug10.CEL	ArrayExpress	E-MTAB-2332	Genotype calling	E-MTAB-2332.processed.1.zip	ArrayExpress	E-MTAB-2332	HAPPY	haplotype_probabilities_Rnor50.tar.gz	figshare	http://dx.doi.org/10.6084/m9.figshare.943485_D6	HS.hdf5	ArrayExpress	E-MTAB-2332
Outbred317_DNA	Genotyping	Outbred317_genotyping	VDS_RAT_27jul10.CEL	ArrayExpress	E-MTAB-2332	Genotype calling	E-MTAB-2332.processed.1.zip	ArrayExpress	E-MTAB-2332	HAPPY	haplotype_probabilities_Rnor50.tar.gz	figshare	http://dx.doi.org/10.6084/m9.figshare.943485_D6	HS.hdf5	ArrayExpress	E-MTAB-2332
Outbred32_DNA	Genotyping	Outbred32_genotyping	V5V_RAT_21jul10.CEL	ArrayExpress	E-MTAB-2332	Genotype calling	E-MTAB-2332.processed.1.zip	ArrayExpress	E-MTAB-2332	HAPPY	haplotype_probabilities_Rnor50.tar.gz	figshare	http://dx.doi.org/10.6084/m9.figshare.943485_D6	HS.hdf5	ArrayExpress	E-MTAB-2332
Outbred320_DNA	Genotyping	Outbred320_genotyping	VDV_RAT_21jul10.CEL	ArrayExpress	E-MTAB-2332	Genotype calling	E-MTAB-2332.processed.1.zip	ArrayExpress	E-MTAB-2332	HAPPY	haplotype_probabilities_Rnor50.tar.gz	figshare	http://dx.doi.org/10.6084/m9.figshare.943485_D6	HS.hdf5	ArrayExpress	E-MTAB-2332
Outbred321_DNA	Genotyping	Outbred321_genotyping	VDW_RAT_25aug10.CEL	ArrayExpress	E-MTAB-2332	Genotype calling	E-MTAB-2332.processed.1.zip	ArrayExpress	E-MTAB-2332	HAPPY	haplotype_probabilities_Rnor50.tar.gz	figshare	http://dx.doi.org/10.6084/m9.figshare.943485_D6	HS.hdf5	ArrayExpress	E-MTAB-2332
Outbred322_DNA	Genotyping	Outbred322_genotyping	VDX_RAT_03aug10.CEL	ArrayExpress	E-MTAB-2332	Genotype calling	E-MTAB-2332.processed.1.zip	ArrayExpress	E-MTAB-2332	HAPPY	haplotype_probabilities_Rnor50.tar.gz	figshare	http://dx.doi.org/10.6084/m9.figshare.943485_D6	HS.hdf5	ArrayExpress	E-MTAB-2332
Outbred325_DNA	Genotyping	Outbred325_genotyping	VE0_RAT_25aug10.CEL	ArrayExpress	E-MTAB-2332	Genotype calling	E-MTAB-2332.processed.1.zip	ArrayExpress	E-MTAB-2332	HAPPY	haplotype_probabilities_Rnor50.tar.gz	figshare	http://dx.doi.org/10.6084/m9.figshare.943485_D6	HS.hdf5	ArrayExpress	E-MTAB-2332
Outbred326_DNA	Genotyping	Outbred326_genotyping	VE1_RAT_25aug10.CEL	ArrayExpress	E-MTAB-2332	Genotype calling	E-MTAB-2332.processed.1.zip	ArrayExpress	E-MTAB-2332	HAPPY	haplotype_probabilities_Rnor50.tar.gz	figshare	http://dx.doi.org/10.6084/m9.figshare.943485_D6	HS.hdf5	ArrayExpress	E-MTAB-2332
Outbred327_DNA	Genotyping	Outbred327_genotyping	VE2_RAT_03aug10.CEL	ArrayExpress	E-MTAB-2332	Genotype calling	E-MTAB-2332.processed.1.zip	ArrayExpress	E-MTAB-2332	HAPPY	haplotype_probabilities_Rnor50.tar.gz	figshare	http://dx.doi.org/10.6084/m9.figshare.943485_D6	HS.hdf5	ArrayExpress	E-MTAB-2332
Outbred328_DNA	Genotyping	Outbred328_genotyping	VE3_RAT_10aug10.CEL	ArrayExpress	E-MTAB-2332	Genotype calling	E-MTAB-2332.processed.1.zip	ArrayExpress	E-MTAB-2332	HAPPY	haplotype_probabilities_Rnor50.tar.gz	figshare	http://dx.doi.org/10.6084/m9.figshare.943485_D6	HS.hdf5	ArrayExpress	E-MTAB-2332
Outbred329_DNA	Genotyping	Outbred329_genotyping	VE4_RAT_02aug10.CEL	ArrayExpress	E-MTAB-2332	Genotype calling	E-MTAB-2332.processed.1.zip	ArrayExpress	E-MTAB-2332	HAPPY	haplotype_probabilities_Rnor50.tar.gz	figshare	http://dx.doi.org/10.6084/m9.figshare.943485_D6	HS.hdf5	ArrayExpress	E-MTAB-2332
Outbred33_DNA	Genotyping	Outbred33_genotyping	V5W_RAT_25aug10.CEL	ArrayExpress	E-MTAB-2332	Genotype calling	E-MTAB-2332.processed.1.zip	ArrayExpress	E-MTAB-2332	HAPPY	haplotype_probabilities_Rnor50.tar.gz	figshare	http://dx.doi.org/10.6084/m9.figshare.943485_D6	HS.hdf5	ArrayExpress	E-MTAB-2332
Outbred330_DNA	Genotyping	Outbred330_genotyping	VE5_RAT_24aug10.CEL	ArrayExpress	E-MTAB-2332	Genotype calling	E-MTAB-2332.processed.1.zip	ArrayExpress	E-MTAB-2332	HAPPY	haplotype_probabilities_Rnor50.tar.gz	figshare	http://dx.doi.org/10.6084/m9.figshare.943485_D6	HS.hdf5	ArrayExpress	E-MTAB-2332
Outbred331_DNA	Genotyping	Outbred331_genotyping	VE6_RAT_24aug10.CEL	ArrayExpress	E-MTAB-2332	Genotype calling	E-MTAB-2332.processed.1.zip	ArrayExpress	E-MTAB-2332	HAPPY	haplotype_probabilities_Rnor50.tar.gz	figshare	http://dx.doi.org/10.6084/m9.figshare.943485_D6	HS.hdf5	ArrayExpress	E-MTAB-2332
Outbred332_DNA	Genotyping	Outbred332_genotyping	VE7_RAT_24aug10.CEL	ArrayExpress	E-MTAB-2332	Genotype calling	E-MTAB-2332.processed.1.zip	ArrayExpress	E-MTAB-2332	HAPPY	haplotype_probabilities_Rnor50.tar.gz	figshare	http://dx.doi.org/10.6084/m9.figshare.943485_D6	HS.hdf5	ArrayExpress	E-MTAB-2332
Outbred333_DNA	Genotyping	Outbred333_genotyping	VE8_RAT_11aug10.CEL	ArrayExpress	E-MTAB-2332	Genotype calling	E-MTAB-2332.processed.1.zip	ArrayExpress	E-MTAB-2332	HAPPY	haplotype_probabilities_Rnor50.tar.gz	figshare	http://dx.doi.org/10.6084/m9.figshare.943485_D6	HS.hdf5	ArrayExpress	E-MTAB-2332
Outbred334_DNA	Genotyping	Outbred334_genotyping	VE9_RAT_08jul10.CEL	ArrayExpress	E-MTAB-2332	Genotype calling	E-MTAB-2332.processed.1.zip	ArrayExpress	E-MTAB-2332	HAPPY	haplotype_probabilities_Rnor50.tar.gz	figshare	http://dx.doi.org/10.6084/m9.figshare.943485_D6	HS.hdf5	ArrayExpress	E-MTAB-2332
Outbred335_DNA	Genotyping	Outbred335_genotyping	VEA_RAT_11aug10.CEL	ArrayExpress	E-MTAB-2332	Genotype calling	E-MTAB-2332.processed.1.zip	ArrayExpress	E-MTAB-2332	HAPPY	haplotype_probabilities_Rnor50.tar.gz	figshare	http://dx.doi.org/10.6084/m9.figshare.943485_D6	HS.hdf5	ArrayExpress	E-MTAB-2332
Outbred336_DNA	Genotyping	Outbred336_genotyping	VEB_RAT_11aug10.CEL	ArrayExpress	E-MTAB-2332	Genotype calling	E-MTAB-2332.processed.1.zip	ArrayExpress	E-MTAB-2332	HAPPY	haplotype_probabilities_Rnor50.tar.gz	figshare	http://dx.doi.org/10.6084/m9.figshare.943485_D6	HS.hdf5	ArrayExpress	E-MTAB-2332
Outbred337_DNA	Genotyping	Outbred337_genotyping	VEC_RAT_08jul10.CEL	ArrayExpress	E-MTAB-2332	Genotype calling	E-MTAB-2332.processed.1.zip	ArrayExpress	E-MTAB-2332	HAPPY	haplotype_probabilities_Rnor50.tar.gz	figshare	http://dx.doi.org/10.6084/m9.figshare.943485_D6	HS.hdf5	ArrayExpress	E-MTAB-2332
Outbred338_DNA	Genotyping	Outbred338_genotyping	VED_RAT_22jul10.CEL	ArrayExpress	E-MTAB-2332	Genotype calling	E-MTAB-2332.processed.1.zip	ArrayExpress	E-MTAB-2332	HAPPY	haplotype_probabilities_Rnor50.tar.gz	figshare	http://dx.doi.org/10.6084/m9.figshare.943485_D6	HS.hdf5	ArrayExpress	E-MTAB-2332
Outbred339_DNA	Genotyping	Outbred339_genotyping	VEE_RAT_11aug10.CEL	ArrayExpress	E-MTAB-2332	Genotype calling	E-MTAB-2332.processed.1.zip	ArrayExpress	E-MTAB-2332	HAPPY	haplotype_probabilities_Rnor50.tar.gz	figshare	http://dx.doi.org/10.6084/m9.figshare.943485_D6	HS.hdf5	ArrayExpress	E-MTAB-2332
Outbred34_DNA	Genotyping	Outbred34_genotyping	V5X_RAT_10aug10.CEL	ArrayExpress	E-MTAB-2332	Genotype calling	E-MTAB-2332.processed.1.zip	ArrayExpress	E-MTAB-2332	HAPPY	haplotype_probabilities_Rnor50.tar.gz	figshare	http://dx.doi.org/10.6084/m9.figshare.943485_D6	HS.hdf5	ArrayExpress	E-MTAB-2332
Outbred340_DNA	Genotyping	Outbred340_genotyping	VEF_RAT_27jul10.CEL	ArrayExpress	E-MTAB-2332	Genotype calling	E-MTAB-2332.processed.1.zip	ArrayExpress	E-MTAB-2332	HAPPY	haplotype_probabilities_Rnor50.tar.gz	figshare	http://dx.doi.org/10.6084/m9.figshare.943485_D6	HS.hdf5	ArrayExpress	E-MTAB-2332
Outbred341_DNA	Genotyping	Outbred341_genotyping	VEG_RAT_08jul10.CEL	ArrayExpress	E-MTAB-2332	Genotype calling	E-MTAB-2332.processed.1.zip	ArrayExpress	E-MTAB-2332	HAPPY	haplotype_probabilities_Rnor50.tar.gz	figshare	http://dx.doi.org/10.6084/m9.figshare.943485_D6	HS.hdf5	ArrayExpress	E-MTAB-2332
Outbred342_DNA	Genotyping	Outbred342_genotyping	VEH_RAT_02aug10.CEL	ArrayExpress	E-MTAB-2332	Genotype calling	E-MTAB-2332.processed.1.zip	ArrayExpress	E-MTAB-2332	HAPPY	haplotype_probabilities_Rnor50.tar.gz	figshare	http://dx.doi.org/10.6084/m9.figshare.943485_D6	HS.hdf5	ArrayExpress	E-MTAB-2332
Outbred343_DNA	Genotyping	Outbred343_genotyping	VEI_RAT_22jul10.CEL	ArrayExpress	E-MTAB-2332	Genotype calling	E-MTAB-2332.processed.1.zip	ArrayExpress	E-MTAB-2332	HAPPY	haplotype_probabilities_Rnor50.tar.gz	figshare	http://dx.doi.org/10.6084/m9.figshare.943485_D6	HS.hdf5	ArrayExpress	E-MTAB-2332
Outbred345_DNA	Genotyping	Outbred345_genotyping	VEK_RAT_21jul10.CEL	ArrayExpress	E-MTAB-2332	Genotype calling	E-MTAB-2332.processed.1.zip	ArrayExpress	E-MTAB-2332	HAPPY	haplotype_probabilities_Rnor50.tar.gz	figshare	http://dx.doi.org/10.6084/m9.figshare.943485_D6	HS.hdf5	ArrayExpress	E-MTAB-2332
Outbred347_DNA	Genotyping	Outbred347_genotyping	VEM_RAT_22jul10.CEL	ArrayExpress	E-MTAB-2332	Genotype calling	E-MTAB-2332.processed.1.zip	ArrayExpress	E-MTAB-2332	HAPPY	haplotype_probabilities_Rnor50.tar.gz	figshare	http://dx.doi.org/10.6084/m9.figshare.943485_D6	HS.hdf5	ArrayExpress	E-MTAB-2332
Outbred348_DNA	Genotyping	Outbred348_genotyping	VEN_RAT_10aug10.CEL	ArrayExpress	E-MTAB-2332	Genotype calling	E-MTAB-2332.processed.1.zip	ArrayExpress	E-MTAB-2332	HAPPY	haplotype_probabilities_Rnor50.tar.gz	figshare	http://dx.doi.org/10.6084/m9.figshare.943485_D6	HS.hdf5	ArrayExpress	E-MTAB-2332
Outbred349_DNA	Genotyping	Outbred349_genotyping	VEO_RAT_01jul10.CEL	ArrayExpress	E-MTAB-2332	Genotype calling	E-MTAB-2332.processed.1.zip	ArrayExpress	E-MTAB-2332	HAPPY	haplotype_probabilities_Rnor50.tar.gz	figshare	http://dx.doi.org/10.6084/m9.figshare.943485_D6	HS.hdf5	ArrayExpress	E-MTAB-2332
Outbred35_DNA	Genotyping	Outbred35_genotyping	V5Y_RAT_11aug10.CEL	ArrayExpress	E-MTAB-2332	Genotype calling	E-MTAB-2332.processed.1.zip	ArrayExpress	E-MTAB-2332	HAPPY	haplotype_probabilities_Rnor50.tar.gz	figshare	http://dx.doi.org/10.6084/m9.figshare.943485_D6	HS.hdf5	ArrayExpress	E-MTAB-2332
Outbred350_DNA	Genotyping	Outbred350_genotyping	VEP_RAT_21jul10.CEL	ArrayExpress	E-MTAB-2332	Genotype calling	E-MTAB-2332.processed.1.zip	ArrayExpress	E-MTAB-2332	HAPPY	haplotype_probabilities_Rnor50.tar.gz	figshare	http://dx.doi.org/10.6084/m9.figshare.943485_D6	HS.hdf5	ArrayExpress	E-MTAB-2332
Outbred351_DNA	Genotyping	Outbred351_genotyping	VEQ_RAT_24aug10.CEL	ArrayExpress	E-MTAB-2332	Genotype calling	E-MTAB-2332.processed.1.zip	ArrayExpress	E-MTAB-2332	HAPPY	haplotype_probabilities_Rnor50.tar.gz	figshare	http://dx.doi.org/10.6084/m9.figshare.943485_D6	HS.hdf5	ArrayExpress	E-MTAB-2332
Outbred352_DNA	Genotyping	Outbred352_genotyping	VER_RAT_25aug10.CEL	ArrayExpress	E-MTAB-2332	Genotype calling	E-MTAB-2332.processed.1.zip	ArrayExpress	E-MTAB-2332	HAPPY	haplotype_probabilities_Rnor50.tar.gz	figshare	http://dx.doi.org/10.6084/m9.figshare.943485_D6	HS.hdf5	ArrayExpress	E-MTAB-2332
Outbred355_DNA	Genotyping	Outbred355_genotyping	VEU_RAT_28jul10.CEL	ArrayExpress	E-MTAB-2332	Genotype calling	E-MTAB-2332.processed.1.zip	ArrayExpress	E-MTAB-2332	HAPPY	haplotype_probabilities_Rnor50.tar.gz	figshare	http://dx.doi.org/10.6084/m9.figshare.943485_D6	HS.hdf5	ArrayExpress	E-MTAB-2332
Outbred356_DNA	Genotyping	Outbred356_genotyping	VEV_RAT_02aug10.CEL	ArrayExpress	E-MTAB-2332	Genotype calling	E-MTAB-2332.processed.1.zip	ArrayExpress	E-MTAB-2332	HAPPY	haplotype_probabilities_Rnor50.tar.gz	figshare	http://dx.doi.org/10.6084/m9.figshare.943485_D6	HS.hdf5	ArrayExpress	E-MTAB-2332
Outbred357_DNA	Genotyping	Outbred357_genotyping	RATDIV_BA_0357_B12Plate30.CEL	ArrayExpress	E-MTAB-2332	Genotype calling	E-MTAB-2332.processed.1.zip	ArrayExpress	E-MTAB-2332	HAPPY	haplotype_probabilities_Rnor50.tar.gz	figshare	http://dx.doi.org/10.6084/m9.figshare.943485_D6	HS.hdf5	ArrayExpress	E-MTAB-2332
Outbred359_DNA	Genotyping	Outbred359_genotyping	VEY_RAT_25aug10.CEL	ArrayExpress	E-MTAB-2332	Genotype calling	E-MTAB-2332.processed.1.zip	ArrayExpress	E-MTAB-2332	HAPPY	haplotype_probabilities_Rnor50.tar.gz	figshare	http://dx.doi.org/10.6084/m9.figshare.943485_D6	HS.hdf5	ArrayExpress	E-MTAB-2332
Outbred36_DNA	Genotyping	Outbred36_genotyping	V5Z_RAT_22jul10.CEL	ArrayExpress	E-MTAB-2332	Genotype calling	E-MTAB-2332.processed.1.zip	ArrayExpress	E-MTAB-2332	HAPPY	haplotype_probabilities_Rnor50.tar.gz	figshare	http://dx.doi.org/10.6084/m9.figshare.943485_D6	HS.hdf5	ArrayExpress	E-MTAB-2332
Outbred360_DNA	Genotyping	Outbred360_genotyping	VEZ_RAT_10aug10.CEL	ArrayExpress	E-MTAB-2332	Genotype calling	E-MTAB-2332.processed.1.zip	ArrayExpress	E-MTAB-2332	HAPPY	haplotype_probabilities_Rnor50.tar.gz	figshare	http://dx.doi.org/10.6084/m9.figshare.943485_D6	HS.hdf5	ArrayExpress	E-MTAB-2332
Outbred361_DNA	Genotyping	Outbred361_genotyping	VF0_RAT_25aug10.CEL	ArrayExpress	E-MTAB-2332	Genotype calling	E-MTAB-2332.processed.1.zip	ArrayExpress	E-MTAB-2332	HAPPY	haplotype_probabilities_Rnor50.tar.gz	figshare	http://dx.doi.org/10.6084/m9.figshare.943485_D6	HS.hdf5	ArrayExpress	E-MTAB-2332
Outbred362_DNA	Genotyping	Outbred362_genotyping	VF1_RAT_25aug10.CEL	ArrayExpress	E-MTAB-2332	Genotype calling	E-MTAB-2332.processed.1.zip	ArrayExpress	E-MTAB-2332	HAPPY	haplotype_probabilities_Rnor50.tar.gz	figshare	http://dx.doi.org/10.6084/m9.figshare.943485_D6	HS.hdf5	ArrayExpress	E-MTAB-2332
Outbred363_DNA	Genotyping	Outbred363_genotyping	VF2_RAT_24aug10.CEL	ArrayExpress	E-MTAB-2332	Genotype calling	E-MTAB-2332.processed.1.zip	ArrayExpress	E-MTAB-2332	HAPPY	haplotype_probabilities_Rnor50.tar.gz	figshare	http://dx.doi.org/10.6084/m9.figshare.943485_D6	HS.hdf5	ArrayExpress	E-MTAB-2332
Outbred364_DNA	Genotyping	Outbred364_genotyping	VF3_RAT_24aug10.CEL	ArrayExpress	E-MTAB-2332	Genotype calling	E-MTAB-2332.processed.1.zip	ArrayExpress	E-MTAB-2332	HAPPY	haplotype_probabilities_Rnor50.tar.gz	figshare	http://dx.doi.org/10.6084/m9.figshare.943485_D6	HS.hdf5	ArrayExpress	E-MTAB-2332
Outbred365_DNA	Genotyping	Outbred365_genotyping	VF4_RAT_08jul10.CEL	ArrayExpress	E-MTAB-2332	Genotype calling	E-MTAB-2332.processed.1.zip	ArrayExpress	E-MTAB-2332	HAPPY	haplotype_probabilities_Rnor50.tar.gz	figshare	http://dx.doi.org/10.6084/m9.figshare.943485_D6	HS.hdf5	ArrayExpress	E-MTAB-2332
Outbred367_DNA	Genotyping	Outbred367_genotyping	VF6_RAT_01jul10.CEL	ArrayExpress	E-MTAB-2332	Genotype calling	E-MTAB-2332.processed.1.zip	ArrayExpress	E-MTAB-2332	HAPPY	haplotype_probabilities_Rnor50.tar.gz	figshare	http://dx.doi.org/10.6084/m9.figshare.943485_D6	HS.hdf5	ArrayExpress	E-MTAB-2332
Outbred368_DNA	Genotyping	Outbred368_genotyping	VF7_RAT_02aug10.CEL	ArrayExpress	E-MTAB-2332	Genotype calling	E-MTAB-2332.processed.1.zip	ArrayExpress	E-MTAB-2332	HAPPY	haplotype_probabilities_Rnor50.tar.gz	figshare	http://dx.doi.org/10.6084/m9.figshare.943485_D6	HS.hdf5	ArrayExpress	E-MTAB-2332
Outbred37_DNA	Genotyping	Outbred37_genotyping	V60_RAT_08jul10.CEL	ArrayExpress	E-MTAB-2332	Genotype calling	E-MTAB-2332.processed.1.zip	ArrayExpress	E-MTAB-2332	HAPPY	haplotype_probabilities_Rnor50.tar.gz	figshare	http://dx.doi.org/10.6084/m9.figshare.943485_D6	HS.hdf5	ArrayExpress	E-MTAB-2332
Outbred371_DNA	Genotyping	Outbred371_genotyping	VFA_RAT_24aug10.CEL	ArrayExpress	E-MTAB-2332	Genotype calling	E-MTAB-2332.processed.1.zip	ArrayExpress	E-MTAB-2332	HAPPY	haplotype_probabilities_Rnor50.tar.gz	figshare	http://dx.doi.org/10.6084/m9.figshare.943485_D6	HS.hdf5	ArrayExpress	E-MTAB-2332
Outbred372_DNA	Genotyping	Outbred372_genotyping	VFB_RAT_24aug10.CEL	ArrayExpress	E-MTAB-2332	Genotype calling	E-MTAB-2332.processed.1.zip	ArrayExpress	E-MTAB-2332	HAPPY	haplotype_probabilities_Rnor50.tar.gz	figshare	http://dx.doi.org/10.6084/m9.figshare.943485_D6	HS.hdf5	ArrayExpress	E-MTAB-2332
Outbred373_DNA	Genotyping	Outbred373_genotyping	VFC_RAT_25aug10.CEL	ArrayExpress	E-MTAB-2332	Genotype calling	E-MTAB-2332.processed.1.zip	ArrayExpress	E-MTAB-2332	HAPPY	haplotype_probabilities_Rnor50.tar.gz	figshare	http://dx.doi.org/10.6084/m9.figshare.943485_D6	HS.hdf5	ArrayExpress	E-MTAB-2332
Outbred374_DNA	Genotyping	Outbred374_genotyping	VFD_RAT_25aug10.CEL	ArrayExpress	E-MTAB-2332	Genotype calling	E-MTAB-2332.processed.1.zip	ArrayExpress	E-MTAB-2332	HAPPY	haplotype_probabilities_Rnor50.tar.gz	figshare	http://dx.doi.org/10.6084/m9.figshare.943485_D6	HS.hdf5	ArrayExpress	E-MTAB-2332
Outbred375_DNA	Genotyping	Outbred375_genotyping	VFE_RAT_22jul10.CEL	ArrayExpress	E-MTAB-2332	Genotype calling	E-MTAB-2332.processed.1.zip	ArrayExpress	E-MTAB-2332	HAPPY	haplotype_probabilities_Rnor50.tar.gz	figshare	http://dx.doi.org/10.6084/m9.figshare.943485_D6	HS.hdf5	ArrayExpress	E-MTAB-2332
Outbred376_DNA	Genotyping	Outbred376_genotyping	VFF_RAT_03aug10.CEL	ArrayExpress	E-MTAB-2332	Genotype calling	E-MTAB-2332.processed.1.zip	ArrayExpress	E-MTAB-2332	HAPPY	haplotype_probabilities_Rnor50.tar.gz	figshare	http://dx.doi.org/10.6084/m9.figshare.943485_D6	HS.hdf5	ArrayExpress	E-MTAB-2332
Outbred378_DNA	Genotyping	Outbred378_genotyping	VFH_RAT_10aug10.CEL	ArrayExpress	E-MTAB-2332	Genotype calling	E-MTAB-2332.processed.1.zip	ArrayExpress	E-MTAB-2332	HAPPY	haplotype_probabilities_Rnor50.tar.gz	figshare	http://dx.doi.org/10.6084/m9.figshare.943485_D6	HS.hdf5	ArrayExpress	E-MTAB-2332
Outbred379_DNA	Genotyping	Outbred379_genotyping	VFI_RAT_01jul10.CEL	ArrayExpress	E-MTAB-2332	Genotype calling	E-MTAB-2332.processed.1.zip	ArrayExpress	E-MTAB-2332	HAPPY	haplotype_probabilities_Rnor50.tar.gz	figshare	http://dx.doi.org/10.6084/m9.figshare.943485_D6	HS.hdf5	ArrayExpress	E-MTAB-2332
Outbred38_DNA	Genotyping	Outbred38_genotyping	V61_RAT_28jul10.CEL	ArrayExpress	E-MTAB-2332	Genotype calling	E-MTAB-2332.processed.1.zip	ArrayExpress	E-MTAB-2332	HAPPY	haplotype_probabilities_Rnor50.tar.gz	figshare	http://dx.doi.org/10.6084/m9.figshare.943485_D6	HS.hdf5	ArrayExpress	E-MTAB-2332
Outbred380_DNA	Genotyping	Outbred380_genotyping	VFJ_RAT_28jul10.CEL	ArrayExpress	E-MTAB-2332	Genotype calling	E-MTAB-2332.processed.1.zip	ArrayExpress	E-MTAB-2332	HAPPY	haplotype_probabilities_Rnor50.tar.gz	figshare	http://dx.doi.org/10.6084/m9.figshare.943485_D6	HS.hdf5	ArrayExpress	E-MTAB-2332
Outbred381_DNA	Genotyping	Outbred381_genotyping	VFK_RAT_10aug10.CEL	ArrayExpress	E-MTAB-2332	Genotype calling	E-MTAB-2332.processed.1.zip	ArrayExpress	E-MTAB-2332	HAPPY	haplotype_probabilities_Rnor50.tar.gz	figshare	http://dx.doi.org/10.6084/m9.figshare.943485_D6	HS.hdf5	ArrayExpress	E-MTAB-2332
Outbred382_DNA	Genotyping	Outbred382_genotyping	VFL_RAT_11aug10.CEL	ArrayExpress	E-MTAB-2332	Genotype calling	E-MTAB-2332.processed.1.zip	ArrayExpress	E-MTAB-2332	HAPPY	haplotype_probabilities_Rnor50.tar.gz	figshare	http://dx.doi.org/10.6084/m9.figshare.943485_D6	HS.hdf5	ArrayExpress	E-MTAB-2332
Outbred384_DNA	Genotyping	Outbred384_genotyping	VFN_RAT_22jul10.CEL	ArrayExpress	E-MTAB-2332	Genotype calling	E-MTAB-2332.processed.1.zip	ArrayExpress	E-MTAB-2332	HAPPY	haplotype_probabilities_Rnor50.tar.gz	figshare	http://dx.doi.org/10.6084/m9.figshare.943485_D6	HS.hdf5	ArrayExpress	E-MTAB-2332
Outbred385_DNA	Genotyping	Outbred385_genotyping	VFO_RAT_03aug10.CEL	ArrayExpress	E-MTAB-2332	Genotype calling	E-MTAB-2332.processed.1.zip	ArrayExpress	E-MTAB-2332	HAPPY	haplotype_probabilities_Rnor50.tar.gz	figshare	http://dx.doi.org/10.6084/m9.figshare.943485_D6	HS.hdf5	ArrayExpress	E-MTAB-2332
Outbred386_DNA	Genotyping	Outbred386_genotyping	VFP_RAT_01jul10.CEL	ArrayExpress	E-MTAB-2332	Genotype calling	E-MTAB-2332.processed.1.zip	ArrayExpress	E-MTAB-2332	HAPPY	haplotype_probabilities_Rnor50.tar.gz	figshare	http://dx.doi.org/10.6084/m9.figshare.943485_D6	HS.hdf5	ArrayExpress	E-MTAB-2332
Outbred387_DNA	Genotyping	Outbred387_genotyping	VFQ_RAT_21jul10.CEL	ArrayExpress	E-MTAB-2332	Genotype calling	E-MTAB-2332.processed.1.zip	ArrayExpress	E-MTAB-2332	HAPPY	haplotype_probabilities_Rnor50.tar.gz	figshare	http://dx.doi.org/10.6084/m9.figshare.943485_D6	HS.hdf5	ArrayExpress	E-MTAB-2332
Outbred388_DNA	Genotyping	Outbred388_genotyping	VFR_RAT_01jul10.CEL	ArrayExpress	E-MTAB-2332	Genotype calling	E-MTAB-2332.processed.1.zip	ArrayExpress	E-MTAB-2332	HAPPY	haplotype_probabilities_Rnor50.tar.gz	figshare	http://dx.doi.org/10.6084/m9.figshare.943485_D6	HS.hdf5	ArrayExpress	E-MTAB-2332
Outbred389_DNA	Genotyping	Outbred389_genotyping	VFS_RAT_25aug10.CEL	ArrayExpress	E-MTAB-2332	Genotype calling	E-MTAB-2332.processed.1.zip	ArrayExpress	E-MTAB-2332	HAPPY	haplotype_probabilities_Rnor50.tar.gz	figshare	http://dx.doi.org/10.6084/m9.figshare.943485_D6	HS.hdf5	ArrayExpress	E-MTAB-2332
Outbred39_DNA	Genotyping	Outbred39_genotyping	V62_RAT_08jul10.CEL	ArrayExpress	E-MTAB-2332	Genotype calling	E-MTAB-2332.processed.1.zip	ArrayExpress	E-MTAB-2332	HAPPY	haplotype_probabilities_Rnor50.tar.gz	figshare	http://dx.doi.org/10.6084/m9.figshare.943485_D6	HS.hdf5	ArrayExpress	E-MTAB-2332
Outbred390_DNA	Genotyping	Outbred390_genotyping	VFT_RAT_21jul10.CEL	ArrayExpress	E-MTAB-2332	Genotype calling	E-MTAB-2332.processed.1.zip	ArrayExpress	E-MTAB-2332	HAPPY	haplotype_probabilities_Rnor50.tar.gz	figshare	http://dx.doi.org/10.6084/m9.figshare.943485_D6	HS.hdf5	ArrayExpress	E-MTAB-2332
Outbred394_DNA	Genotyping	Outbred394_genotyping	VFX_RAT_08jul10.CEL	ArrayExpress	E-MTAB-2332	Genotype calling	E-MTAB-2332.processed.1.zip	ArrayExpress	E-MTAB-2332	HAPPY	haplotype_probabilities_Rnor50.tar.gz	figshare	http://dx.doi.org/10.6084/m9.figshare.943485_D6	HS.hdf5	ArrayExpress	E-MTAB-2332
Outbred395_DNA	Genotyping	Outbred395_genotyping	VFY_RAT_28jul10.CEL	ArrayExpress	E-MTAB-2332	Genotype calling	E-MTAB-2332.processed.1.zip	ArrayExpress	E-MTAB-2332	HAPPY	haplotype_probabilities_Rnor50.tar.gz	figshare	http://dx.doi.org/10.6084/m9.figshare.943485_D6	HS.hdf5	ArrayExpress	E-MTAB-2332
Outbred396_DNA	Genotyping	Outbred396_genotyping	VFZ_RAT_08jul10.CEL	ArrayExpress	E-MTAB-2332	Genotype calling	E-MTAB-2332.processed.1.zip	ArrayExpress	E-MTAB-2332	HAPPY	haplotype_probabilities_Rnor50.tar.gz	figshare	http://dx.doi.org/10.6084/m9.figshare.943485_D6	HS.hdf5	ArrayExpress	E-MTAB-2332
Outbred397_DNA	Genotyping	Outbred397_genotyping	VG0_RAT_08jul10.CEL	ArrayExpress	E-MTAB-2332	Genotype calling	E-MTAB-2332.processed.1.zip	ArrayExpress	E-MTAB-2332	HAPPY	haplotype_probabilities_Rnor50.tar.gz	figshare	http://dx.doi.org/10.6084/m9.figshare.943485_D6	HS.hdf5	ArrayExpress	E-MTAB-2332
Outbred398_DNA	Genotyping	Outbred398_genotyping	VG1_RAT_01jul10.CEL	ArrayExpress	E-MTAB-2332	Genotype calling	E-MTAB-2332.processed.1.zip	ArrayExpress	E-MTAB-2332	HAPPY	haplotype_probabilities_Rnor50.tar.gz	figshare	http://dx.doi.org/10.6084/m9.figshare.943485_D6	HS.hdf5	ArrayExpress	E-MTAB-2332
Outbred399_DNA	Genotyping	Outbred399_genotyping	VG2_RAT_28jul10.CEL	ArrayExpress	E-MTAB-2332	Genotype calling	E-MTAB-2332.processed.1.zip	ArrayExpress	E-MTAB-2332	HAPPY	haplotype_probabilities_Rnor50.tar.gz	figshare	http://dx.doi.org/10.6084/m9.figshare.943485_D6	HS.hdf5	ArrayExpress	E-MTAB-2332
Outbred40_DNA	Genotyping	Outbred40_genotyping	V63_RAT_27jul10.CEL	ArrayExpress	E-MTAB-2332	Genotype calling	E-MTAB-2332.processed.1.zip	ArrayExpress	E-MTAB-2332	HAPPY	haplotype_probabilities_Rnor50.tar.gz	figshare	http://dx.doi.org/10.6084/m9.figshare.943485_D6	HS.hdf5	ArrayExpress	E-MTAB-2332
Outbred400_DNA	Genotyping	Outbred400_genotyping	VG3_RAT_27jul10.CEL	ArrayExpress	E-MTAB-2332	Genotype calling	E-MTAB-2332.processed.1.zip	ArrayExpress	E-MTAB-2332	HAPPY	haplotype_probabilities_Rnor50.tar.gz	figshare	http://dx.doi.org/10.6084/m9.figshare.943485_D6	HS.hdf5	ArrayExpress	E-MTAB-2332
Outbred401_DNA	Genotyping	Outbred401_genotyping	VG4_RAT_22jul10.CEL	ArrayExpress	E-MTAB-2332	Genotype calling	E-MTAB-2332.processed.1.zip	ArrayExpress	E-MTAB-2332	HAPPY	haplotype_probabilities_Rnor50.tar.gz	figshare	http://dx.doi.org/10.6084/m9.figshare.943485_D6	HS.hdf5	ArrayExpress	E-MTAB-2332
Outbred402_DNA	Genotyping	Outbred402_genotyping	VG5_RAT_03aug10.CEL	ArrayExpress	E-MTAB-2332	Genotype calling	E-MTAB-2332.processed.1.zip	ArrayExpress	E-MTAB-2332	HAPPY	haplotype_probabilities_Rnor50.tar.gz	figshare	http://dx.doi.org/10.6084/m9.figshare.943485_D6	HS.hdf5	ArrayExpress	E-MTAB-2332
Outbred403_DNA	Genotyping	Outbred403_genotyping	VG6_RAT_03aug10.CEL	ArrayExpress	E-MTAB-2332	Genotype calling	E-MTAB-2332.processed.1.zip	ArrayExpress	E-MTAB-2332	HAPPY	haplotype_probabilities_Rnor50.tar.gz	figshare	http://dx.doi.org/10.6084/m9.figshare.943485_D6	HS.hdf5	ArrayExpress	E-MTAB-2332
Outbred404_DNA	Genotyping	Outbred404_genotyping	VG7_RAT_27jul10.CEL	ArrayExpress	E-MTAB-2332	Genotype calling	E-MTAB-2332.processed.1.zip	ArrayExpress	E-MTAB-2332	HAPPY	haplotype_probabilities_Rnor50.tar.gz	figshare	http://dx.doi.org/10.6084/m9.figshare.943485_D6	HS.hdf5	ArrayExpress	E-MTAB-2332
Outbred405_DNA	Genotyping	Outbred405_genotyping	VG8_RAT_21jul10.CEL	ArrayExpress	E-MTAB-2332	Genotype calling	E-MTAB-2332.processed.1.zip	ArrayExpress	E-MTAB-2332	HAPPY	haplotype_probabilities_Rnor50.tar.gz	figshare	http://dx.doi.org/10.6084/m9.figshare.943485_D6	HS.hdf5	ArrayExpress	E-MTAB-2332
Outbred406_DNA	Genotyping	Outbred406_genotyping	VG9_RAT_21jul10.CEL	ArrayExpress	E-MTAB-2332	Genotype calling	E-MTAB-2332.processed.1.zip	ArrayExpress	E-MTAB-2332	HAPPY	haplotype_probabilities_Rnor50.tar.gz	figshare	http://dx.doi.org/10.6084/m9.figshare.943485_D6	HS.hdf5	ArrayExpress	E-MTAB-2332
Outbred407_DNA	Genotyping	Outbred407_genotyping	VGA_RAT_21jul10.CEL	ArrayExpress	E-MTAB-2332	Genotype calling	E-MTAB-2332.processed.1.zip	ArrayExpress	E-MTAB-2332	HAPPY	haplotype_probabilities_Rnor50.tar.gz	figshare	http://dx.doi.org/10.6084/m9.figshare.943485_D6	HS.hdf5	ArrayExpress	E-MTAB-2332
Outbred408_DNA	Genotyping	Outbred408_genotyping	VGB_RAT_25aug10.CEL	ArrayExpress	E-MTAB-2332	Genotype calling	E-MTAB-2332.processed.1.zip	ArrayExpress	E-MTAB-2332	HAPPY	haplotype_probabilities_Rnor50.tar.gz	figshare	http://dx.doi.org/10.6084/m9.figshare.943485_D6	HS.hdf5	ArrayExpress	E-MTAB-2332
Outbred409_DNA	Genotyping	Outbred409_genotyping	VGC_RAT_24aug10.CEL	ArrayExpress	E-MTAB-2332	Genotype calling	E-MTAB-2332.processed.1.zip	ArrayExpress	E-MTAB-2332	HAPPY	haplotype_probabilities_Rnor50.tar.gz	figshare	http://dx.doi.org/10.6084/m9.figshare.943485_D6	HS.hdf5	ArrayExpress	E-MTAB-2332
Outbred414_DNA	Genotyping	Outbred414_genotyping	RATDIV_BA_0414_C02Plate30.CEL	ArrayExpress	E-MTAB-2332	Genotype calling	E-MTAB-2332.processed.1.zip	ArrayExpress	E-MTAB-2332	HAPPY	haplotype_probabilities_Rnor50.tar.gz	figshare	http://dx.doi.org/10.6084/m9.figshare.943485_D6	HS.hdf5	ArrayExpress	E-MTAB-2332
Outbred415_DNA	Genotyping	Outbred415_genotyping	VGI_RAT_24aug10.CEL	ArrayExpress	E-MTAB-2332	Genotype calling	E-MTAB-2332.processed.1.zip	ArrayExpress	E-MTAB-2332	HAPPY	haplotype_probabilities_Rnor50.tar.gz	figshare	http://dx.doi.org/10.6084/m9.figshare.943485_D6	HS.hdf5	ArrayExpress	E-MTAB-2332
Outbred416_DNA	Genotyping	Outbred416_genotyping	VGJ_RAT_11aug10.CEL	ArrayExpress	E-MTAB-2332	Genotype calling	E-MTAB-2332.processed.1.zip	ArrayExpress	E-MTAB-2332	HAPPY	haplotype_probabilities_Rnor50.tar.gz	figshare	http://dx.doi.org/10.6084/m9.figshare.943485_D6	HS.hdf5	ArrayExpress	E-MTAB-2332
Outbred417_DNA	Genotyping	Outbred417_genotyping	VGK_RAT_27jul10.CEL	ArrayExpress	E-MTAB-2332	Genotype calling	E-MTAB-2332.processed.1.zip	ArrayExpress	E-MTAB-2332	HAPPY	haplotype_probabilities_Rnor50.tar.gz	figshare	http://dx.doi.org/10.6084/m9.figshare.943485_D6	HS.hdf5	ArrayExpress	E-MTAB-2332
Outbred418_DNA	Genotyping	Outbred418_genotyping	VGL_RAT_22jul10.CEL	ArrayExpress	E-MTAB-2332	Genotype calling	E-MTAB-2332.processed.1.zip	ArrayExpress	E-MTAB-2332	HAPPY	haplotype_probabilities_Rnor50.tar.gz	figshare	http://dx.doi.org/10.6084/m9.figshare.943485_D6	HS.hdf5	ArrayExpress	E-MTAB-2332
Outbred419_DNA	Genotyping	Outbred419_genotyping	VGM_RAT_02aug10.CEL	ArrayExpress	E-MTAB-2332	Genotype calling	E-MTAB-2332.processed.1.zip	ArrayExpress	E-MTAB-2332	HAPPY	haplotype_probabilities_Rnor50.tar.gz	figshare	http://dx.doi.org/10.6084/m9.figshare.943485_D6	HS.hdf5	ArrayExpress	E-MTAB-2332
Outbred42_DNA	Genotyping	Outbred42_genotyping	V65_RAT_01jul10.CEL	ArrayExpress	E-MTAB-2332	Genotype calling	E-MTAB-2332.processed.1.zip	ArrayExpress	E-MTAB-2332	HAPPY	haplotype_probabilities_Rnor50.tar.gz	figshare	http://dx.doi.org/10.6084/m9.figshare.943485_D6	HS.hdf5	ArrayExpress	E-MTAB-2332
Outbred420_DNA	Genotyping	Outbred420_genotyping	VGN_RAT_27jul10.CEL	ArrayExpress	E-MTAB-2332	Genotype calling	E-MTAB-2332.processed.1.zip	ArrayExpress	E-MTAB-2332	HAPPY	haplotype_probabilities_Rnor50.tar.gz	figshare	http://dx.doi.org/10.6084/m9.figshare.943485_D6	HS.hdf5	ArrayExpress	E-MTAB-2332
Outbred421_DNA	Genotyping	Outbred421_genotyping	VGO_RAT_08jul10.CEL	ArrayExpress	E-MTAB-2332	Genotype calling	E-MTAB-2332.processed.1.zip	ArrayExpress	E-MTAB-2332	HAPPY	haplotype_probabilities_Rnor50.tar.gz	figshare	http://dx.doi.org/10.6084/m9.figshare.943485_D6	HS.hdf5	ArrayExpress	E-MTAB-2332
Outbred422_DNA	Genotyping	Outbred422_genotyping	VGP_RAT_01jul10.CEL	ArrayExpress	E-MTAB-2332	Genotype calling	E-MTAB-2332.processed.1.zip	ArrayExpress	E-MTAB-2332	HAPPY	haplotype_probabilities_Rnor50.tar.gz	figshare	http://dx.doi.org/10.6084/m9.figshare.943485_D6	HS.hdf5	ArrayExpress	E-MTAB-2332
Outbred423_DNA	Genotyping	Outbred423_genotyping	VGQ_RAT_21jul10.CEL	ArrayExpress	E-MTAB-2332	Genotype calling	E-MTAB-2332.processed.1.zip	ArrayExpress	E-MTAB-2332	HAPPY	haplotype_probabilities_Rnor50.tar.gz	figshare	http://dx.doi.org/10.6084/m9.figshare.943485_D6	HS.hdf5	ArrayExpress	E-MTAB-2332
Outbred425_DNA	Genotyping	Outbred425_genotyping	VGS_RAT_28jul10.CEL	ArrayExpress	E-MTAB-2332	Genotype calling	E-MTAB-2332.processed.1.zip	ArrayExpress	E-MTAB-2332	HAPPY	haplotype_probabilities_Rnor50.tar.gz	figshare	http://dx.doi.org/10.6084/m9.figshare.943485_D6	HS.hdf5	ArrayExpress	E-MTAB-2332
Outbred426_DNA	Genotyping	Outbred426_genotyping	VGT_RAT_11aug10.CEL	ArrayExpress	E-MTAB-2332	Genotype calling	E-MTAB-2332.processed.1.zip	ArrayExpress	E-MTAB-2332	HAPPY	haplotype_probabilities_Rnor50.tar.gz	figshare	http://dx.doi.org/10.6084/m9.figshare.943485_D6	HS.hdf5	ArrayExpress	E-MTAB-2332
Outbred427_DNA	Genotyping	Outbred427_genotyping	VGU_RAT_11aug10.CEL	ArrayExpress	E-MTAB-2332	Genotype calling	E-MTAB-2332.processed.1.zip	ArrayExpress	E-MTAB-2332	HAPPY	haplotype_probabilities_Rnor50.tar.gz	figshare	http://dx.doi.org/10.6084/m9.figshare.943485_D6	HS.hdf5	ArrayExpress	E-MTAB-2332
Outbred428_DNA	Genotyping	Outbred428_genotyping	VGV_RAT_24aug10.CEL	ArrayExpress	E-MTAB-2332	Genotype calling	E-MTAB-2332.processed.1.zip	ArrayExpress	E-MTAB-2332	HAPPY	haplotype_probabilities_Rnor50.tar.gz	figshare	http://dx.doi.org/10.6084/m9.figshare.943485_D6	HS.hdf5	ArrayExpress	E-MTAB-2332
Outbred429_DNA	Genotyping	Outbred429_genotyping	VGW_RAT_10aug10.CEL	ArrayExpress	E-MTAB-2332	Genotype calling	E-MTAB-2332.processed.1.zip	ArrayExpress	E-MTAB-2332	HAPPY	haplotype_probabilities_Rnor50.tar.gz	figshare	http://dx.doi.org/10.6084/m9.figshare.943485_D6	HS.hdf5	ArrayExpress	E-MTAB-2332
Outbred43_DNA	Genotyping	Outbred43_genotyping	V66_RAT_03aug10.CEL	ArrayExpress	E-MTAB-2332	Genotype calling	E-MTAB-2332.processed.1.zip	ArrayExpress	E-MTAB-2332	HAPPY	haplotype_probabilities_Rnor50.tar.gz	figshare	http://dx.doi.org/10.6084/m9.figshare.943485_D6	HS.hdf5	ArrayExpress	E-MTAB-2332
Outbred430_DNA	Genotyping	Outbred430_genotyping	VGX_RAT_24aug10.CEL	ArrayExpress	E-MTAB-2332	Genotype calling	E-MTAB-2332.processed.1.zip	ArrayExpress	E-MTAB-2332	HAPPY	haplotype_probabilities_Rnor50.tar.gz	figshare	http://dx.doi.org/10.6084/m9.figshare.943485_D6	HS.hdf5	ArrayExpress	E-MTAB-2332
Outbred431_DNA	Genotyping	Outbred431_genotyping	VGY_RAT_25aug10.CEL	ArrayExpress	E-MTAB-2332	Genotype calling	E-MTAB-2332.processed.1.zip	ArrayExpress	E-MTAB-2332	HAPPY	haplotype_probabilities_Rnor50.tar.gz	figshare	http://dx.doi.org/10.6084/m9.figshare.943485_D6	HS.hdf5	ArrayExpress	E-MTAB-2332
Outbred432_DNA	Genotyping	Outbred432_genotyping	VGZ_RAT_25aug10.CEL	ArrayExpress	E-MTAB-2332	Genotype calling	E-MTAB-2332.processed.1.zip	ArrayExpress	E-MTAB-2332	HAPPY	haplotype_probabilities_Rnor50.tar.gz	figshare	http://dx.doi.org/10.6084/m9.figshare.943485_D6	HS.hdf5	ArrayExpress	E-MTAB-2332
Outbred433_DNA	Genotyping	Outbred433_genotyping	VH0_RAT_25aug10.CEL	ArrayExpress	E-MTAB-2332	Genotype calling	E-MTAB-2332.processed.1.zip	ArrayExpress	E-MTAB-2332	HAPPY	haplotype_probabilities_Rnor50.tar.gz	figshare	http://dx.doi.org/10.6084/m9.figshare.943485_D6	HS.hdf5	ArrayExpress	E-MTAB-2332
Outbred434_DNA	Genotyping	Outbred434_genotyping	VH1_RAT_25aug10.CEL	ArrayExpress	E-MTAB-2332	Genotype calling	E-MTAB-2332.processed.1.zip	ArrayExpress	E-MTAB-2332	HAPPY	haplotype_probabilities_Rnor50.tar.gz	figshare	http://dx.doi.org/10.6084/m9.figshare.943485_D6	HS.hdf5	ArrayExpress	E-MTAB-2332
Outbred435_DNA	Genotyping	Outbred435_genotyping	VH2_RAT_02aug10.CEL	ArrayExpress	E-MTAB-2332	Genotype calling	E-MTAB-2332.processed.1.zip	ArrayExpress	E-MTAB-2332	HAPPY	haplotype_probabilities_Rnor50.tar.gz	figshare	http://dx.doi.org/10.6084/m9.figshare.943485_D6	HS.hdf5	ArrayExpress	E-MTAB-2332
Outbred436_DNA	Genotyping	Outbred436_genotyping	VH3_RAT_10aug10.CEL	ArrayExpress	E-MTAB-2332	Genotype calling	E-MTAB-2332.processed.1.zip	ArrayExpress	E-MTAB-2332	HAPPY	haplotype_probabilities_Rnor50.tar.gz	figshare	http://dx.doi.org/10.6084/m9.figshare.943485_D6	HS.hdf5	ArrayExpress	E-MTAB-2332
Outbred437_DNA	Genotyping	Outbred437_genotyping	VH4_RAT_08jul10.CEL	ArrayExpress	E-MTAB-2332	Genotype calling	E-MTAB-2332.processed.1.zip	ArrayExpress	E-MTAB-2332	HAPPY	haplotype_probabilities_Rnor50.tar.gz	figshare	http://dx.doi.org/10.6084/m9.figshare.943485_D6	HS.hdf5	ArrayExpress	E-MTAB-2332
Outbred438_DNA	Genotyping	Outbred438_genotyping	VH5_RAT_08jul10.CEL	ArrayExpress	E-MTAB-2332	Genotype calling	E-MTAB-2332.processed.1.zip	ArrayExpress	E-MTAB-2332	HAPPY	haplotype_probabilities_Rnor50.tar.gz	figshare	http://dx.doi.org/10.6084/m9.figshare.943485_D6	HS.hdf5	ArrayExpress	E-MTAB-2332
Outbred439_DNA	Genotyping	Outbred439_genotyping	VH6_RAT_24aug10.CEL	ArrayExpress	E-MTAB-2332	Genotype calling	E-MTAB-2332.processed.1.zip	ArrayExpress	E-MTAB-2332	HAPPY	haplotype_probabilities_Rnor50.tar.gz	figshare	http://dx.doi.org/10.6084/m9.figshare.943485_D6	HS.hdf5	ArrayExpress	E-MTAB-2332
Outbred44_DNA	Genotyping	Outbred44_genotyping	V67_RAT_02aug10.CEL	ArrayExpress	E-MTAB-2332	Genotype calling	E-MTAB-2332.processed.1.zip	ArrayExpress	E-MTAB-2332	HAPPY	haplotype_probabilities_Rnor50.tar.gz	figshare	http://dx.doi.org/10.6084/m9.figshare.943485_D6	HS.hdf5	ArrayExpress	E-MTAB-2332
Outbred442_DNA	Genotyping	Outbred442_genotyping	VH9_RAT_10aug10.CEL	ArrayExpress	E-MTAB-2332	Genotype calling	E-MTAB-2332.processed.1.zip	ArrayExpress	E-MTAB-2332	HAPPY	haplotype_probabilities_Rnor50.tar.gz	figshare	http://dx.doi.org/10.6084/m9.figshare.943485_D6	HS.hdf5	ArrayExpress	E-MTAB-2332
Outbred443_DNA	Genotyping	Outbred443_genotyping	VHA_RAT_10aug10.CEL	ArrayExpress	E-MTAB-2332	Genotype calling	E-MTAB-2332.processed.1.zip	ArrayExpress	E-MTAB-2332	HAPPY	haplotype_probabilities_Rnor50.tar.gz	figshare	http://dx.doi.org/10.6084/m9.figshare.943485_D6	HS.hdf5	ArrayExpress	E-MTAB-2332
Outbred444_DNA	Genotyping	Outbred444_genotyping	VHB_RAT_24aug10.CEL	ArrayExpress	E-MTAB-2332	Genotype calling	E-MTAB-2332.processed.1.zip	ArrayExpress	E-MTAB-2332	HAPPY	haplotype_probabilities_Rnor50.tar.gz	figshare	http://dx.doi.org/10.6084/m9.figshare.943485_D6	HS.hdf5	ArrayExpress	E-MTAB-2332
Outbred445_DNA	Genotyping	Outbred445_genotyping	VHC_RAT_24aug10.CEL	ArrayExpress	E-MTAB-2332	Genotype calling	E-MTAB-2332.processed.1.zip	ArrayExpress	E-MTAB-2332	HAPPY	haplotype_probabilities_Rnor50.tar.gz	figshare	http://dx.doi.org/10.6084/m9.figshare.943485_D6	HS.hdf5	ArrayExpress	E-MTAB-2332
Outbred446_DNA	Genotyping	Outbred446_genotyping	VHD_RAT_24aug10.CEL	ArrayExpress	E-MTAB-2332	Genotype calling	E-MTAB-2332.processed.1.zip	ArrayExpress	E-MTAB-2332	HAPPY	haplotype_probabilities_Rnor50.tar.gz	figshare	http://dx.doi.org/10.6084/m9.figshare.943485_D6	HS.hdf5	ArrayExpress	E-MTAB-2332
Outbred451_DNA	Genotyping	Outbred451_genotyping	VHI_RAT_02aug10.CEL	ArrayExpress	E-MTAB-2332	Genotype calling	E-MTAB-2332.processed.1.zip	ArrayExpress	E-MTAB-2332	HAPPY	haplotype_probabilities_Rnor50.tar.gz	figshare	http://dx.doi.org/10.6084/m9.figshare.943485_D6	HS.hdf5	ArrayExpress	E-MTAB-2332
Outbred453_DNA	Genotyping	Outbred453_genotyping	VHK_RAT_25aug10.CEL	ArrayExpress	E-MTAB-2332	Genotype calling	E-MTAB-2332.processed.1.zip	ArrayExpress	E-MTAB-2332	HAPPY	haplotype_probabilities_Rnor50.tar.gz	figshare	http://dx.doi.org/10.6084/m9.figshare.943485_D6	HS.hdf5	ArrayExpress	E-MTAB-2332
Outbred454_DNA	Genotyping	Outbred454_genotyping	VHL_RAT_11aug10.CEL	ArrayExpress	E-MTAB-2332	Genotype calling	E-MTAB-2332.processed.1.zip	ArrayExpress	E-MTAB-2332	HAPPY	haplotype_probabilities_Rnor50.tar.gz	figshare	http://dx.doi.org/10.6084/m9.figshare.943485_D6	HS.hdf5	ArrayExpress	E-MTAB-2332
Outbred455_DNA	Genotyping	Outbred455_genotyping	VHM_RAT_02aug10.CEL	ArrayExpress	E-MTAB-2332	Genotype calling	E-MTAB-2332.processed.1.zip	ArrayExpress	E-MTAB-2332	HAPPY	haplotype_probabilities_Rnor50.tar.gz	figshare	http://dx.doi.org/10.6084/m9.figshare.943485_D6	HS.hdf5	ArrayExpress	E-MTAB-2332
Outbred456_DNA	Genotyping	Outbred456_genotyping	VHN_RAT_28jul10.CEL	ArrayExpress	E-MTAB-2332	Genotype calling	E-MTAB-2332.processed.1.zip	ArrayExpress	E-MTAB-2332	HAPPY	haplotype_probabilities_Rnor50.tar.gz	figshare	http://dx.doi.org/10.6084/m9.figshare.943485_D6	HS.hdf5	ArrayExpress	E-MTAB-2332
Outbred457_DNA	Genotyping	Outbred457_genotyping	VHO_RAT_03aug10.CEL	ArrayExpress	E-MTAB-2332	Genotype calling	E-MTAB-2332.processed.1.zip	ArrayExpress	E-MTAB-2332	HAPPY	haplotype_probabilities_Rnor50.tar.gz	figshare	http://dx.doi.org/10.6084/m9.figshare.943485_D6	HS.hdf5	ArrayExpress	E-MTAB-2332
Outbred458_DNA	Genotyping	Outbred458_genotyping	VHP_RAT_08jul10.CEL	ArrayExpress	E-MTAB-2332	Genotype calling	E-MTAB-2332.processed.1.zip	ArrayExpress	E-MTAB-2332	HAPPY	haplotype_probabilities_Rnor50.tar.gz	figshare	http://dx.doi.org/10.6084/m9.figshare.943485_D6	HS.hdf5	ArrayExpress	E-MTAB-2332
Outbred459_DNA	Genotyping	Outbred459_genotyping	VHQ_RAT_21jul10.CEL	ArrayExpress	E-MTAB-2332	Genotype calling	E-MTAB-2332.processed.1.zip	ArrayExpress	E-MTAB-2332	HAPPY	haplotype_probabilities_Rnor50.tar.gz	figshare	http://dx.doi.org/10.6084/m9.figshare.943485_D6	HS.hdf5	ArrayExpress	E-MTAB-2332
Outbred46_DNA	Genotyping	Outbred46_genotyping	V69_RAT_27jul10.CEL	ArrayExpress	E-MTAB-2332	Genotype calling	E-MTAB-2332.processed.1.zip	ArrayExpress	E-MTAB-2332	HAPPY	haplotype_probabilities_Rnor50.tar.gz	figshare	http://dx.doi.org/10.6084/m9.figshare.943485_D6	HS.hdf5	ArrayExpress	E-MTAB-2332
Outbred460_DNA	Genotyping	Outbred460_genotyping	VHR_RAT_25aug10.CEL	ArrayExpress	E-MTAB-2332	Genotype calling	E-MTAB-2332.processed.1.zip	ArrayExpress	E-MTAB-2332	HAPPY	haplotype_probabilities_Rnor50.tar.gz	figshare	http://dx.doi.org/10.6084/m9.figshare.943485_D6	HS.hdf5	ArrayExpress	E-MTAB-2332
Outbred461_DNA	Genotyping	Outbred461_genotyping	VHS_RAT_25aug10.CEL	ArrayExpress	E-MTAB-2332	Genotype calling	E-MTAB-2332.processed.1.zip	ArrayExpress	E-MTAB-2332	HAPPY	haplotype_probabilities_Rnor50.tar.gz	figshare	http://dx.doi.org/10.6084/m9.figshare.943485_D6	HS.hdf5	ArrayExpress	E-MTAB-2332
Outbred462_DNA	Genotyping	Outbred462_genotyping	VHT_RAT_28jul10.CEL	ArrayExpress	E-MTAB-2332	Genotype calling	E-MTAB-2332.processed.1.zip	ArrayExpress	E-MTAB-2332	HAPPY	haplotype_probabilities_Rnor50.tar.gz	figshare	http://dx.doi.org/10.6084/m9.figshare.943485_D6	HS.hdf5	ArrayExpress	E-MTAB-2332
Outbred464_DNA	Genotyping	Outbred464_genotyping	VHV_RAT_28jul10.CEL	ArrayExpress	E-MTAB-2332	Genotype calling	E-MTAB-2332.processed.1.zip	ArrayExpress	E-MTAB-2332	HAPPY	haplotype_probabilities_Rnor50.tar.gz	figshare	http://dx.doi.org/10.6084/m9.figshare.943485_D6	HS.hdf5	ArrayExpress	E-MTAB-2332
Outbred466_DNA	Genotyping	Outbred466_genotyping	VHX_RAT_08jul10.CEL	ArrayExpress	E-MTAB-2332	Genotype calling	E-MTAB-2332.processed.1.zip	ArrayExpress	E-MTAB-2332	HAPPY	haplotype_probabilities_Rnor50.tar.gz	figshare	http://dx.doi.org/10.6084/m9.figshare.943485_D6	HS.hdf5	ArrayExpress	E-MTAB-2332
Outbred468_DNA	Genotyping	Outbred468_genotyping	VHZ_RAT_22jul10.CEL	ArrayExpress	E-MTAB-2332	Genotype calling	E-MTAB-2332.processed.1.zip	ArrayExpress	E-MTAB-2332	HAPPY	haplotype_probabilities_Rnor50.tar.gz	figshare	http://dx.doi.org/10.6084/m9.figshare.943485_D6	HS.hdf5	ArrayExpress	E-MTAB-2332
Outbred469_DNA	Genotyping	Outbred469_genotyping	VI0_RAT_03aug10.CEL	ArrayExpress	E-MTAB-2332	Genotype calling	E-MTAB-2332.processed.1.zip	ArrayExpress	E-MTAB-2332	HAPPY	haplotype_probabilities_Rnor50.tar.gz	figshare	http://dx.doi.org/10.6084/m9.figshare.943485_D6	HS.hdf5	ArrayExpress	E-MTAB-2332
Outbred47_DNA	Genotyping	Outbred47_genotyping	V6A_RAT_01jul10.CEL	ArrayExpress	E-MTAB-2332	Genotype calling	E-MTAB-2332.processed.1.zip	ArrayExpress	E-MTAB-2332	HAPPY	haplotype_probabilities_Rnor50.tar.gz	figshare	http://dx.doi.org/10.6084/m9.figshare.943485_D6	HS.hdf5	ArrayExpress	E-MTAB-2332
Outbred470_DNA	Genotyping	Outbred470_genotyping	VI1_RAT_25aug10.CEL	ArrayExpress	E-MTAB-2332	Genotype calling	E-MTAB-2332.processed.1.zip	ArrayExpress	E-MTAB-2332	HAPPY	haplotype_probabilities_Rnor50.tar.gz	figshare	http://dx.doi.org/10.6084/m9.figshare.943485_D6	HS.hdf5	ArrayExpress	E-MTAB-2332
Outbred471_DNA	Genotyping	Outbred471_genotyping	VI2_RAT_27jul10.CEL	ArrayExpress	E-MTAB-2332	Genotype calling	E-MTAB-2332.processed.1.zip	ArrayExpress	E-MTAB-2332	HAPPY	haplotype_probabilities_Rnor50.tar.gz	figshare	http://dx.doi.org/10.6084/m9.figshare.943485_D6	HS.hdf5	ArrayExpress	E-MTAB-2332
Outbred472_DNA	Genotyping	Outbred472_genotyping	VI3_RAT_03aug10.CEL	ArrayExpress	E-MTAB-2332	Genotype calling	E-MTAB-2332.processed.1.zip	ArrayExpress	E-MTAB-2332	HAPPY	haplotype_probabilities_Rnor50.tar.gz	figshare	http://dx.doi.org/10.6084/m9.figshare.943485_D6	HS.hdf5	ArrayExpress	E-MTAB-2332
Outbred473_DNA	Genotyping	Outbred473_genotyping	VI4_RAT_08jul10.CEL	ArrayExpress	E-MTAB-2332	Genotype calling	E-MTAB-2332.processed.1.zip	ArrayExpress	E-MTAB-2332	HAPPY	haplotype_probabilities_Rnor50.tar.gz	figshare	http://dx.doi.org/10.6084/m9.figshare.943485_D6	HS.hdf5	ArrayExpress	E-MTAB-2332
Outbred474_DNA	Genotyping	Outbred474_genotyping	VI5_RAT_11aug10.CEL	ArrayExpress	E-MTAB-2332	Genotype calling	E-MTAB-2332.processed.1.zip	ArrayExpress	E-MTAB-2332	HAPPY	haplotype_probabilities_Rnor50.tar.gz	figshare	http://dx.doi.org/10.6084/m9.figshare.943485_D6	HS.hdf5	ArrayExpress	E-MTAB-2332
Outbred477_DNA	Genotyping	Outbred477_genotyping	VI8_RAT_24aug10.CEL	ArrayExpress	E-MTAB-2332	Genotype calling	E-MTAB-2332.processed.1.zip	ArrayExpress	E-MTAB-2332	HAPPY	haplotype_probabilities_Rnor50.tar.gz	figshare	http://dx.doi.org/10.6084/m9.figshare.943485_D6	HS.hdf5	ArrayExpress	E-MTAB-2332
Outbred478_DNA	Genotyping	Outbred478_genotyping	RATDIV_BA_0478_C03Plate30.CEL	ArrayExpress	E-MTAB-2332	Genotype calling	E-MTAB-2332.processed.1.zip	ArrayExpress	E-MTAB-2332	HAPPY	haplotype_probabilities_Rnor50.tar.gz	figshare	http://dx.doi.org/10.6084/m9.figshare.943485_D6	HS.hdf5	ArrayExpress	E-MTAB-2332
Outbred479_DNA	Genotyping	Outbred479_genotyping	VIA_RAT_01jul10.CEL	ArrayExpress	E-MTAB-2332	Genotype calling	E-MTAB-2332.processed.1.zip	ArrayExpress	E-MTAB-2332	HAPPY	haplotype_probabilities_Rnor50.tar.gz	figshare	http://dx.doi.org/10.6084/m9.figshare.943485_D6	HS.hdf5	ArrayExpress	E-MTAB-2332
Outbred48_DNA	Genotyping	Outbred48_genotyping	V6B_RAT_11aug10.CEL	ArrayExpress	E-MTAB-2332	Genotype calling	E-MTAB-2332.processed.1.zip	ArrayExpress	E-MTAB-2332	HAPPY	haplotype_probabilities_Rnor50.tar.gz	figshare	http://dx.doi.org/10.6084/m9.figshare.943485_D6	HS.hdf5	ArrayExpress	E-MTAB-2332
Outbred480_DNA	Genotyping	Outbred480_genotyping	VIB_RAT_02aug10.CEL	ArrayExpress	E-MTAB-2332	Genotype calling	E-MTAB-2332.processed.1.zip	ArrayExpress	E-MTAB-2332	HAPPY	haplotype_probabilities_Rnor50.tar.gz	figshare	http://dx.doi.org/10.6084/m9.figshare.943485_D6	HS.hdf5	ArrayExpress	E-MTAB-2332
Outbred481_DNA	Genotyping	Outbred481_genotyping	VIC_RAT_02aug10.CEL	ArrayExpress	E-MTAB-2332	Genotype calling	E-MTAB-2332.processed.1.zip	ArrayExpress	E-MTAB-2332	HAPPY	haplotype_probabilities_Rnor50.tar.gz	figshare	http://dx.doi.org/10.6084/m9.figshare.943485_D6	HS.hdf5	ArrayExpress	E-MTAB-2332
Outbred482_DNA	Genotyping	Outbred482_genotyping	VID_RAT_08jul10.CEL	ArrayExpress	E-MTAB-2332	Genotype calling	E-MTAB-2332.processed.1.zip	ArrayExpress	E-MTAB-2332	HAPPY	haplotype_probabilities_Rnor50.tar.gz	figshare	http://dx.doi.org/10.6084/m9.figshare.943485_D6	HS.hdf5	ArrayExpress	E-MTAB-2332
Outbred483_DNA	Genotyping	Outbred483_genotyping	VIE_RAT_22jul10.CEL	ArrayExpress	E-MTAB-2332	Genotype calling	E-MTAB-2332.processed.1.zip	ArrayExpress	E-MTAB-2332	HAPPY	haplotype_probabilities_Rnor50.tar.gz	figshare	http://dx.doi.org/10.6084/m9.figshare.943485_D6	HS.hdf5	ArrayExpress	E-MTAB-2332
Outbred485_DNA	Genotyping	Outbred485_genotyping	VIG_RAT_24aug10.CEL	ArrayExpress	E-MTAB-2332	Genotype calling	E-MTAB-2332.processed.1.zip	ArrayExpress	E-MTAB-2332	HAPPY	haplotype_probabilities_Rnor50.tar.gz	figshare	http://dx.doi.org/10.6084/m9.figshare.943485_D6	HS.hdf5	ArrayExpress	E-MTAB-2332
Outbred486_DNA	Genotyping	Outbred486_genotyping	VIH_RAT_27jul10.CEL	ArrayExpress	E-MTAB-2332	Genotype calling	E-MTAB-2332.processed.1.zip	ArrayExpress	E-MTAB-2332	HAPPY	haplotype_probabilities_Rnor50.tar.gz	figshare	http://dx.doi.org/10.6084/m9.figshare.943485_D6	HS.hdf5	ArrayExpress	E-MTAB-2332
Outbred487_DNA	Genotyping	Outbred487_genotyping	VII_RAT_24aug10.CEL	ArrayExpress	E-MTAB-2332	Genotype calling	E-MTAB-2332.processed.1.zip	ArrayExpress	E-MTAB-2332	HAPPY	haplotype_probabilities_Rnor50.tar.gz	figshare	http://dx.doi.org/10.6084/m9.figshare.943485_D6	HS.hdf5	ArrayExpress	E-MTAB-2332
Outbred488_DNA	Genotyping	Outbred488_genotyping	VIJ_RAT_24aug10.CEL	ArrayExpress	E-MTAB-2332	Genotype calling	E-MTAB-2332.processed.1.zip	ArrayExpress	E-MTAB-2332	HAPPY	haplotype_probabilities_Rnor50.tar.gz	figshare	http://dx.doi.org/10.6084/m9.figshare.943485_D6	HS.hdf5	ArrayExpress	E-MTAB-2332
Outbred489_DNA	Genotyping	Outbred489_genotyping	VIK_RAT_31aug10.CEL	ArrayExpress	E-MTAB-2332	Genotype calling	E-MTAB-2332.processed.1.zip	ArrayExpress	E-MTAB-2332	HAPPY	haplotype_probabilities_Rnor50.tar.gz	figshare	http://dx.doi.org/10.6084/m9.figshare.943485_D6	HS.hdf5	ArrayExpress	E-MTAB-2332
Outbred49_DNA	Genotyping	Outbred49_genotyping	V6C_RAT_11aug10.CEL	ArrayExpress	E-MTAB-2332	Genotype calling	E-MTAB-2332.processed.1.zip	ArrayExpress	E-MTAB-2332	HAPPY	haplotype_probabilities_Rnor50.tar.gz	figshare	http://dx.doi.org/10.6084/m9.figshare.943485_D6	HS.hdf5	ArrayExpress	E-MTAB-2332
Outbred490_DNA	Genotyping	Outbred490_genotyping	VIL_RAT_31aug10.CEL	ArrayExpress	E-MTAB-2332	Genotype calling	E-MTAB-2332.processed.1.zip	ArrayExpress	E-MTAB-2332	HAPPY	haplotype_probabilities_Rnor50.tar.gz	figshare	http://dx.doi.org/10.6084/m9.figshare.943485_D6	HS.hdf5	ArrayExpress	E-MTAB-2332
Outbred491_DNA	Genotyping	Outbred491_genotyping	VIM_RAT_31aug10.CEL	ArrayExpress	E-MTAB-2332	Genotype calling	E-MTAB-2332.processed.1.zip	ArrayExpress	E-MTAB-2332	HAPPY	haplotype_probabilities_Rnor50.tar.gz	figshare	http://dx.doi.org/10.6084/m9.figshare.943485_D6	HS.hdf5	ArrayExpress	E-MTAB-2332
Outbred492_DNA	Genotyping	Outbred492_genotyping	VIN_RAT_21jul10.CEL	ArrayExpress	E-MTAB-2332	Genotype calling	E-MTAB-2332.processed.1.zip	ArrayExpress	E-MTAB-2332	HAPPY	haplotype_probabilities_Rnor50.tar.gz	figshare	http://dx.doi.org/10.6084/m9.figshare.943485_D6	HS.hdf5	ArrayExpress	E-MTAB-2332
Outbred493_DNA	Genotyping	Outbred493_genotyping	VIO_RAT_01jul10.CEL	ArrayExpress	E-MTAB-2332	Genotype calling	E-MTAB-2332.processed.1.zip	ArrayExpress	E-MTAB-2332	HAPPY	haplotype_probabilities_Rnor50.tar.gz	figshare	http://dx.doi.org/10.6084/m9.figshare.943485_D6	HS.hdf5	ArrayExpress	E-MTAB-2332
Outbred494_DNA	Genotyping	Outbred494_genotyping	VIP_RAT_31aug10.CEL	ArrayExpress	E-MTAB-2332	Genotype calling	E-MTAB-2332.processed.1.zip	ArrayExpress	E-MTAB-2332	HAPPY	haplotype_probabilities_Rnor50.tar.gz	figshare	http://dx.doi.org/10.6084/m9.figshare.943485_D6	HS.hdf5	ArrayExpress	E-MTAB-2332
Outbred495_DNA	Genotyping	Outbred495_genotyping	VIQ_RAT_30aug10.CEL	ArrayExpress	E-MTAB-2332	Genotype calling	E-MTAB-2332.processed.1.zip	ArrayExpress	E-MTAB-2332	HAPPY	haplotype_probabilities_Rnor50.tar.gz	figshare	http://dx.doi.org/10.6084/m9.figshare.943485_D6	HS.hdf5	ArrayExpress	E-MTAB-2332
Outbred496_DNA	Genotyping	Outbred496_genotyping	VIR_RAT_08jul10.CEL	ArrayExpress	E-MTAB-2332	Genotype calling	E-MTAB-2332.processed.1.zip	ArrayExpress	E-MTAB-2332	HAPPY	haplotype_probabilities_Rnor50.tar.gz	figshare	http://dx.doi.org/10.6084/m9.figshare.943485_D6	HS.hdf5	ArrayExpress	E-MTAB-2332
Outbred497_DNA	Genotyping	Outbred497_genotyping	VIS_RAT_02aug10.CEL	ArrayExpress	E-MTAB-2332	Genotype calling	E-MTAB-2332.processed.1.zip	ArrayExpress	E-MTAB-2332	HAPPY	haplotype_probabilities_Rnor50.tar.gz	figshare	http://dx.doi.org/10.6084/m9.figshare.943485_D6	HS.hdf5	ArrayExpress	E-MTAB-2332
Outbred498_DNA	Genotyping	Outbred498_genotyping	VIT_RAT_02aug10.CEL	ArrayExpress	E-MTAB-2332	Genotype calling	E-MTAB-2332.processed.1.zip	ArrayExpress	E-MTAB-2332	HAPPY	haplotype_probabilities_Rnor50.tar.gz	figshare	http://dx.doi.org/10.6084/m9.figshare.943485_D6	HS.hdf5	ArrayExpress	E-MTAB-2332
Outbred499_DNA	Genotyping	Outbred499_genotyping	VIU_RAT_27jul10.CEL	ArrayExpress	E-MTAB-2332	Genotype calling	E-MTAB-2332.processed.1.zip	ArrayExpress	E-MTAB-2332	HAPPY	haplotype_probabilities_Rnor50.tar.gz	figshare	http://dx.doi.org/10.6084/m9.figshare.943485_D6	HS.hdf5	ArrayExpress	E-MTAB-2332
Outbred5_DNA	Genotyping	Outbred5_genotyping	V54_RAT_28jul10.CEL	ArrayExpress	E-MTAB-2332	Genotype calling	E-MTAB-2332.processed.1.zip	ArrayExpress	E-MTAB-2332	HAPPY	haplotype_probabilities_Rnor50.tar.gz	figshare	http://dx.doi.org/10.6084/m9.figshare.943485_D6	HS.hdf5	ArrayExpress	E-MTAB-2332
Outbred501_DNA	Genotyping	Outbred501_genotyping	VIW_RAT_11aug10.CEL	ArrayExpress	E-MTAB-2332	Genotype calling	E-MTAB-2332.processed.1.zip	ArrayExpress	E-MTAB-2332	HAPPY	haplotype_probabilities_Rnor50.tar.gz	figshare	http://dx.doi.org/10.6084/m9.figshare.943485_D6	HS.hdf5	ArrayExpress	E-MTAB-2332
Outbred503_DNA	Genotyping	Outbred503_genotyping	VIY_RAT_30aug10.CEL	ArrayExpress	E-MTAB-2332	Genotype calling	E-MTAB-2332.processed.1.zip	ArrayExpress	E-MTAB-2332	HAPPY	haplotype_probabilities_Rnor50.tar.gz	figshare	http://dx.doi.org/10.6084/m9.figshare.943485_D6	HS.hdf5	ArrayExpress	E-MTAB-2332
Outbred504_DNA	Genotyping	Outbred504_genotyping	VIZ_RAT_30aug10.CEL	ArrayExpress	E-MTAB-2332	Genotype calling	E-MTAB-2332.processed.1.zip	ArrayExpress	E-MTAB-2332	HAPPY	haplotype_probabilities_Rnor50.tar.gz	figshare	http://dx.doi.org/10.6084/m9.figshare.943485_D6	HS.hdf5	ArrayExpress	E-MTAB-2332
Outbred505_DNA	Genotyping	Outbred505_genotyping	VJ0_RAT_30aug10.CEL	ArrayExpress	E-MTAB-2332	Genotype calling	E-MTAB-2332.processed.1.zip	ArrayExpress	E-MTAB-2332	HAPPY	haplotype_probabilities_Rnor50.tar.gz	figshare	http://dx.doi.org/10.6084/m9.figshare.943485_D6	HS.hdf5	ArrayExpress	E-MTAB-2332
Outbred506_DNA	Genotyping	Outbred506_genotyping	VJ1_RAT_11aug10.CEL	ArrayExpress	E-MTAB-2332	Genotype calling	E-MTAB-2332.processed.1.zip	ArrayExpress	E-MTAB-2332	HAPPY	haplotype_probabilities_Rnor50.tar.gz	figshare	http://dx.doi.org/10.6084/m9.figshare.943485_D6	HS.hdf5	ArrayExpress	E-MTAB-2332
Outbred507_DNA	Genotyping	Outbred507_genotyping	VJ2_RAT_27jul10.CEL	ArrayExpress	E-MTAB-2332	Genotype calling	E-MTAB-2332.processed.1.zip	ArrayExpress	E-MTAB-2332	HAPPY	haplotype_probabilities_Rnor50.tar.gz	figshare	http://dx.doi.org/10.6084/m9.figshare.943485_D6	HS.hdf5	ArrayExpress	E-MTAB-2332
Outbred508_DNA	Genotyping	Outbred508_genotyping	VJ3_RAT_08jul10.CEL	ArrayExpress	E-MTAB-2332	Genotype calling	E-MTAB-2332.processed.1.zip	ArrayExpress	E-MTAB-2332	HAPPY	haplotype_probabilities_Rnor50.tar.gz	figshare	http://dx.doi.org/10.6084/m9.figshare.943485_D6	HS.hdf5	ArrayExpress	E-MTAB-2332
Outbred509_DNA	Genotyping	Outbred509_genotyping	VJ4_RAT_31aug10.CEL	ArrayExpress	E-MTAB-2332	Genotype calling	E-MTAB-2332.processed.1.zip	ArrayExpress	E-MTAB-2332	HAPPY	haplotype_probabilities_Rnor50.tar.gz	figshare	http://dx.doi.org/10.6084/m9.figshare.943485_D6	HS.hdf5	ArrayExpress	E-MTAB-2332
Outbred51_DNA	Genotyping	Outbred51_genotyping	V6E_RAT_27jul10.CEL	ArrayExpress	E-MTAB-2332	Genotype calling	E-MTAB-2332.processed.1.zip	ArrayExpress	E-MTAB-2332	HAPPY	haplotype_probabilities_Rnor50.tar.gz	figshare	http://dx.doi.org/10.6084/m9.figshare.943485_D6	HS.hdf5	ArrayExpress	E-MTAB-2332
Outbred510_DNA	Genotyping	Outbred510_genotyping	VJ5_RAT_03aug10.CEL	ArrayExpress	E-MTAB-2332	Genotype calling	E-MTAB-2332.processed.1.zip	ArrayExpress	E-MTAB-2332	HAPPY	haplotype_probabilities_Rnor50.tar.gz	figshare	http://dx.doi.org/10.6084/m9.figshare.943485_D6	HS.hdf5	ArrayExpress	E-MTAB-2332
Outbred511_DNA	Genotyping	Outbred511_genotyping	VJ6_RAT_28jul10.CEL	ArrayExpress	E-MTAB-2332	Genotype calling	E-MTAB-2332.processed.1.zip	ArrayExpress	E-MTAB-2332	HAPPY	haplotype_probabilities_Rnor50.tar.gz	figshare	http://dx.doi.org/10.6084/m9.figshare.943485_D6	HS.hdf5	ArrayExpress	E-MTAB-2332
Outbred512_DNA	Genotyping	Outbred512_genotyping	VJ7_RAT_08jul10.CEL	ArrayExpress	E-MTAB-2332	Genotype calling	E-MTAB-2332.processed.1.zip	ArrayExpress	E-MTAB-2332	HAPPY	haplotype_probabilities_Rnor50.tar.gz	figshare	http://dx.doi.org/10.6084/m9.figshare.943485_D6	HS.hdf5	ArrayExpress	E-MTAB-2332
Outbred513_DNA	Genotyping	Outbred513_genotyping	VJ8_RAT_22jul10.CEL	ArrayExpress	E-MTAB-2332	Genotype calling	E-MTAB-2332.processed.1.zip	ArrayExpress	E-MTAB-2332	HAPPY	haplotype_probabilities_Rnor50.tar.gz	figshare	http://dx.doi.org/10.6084/m9.figshare.943485_D6	HS.hdf5	ArrayExpress	E-MTAB-2332
Outbred514_DNA	Genotyping	Outbred514_genotyping	VJ9_RAT_21jul10.CEL	ArrayExpress	E-MTAB-2332	Genotype calling	E-MTAB-2332.processed.1.zip	ArrayExpress	E-MTAB-2332	HAPPY	haplotype_probabilities_Rnor50.tar.gz	figshare	http://dx.doi.org/10.6084/m9.figshare.943485_D6	HS.hdf5	ArrayExpress	E-MTAB-2332
Outbred515_DNA	Genotyping	Outbred515_genotyping	VJA_RAT_31aug10.CEL	ArrayExpress	E-MTAB-2332	Genotype calling	E-MTAB-2332.processed.1.zip	ArrayExpress	E-MTAB-2332	HAPPY	haplotype_probabilities_Rnor50.tar.gz	figshare	http://dx.doi.org/10.6084/m9.figshare.943485_D6	HS.hdf5	ArrayExpress	E-MTAB-2332
Outbred516_DNA	Genotyping	Outbred516_genotyping	VJB_RAT_08jul10.CEL	ArrayExpress	E-MTAB-2332	Genotype calling	E-MTAB-2332.processed.1.zip	ArrayExpress	E-MTAB-2332	HAPPY	haplotype_probabilities_Rnor50.tar.gz	figshare	http://dx.doi.org/10.6084/m9.figshare.943485_D6	HS.hdf5	ArrayExpress	E-MTAB-2332
Outbred517_DNA	Genotyping	Outbred517_genotyping	VJC_RAT_10aug10.CEL	ArrayExpress	E-MTAB-2332	Genotype calling	E-MTAB-2332.processed.1.zip	ArrayExpress	E-MTAB-2332	HAPPY	haplotype_probabilities_Rnor50.tar.gz	figshare	http://dx.doi.org/10.6084/m9.figshare.943485_D6	HS.hdf5	ArrayExpress	E-MTAB-2332
Outbred518_DNA	Genotyping	Outbred518_genotyping	VJD_RAT_22jul10.CEL	ArrayExpress	E-MTAB-2332	Genotype calling	E-MTAB-2332.processed.1.zip	ArrayExpress	E-MTAB-2332	HAPPY	haplotype_probabilities_Rnor50.tar.gz	figshare	http://dx.doi.org/10.6084/m9.figshare.943485_D6	HS.hdf5	ArrayExpress	E-MTAB-2332
Outbred519_DNA	Genotyping	Outbred519_genotyping	VJE_RAT_22jul10.CEL	ArrayExpress	E-MTAB-2332	Genotype calling	E-MTAB-2332.processed.1.zip	ArrayExpress	E-MTAB-2332	HAPPY	haplotype_probabilities_Rnor50.tar.gz	figshare	http://dx.doi.org/10.6084/m9.figshare.943485_D6	HS.hdf5	ArrayExpress	E-MTAB-2332
Outbred52_DNA	Genotyping	Outbred52_genotyping	V6F_RAT_21jul10.CEL	ArrayExpress	E-MTAB-2332	Genotype calling	E-MTAB-2332.processed.1.zip	ArrayExpress	E-MTAB-2332	HAPPY	haplotype_probabilities_Rnor50.tar.gz	figshare	http://dx.doi.org/10.6084/m9.figshare.943485_D6	HS.hdf5	ArrayExpress	E-MTAB-2332
Outbred520_DNA	Genotyping	Outbred520_genotyping	VJF_RAT_28jul10.CEL	ArrayExpress	E-MTAB-2332	Genotype calling	E-MTAB-2332.processed.1.zip	ArrayExpress	E-MTAB-2332	HAPPY	haplotype_probabilities_Rnor50.tar.gz	figshare	http://dx.doi.org/10.6084/m9.figshare.943485_D6	HS.hdf5	ArrayExpress	E-MTAB-2332
Outbred521_DNA	Genotyping	Outbred521_genotyping	VJG_RAT_28jul10.CEL	ArrayExpress	E-MTAB-2332	Genotype calling	E-MTAB-2332.processed.1.zip	ArrayExpress	E-MTAB-2332	HAPPY	haplotype_probabilities_Rnor50.tar.gz	figshare	http://dx.doi.org/10.6084/m9.figshare.943485_D6	HS.hdf5	ArrayExpress	E-MTAB-2332
Outbred522_DNA	Genotyping	Outbred522_genotyping	VJH_RAT_03aug10.CEL	ArrayExpress	E-MTAB-2332	Genotype calling	E-MTAB-2332.processed.1.zip	ArrayExpress	E-MTAB-2332	HAPPY	haplotype_probabilities_Rnor50.tar.gz	figshare	http://dx.doi.org/10.6084/m9.figshare.943485_D6	HS.hdf5	ArrayExpress	E-MTAB-2332
Outbred523_DNA	Genotyping	Outbred523_genotyping	VJI_RAT_31aug10.CEL	ArrayExpress	E-MTAB-2332	Genotype calling	E-MTAB-2332.processed.1.zip	ArrayExpress	E-MTAB-2332	HAPPY	haplotype_probabilities_Rnor50.tar.gz	figshare	http://dx.doi.org/10.6084/m9.figshare.943485_D6	HS.hdf5	ArrayExpress	E-MTAB-2332
Outbred524_DNA	Genotyping	Outbred524_genotyping	VJJ_RAT_03aug10.CEL	ArrayExpress	E-MTAB-2332	Genotype calling	E-MTAB-2332.processed.1.zip	ArrayExpress	E-MTAB-2332	HAPPY	haplotype_probabilities_Rnor50.tar.gz	figshare	http://dx.doi.org/10.6084/m9.figshare.943485_D6	HS.hdf5	ArrayExpress	E-MTAB-2332
Outbred525_DNA	Genotyping	Outbred525_genotyping	VJK_RAT_10aug10.CEL	ArrayExpress	E-MTAB-2332	Genotype calling	E-MTAB-2332.processed.1.zip	ArrayExpress	E-MTAB-2332	HAPPY	haplotype_probabilities_Rnor50.tar.gz	figshare	http://dx.doi.org/10.6084/m9.figshare.943485_D6	HS.hdf5	ArrayExpress	E-MTAB-2332
Outbred526_DNA	Genotyping	Outbred526_genotyping	VJL_RAT_22jul10.CEL	ArrayExpress	E-MTAB-2332	Genotype calling	E-MTAB-2332.processed.1.zip	ArrayExpress	E-MTAB-2332	HAPPY	haplotype_probabilities_Rnor50.tar.gz	figshare	http://dx.doi.org/10.6084/m9.figshare.943485_D6	HS.hdf5	ArrayExpress	E-MTAB-2332
Outbred527_DNA	Genotyping	Outbred527_genotyping	VJM_RAT_03aug10.CEL	ArrayExpress	E-MTAB-2332	Genotype calling	E-MTAB-2332.processed.1.zip	ArrayExpress	E-MTAB-2332	HAPPY	haplotype_probabilities_Rnor50.tar.gz	figshare	http://dx.doi.org/10.6084/m9.figshare.943485_D6	HS.hdf5	ArrayExpress	E-MTAB-2332
Outbred528_DNA	Genotyping	Outbred528_genotyping	VJN_RAT_21jul10.CEL	ArrayExpress	E-MTAB-2332	Genotype calling	E-MTAB-2332.processed.1.zip	ArrayExpress	E-MTAB-2332	HAPPY	haplotype_probabilities_Rnor50.tar.gz	figshare	http://dx.doi.org/10.6084/m9.figshare.943485_D6	HS.hdf5	ArrayExpress	E-MTAB-2332
Outbred529_DNA	Genotyping	Outbred529_genotyping	VJO_RAT_18jan11.CEL	ArrayExpress	E-MTAB-2332	Genotype calling	E-MTAB-2332.processed.1.zip	ArrayExpress	E-MTAB-2332	HAPPY	haplotype_probabilities_Rnor50.tar.gz	figshare	http://dx.doi.org/10.6084/m9.figshare.943485_D6	HS.hdf5	ArrayExpress	E-MTAB-2332
Outbred53_DNA	Genotyping	Outbred53_genotyping	V6G_RAT_27jul10.CEL	ArrayExpress	E-MTAB-2332	Genotype calling	E-MTAB-2332.processed.1.zip	ArrayExpress	E-MTAB-2332	HAPPY	haplotype_probabilities_Rnor50.tar.gz	figshare	http://dx.doi.org/10.6084/m9.figshare.943485_D6	HS.hdf5	ArrayExpress	E-MTAB-2332
Outbred530_DNA	Genotyping	Outbred530_genotyping	VJP_RAT_21jul10.CEL	ArrayExpress	E-MTAB-2332	Genotype calling	E-MTAB-2332.processed.1.zip	ArrayExpress	E-MTAB-2332	HAPPY	haplotype_probabilities_Rnor50.tar.gz	figshare	http://dx.doi.org/10.6084/m9.figshare.943485_D6	HS.hdf5	ArrayExpress	E-MTAB-2332
Outbred531_DNA	Genotyping	Outbred531_genotyping	VJQ_RAT_31aug10.CEL	ArrayExpress	E-MTAB-2332	Genotype calling	E-MTAB-2332.processed.1.zip	ArrayExpress	E-MTAB-2332	HAPPY	haplotype_probabilities_Rnor50.tar.gz	figshare	http://dx.doi.org/10.6084/m9.figshare.943485_D6	HS.hdf5	ArrayExpress	E-MTAB-2332
Outbred532_DNA	Genotyping	Outbred532_genotyping	VJR_RAT_30aug10.CEL	ArrayExpress	E-MTAB-2332	Genotype calling	E-MTAB-2332.processed.1.zip	ArrayExpress	E-MTAB-2332	HAPPY	haplotype_probabilities_Rnor50.tar.gz	figshare	http://dx.doi.org/10.6084/m9.figshare.943485_D6	HS.hdf5	ArrayExpress	E-MTAB-2332
Outbred533_DNA	Genotyping	Outbred533_genotyping	VJS_RAT_10aug10.CEL	ArrayExpress	E-MTAB-2332	Genotype calling	E-MTAB-2332.processed.1.zip	ArrayExpress	E-MTAB-2332	HAPPY	haplotype_probabilities_Rnor50.tar.gz	figshare	http://dx.doi.org/10.6084/m9.figshare.943485_D6	HS.hdf5	ArrayExpress	E-MTAB-2332
Outbred534_DNA	Genotyping	Outbred534_genotyping	VJT_RAT_02aug10.CEL	ArrayExpress	E-MTAB-2332	Genotype calling	E-MTAB-2332.processed.1.zip	ArrayExpress	E-MTAB-2332	HAPPY	haplotype_probabilities_Rnor50.tar.gz	figshare	http://dx.doi.org/10.6084/m9.figshare.943485_D6	HS.hdf5	ArrayExpress	E-MTAB-2332
Outbred535_DNA	Genotyping	Outbred535_genotyping	RATDIV_BA_0535_C04Plate30.CEL	ArrayExpress	E-MTAB-2332	Genotype calling	E-MTAB-2332.processed.1.zip	ArrayExpress	E-MTAB-2332	HAPPY	haplotype_probabilities_Rnor50.tar.gz	figshare	http://dx.doi.org/10.6084/m9.figshare.943485_D6	HS.hdf5	ArrayExpress	E-MTAB-2332
Outbred536_DNA	Genotyping	Outbred536_genotyping	VJV_RAT_02aug10.CEL	ArrayExpress	E-MTAB-2332	Genotype calling	E-MTAB-2332.processed.1.zip	ArrayExpress	E-MTAB-2332	HAPPY	haplotype_probabilities_Rnor50.tar.gz	figshare	http://dx.doi.org/10.6084/m9.figshare.943485_D6	HS.hdf5	ArrayExpress	E-MTAB-2332
Outbred537_DNA	Genotyping	Outbred537_genotyping	VJW_RAT_30aug10.CEL	ArrayExpress	E-MTAB-2332	Genotype calling	E-MTAB-2332.processed.1.zip	ArrayExpress	E-MTAB-2332	HAPPY	haplotype_probabilities_Rnor50.tar.gz	figshare	http://dx.doi.org/10.6084/m9.figshare.943485_D6	HS.hdf5	ArrayExpress	E-MTAB-2332
Outbred538_DNA	Genotyping	Outbred538_genotyping	VJX_RAT_22jul10.CEL	ArrayExpress	E-MTAB-2332	Genotype calling	E-MTAB-2332.processed.1.zip	ArrayExpress	E-MTAB-2332	HAPPY	haplotype_probabilities_Rnor50.tar.gz	figshare	http://dx.doi.org/10.6084/m9.figshare.943485_D6	HS.hdf5	ArrayExpress	E-MTAB-2332
Outbred539_DNA	Genotyping	Outbred539_genotyping	VJY_RAT_18jan11.CEL	ArrayExpress	E-MTAB-2332	Genotype calling	E-MTAB-2332.processed.1.zip	ArrayExpress	E-MTAB-2332	HAPPY	haplotype_probabilities_Rnor50.tar.gz	figshare	http://dx.doi.org/10.6084/m9.figshare.943485_D6	HS.hdf5	ArrayExpress	E-MTAB-2332
Outbred540_DNA	Genotyping	Outbred540_genotyping	VJZ_RAT_30aug10.CEL	ArrayExpress	E-MTAB-2332	Genotype calling	E-MTAB-2332.processed.1.zip	ArrayExpress	E-MTAB-2332	HAPPY	haplotype_probabilities_Rnor50.tar.gz	figshare	http://dx.doi.org/10.6084/m9.figshare.943485_D6	HS.hdf5	ArrayExpress	E-MTAB-2332
Outbred541_DNA	Genotyping	Outbred541_genotyping	VK0_RAT_22jul10.CEL	ArrayExpress	E-MTAB-2332	Genotype calling	E-MTAB-2332.processed.1.zip	ArrayExpress	E-MTAB-2332	HAPPY	haplotype_probabilities_Rnor50.tar.gz	figshare	http://dx.doi.org/10.6084/m9.figshare.943485_D6	HS.hdf5	ArrayExpress	E-MTAB-2332
Outbred542_DNA	Genotyping	Outbred542_genotyping	VK1_RAT_01jul10.CEL	ArrayExpress	E-MTAB-2332	Genotype calling	E-MTAB-2332.processed.1.zip	ArrayExpress	E-MTAB-2332	HAPPY	haplotype_probabilities_Rnor50.tar.gz	figshare	http://dx.doi.org/10.6084/m9.figshare.943485_D6	HS.hdf5	ArrayExpress	E-MTAB-2332
Outbred543_DNA	Genotyping	Outbred543_genotyping	RATDIV_BA_0543_C05Plate30.CEL	ArrayExpress	E-MTAB-2332	Genotype calling	E-MTAB-2332.processed.1.zip	ArrayExpress	E-MTAB-2332	HAPPY	haplotype_probabilities_Rnor50.tar.gz	figshare	http://dx.doi.org/10.6084/m9.figshare.943485_D6	HS.hdf5	ArrayExpress	E-MTAB-2332
Outbred544_DNA	Genotyping	Outbred544_genotyping	VK3_RAT_28jul10.CEL	ArrayExpress	E-MTAB-2332	Genotype calling	E-MTAB-2332.processed.1.zip	ArrayExpress	E-MTAB-2332	HAPPY	haplotype_probabilities_Rnor50.tar.gz	figshare	http://dx.doi.org/10.6084/m9.figshare.943485_D6	HS.hdf5	ArrayExpress	E-MTAB-2332
Outbred545_DNA	Genotyping	Outbred545_genotyping	VK4_RAT_27jul10.CEL	ArrayExpress	E-MTAB-2332	Genotype calling	E-MTAB-2332.processed.1.zip	ArrayExpress	E-MTAB-2332	HAPPY	haplotype_probabilities_Rnor50.tar.gz	figshare	http://dx.doi.org/10.6084/m9.figshare.943485_D6	HS.hdf5	ArrayExpress	E-MTAB-2332
Outbred546_DNA	Genotyping	Outbred546_genotyping	VK5_RAT_21jul10.CEL	ArrayExpress	E-MTAB-2332	Genotype calling	E-MTAB-2332.processed.1.zip	ArrayExpress	E-MTAB-2332	HAPPY	haplotype_probabilities_Rnor50.tar.gz	figshare	http://dx.doi.org/10.6084/m9.figshare.943485_D6	HS.hdf5	ArrayExpress	E-MTAB-2332
Outbred548_DNA	Genotyping	Outbred548_genotyping	VK7_RAT_27jul10.CEL	ArrayExpress	E-MTAB-2332	Genotype calling	E-MTAB-2332.processed.1.zip	ArrayExpress	E-MTAB-2332	HAPPY	haplotype_probabilities_Rnor50.tar.gz	figshare	http://dx.doi.org/10.6084/m9.figshare.943485_D6	HS.hdf5	ArrayExpress	E-MTAB-2332
Outbred549_DNA	Genotyping	Outbred549_genotyping	VK8_RAT_02aug10.CEL	ArrayExpress	E-MTAB-2332	Genotype calling	E-MTAB-2332.processed.1.zip	ArrayExpress	E-MTAB-2332	HAPPY	haplotype_probabilities_Rnor50.tar.gz	figshare	http://dx.doi.org/10.6084/m9.figshare.943485_D6	HS.hdf5	ArrayExpress	E-MTAB-2332
Outbred551_DNA	Genotyping	Outbred551_genotyping	RATDIV_BA_0551_C06Plate30.CEL	ArrayExpress	E-MTAB-2332	Genotype calling	E-MTAB-2332.processed.1.zip	ArrayExpress	E-MTAB-2332	HAPPY	haplotype_probabilities_Rnor50.tar.gz	figshare	http://dx.doi.org/10.6084/m9.figshare.943485_D6	HS.hdf5	ArrayExpress	E-MTAB-2332
Outbred552_DNA	Genotyping	Outbred552_genotyping	VKB_RAT_22jul10.CEL	ArrayExpress	E-MTAB-2332	Genotype calling	E-MTAB-2332.processed.1.zip	ArrayExpress	E-MTAB-2332	HAPPY	haplotype_probabilities_Rnor50.tar.gz	figshare	http://dx.doi.org/10.6084/m9.figshare.943485_D6	HS.hdf5	ArrayExpress	E-MTAB-2332
Outbred553_DNA	Genotyping	Outbred553_genotyping	VKC_RAT_10aug10.CEL	ArrayExpress	E-MTAB-2332	Genotype calling	E-MTAB-2332.processed.1.zip	ArrayExpress	E-MTAB-2332	HAPPY	haplotype_probabilities_Rnor50.tar.gz	figshare	http://dx.doi.org/10.6084/m9.figshare.943485_D6	HS.hdf5	ArrayExpress	E-MTAB-2332
Outbred554_DNA	Genotyping	Outbred554_genotyping	VKD_RAT_15jan11.CEL	ArrayExpress	E-MTAB-2332	Genotype calling	E-MTAB-2332.processed.1.zip	ArrayExpress	E-MTAB-2332	HAPPY	haplotype_probabilities_Rnor50.tar.gz	figshare	http://dx.doi.org/10.6084/m9.figshare.943485_D6	HS.hdf5	ArrayExpress	E-MTAB-2332
Outbred556_DNA	Genotyping	Outbred556_genotyping	VKF_RAT_01jul10.CEL	ArrayExpress	E-MTAB-2332	Genotype calling	E-MTAB-2332.processed.1.zip	ArrayExpress	E-MTAB-2332	HAPPY	haplotype_probabilities_Rnor50.tar.gz	figshare	http://dx.doi.org/10.6084/m9.figshare.943485_D6	HS.hdf5	ArrayExpress	E-MTAB-2332
Outbred557_DNA	Genotyping	Outbred557_genotyping	VKG_RAT_11aug10.CEL	ArrayExpress	E-MTAB-2332	Genotype calling	E-MTAB-2332.processed.1.zip	ArrayExpress	E-MTAB-2332	HAPPY	haplotype_probabilities_Rnor50.tar.gz	figshare	http://dx.doi.org/10.6084/m9.figshare.943485_D6	HS.hdf5	ArrayExpress	E-MTAB-2332
Outbred558_DNA	Genotyping	Outbred558_genotyping	VKH_RAT_30aug10.CEL	ArrayExpress	E-MTAB-2332	Genotype calling	E-MTAB-2332.processed.1.zip	ArrayExpress	E-MTAB-2332	HAPPY	haplotype_probabilities_Rnor50.tar.gz	figshare	http://dx.doi.org/10.6084/m9.figshare.943485_D6	HS.hdf5	ArrayExpress	E-MTAB-2332
Outbred559_DNA	Genotyping	Outbred559_genotyping	VKI_RAT_11aug10.CEL	ArrayExpress	E-MTAB-2332	Genotype calling	E-MTAB-2332.processed.1.zip	ArrayExpress	E-MTAB-2332	HAPPY	haplotype_probabilities_Rnor50.tar.gz	figshare	http://dx.doi.org/10.6084/m9.figshare.943485_D6	HS.hdf5	ArrayExpress	E-MTAB-2332
Outbred56_DNA	Genotyping	Outbred56_genotyping	V6J_RAT_21jul10.CEL	ArrayExpress	E-MTAB-2332	Genotype calling	E-MTAB-2332.processed.1.zip	ArrayExpress	E-MTAB-2332	HAPPY	haplotype_probabilities_Rnor50.tar.gz	figshare	http://dx.doi.org/10.6084/m9.figshare.943485_D6	HS.hdf5	ArrayExpress	E-MTAB-2332
Outbred560_DNA	Genotyping	Outbred560_genotyping	VKJ_RAT_11aug10.CEL	ArrayExpress	E-MTAB-2332	Genotype calling	E-MTAB-2332.processed.1.zip	ArrayExpress	E-MTAB-2332	HAPPY	haplotype_probabilities_Rnor50.tar.gz	figshare	http://dx.doi.org/10.6084/m9.figshare.943485_D6	HS.hdf5	ArrayExpress	E-MTAB-2332
Outbred562_DNA	Genotyping	Outbred562_genotyping	VKL_RAT_27jul10.CEL	ArrayExpress	E-MTAB-2332	Genotype calling	E-MTAB-2332.processed.1.zip	ArrayExpress	E-MTAB-2332	HAPPY	haplotype_probabilities_Rnor50.tar.gz	figshare	http://dx.doi.org/10.6084/m9.figshare.943485_D6	HS.hdf5	ArrayExpress	E-MTAB-2332
Outbred563_DNA	Genotyping	Outbred563_genotyping	VKM_RAT_21jul10.CEL	ArrayExpress	E-MTAB-2332	Genotype calling	E-MTAB-2332.processed.1.zip	ArrayExpress	E-MTAB-2332	HAPPY	haplotype_probabilities_Rnor50.tar.gz	figshare	http://dx.doi.org/10.6084/m9.figshare.943485_D6	HS.hdf5	ArrayExpress	E-MTAB-2332
Outbred564_DNA	Genotyping	Outbred564_genotyping	VKN_RAT_02aug10.CEL	ArrayExpress	E-MTAB-2332	Genotype calling	E-MTAB-2332.processed.1.zip	ArrayExpress	E-MTAB-2332	HAPPY	haplotype_probabilities_Rnor50.tar.gz	figshare	http://dx.doi.org/10.6084/m9.figshare.943485_D6	HS.hdf5	ArrayExpress	E-MTAB-2332
Outbred566_DNA	Genotyping	Outbred566_genotyping	VKP_RAT_31aug10.CEL	ArrayExpress	E-MTAB-2332	Genotype calling	E-MTAB-2332.processed.1.zip	ArrayExpress	E-MTAB-2332	HAPPY	haplotype_probabilities_Rnor50.tar.gz	figshare	http://dx.doi.org/10.6084/m9.figshare.943485_D6	HS.hdf5	ArrayExpress	E-MTAB-2332
Outbred567_DNA	Genotyping	Outbred567_genotyping	VKQ_RAT_31aug10.CEL	ArrayExpress	E-MTAB-2332	Genotype calling	E-MTAB-2332.processed.1.zip	ArrayExpress	E-MTAB-2332	HAPPY	haplotype_probabilities_Rnor50.tar.gz	figshare	http://dx.doi.org/10.6084/m9.figshare.943485_D6	HS.hdf5	ArrayExpress	E-MTAB-2332
Outbred568_DNA	Genotyping	Outbred568_genotyping	VKR_RAT_01jul10.CEL	ArrayExpress	E-MTAB-2332	Genotype calling	E-MTAB-2332.processed.1.zip	ArrayExpress	E-MTAB-2332	HAPPY	haplotype_probabilities_Rnor50.tar.gz	figshare	http://dx.doi.org/10.6084/m9.figshare.943485_D6	HS.hdf5	ArrayExpress	E-MTAB-2332
Outbred569_DNA	Genotyping	Outbred569_genotyping	VKS_RAT_03aug10.CEL	ArrayExpress	E-MTAB-2332	Genotype calling	E-MTAB-2332.processed.1.zip	ArrayExpress	E-MTAB-2332	HAPPY	haplotype_probabilities_Rnor50.tar.gz	figshare	http://dx.doi.org/10.6084/m9.figshare.943485_D6	HS.hdf5	ArrayExpress	E-MTAB-2332
Outbred57_DNA	Genotyping	Outbred57_genotyping	V6K_RAT_08jul10.CEL	ArrayExpress	E-MTAB-2332	Genotype calling	E-MTAB-2332.processed.1.zip	ArrayExpress	E-MTAB-2332	HAPPY	haplotype_probabilities_Rnor50.tar.gz	figshare	http://dx.doi.org/10.6084/m9.figshare.943485_D6	HS.hdf5	ArrayExpress	E-MTAB-2332
Outbred570_DNA	Genotyping	Outbred570_genotyping	VKT_RAT_27jul10.CEL	ArrayExpress	E-MTAB-2332	Genotype calling	E-MTAB-2332.processed.1.zip	ArrayExpress	E-MTAB-2332	HAPPY	haplotype_probabilities_Rnor50.tar.gz	figshare	http://dx.doi.org/10.6084/m9.figshare.943485_D6	HS.hdf5	ArrayExpress	E-MTAB-2332
Outbred571_DNA	Genotyping	Outbred571_genotyping	VKU_RAT_31aug10.CEL	ArrayExpress	E-MTAB-2332	Genotype calling	E-MTAB-2332.processed.1.zip	ArrayExpress	E-MTAB-2332	HAPPY	haplotype_probabilities_Rnor50.tar.gz	figshare	http://dx.doi.org/10.6084/m9.figshare.943485_D6	HS.hdf5	ArrayExpress	E-MTAB-2332
Outbred572_DNA	Genotyping	Outbred572_genotyping	VKV_RAT_28jul10.CEL	ArrayExpress	E-MTAB-2332	Genotype calling	E-MTAB-2332.processed.1.zip	ArrayExpress	E-MTAB-2332	HAPPY	haplotype_probabilities_Rnor50.tar.gz	figshare	http://dx.doi.org/10.6084/m9.figshare.943485_D6	HS.hdf5	ArrayExpress	E-MTAB-2332
Outbred573_DNA	Genotyping	Outbred573_genotyping	VKW_RAT_01jul10.CEL	ArrayExpress	E-MTAB-2332	Genotype calling	E-MTAB-2332.processed.1.zip	ArrayExpress	E-MTAB-2332	HAPPY	haplotype_probabilities_Rnor50.tar.gz	figshare	http://dx.doi.org/10.6084/m9.figshare.943485_D6	HS.hdf5	ArrayExpress	E-MTAB-2332
Outbred574_DNA	Genotyping	Outbred574_genotyping	VKX_RAT_10aug10.CEL	ArrayExpress	E-MTAB-2332	Genotype calling	E-MTAB-2332.processed.1.zip	ArrayExpress	E-MTAB-2332	HAPPY	haplotype_probabilities_Rnor50.tar.gz	figshare	http://dx.doi.org/10.6084/m9.figshare.943485_D6	HS.hdf5	ArrayExpress	E-MTAB-2332
Outbred575_DNA	Genotyping	Outbred575_genotyping	VKY_RAT_31aug10_2.CEL	ArrayExpress	E-MTAB-2332	Genotype calling	E-MTAB-2332.processed.1.zip	ArrayExpress	E-MTAB-2332	HAPPY	haplotype_probabilities_Rnor50.tar.gz	figshare	http://dx.doi.org/10.6084/m9.figshare.943485_D6	HS.hdf5	ArrayExpress	E-MTAB-2332
Outbred576_DNA	Genotyping	Outbred576_genotyping	VKZ_RAT_30aug10.CEL	ArrayExpress	E-MTAB-2332	Genotype calling	E-MTAB-2332.processed.1.zip	ArrayExpress	E-MTAB-2332	HAPPY	haplotype_probabilities_Rnor50.tar.gz	figshare	http://dx.doi.org/10.6084/m9.figshare.943485_D6	HS.hdf5	ArrayExpress	E-MTAB-2332
Outbred577_DNA	Genotyping	Outbred577_genotyping	VL0_RAT_30aug10.CEL	ArrayExpress	E-MTAB-2332	Genotype calling	E-MTAB-2332.processed.1.zip	ArrayExpress	E-MTAB-2332	HAPPY	haplotype_probabilities_Rnor50.tar.gz	figshare	http://dx.doi.org/10.6084/m9.figshare.943485_D6	HS.hdf5	ArrayExpress	E-MTAB-2332
Outbred578_DNA	Genotyping	Outbred578_genotyping	VL1_RAT_30aug10.CEL	ArrayExpress	E-MTAB-2332	Genotype calling	E-MTAB-2332.processed.1.zip	ArrayExpress	E-MTAB-2332	HAPPY	haplotype_probabilities_Rnor50.tar.gz	figshare	http://dx.doi.org/10.6084/m9.figshare.943485_D6	HS.hdf5	ArrayExpress	E-MTAB-2332
Outbred579_DNA	Genotyping	Outbred579_genotyping	VL2_RAT_31aug10.CEL	ArrayExpress	E-MTAB-2332	Genotype calling	E-MTAB-2332.processed.1.zip	ArrayExpress	E-MTAB-2332	HAPPY	haplotype_probabilities_Rnor50.tar.gz	figshare	http://dx.doi.org/10.6084/m9.figshare.943485_D6	HS.hdf5	ArrayExpress	E-MTAB-2332
Outbred58_DNA	Genotyping	Outbred58_genotyping	V6L_RAT_02aug10.CEL	ArrayExpress	E-MTAB-2332	Genotype calling	E-MTAB-2332.processed.1.zip	ArrayExpress	E-MTAB-2332	HAPPY	haplotype_probabilities_Rnor50.tar.gz	figshare	http://dx.doi.org/10.6084/m9.figshare.943485_D6	HS.hdf5	ArrayExpress	E-MTAB-2332
Outbred580_DNA	Genotyping	Outbred580_genotyping	VL3_RAT_10aug10.CEL	ArrayExpress	E-MTAB-2332	Genotype calling	E-MTAB-2332.processed.1.zip	ArrayExpress	E-MTAB-2332	HAPPY	haplotype_probabilities_Rnor50.tar.gz	figshare	http://dx.doi.org/10.6084/m9.figshare.943485_D6	HS.hdf5	ArrayExpress	E-MTAB-2332
Outbred581_DNA	Genotyping	Outbred581_genotyping	VL4_RAT_10aug10.CEL	ArrayExpress	E-MTAB-2332	Genotype calling	E-MTAB-2332.processed.1.zip	ArrayExpress	E-MTAB-2332	HAPPY	haplotype_probabilities_Rnor50.tar.gz	figshare	http://dx.doi.org/10.6084/m9.figshare.943485_D6	HS.hdf5	ArrayExpress	E-MTAB-2332
Outbred582_DNA	Genotyping	Outbred582_genotyping	VL5_RAT_10aug10.CEL	ArrayExpress	E-MTAB-2332	Genotype calling	E-MTAB-2332.processed.1.zip	ArrayExpress	E-MTAB-2332	HAPPY	haplotype_probabilities_Rnor50.tar.gz	figshare	http://dx.doi.org/10.6084/m9.figshare.943485_D6	HS.hdf5	ArrayExpress	E-MTAB-2332
Outbred583_DNA	Genotyping	Outbred583_genotyping	VL6_RAT_08jul10.CEL	ArrayExpress	E-MTAB-2332	Genotype calling	E-MTAB-2332.processed.1.zip	ArrayExpress	E-MTAB-2332	HAPPY	haplotype_probabilities_Rnor50.tar.gz	figshare	http://dx.doi.org/10.6084/m9.figshare.943485_D6	HS.hdf5	ArrayExpress	E-MTAB-2332
Outbred584_DNA	Genotyping	Outbred584_genotyping	VL7_RAT_11aug10.CEL	ArrayExpress	E-MTAB-2332	Genotype calling	E-MTAB-2332.processed.1.zip	ArrayExpress	E-MTAB-2332	HAPPY	haplotype_probabilities_Rnor50.tar.gz	figshare	http://dx.doi.org/10.6084/m9.figshare.943485_D6	HS.hdf5	ArrayExpress	E-MTAB-2332
Outbred585_DNA	Genotyping	Outbred585_genotyping	VL8_RAT_08jul10.CEL	ArrayExpress	E-MTAB-2332	Genotype calling	E-MTAB-2332.processed.1.zip	ArrayExpress	E-MTAB-2332	HAPPY	haplotype_probabilities_Rnor50.tar.gz	figshare	http://dx.doi.org/10.6084/m9.figshare.943485_D6	HS.hdf5	ArrayExpress	E-MTAB-2332
Outbred586_DNA	Genotyping	Outbred586_genotyping	VL9_RAT_11aug10.CEL	ArrayExpress	E-MTAB-2332	Genotype calling	E-MTAB-2332.processed.1.zip	ArrayExpress	E-MTAB-2332	HAPPY	haplotype_probabilities_Rnor50.tar.gz	figshare	http://dx.doi.org/10.6084/m9.figshare.943485_D6	HS.hdf5	ArrayExpress	E-MTAB-2332
Outbred588_DNA	Genotyping	Outbred588_genotyping	VLB_RAT_21jul10.CEL	ArrayExpress	E-MTAB-2332	Genotype calling	E-MTAB-2332.processed.1.zip	ArrayExpress	E-MTAB-2332	HAPPY	haplotype_probabilities_Rnor50.tar.gz	figshare	http://dx.doi.org/10.6084/m9.figshare.943485_D6	HS.hdf5	ArrayExpress	E-MTAB-2332
Outbred589_DNA	Genotyping	Outbred589_genotyping	VLC_RAT_28jul10.CEL	ArrayExpress	E-MTAB-2332	Genotype calling	E-MTAB-2332.processed.1.zip	ArrayExpress	E-MTAB-2332	HAPPY	haplotype_probabilities_Rnor50.tar.gz	figshare	http://dx.doi.org/10.6084/m9.figshare.943485_D6	HS.hdf5	ArrayExpress	E-MTAB-2332
Outbred59_DNA	Genotyping	Outbred59_genotyping	V6M_RAT_02aug10.CEL	ArrayExpress	E-MTAB-2332	Genotype calling	E-MTAB-2332.processed.1.zip	ArrayExpress	E-MTAB-2332	HAPPY	haplotype_probabilities_Rnor50.tar.gz	figshare	http://dx.doi.org/10.6084/m9.figshare.943485_D6	HS.hdf5	ArrayExpress	E-MTAB-2332
Outbred590_DNA	Genotyping	Outbred590_genotyping	VLD_RAT_21jul10.CEL	ArrayExpress	E-MTAB-2332	Genotype calling	E-MTAB-2332.processed.1.zip	ArrayExpress	E-MTAB-2332	HAPPY	haplotype_probabilities_Rnor50.tar.gz	figshare	http://dx.doi.org/10.6084/m9.figshare.943485_D6	HS.hdf5	ArrayExpress	E-MTAB-2332
Outbred591_DNA	Genotyping	Outbred591_genotyping	VLE_RAT_11aug10.CEL	ArrayExpress	E-MTAB-2332	Genotype calling	E-MTAB-2332.processed.1.zip	ArrayExpress	E-MTAB-2332	HAPPY	haplotype_probabilities_Rnor50.tar.gz	figshare	http://dx.doi.org/10.6084/m9.figshare.943485_D6	HS.hdf5	ArrayExpress	E-MTAB-2332
Outbred592_DNA	Genotyping	Outbred592_genotyping	VLF_RAT_21jul10.CEL	ArrayExpress	E-MTAB-2332	Genotype calling	E-MTAB-2332.processed.1.zip	ArrayExpress	E-MTAB-2332	HAPPY	haplotype_probabilities_Rnor50.tar.gz	figshare	http://dx.doi.org/10.6084/m9.figshare.943485_D6	HS.hdf5	ArrayExpress	E-MTAB-2332
Outbred593_DNA	Genotyping	Outbred593_genotyping	VLG_RAT_03aug10.CEL	ArrayExpress	E-MTAB-2332	Genotype calling	E-MTAB-2332.processed.1.zip	ArrayExpress	E-MTAB-2332	HAPPY	haplotype_probabilities_Rnor50.tar.gz	figshare	http://dx.doi.org/10.6084/m9.figshare.943485_D6	HS.hdf5	ArrayExpress	E-MTAB-2332
Outbred594_DNA	Genotyping	Outbred594_genotyping	VLH_RAT_31aug10.CEL	ArrayExpress	E-MTAB-2332	Genotype calling	E-MTAB-2332.processed.1.zip	ArrayExpress	E-MTAB-2332	HAPPY	haplotype_probabilities_Rnor50.tar.gz	figshare	http://dx.doi.org/10.6084/m9.figshare.943485_D6	HS.hdf5	ArrayExpress	E-MTAB-2332
Outbred595_DNA	Genotyping	Outbred595_genotyping	VLI_RAT_01jul10.CEL	ArrayExpress	E-MTAB-2332	Genotype calling	E-MTAB-2332.processed.1.zip	ArrayExpress	E-MTAB-2332	HAPPY	haplotype_probabilities_Rnor50.tar.gz	figshare	http://dx.doi.org/10.6084/m9.figshare.943485_D6	HS.hdf5	ArrayExpress	E-MTAB-2332
Outbred596_DNA	Genotyping	Outbred596_genotyping	VLJ_RAT_31aug10.CEL	ArrayExpress	E-MTAB-2332	Genotype calling	E-MTAB-2332.processed.1.zip	ArrayExpress	E-MTAB-2332	HAPPY	haplotype_probabilities_Rnor50.tar.gz	figshare	http://dx.doi.org/10.6084/m9.figshare.943485_D6	HS.hdf5	ArrayExpress	E-MTAB-2332
Outbred597_DNA	Genotyping	Outbred597_genotyping	RATDIV_BA_0597_C07Plate30.CEL	ArrayExpress	E-MTAB-2332	Genotype calling	E-MTAB-2332.processed.1.zip	ArrayExpress	E-MTAB-2332	HAPPY	haplotype_probabilities_Rnor50.tar.gz	figshare	http://dx.doi.org/10.6084/m9.figshare.943485_D6	HS.hdf5	ArrayExpress	E-MTAB-2332
Outbred599_DNA	Genotyping	Outbred599_genotyping	VLM_RAT_31aug10.CEL	ArrayExpress	E-MTAB-2332	Genotype calling	E-MTAB-2332.processed.1.zip	ArrayExpress	E-MTAB-2332	HAPPY	haplotype_probabilities_Rnor50.tar.gz	figshare	http://dx.doi.org/10.6084/m9.figshare.943485_D6	HS.hdf5	ArrayExpress	E-MTAB-2332
Outbred6_DNA	Genotyping	Outbred6_genotyping	V55_RAT_28jul10.CEL	ArrayExpress	E-MTAB-2332	Genotype calling	E-MTAB-2332.processed.1.zip	ArrayExpress	E-MTAB-2332	HAPPY	haplotype_probabilities_Rnor50.tar.gz	figshare	http://dx.doi.org/10.6084/m9.figshare.943485_D6	HS.hdf5	ArrayExpress	E-MTAB-2332
Outbred60_DNA	Genotyping	Outbred60_genotyping	V6N_RAT_11aug10.CEL	ArrayExpress	E-MTAB-2332	Genotype calling	E-MTAB-2332.processed.1.zip	ArrayExpress	E-MTAB-2332	HAPPY	haplotype_probabilities_Rnor50.tar.gz	figshare	http://dx.doi.org/10.6084/m9.figshare.943485_D6	HS.hdf5	ArrayExpress	E-MTAB-2332
Outbred600_DNA	Genotyping	Outbred600_genotyping	VLN_RAT_08jul10.CEL	ArrayExpress	E-MTAB-2332	Genotype calling	E-MTAB-2332.processed.1.zip	ArrayExpress	E-MTAB-2332	HAPPY	haplotype_probabilities_Rnor50.tar.gz	figshare	http://dx.doi.org/10.6084/m9.figshare.943485_D6	HS.hdf5	ArrayExpress	E-MTAB-2332
Outbred601_DNA	Genotyping	Outbred601_genotyping	VLO_RAT_03aug10.CEL	ArrayExpress	E-MTAB-2332	Genotype calling	E-MTAB-2332.processed.1.zip	ArrayExpress	E-MTAB-2332	HAPPY	haplotype_probabilities_Rnor50.tar.gz	figshare	http://dx.doi.org/10.6084/m9.figshare.943485_D6	HS.hdf5	ArrayExpress	E-MTAB-2332
Outbred602_DNA	Genotyping	Outbred602_genotyping	VLP_RAT_30aug10.CEL	ArrayExpress	E-MTAB-2332	Genotype calling	E-MTAB-2332.processed.1.zip	ArrayExpress	E-MTAB-2332	HAPPY	haplotype_probabilities_Rnor50.tar.gz	figshare	http://dx.doi.org/10.6084/m9.figshare.943485_D6	HS.hdf5	ArrayExpress	E-MTAB-2332
Outbred603_DNA	Genotyping	Outbred603_genotyping	VLQ_RAT_03aug10.CEL	ArrayExpress	E-MTAB-2332	Genotype calling	E-MTAB-2332.processed.1.zip	ArrayExpress	E-MTAB-2332	HAPPY	haplotype_probabilities_Rnor50.tar.gz	figshare	http://dx.doi.org/10.6084/m9.figshare.943485_D6	HS.hdf5	ArrayExpress	E-MTAB-2332
Outbred605_DNA	Genotyping	Outbred605_genotyping	VLS_RAT_11aug10.CEL	ArrayExpress	E-MTAB-2332	Genotype calling	E-MTAB-2332.processed.1.zip	ArrayExpress	E-MTAB-2332	HAPPY	haplotype_probabilities_Rnor50.tar.gz	figshare	http://dx.doi.org/10.6084/m9.figshare.943485_D6	HS.hdf5	ArrayExpress	E-MTAB-2332
Outbred606_DNA	Genotyping	Outbred606_genotyping	VLT_RAT_02sep10.CEL	ArrayExpress	E-MTAB-2332	Genotype calling	E-MTAB-2332.processed.1.zip	ArrayExpress	E-MTAB-2332	HAPPY	haplotype_probabilities_Rnor50.tar.gz	figshare	http://dx.doi.org/10.6084/m9.figshare.943485_D6	HS.hdf5	ArrayExpress	E-MTAB-2332
Outbred607_DNA	Genotyping	Outbred607_genotyping	VLU_RAT_10aug10.CEL	ArrayExpress	E-MTAB-2332	Genotype calling	E-MTAB-2332.processed.1.zip	ArrayExpress	E-MTAB-2332	HAPPY	haplotype_probabilities_Rnor50.tar.gz	figshare	http://dx.doi.org/10.6084/m9.figshare.943485_D6	HS.hdf5	ArrayExpress	E-MTAB-2332
Outbred609_DNA	Genotyping	Outbred609_genotyping	VLW_RAT_02aug10.CEL	ArrayExpress	E-MTAB-2332	Genotype calling	E-MTAB-2332.processed.1.zip	ArrayExpress	E-MTAB-2332	HAPPY	haplotype_probabilities_Rnor50.tar.gz	figshare	http://dx.doi.org/10.6084/m9.figshare.943485_D6	HS.hdf5	ArrayExpress	E-MTAB-2332
Outbred61_DNA	Genotyping	Outbred61_genotyping	V6O_RAT_01jul10.CEL	ArrayExpress	E-MTAB-2332	Genotype calling	E-MTAB-2332.processed.1.zip	ArrayExpress	E-MTAB-2332	HAPPY	haplotype_probabilities_Rnor50.tar.gz	figshare	http://dx.doi.org/10.6084/m9.figshare.943485_D6	HS.hdf5	ArrayExpress	E-MTAB-2332
Outbred610_DNA	Genotyping	Outbred610_genotyping	VLX_RAT_30aug10.CEL	ArrayExpress	E-MTAB-2332	Genotype calling	E-MTAB-2332.processed.1.zip	ArrayExpress	E-MTAB-2332	HAPPY	haplotype_probabilities_Rnor50.tar.gz	figshare	http://dx.doi.org/10.6084/m9.figshare.943485_D6	HS.hdf5	ArrayExpress	E-MTAB-2332
Outbred611_DNA	Genotyping	Outbred611_genotyping	VLY_RAT_21jul10.CEL	ArrayExpress	E-MTAB-2332	Genotype calling	E-MTAB-2332.processed.1.zip	ArrayExpress	E-MTAB-2332	HAPPY	haplotype_probabilities_Rnor50.tar.gz	figshare	http://dx.doi.org/10.6084/m9.figshare.943485_D6	HS.hdf5	ArrayExpress	E-MTAB-2332
Outbred612_DNA	Genotyping	Outbred612_genotyping	VLZ_RAT_30aug10.CEL	ArrayExpress	E-MTAB-2332	Genotype calling	E-MTAB-2332.processed.1.zip	ArrayExpress	E-MTAB-2332	HAPPY	haplotype_probabilities_Rnor50.tar.gz	figshare	http://dx.doi.org/10.6084/m9.figshare.943485_D6	HS.hdf5	ArrayExpress	E-MTAB-2332
Outbred613_DNA	Genotyping	Outbred613_genotyping	VM0_RAT_31aug10.CEL	ArrayExpress	E-MTAB-2332	Genotype calling	E-MTAB-2332.processed.1.zip	ArrayExpress	E-MTAB-2332	HAPPY	haplotype_probabilities_Rnor50.tar.gz	figshare	http://dx.doi.org/10.6084/m9.figshare.943485_D6	HS.hdf5	ArrayExpress	E-MTAB-2332
Outbred614_DNA	Genotyping	Outbred614_genotyping	VM1_RAT_31aug10.CEL	ArrayExpress	E-MTAB-2332	Genotype calling	E-MTAB-2332.processed.1.zip	ArrayExpress	E-MTAB-2332	HAPPY	haplotype_probabilities_Rnor50.tar.gz	figshare	http://dx.doi.org/10.6084/m9.figshare.943485_D6	HS.hdf5	ArrayExpress	E-MTAB-2332
Outbred615_DNA	Genotyping	Outbred615_genotyping	VM2_RAT_31aug10.CEL	ArrayExpress	E-MTAB-2332	Genotype calling	E-MTAB-2332.processed.1.zip	ArrayExpress	E-MTAB-2332	HAPPY	haplotype_probabilities_Rnor50.tar.gz	figshare	http://dx.doi.org/10.6084/m9.figshare.943485_D6	HS.hdf5	ArrayExpress	E-MTAB-2332
Outbred616_DNA	Genotyping	Outbred616_genotyping	VM3_RAT_31aug10.CEL	ArrayExpress	E-MTAB-2332	Genotype calling	E-MTAB-2332.processed.1.zip	ArrayExpress	E-MTAB-2332	HAPPY	haplotype_probabilities_Rnor50.tar.gz	figshare	http://dx.doi.org/10.6084/m9.figshare.943485_D6	HS.hdf5	ArrayExpress	E-MTAB-2332
Outbred617_DNA	Genotyping	Outbred617_genotyping	RATDIV_BA_0617_C08Plate30.CEL	ArrayExpress	E-MTAB-2332	Genotype calling	E-MTAB-2332.processed.1.zip	ArrayExpress	E-MTAB-2332	HAPPY	haplotype_probabilities_Rnor50.tar.gz	figshare	http://dx.doi.org/10.6084/m9.figshare.943485_D6	HS.hdf5	ArrayExpress	E-MTAB-2332
Outbred618_DNA	Genotyping	Outbred618_genotyping	VM5_RAT_28jul10.CEL	ArrayExpress	E-MTAB-2332	Genotype calling	E-MTAB-2332.processed.1.zip	ArrayExpress	E-MTAB-2332	HAPPY	haplotype_probabilities_Rnor50.tar.gz	figshare	http://dx.doi.org/10.6084/m9.figshare.943485_D6	HS.hdf5	ArrayExpress	E-MTAB-2332
Outbred619_DNA	Genotyping	Outbred619_genotyping	VM6_RAT_28jul10.CEL	ArrayExpress	E-MTAB-2332	Genotype calling	E-MTAB-2332.processed.1.zip	ArrayExpress	E-MTAB-2332	HAPPY	haplotype_probabilities_Rnor50.tar.gz	figshare	http://dx.doi.org/10.6084/m9.figshare.943485_D6	HS.hdf5	ArrayExpress	E-MTAB-2332
Outbred62_DNA	Genotyping	Outbred62_genotyping	V6P_RAT_28jul10.CEL	ArrayExpress	E-MTAB-2332	Genotype calling	E-MTAB-2332.processed.1.zip	ArrayExpress	E-MTAB-2332	HAPPY	haplotype_probabilities_Rnor50.tar.gz	figshare	http://dx.doi.org/10.6084/m9.figshare.943485_D6	HS.hdf5	ArrayExpress	E-MTAB-2332
Outbred620_DNA	Genotyping	Outbred620_genotyping	VM7_RAT_30aug10.CEL	ArrayExpress	E-MTAB-2332	Genotype calling	E-MTAB-2332.processed.1.zip	ArrayExpress	E-MTAB-2332	HAPPY	haplotype_probabilities_Rnor50.tar.gz	figshare	http://dx.doi.org/10.6084/m9.figshare.943485_D6	HS.hdf5	ArrayExpress	E-MTAB-2332
Outbred621_DNA	Genotyping	Outbred621_genotyping	VM8_RAT_30aug10.CEL	ArrayExpress	E-MTAB-2332	Genotype calling	E-MTAB-2332.processed.1.zip	ArrayExpress	E-MTAB-2332	HAPPY	haplotype_probabilities_Rnor50.tar.gz	figshare	http://dx.doi.org/10.6084/m9.figshare.943485_D6	HS.hdf5	ArrayExpress	E-MTAB-2332
Outbred622_DNA	Genotyping	Outbred622_genotyping	VM9_RAT_30aug10.CEL	ArrayExpress	E-MTAB-2332	Genotype calling	E-MTAB-2332.processed.1.zip	ArrayExpress	E-MTAB-2332	HAPPY	haplotype_probabilities_Rnor50.tar.gz	figshare	http://dx.doi.org/10.6084/m9.figshare.943485_D6	HS.hdf5	ArrayExpress	E-MTAB-2332
Outbred623_DNA	Genotyping	Outbred623_genotyping	VMA_RAT_30aug10.CEL	ArrayExpress	E-MTAB-2332	Genotype calling	E-MTAB-2332.processed.1.zip	ArrayExpress	E-MTAB-2332	HAPPY	haplotype_probabilities_Rnor50.tar.gz	figshare	http://dx.doi.org/10.6084/m9.figshare.943485_D6	HS.hdf5	ArrayExpress	E-MTAB-2332
Outbred624_DNA	Genotyping	Outbred624_genotyping	VMB_RAT_31aug10.CEL	ArrayExpress	E-MTAB-2332	Genotype calling	E-MTAB-2332.processed.1.zip	ArrayExpress	E-MTAB-2332	HAPPY	haplotype_probabilities_Rnor50.tar.gz	figshare	http://dx.doi.org/10.6084/m9.figshare.943485_D6	HS.hdf5	ArrayExpress	E-MTAB-2332
Outbred625_DNA	Genotyping	Outbred625_genotyping	VMC_RAT_31aug10.CEL	ArrayExpress	E-MTAB-2332	Genotype calling	E-MTAB-2332.processed.1.zip	ArrayExpress	E-MTAB-2332	HAPPY	haplotype_probabilities_Rnor50.tar.gz	figshare	http://dx.doi.org/10.6084/m9.figshare.943485_D6	HS.hdf5	ArrayExpress	E-MTAB-2332
Outbred626_DNA	Genotyping	Outbred626_genotyping	VMD_RAT_31aug10.CEL	ArrayExpress	E-MTAB-2332	Genotype calling	E-MTAB-2332.processed.1.zip	ArrayExpress	E-MTAB-2332	HAPPY	haplotype_probabilities_Rnor50.tar.gz	figshare	http://dx.doi.org/10.6084/m9.figshare.943485_D6	HS.hdf5	ArrayExpress	E-MTAB-2332
Outbred627_DNA	Genotyping	Outbred627_genotyping	VME_RAT_31aug10.CEL	ArrayExpress	E-MTAB-2332	Genotype calling	E-MTAB-2332.processed.1.zip	ArrayExpress	E-MTAB-2332	HAPPY	haplotype_probabilities_Rnor50.tar.gz	figshare	http://dx.doi.org/10.6084/m9.figshare.943485_D6	HS.hdf5	ArrayExpress	E-MTAB-2332
Outbred628_DNA	Genotyping	Outbred628_genotyping	VMF_RAT_10aug10.CEL	ArrayExpress	E-MTAB-2332	Genotype calling	E-MTAB-2332.processed.1.zip	ArrayExpress	E-MTAB-2332	HAPPY	haplotype_probabilities_Rnor50.tar.gz	figshare	http://dx.doi.org/10.6084/m9.figshare.943485_D6	HS.hdf5	ArrayExpress	E-MTAB-2332
Outbred629_DNA	Genotyping	Outbred629_genotyping	VMG_RAT_21jul10.CEL	ArrayExpress	E-MTAB-2332	Genotype calling	E-MTAB-2332.processed.1.zip	ArrayExpress	E-MTAB-2332	HAPPY	haplotype_probabilities_Rnor50.tar.gz	figshare	http://dx.doi.org/10.6084/m9.figshare.943485_D6	HS.hdf5	ArrayExpress	E-MTAB-2332
Outbred63_DNA	Genotyping	Outbred63_genotyping	V6Q_RAT_22jul10.CEL	ArrayExpress	E-MTAB-2332	Genotype calling	E-MTAB-2332.processed.1.zip	ArrayExpress	E-MTAB-2332	HAPPY	haplotype_probabilities_Rnor50.tar.gz	figshare	http://dx.doi.org/10.6084/m9.figshare.943485_D6	HS.hdf5	ArrayExpress	E-MTAB-2332
Outbred630_DNA	Genotyping	Outbred630_genotyping	VMH_RAT_27jul10.CEL	ArrayExpress	E-MTAB-2332	Genotype calling	E-MTAB-2332.processed.1.zip	ArrayExpress	E-MTAB-2332	HAPPY	haplotype_probabilities_Rnor50.tar.gz	figshare	http://dx.doi.org/10.6084/m9.figshare.943485_D6	HS.hdf5	ArrayExpress	E-MTAB-2332
Outbred631_DNA	Genotyping	Outbred631_genotyping	VMI_RAT_10aug10.CEL	ArrayExpress	E-MTAB-2332	Genotype calling	E-MTAB-2332.processed.1.zip	ArrayExpress	E-MTAB-2332	HAPPY	haplotype_probabilities_Rnor50.tar.gz	figshare	http://dx.doi.org/10.6084/m9.figshare.943485_D6	HS.hdf5	ArrayExpress	E-MTAB-2332
Outbred632_DNA	Genotyping	Outbred632_genotyping	VMJ_RAT_21jul10.CEL	ArrayExpress	E-MTAB-2332	Genotype calling	E-MTAB-2332.processed.1.zip	ArrayExpress	E-MTAB-2332	HAPPY	haplotype_probabilities_Rnor50.tar.gz	figshare	http://dx.doi.org/10.6084/m9.figshare.943485_D6	HS.hdf5	ArrayExpress	E-MTAB-2332
Outbred633_DNA	Genotyping	Outbred633_genotyping	VMK_RAT_30aug10.CEL	ArrayExpress	E-MTAB-2332	Genotype calling	E-MTAB-2332.processed.1.zip	ArrayExpress	E-MTAB-2332	HAPPY	haplotype_probabilities_Rnor50.tar.gz	figshare	http://dx.doi.org/10.6084/m9.figshare.943485_D6	HS.hdf5	ArrayExpress	E-MTAB-2332
Outbred634_DNA	Genotyping	Outbred634_genotyping	VML_RAT_27jul10.CEL	ArrayExpress	E-MTAB-2332	Genotype calling	E-MTAB-2332.processed.1.zip	ArrayExpress	E-MTAB-2332	HAPPY	haplotype_probabilities_Rnor50.tar.gz	figshare	http://dx.doi.org/10.6084/m9.figshare.943485_D6	HS.hdf5	ArrayExpress	E-MTAB-2332
Outbred635_DNA	Genotyping	Outbred635_genotyping	VMM_RAT_27jul10.CEL	ArrayExpress	E-MTAB-2332	Genotype calling	E-MTAB-2332.processed.1.zip	ArrayExpress	E-MTAB-2332	HAPPY	haplotype_probabilities_Rnor50.tar.gz	figshare	http://dx.doi.org/10.6084/m9.figshare.943485_D6	HS.hdf5	ArrayExpress	E-MTAB-2332
Outbred636_DNA	Genotyping	Outbred636_genotyping	VMN_RAT_02aug10.CEL	ArrayExpress	E-MTAB-2332	Genotype calling	E-MTAB-2332.processed.1.zip	ArrayExpress	E-MTAB-2332	HAPPY	haplotype_probabilities_Rnor50.tar.gz	figshare	http://dx.doi.org/10.6084/m9.figshare.943485_D6	HS.hdf5	ArrayExpress	E-MTAB-2332
Outbred637_DNA	Genotyping	Outbred637_genotyping	VMO_RAT_08jul10.CEL	ArrayExpress	E-MTAB-2332	Genotype calling	E-MTAB-2332.processed.1.zip	ArrayExpress	E-MTAB-2332	HAPPY	haplotype_probabilities_Rnor50.tar.gz	figshare	http://dx.doi.org/10.6084/m9.figshare.943485_D6	HS.hdf5	ArrayExpress	E-MTAB-2332
Outbred638_DNA	Genotyping	Outbred638_genotyping	VMP_RAT_30aug10.CEL	ArrayExpress	E-MTAB-2332	Genotype calling	E-MTAB-2332.processed.1.zip	ArrayExpress	E-MTAB-2332	HAPPY	haplotype_probabilities_Rnor50.tar.gz	figshare	http://dx.doi.org/10.6084/m9.figshare.943485_D6	HS.hdf5	ArrayExpress	E-MTAB-2332
Outbred639_DNA	Genotyping	Outbred639_genotyping	VMQ_RAT_30aug10.CEL	ArrayExpress	E-MTAB-2332	Genotype calling	E-MTAB-2332.processed.1.zip	ArrayExpress	E-MTAB-2332	HAPPY	haplotype_probabilities_Rnor50.tar.gz	figshare	http://dx.doi.org/10.6084/m9.figshare.943485_D6	HS.hdf5	ArrayExpress	E-MTAB-2332
Outbred641_DNA	Genotyping	Outbred641_genotyping	VMS_RAT_10aug10.CEL	ArrayExpress	E-MTAB-2332	Genotype calling	E-MTAB-2332.processed.1.zip	ArrayExpress	E-MTAB-2332	HAPPY	haplotype_probabilities_Rnor50.tar.gz	figshare	http://dx.doi.org/10.6084/m9.figshare.943485_D6	HS.hdf5	ArrayExpress	E-MTAB-2332
Outbred642_DNA	Genotyping	Outbred642_genotyping	VMT_RAT_11aug10.CEL	ArrayExpress	E-MTAB-2332	Genotype calling	E-MTAB-2332.processed.1.zip	ArrayExpress	E-MTAB-2332	HAPPY	haplotype_probabilities_Rnor50.tar.gz	figshare	http://dx.doi.org/10.6084/m9.figshare.943485_D6	HS.hdf5	ArrayExpress	E-MTAB-2332
Outbred644_DNA	Genotyping	Outbred644_genotyping	VMV_RAT_30aug10.CEL	ArrayExpress	E-MTAB-2332	Genotype calling	E-MTAB-2332.processed.1.zip	ArrayExpress	E-MTAB-2332	HAPPY	haplotype_probabilities_Rnor50.tar.gz	figshare	http://dx.doi.org/10.6084/m9.figshare.943485_D6	HS.hdf5	ArrayExpress	E-MTAB-2332
Outbred645_DNA	Genotyping	Outbred645_genotyping	VMW_RAT_22jul10.CEL	ArrayExpress	E-MTAB-2332	Genotype calling	E-MTAB-2332.processed.1.zip	ArrayExpress	E-MTAB-2332	HAPPY	haplotype_probabilities_Rnor50.tar.gz	figshare	http://dx.doi.org/10.6084/m9.figshare.943485_D6	HS.hdf5	ArrayExpress	E-MTAB-2332
Outbred646_DNA	Genotyping	Outbred646_genotyping	VMX_RAT_11aug10.CEL	ArrayExpress	E-MTAB-2332	Genotype calling	E-MTAB-2332.processed.1.zip	ArrayExpress	E-MTAB-2332	HAPPY	haplotype_probabilities_Rnor50.tar.gz	figshare	http://dx.doi.org/10.6084/m9.figshare.943485_D6	HS.hdf5	ArrayExpress	E-MTAB-2332
Outbred647_DNA	Genotyping	Outbred647_genotyping	VMY_RAT_02aug10.CEL	ArrayExpress	E-MTAB-2332	Genotype calling	E-MTAB-2332.processed.1.zip	ArrayExpress	E-MTAB-2332	HAPPY	haplotype_probabilities_Rnor50.tar.gz	figshare	http://dx.doi.org/10.6084/m9.figshare.943485_D6	HS.hdf5	ArrayExpress	E-MTAB-2332
Outbred649_DNA	Genotyping	Outbred649_genotyping	VN0_RAT_08jul10.CEL	ArrayExpress	E-MTAB-2332	Genotype calling	E-MTAB-2332.processed.1.zip	ArrayExpress	E-MTAB-2332	HAPPY	haplotype_probabilities_Rnor50.tar.gz	figshare	http://dx.doi.org/10.6084/m9.figshare.943485_D6	HS.hdf5	ArrayExpress	E-MTAB-2332
Outbred65_DNA	Genotyping	Outbred65_genotyping	V6S_RAT_10aug10.CEL	ArrayExpress	E-MTAB-2332	Genotype calling	E-MTAB-2332.processed.1.zip	ArrayExpress	E-MTAB-2332	HAPPY	haplotype_probabilities_Rnor50.tar.gz	figshare	http://dx.doi.org/10.6084/m9.figshare.943485_D6	HS.hdf5	ArrayExpress	E-MTAB-2332
Outbred650_DNA	Genotyping	Outbred650_genotyping	VN1_RAT_31aug10.CEL	ArrayExpress	E-MTAB-2332	Genotype calling	E-MTAB-2332.processed.1.zip	ArrayExpress	E-MTAB-2332	HAPPY	haplotype_probabilities_Rnor50.tar.gz	figshare	http://dx.doi.org/10.6084/m9.figshare.943485_D6	HS.hdf5	ArrayExpress	E-MTAB-2332
Outbred651_DNA	Genotyping	Outbred651_genotyping	VN2_RAT_28jul10.CEL	ArrayExpress	E-MTAB-2332	Genotype calling	E-MTAB-2332.processed.1.zip	ArrayExpress	E-MTAB-2332	HAPPY	haplotype_probabilities_Rnor50.tar.gz	figshare	http://dx.doi.org/10.6084/m9.figshare.943485_D6	HS.hdf5	ArrayExpress	E-MTAB-2332
Outbred652_DNA	Genotyping	Outbred652_genotyping	VN3_RAT_02aug10.CEL	ArrayExpress	E-MTAB-2332	Genotype calling	E-MTAB-2332.processed.1.zip	ArrayExpress	E-MTAB-2332	HAPPY	haplotype_probabilities_Rnor50.tar.gz	figshare	http://dx.doi.org/10.6084/m9.figshare.943485_D6	HS.hdf5	ArrayExpress	E-MTAB-2332
Outbred653_DNA	Genotyping	Outbred653_genotyping	VN4_RAT_31aug10.CEL	ArrayExpress	E-MTAB-2332	Genotype calling	E-MTAB-2332.processed.1.zip	ArrayExpress	E-MTAB-2332	HAPPY	haplotype_probabilities_Rnor50.tar.gz	figshare	http://dx.doi.org/10.6084/m9.figshare.943485_D6	HS.hdf5	ArrayExpress	E-MTAB-2332
Outbred654_DNA	Genotyping	Outbred654_genotyping	VN5_RAT_03aug10.CEL	ArrayExpress	E-MTAB-2332	Genotype calling	E-MTAB-2332.processed.1.zip	ArrayExpress	E-MTAB-2332	HAPPY	haplotype_probabilities_Rnor50.tar.gz	figshare	http://dx.doi.org/10.6084/m9.figshare.943485_D6	HS.hdf5	ArrayExpress	E-MTAB-2332
Outbred655_DNA	Genotyping	Outbred655_genotyping	VN6_RAT_28jul10.CEL	ArrayExpress	E-MTAB-2332	Genotype calling	E-MTAB-2332.processed.1.zip	ArrayExpress	E-MTAB-2332	HAPPY	haplotype_probabilities_Rnor50.tar.gz	figshare	http://dx.doi.org/10.6084/m9.figshare.943485_D6	HS.hdf5	ArrayExpress	E-MTAB-2332
Outbred656_DNA	Genotyping	Outbred656_genotyping	VN7_RAT_01jul10.CEL	ArrayExpress	E-MTAB-2332	Genotype calling	E-MTAB-2332.processed.1.zip	ArrayExpress	E-MTAB-2332	HAPPY	haplotype_probabilities_Rnor50.tar.gz	figshare	http://dx.doi.org/10.6084/m9.figshare.943485_D6	HS.hdf5	ArrayExpress	E-MTAB-2332
Outbred657_DNA	Genotyping	Outbred657_genotyping	VN8_RAT_28jul10.CEL	ArrayExpress	E-MTAB-2332	Genotype calling	E-MTAB-2332.processed.1.zip	ArrayExpress	E-MTAB-2332	HAPPY	haplotype_probabilities_Rnor50.tar.gz	figshare	http://dx.doi.org/10.6084/m9.figshare.943485_D6	HS.hdf5	ArrayExpress	E-MTAB-2332
Outbred658_DNA	Genotyping	Outbred658_genotyping	VN9_RAT_31aug10.CEL	ArrayExpress	E-MTAB-2332	Genotype calling	E-MTAB-2332.processed.1.zip	ArrayExpress	E-MTAB-2332	HAPPY	haplotype_probabilities_Rnor50.tar.gz	figshare	http://dx.doi.org/10.6084/m9.figshare.943485_D6	HS.hdf5	ArrayExpress	E-MTAB-2332
Outbred659_DNA	Genotyping	Outbred659_genotyping	VNA_RAT_28jul10.CEL	ArrayExpress	E-MTAB-2332	Genotype calling	E-MTAB-2332.processed.1.zip	ArrayExpress	E-MTAB-2332	HAPPY	haplotype_probabilities_Rnor50.tar.gz	figshare	http://dx.doi.org/10.6084/m9.figshare.943485_D6	HS.hdf5	ArrayExpress	E-MTAB-2332
Outbred660_DNA	Genotyping	Outbred660_genotyping	VNB_RAT_08jul10.CEL	ArrayExpress	E-MTAB-2332	Genotype calling	E-MTAB-2332.processed.1.zip	ArrayExpress	E-MTAB-2332	HAPPY	haplotype_probabilities_Rnor50.tar.gz	figshare	http://dx.doi.org/10.6084/m9.figshare.943485_D6	HS.hdf5	ArrayExpress	E-MTAB-2332
Outbred661_DNA	Genotyping	Outbred661_genotyping	VNC_RAT_11aug10.CEL	ArrayExpress	E-MTAB-2332	Genotype calling	E-MTAB-2332.processed.1.zip	ArrayExpress	E-MTAB-2332	HAPPY	haplotype_probabilities_Rnor50.tar.gz	figshare	http://dx.doi.org/10.6084/m9.figshare.943485_D6	HS.hdf5	ArrayExpress	E-MTAB-2332
Outbred662_DNA	Genotyping	Outbred662_genotyping	VND_RAT_27jul10.CEL	ArrayExpress	E-MTAB-2332	Genotype calling	E-MTAB-2332.processed.1.zip	ArrayExpress	E-MTAB-2332	HAPPY	haplotype_probabilities_Rnor50.tar.gz	figshare	http://dx.doi.org/10.6084/m9.figshare.943485_D6	HS.hdf5	ArrayExpress	E-MTAB-2332
Outbred663_DNA	Genotyping	Outbred663_genotyping	VNE_RAT_30aug10_2.CEL	ArrayExpress	E-MTAB-2332	Genotype calling	E-MTAB-2332.processed.1.zip	ArrayExpress	E-MTAB-2332	HAPPY	haplotype_probabilities_Rnor50.tar.gz	figshare	http://dx.doi.org/10.6084/m9.figshare.943485_D6	HS.hdf5	ArrayExpress	E-MTAB-2332
Outbred664_DNA	Genotyping	Outbred664_genotyping	VNF_RAT_03aug10.CEL	ArrayExpress	E-MTAB-2332	Genotype calling	E-MTAB-2332.processed.1.zip	ArrayExpress	E-MTAB-2332	HAPPY	haplotype_probabilities_Rnor50.tar.gz	figshare	http://dx.doi.org/10.6084/m9.figshare.943485_D6	HS.hdf5	ArrayExpress	E-MTAB-2332
Outbred665_DNA	Genotyping	Outbred665_genotyping	VNG_RAT_03aug10.CEL	ArrayExpress	E-MTAB-2332	Genotype calling	E-MTAB-2332.processed.1.zip	ArrayExpress	E-MTAB-2332	HAPPY	haplotype_probabilities_Rnor50.tar.gz	figshare	http://dx.doi.org/10.6084/m9.figshare.943485_D6	HS.hdf5	ArrayExpress	E-MTAB-2332
Outbred666_DNA	Genotyping	Outbred666_genotyping	VNH_RAT_03aug10.CEL	ArrayExpress	E-MTAB-2332	Genotype calling	E-MTAB-2332.processed.1.zip	ArrayExpress	E-MTAB-2332	HAPPY	haplotype_probabilities_Rnor50.tar.gz	figshare	http://dx.doi.org/10.6084/m9.figshare.943485_D6	HS.hdf5	ArrayExpress	E-MTAB-2332
Outbred667_DNA	Genotyping	Outbred667_genotyping	VNI_RAT_11aug10.CEL	ArrayExpress	E-MTAB-2332	Genotype calling	E-MTAB-2332.processed.1.zip	ArrayExpress	E-MTAB-2332	HAPPY	haplotype_probabilities_Rnor50.tar.gz	figshare	http://dx.doi.org/10.6084/m9.figshare.943485_D6	HS.hdf5	ArrayExpress	E-MTAB-2332
Outbred668_DNA	Genotyping	Outbred668_genotyping	VNJ_RAT_30aug10.CEL	ArrayExpress	E-MTAB-2332	Genotype calling	E-MTAB-2332.processed.1.zip	ArrayExpress	E-MTAB-2332	HAPPY	haplotype_probabilities_Rnor50.tar.gz	figshare	http://dx.doi.org/10.6084/m9.figshare.943485_D6	HS.hdf5	ArrayExpress	E-MTAB-2332
Outbred669_DNA	Genotyping	Outbred669_genotyping	RATDIV_BA_0669_C09Plate30.CEL	ArrayExpress	E-MTAB-2332	Genotype calling	E-MTAB-2332.processed.1.zip	ArrayExpress	E-MTAB-2332	HAPPY	haplotype_probabilities_Rnor50.tar.gz	figshare	http://dx.doi.org/10.6084/m9.figshare.943485_D6	HS.hdf5	ArrayExpress	E-MTAB-2332
Outbred67_DNA	Genotyping	Outbred67_genotyping	V6U_RAT_02aug10.CEL	ArrayExpress	E-MTAB-2332	Genotype calling	E-MTAB-2332.processed.1.zip	ArrayExpress	E-MTAB-2332	HAPPY	haplotype_probabilities_Rnor50.tar.gz	figshare	http://dx.doi.org/10.6084/m9.figshare.943485_D6	HS.hdf5	ArrayExpress	E-MTAB-2332
Outbred672_DNA	Genotyping	Outbred672_genotyping	VNN_RAT_22jul10.CEL	ArrayExpress	E-MTAB-2332	Genotype calling	E-MTAB-2332.processed.1.zip	ArrayExpress	E-MTAB-2332	HAPPY	haplotype_probabilities_Rnor50.tar.gz	figshare	http://dx.doi.org/10.6084/m9.figshare.943485_D6	HS.hdf5	ArrayExpress	E-MTAB-2332
Outbred674_DNA	Genotyping	Outbred674_genotyping	VNP_RAT_10aug10.CEL	ArrayExpress	E-MTAB-2332	Genotype calling	E-MTAB-2332.processed.1.zip	ArrayExpress	E-MTAB-2332	HAPPY	haplotype_probabilities_Rnor50.tar.gz	figshare	http://dx.doi.org/10.6084/m9.figshare.943485_D6	HS.hdf5	ArrayExpress	E-MTAB-2332
Outbred675_DNA	Genotyping	Outbred675_genotyping	VNQ_RAT_01jul10.CEL	ArrayExpress	E-MTAB-2332	Genotype calling	E-MTAB-2332.processed.1.zip	ArrayExpress	E-MTAB-2332	HAPPY	haplotype_probabilities_Rnor50.tar.gz	figshare	http://dx.doi.org/10.6084/m9.figshare.943485_D6	HS.hdf5	ArrayExpress	E-MTAB-2332
Outbred676_DNA	Genotyping	Outbred676_genotyping	VNR_RAT_10aug10.CEL	ArrayExpress	E-MTAB-2332	Genotype calling	E-MTAB-2332.processed.1.zip	ArrayExpress	E-MTAB-2332	HAPPY	haplotype_probabilities_Rnor50.tar.gz	figshare	http://dx.doi.org/10.6084/m9.figshare.943485_D6	HS.hdf5	ArrayExpress	E-MTAB-2332
Outbred677_DNA	Genotyping	Outbred677_genotyping	VNS_RAT_30aug10.CEL	ArrayExpress	E-MTAB-2332	Genotype calling	E-MTAB-2332.processed.1.zip	ArrayExpress	E-MTAB-2332	HAPPY	haplotype_probabilities_Rnor50.tar.gz	figshare	http://dx.doi.org/10.6084/m9.figshare.943485_D6	HS.hdf5	ArrayExpress	E-MTAB-2332
Outbred678_DNA	Genotyping	Outbred678_genotyping	VNT_RAT_10aug10.CEL	ArrayExpress	E-MTAB-2332	Genotype calling	E-MTAB-2332.processed.1.zip	ArrayExpress	E-MTAB-2332	HAPPY	haplotype_probabilities_Rnor50.tar.gz	figshare	http://dx.doi.org/10.6084/m9.figshare.943485_D6	HS.hdf5	ArrayExpress	E-MTAB-2332
Outbred68_DNA	Genotyping	Outbred68_genotyping	V6V_RAT_01jul10.CEL	ArrayExpress	E-MTAB-2332	Genotype calling	E-MTAB-2332.processed.1.zip	ArrayExpress	E-MTAB-2332	HAPPY	haplotype_probabilities_Rnor50.tar.gz	figshare	http://dx.doi.org/10.6084/m9.figshare.943485_D6	HS.hdf5	ArrayExpress	E-MTAB-2332
Outbred680_DNA	Genotyping	Outbred680_genotyping	VNV_RAT_08jul10.CEL	ArrayExpress	E-MTAB-2332	Genotype calling	E-MTAB-2332.processed.1.zip	ArrayExpress	E-MTAB-2332	HAPPY	haplotype_probabilities_Rnor50.tar.gz	figshare	http://dx.doi.org/10.6084/m9.figshare.943485_D6	HS.hdf5	ArrayExpress	E-MTAB-2332
Outbred681_DNA	Genotyping	Outbred681_genotyping	VNW_RAT_30aug10.CEL	ArrayExpress	E-MTAB-2332	Genotype calling	E-MTAB-2332.processed.1.zip	ArrayExpress	E-MTAB-2332	HAPPY	haplotype_probabilities_Rnor50.tar.gz	figshare	http://dx.doi.org/10.6084/m9.figshare.943485_D6	HS.hdf5	ArrayExpress	E-MTAB-2332
Outbred682_DNA	Genotyping	Outbred682_genotyping	VNX_RAT_31aug10.CEL	ArrayExpress	E-MTAB-2332	Genotype calling	E-MTAB-2332.processed.1.zip	ArrayExpress	E-MTAB-2332	HAPPY	haplotype_probabilities_Rnor50.tar.gz	figshare	http://dx.doi.org/10.6084/m9.figshare.943485_D6	HS.hdf5	ArrayExpress	E-MTAB-2332
Outbred683_DNA	Genotyping	Outbred683_genotyping	VNY_RAT_31aug10.CEL	ArrayExpress	E-MTAB-2332	Genotype calling	E-MTAB-2332.processed.1.zip	ArrayExpress	E-MTAB-2332	HAPPY	haplotype_probabilities_Rnor50.tar.gz	figshare	http://dx.doi.org/10.6084/m9.figshare.943485_D6	HS.hdf5	ArrayExpress	E-MTAB-2332
Outbred684_DNA	Genotyping	Outbred684_genotyping	VNZ_RAT_31aug10.CEL	ArrayExpress	E-MTAB-2332	Genotype calling	E-MTAB-2332.processed.1.zip	ArrayExpress	E-MTAB-2332	HAPPY	haplotype_probabilities_Rnor50.tar.gz	figshare	http://dx.doi.org/10.6084/m9.figshare.943485_D6	HS.hdf5	ArrayExpress	E-MTAB-2332
Outbred685_DNA	Genotyping	Outbred685_genotyping	VO0_RAT_11aug10.CEL	ArrayExpress	E-MTAB-2332	Genotype calling	E-MTAB-2332.processed.1.zip	ArrayExpress	E-MTAB-2332	HAPPY	haplotype_probabilities_Rnor50.tar.gz	figshare	http://dx.doi.org/10.6084/m9.figshare.943485_D6	HS.hdf5	ArrayExpress	E-MTAB-2332
Outbred686_DNA	Genotyping	Outbred686_genotyping	VO1_RAT_21jul10.CEL	ArrayExpress	E-MTAB-2332	Genotype calling	E-MTAB-2332.processed.1.zip	ArrayExpress	E-MTAB-2332	HAPPY	haplotype_probabilities_Rnor50.tar.gz	figshare	http://dx.doi.org/10.6084/m9.figshare.943485_D6	HS.hdf5	ArrayExpress	E-MTAB-2332
Outbred688_DNA	Genotyping	Outbred688_genotyping	VO3_RAT_31aug10.CEL	ArrayExpress	E-MTAB-2332	Genotype calling	E-MTAB-2332.processed.1.zip	ArrayExpress	E-MTAB-2332	HAPPY	haplotype_probabilities_Rnor50.tar.gz	figshare	http://dx.doi.org/10.6084/m9.figshare.943485_D6	HS.hdf5	ArrayExpress	E-MTAB-2332
Outbred689_DNA	Genotyping	Outbred689_genotyping	VO4_RAT_30aug10.CEL	ArrayExpress	E-MTAB-2332	Genotype calling	E-MTAB-2332.processed.1.zip	ArrayExpress	E-MTAB-2332	HAPPY	haplotype_probabilities_Rnor50.tar.gz	figshare	http://dx.doi.org/10.6084/m9.figshare.943485_D6	HS.hdf5	ArrayExpress	E-MTAB-2332
Outbred69_DNA	Genotyping	Outbred69_genotyping	V6W_RAT_22jul10.CEL	ArrayExpress	E-MTAB-2332	Genotype calling	E-MTAB-2332.processed.1.zip	ArrayExpress	E-MTAB-2332	HAPPY	haplotype_probabilities_Rnor50.tar.gz	figshare	http://dx.doi.org/10.6084/m9.figshare.943485_D6	HS.hdf5	ArrayExpress	E-MTAB-2332
Outbred690_DNA	Genotyping	Outbred690_genotyping	VO5_RAT_02aug10.CEL	ArrayExpress	E-MTAB-2332	Genotype calling	E-MTAB-2332.processed.1.zip	ArrayExpress	E-MTAB-2332	HAPPY	haplotype_probabilities_Rnor50.tar.gz	figshare	http://dx.doi.org/10.6084/m9.figshare.943485_D6	HS.hdf5	ArrayExpress	E-MTAB-2332
Outbred691_DNA	Genotyping	Outbred691_genotyping	VO6_RAT_30aug10.CEL	ArrayExpress	E-MTAB-2332	Genotype calling	E-MTAB-2332.processed.1.zip	ArrayExpress	E-MTAB-2332	HAPPY	haplotype_probabilities_Rnor50.tar.gz	figshare	http://dx.doi.org/10.6084/m9.figshare.943485_D6	HS.hdf5	ArrayExpress	E-MTAB-2332
Outbred692_DNA	Genotyping	Outbred692_genotyping	VO7_RAT_22jul10.CEL	ArrayExpress	E-MTAB-2332	Genotype calling	E-MTAB-2332.processed.1.zip	ArrayExpress	E-MTAB-2332	HAPPY	haplotype_probabilities_Rnor50.tar.gz	figshare	http://dx.doi.org/10.6084/m9.figshare.943485_D6	HS.hdf5	ArrayExpress	E-MTAB-2332
Outbred693_DNA	Genotyping	Outbred693_genotyping	VO8_RAT_02aug10.CEL	ArrayExpress	E-MTAB-2332	Genotype calling	E-MTAB-2332.processed.1.zip	ArrayExpress	E-MTAB-2332	HAPPY	haplotype_probabilities_Rnor50.tar.gz	figshare	http://dx.doi.org/10.6084/m9.figshare.943485_D6	HS.hdf5	ArrayExpress	E-MTAB-2332
Outbred694_DNA	Genotyping	Outbred694_genotyping	VO9_RAT_30aug10.CEL	ArrayExpress	E-MTAB-2332	Genotype calling	E-MTAB-2332.processed.1.zip	ArrayExpress	E-MTAB-2332	HAPPY	haplotype_probabilities_Rnor50.tar.gz	figshare	http://dx.doi.org/10.6084/m9.figshare.943485_D6	HS.hdf5	ArrayExpress	E-MTAB-2332
Outbred695_DNA	Genotyping	Outbred695_genotyping	VOA_RAT_02aug10.CEL	ArrayExpress	E-MTAB-2332	Genotype calling	E-MTAB-2332.processed.1.zip	ArrayExpress	E-MTAB-2332	HAPPY	haplotype_probabilities_Rnor50.tar.gz	figshare	http://dx.doi.org/10.6084/m9.figshare.943485_D6	HS.hdf5	ArrayExpress	E-MTAB-2332
Outbred696_DNA	Genotyping	Outbred696_genotyping	VOB_RAT_27jul10.CEL	ArrayExpress	E-MTAB-2332	Genotype calling	E-MTAB-2332.processed.1.zip	ArrayExpress	E-MTAB-2332	HAPPY	haplotype_probabilities_Rnor50.tar.gz	figshare	http://dx.doi.org/10.6084/m9.figshare.943485_D6	HS.hdf5	ArrayExpress	E-MTAB-2332
Outbred697_DNA	Genotyping	Outbred697_genotyping	VOC_RAT_21jul10.CEL	ArrayExpress	E-MTAB-2332	Genotype calling	E-MTAB-2332.processed.1.zip	ArrayExpress	E-MTAB-2332	HAPPY	haplotype_probabilities_Rnor50.tar.gz	figshare	http://dx.doi.org/10.6084/m9.figshare.943485_D6	HS.hdf5	ArrayExpress	E-MTAB-2332
Outbred699_DNA	Genotyping	Outbred699_genotyping	VOE_RAT_11aug10.CEL	ArrayExpress	E-MTAB-2332	Genotype calling	E-MTAB-2332.processed.1.zip	ArrayExpress	E-MTAB-2332	HAPPY	haplotype_probabilities_Rnor50.tar.gz	figshare	http://dx.doi.org/10.6084/m9.figshare.943485_D6	HS.hdf5	ArrayExpress	E-MTAB-2332
Outbred7_DNA	Genotyping	Outbred7_genotyping	V56_RAT_11aug10.CEL	ArrayExpress	E-MTAB-2332	Genotype calling	E-MTAB-2332.processed.1.zip	ArrayExpress	E-MTAB-2332	HAPPY	haplotype_probabilities_Rnor50.tar.gz	figshare	http://dx.doi.org/10.6084/m9.figshare.943485_D6	HS.hdf5	ArrayExpress	E-MTAB-2332
Outbred70_DNA	Genotyping	Outbred70_genotyping	V6X_RAT_28jul10.CEL	ArrayExpress	E-MTAB-2332	Genotype calling	E-MTAB-2332.processed.1.zip	ArrayExpress	E-MTAB-2332	HAPPY	haplotype_probabilities_Rnor50.tar.gz	figshare	http://dx.doi.org/10.6084/m9.figshare.943485_D6	HS.hdf5	ArrayExpress	E-MTAB-2332
Outbred700_DNA	Genotyping	Outbred700_genotyping	VOF_RAT_01jul10.CEL	ArrayExpress	E-MTAB-2332	Genotype calling	E-MTAB-2332.processed.1.zip	ArrayExpress	E-MTAB-2332	HAPPY	haplotype_probabilities_Rnor50.tar.gz	figshare	http://dx.doi.org/10.6084/m9.figshare.943485_D6	HS.hdf5	ArrayExpress	E-MTAB-2332
Outbred701_DNA	Genotyping	Outbred701_genotyping	VOG_RAT_30aug10.CEL	ArrayExpress	E-MTAB-2332	Genotype calling	E-MTAB-2332.processed.1.zip	ArrayExpress	E-MTAB-2332	HAPPY	haplotype_probabilities_Rnor50.tar.gz	figshare	http://dx.doi.org/10.6084/m9.figshare.943485_D6	HS.hdf5	ArrayExpress	E-MTAB-2332
Outbred702_DNA	Genotyping	Outbred702_genotyping	VOH_RAT_02aug10.CEL	ArrayExpress	E-MTAB-2332	Genotype calling	E-MTAB-2332.processed.1.zip	ArrayExpress	E-MTAB-2332	HAPPY	haplotype_probabilities_Rnor50.tar.gz	figshare	http://dx.doi.org/10.6084/m9.figshare.943485_D6	HS.hdf5	ArrayExpress	E-MTAB-2332
Outbred703_DNA	Genotyping	Outbred703_genotyping	VOI_RAT_03aug10.CEL	ArrayExpress	E-MTAB-2332	Genotype calling	E-MTAB-2332.processed.1.zip	ArrayExpress	E-MTAB-2332	HAPPY	haplotype_probabilities_Rnor50.tar.gz	figshare	http://dx.doi.org/10.6084/m9.figshare.943485_D6	HS.hdf5	ArrayExpress	E-MTAB-2332
Outbred705_DNA	Genotyping	Outbred705_genotyping	VOK_RAT_22jul10.CEL	ArrayExpress	E-MTAB-2332	Genotype calling	E-MTAB-2332.processed.1.zip	ArrayExpress	E-MTAB-2332	HAPPY	haplotype_probabilities_Rnor50.tar.gz	figshare	http://dx.doi.org/10.6084/m9.figshare.943485_D6	HS.hdf5	ArrayExpress	E-MTAB-2332
Outbred706_DNA	Genotyping	Outbred706_genotyping	VOL_RAT_11aug10.CEL	ArrayExpress	E-MTAB-2332	Genotype calling	E-MTAB-2332.processed.1.zip	ArrayExpress	E-MTAB-2332	HAPPY	haplotype_probabilities_Rnor50.tar.gz	figshare	http://dx.doi.org/10.6084/m9.figshare.943485_D6	HS.hdf5	ArrayExpress	E-MTAB-2332
Outbred707_DNA	Genotyping	Outbred707_genotyping	VOM_RAT_31aug10.CEL	ArrayExpress	E-MTAB-2332	Genotype calling	E-MTAB-2332.processed.1.zip	ArrayExpress	E-MTAB-2332	HAPPY	haplotype_probabilities_Rnor50.tar.gz	figshare	http://dx.doi.org/10.6084/m9.figshare.943485_D6	HS.hdf5	ArrayExpress	E-MTAB-2332
Outbred709_DNA	Genotyping	Outbred709_genotyping	VOO_RAT_27jul10.CEL	ArrayExpress	E-MTAB-2332	Genotype calling	E-MTAB-2332.processed.1.zip	ArrayExpress	E-MTAB-2332	HAPPY	haplotype_probabilities_Rnor50.tar.gz	figshare	http://dx.doi.org/10.6084/m9.figshare.943485_D6	HS.hdf5	ArrayExpress	E-MTAB-2332
Outbred71_DNA	Genotyping	Outbred71_genotyping	V6Y_RAT_10aug10.CEL	ArrayExpress	E-MTAB-2332	Genotype calling	E-MTAB-2332.processed.1.zip	ArrayExpress	E-MTAB-2332	HAPPY	haplotype_probabilities_Rnor50.tar.gz	figshare	http://dx.doi.org/10.6084/m9.figshare.943485_D6	HS.hdf5	ArrayExpress	E-MTAB-2332
Outbred711_DNA	Genotyping	Outbred711_genotyping	VOQ_RAT_08jul10.CEL	ArrayExpress	E-MTAB-2332	Genotype calling	E-MTAB-2332.processed.1.zip	ArrayExpress	E-MTAB-2332	HAPPY	haplotype_probabilities_Rnor50.tar.gz	figshare	http://dx.doi.org/10.6084/m9.figshare.943485_D6	HS.hdf5	ArrayExpress	E-MTAB-2332
Outbred712_DNA	Genotyping	Outbred712_genotyping	VOR_RAT_31aug10.CEL	ArrayExpress	E-MTAB-2332	Genotype calling	E-MTAB-2332.processed.1.zip	ArrayExpress	E-MTAB-2332	HAPPY	haplotype_probabilities_Rnor50.tar.gz	figshare	http://dx.doi.org/10.6084/m9.figshare.943485_D6	HS.hdf5	ArrayExpress	E-MTAB-2332
Outbred713_DNA	Genotyping	Outbred713_genotyping	VOS_RAT_03aug10.CEL	ArrayExpress	E-MTAB-2332	Genotype calling	E-MTAB-2332.processed.1.zip	ArrayExpress	E-MTAB-2332	HAPPY	haplotype_probabilities_Rnor50.tar.gz	figshare	http://dx.doi.org/10.6084/m9.figshare.943485_D6	HS.hdf5	ArrayExpress	E-MTAB-2332
Outbred714_DNA	Genotyping	Outbred714_genotyping	VOT_RAT_03aug10.CEL	ArrayExpress	E-MTAB-2332	Genotype calling	E-MTAB-2332.processed.1.zip	ArrayExpress	E-MTAB-2332	HAPPY	haplotype_probabilities_Rnor50.tar.gz	figshare	http://dx.doi.org/10.6084/m9.figshare.943485_D6	HS.hdf5	ArrayExpress	E-MTAB-2332
Outbred715_DNA	Genotyping	Outbred715_genotyping	VOU_RAT_31aug10.CEL	ArrayExpress	E-MTAB-2332	Genotype calling	E-MTAB-2332.processed.1.zip	ArrayExpress	E-MTAB-2332	HAPPY	haplotype_probabilities_Rnor50.tar.gz	figshare	http://dx.doi.org/10.6084/m9.figshare.943485_D6	HS.hdf5	ArrayExpress	E-MTAB-2332
Outbred716_DNA	Genotyping	Outbred716_genotyping	VOV_RAT_31aug10.CEL	ArrayExpress	E-MTAB-2332	Genotype calling	E-MTAB-2332.processed.1.zip	ArrayExpress	E-MTAB-2332	HAPPY	haplotype_probabilities_Rnor50.tar.gz	figshare	http://dx.doi.org/10.6084/m9.figshare.943485_D6	HS.hdf5	ArrayExpress	E-MTAB-2332
Outbred717_DNA	Genotyping	Outbred717_genotyping	VOW_RAT_30aug10.CEL	ArrayExpress	E-MTAB-2332	Genotype calling	E-MTAB-2332.processed.1.zip	ArrayExpress	E-MTAB-2332	HAPPY	haplotype_probabilities_Rnor50.tar.gz	figshare	http://dx.doi.org/10.6084/m9.figshare.943485_D6	HS.hdf5	ArrayExpress	E-MTAB-2332
Outbred718_DNA	Genotyping	Outbred718_genotyping	VOX_RAT_03aug10.CEL	ArrayExpress	E-MTAB-2332	Genotype calling	E-MTAB-2332.processed.1.zip	ArrayExpress	E-MTAB-2332	HAPPY	haplotype_probabilities_Rnor50.tar.gz	figshare	http://dx.doi.org/10.6084/m9.figshare.943485_D6	HS.hdf5	ArrayExpress	E-MTAB-2332
Outbred719_DNA	Genotyping	Outbred719_genotyping	RATDIV_BA_0719_C10Plate30.CEL	ArrayExpress	E-MTAB-2332	Genotype calling	E-MTAB-2332.processed.1.zip	ArrayExpress	E-MTAB-2332	HAPPY	haplotype_probabilities_Rnor50.tar.gz	figshare	http://dx.doi.org/10.6084/m9.figshare.943485_D6	HS.hdf5	ArrayExpress	E-MTAB-2332
Outbred72_DNA	Genotyping	Outbred72_genotyping	V6Z_RAT_28jul10.CEL	ArrayExpress	E-MTAB-2332	Genotype calling	E-MTAB-2332.processed.1.zip	ArrayExpress	E-MTAB-2332	HAPPY	haplotype_probabilities_Rnor50.tar.gz	figshare	http://dx.doi.org/10.6084/m9.figshare.943485_D6	HS.hdf5	ArrayExpress	E-MTAB-2332
Outbred722_DNA	Genotyping	Outbred722_genotyping	VP1_RAT_27jul10.CEL	ArrayExpress	E-MTAB-2332	Genotype calling	E-MTAB-2332.processed.1.zip	ArrayExpress	E-MTAB-2332	HAPPY	haplotype_probabilities_Rnor50.tar.gz	figshare	http://dx.doi.org/10.6084/m9.figshare.943485_D6	HS.hdf5	ArrayExpress	E-MTAB-2332
Outbred723_DNA	Genotyping	Outbred723_genotyping	VP2_RAT_28jul10.CEL	ArrayExpress	E-MTAB-2332	Genotype calling	E-MTAB-2332.processed.1.zip	ArrayExpress	E-MTAB-2332	HAPPY	haplotype_probabilities_Rnor50.tar.gz	figshare	http://dx.doi.org/10.6084/m9.figshare.943485_D6	HS.hdf5	ArrayExpress	E-MTAB-2332
Outbred724_DNA	Genotyping	Outbred724_genotyping	VP3_RAT_08jul10.CEL	ArrayExpress	E-MTAB-2332	Genotype calling	E-MTAB-2332.processed.1.zip	ArrayExpress	E-MTAB-2332	HAPPY	haplotype_probabilities_Rnor50.tar.gz	figshare	http://dx.doi.org/10.6084/m9.figshare.943485_D6	HS.hdf5	ArrayExpress	E-MTAB-2332
Outbred725_DNA	Genotyping	Outbred725_genotyping	VP4_RAT_22jul10.CEL	ArrayExpress	E-MTAB-2332	Genotype calling	E-MTAB-2332.processed.1.zip	ArrayExpress	E-MTAB-2332	HAPPY	haplotype_probabilities_Rnor50.tar.gz	figshare	http://dx.doi.org/10.6084/m9.figshare.943485_D6	HS.hdf5	ArrayExpress	E-MTAB-2332
Outbred726_DNA	Genotyping	Outbred726_genotyping	VP5_RAT_01jul10.CEL	ArrayExpress	E-MTAB-2332	Genotype calling	E-MTAB-2332.processed.1.zip	ArrayExpress	E-MTAB-2332	HAPPY	haplotype_probabilities_Rnor50.tar.gz	figshare	http://dx.doi.org/10.6084/m9.figshare.943485_D6	HS.hdf5	ArrayExpress	E-MTAB-2332
Outbred727_DNA	Genotyping	Outbred727_genotyping	VP6_RAT_30aug10.CEL	ArrayExpress	E-MTAB-2332	Genotype calling	E-MTAB-2332.processed.1.zip	ArrayExpress	E-MTAB-2332	HAPPY	haplotype_probabilities_Rnor50.tar.gz	figshare	http://dx.doi.org/10.6084/m9.figshare.943485_D6	HS.hdf5	ArrayExpress	E-MTAB-2332
Outbred728_DNA	Genotyping	Outbred728_genotyping	VP7_RAT_21jul10.CEL	ArrayExpress	E-MTAB-2332	Genotype calling	E-MTAB-2332.processed.1.zip	ArrayExpress	E-MTAB-2332	HAPPY	haplotype_probabilities_Rnor50.tar.gz	figshare	http://dx.doi.org/10.6084/m9.figshare.943485_D6	HS.hdf5	ArrayExpress	E-MTAB-2332
Outbred729_DNA	Genotyping	Outbred729_genotyping	VP8_RAT_02aug10.CEL	ArrayExpress	E-MTAB-2332	Genotype calling	E-MTAB-2332.processed.1.zip	ArrayExpress	E-MTAB-2332	HAPPY	haplotype_probabilities_Rnor50.tar.gz	figshare	http://dx.doi.org/10.6084/m9.figshare.943485_D6	HS.hdf5	ArrayExpress	E-MTAB-2332
Outbred73_DNA	Genotyping	Outbred73_genotyping	V70_RAT_01jul10.CEL	ArrayExpress	E-MTAB-2332	Genotype calling	E-MTAB-2332.processed.1.zip	ArrayExpress	E-MTAB-2332	HAPPY	haplotype_probabilities_Rnor50.tar.gz	figshare	http://dx.doi.org/10.6084/m9.figshare.943485_D6	HS.hdf5	ArrayExpress	E-MTAB-2332
Outbred730_DNA	Genotyping	Outbred730_genotyping	VP9_RAT_02aug10.CEL	ArrayExpress	E-MTAB-2332	Genotype calling	E-MTAB-2332.processed.1.zip	ArrayExpress	E-MTAB-2332	HAPPY	haplotype_probabilities_Rnor50.tar.gz	figshare	http://dx.doi.org/10.6084/m9.figshare.943485_D6	HS.hdf5	ArrayExpress	E-MTAB-2332
Outbred731_DNA	Genotyping	Outbred731_genotyping	VPA_RAT_11aug10.CEL	ArrayExpress	E-MTAB-2332	Genotype calling	E-MTAB-2332.processed.1.zip	ArrayExpress	E-MTAB-2332	HAPPY	haplotype_probabilities_Rnor50.tar.gz	figshare	http://dx.doi.org/10.6084/m9.figshare.943485_D6	HS.hdf5	ArrayExpress	E-MTAB-2332
Outbred732_DNA	Genotyping	Outbred732_genotyping	VPB_RAT_10aug10.CEL	ArrayExpress	E-MTAB-2332	Genotype calling	E-MTAB-2332.processed.1.zip	ArrayExpress	E-MTAB-2332	HAPPY	haplotype_probabilities_Rnor50.tar.gz	figshare	http://dx.doi.org/10.6084/m9.figshare.943485_D6	HS.hdf5	ArrayExpress	E-MTAB-2332
Outbred733_DNA	Genotyping	Outbred733_genotyping	VPC_RAT_30aug10.CEL	ArrayExpress	E-MTAB-2332	Genotype calling	E-MTAB-2332.processed.1.zip	ArrayExpress	E-MTAB-2332	HAPPY	haplotype_probabilities_Rnor50.tar.gz	figshare	http://dx.doi.org/10.6084/m9.figshare.943485_D6	HS.hdf5	ArrayExpress	E-MTAB-2332
Outbred734_DNA	Genotyping	Outbred734_genotyping	VPD_RAT_30aug10.CEL	ArrayExpress	E-MTAB-2332	Genotype calling	E-MTAB-2332.processed.1.zip	ArrayExpress	E-MTAB-2332	HAPPY	haplotype_probabilities_Rnor50.tar.gz	figshare	http://dx.doi.org/10.6084/m9.figshare.943485_D6	HS.hdf5	ArrayExpress	E-MTAB-2332
Outbred735_DNA	Genotyping	Outbred735_genotyping	VPE_RAT_31aug10.CEL	ArrayExpress	E-MTAB-2332	Genotype calling	E-MTAB-2332.processed.1.zip	ArrayExpress	E-MTAB-2332	HAPPY	haplotype_probabilities_Rnor50.tar.gz	figshare	http://dx.doi.org/10.6084/m9.figshare.943485_D6	HS.hdf5	ArrayExpress	E-MTAB-2332
Outbred736_DNA	Genotyping	Outbred736_genotyping	VPF_RAT_31aug10.CEL	ArrayExpress	E-MTAB-2332	Genotype calling	E-MTAB-2332.processed.1.zip	ArrayExpress	E-MTAB-2332	HAPPY	haplotype_probabilities_Rnor50.tar.gz	figshare	http://dx.doi.org/10.6084/m9.figshare.943485_D6	HS.hdf5	ArrayExpress	E-MTAB-2332
Outbred738_DNA	Genotyping	Outbred738_genotyping	VPH_RAT_28jul10.CEL	ArrayExpress	E-MTAB-2332	Genotype calling	E-MTAB-2332.processed.1.zip	ArrayExpress	E-MTAB-2332	HAPPY	haplotype_probabilities_Rnor50.tar.gz	figshare	http://dx.doi.org/10.6084/m9.figshare.943485_D6	HS.hdf5	ArrayExpress	E-MTAB-2332
Outbred739_DNA	Genotyping	Outbred739_genotyping	VPI_RAT_31aug10.CEL	ArrayExpress	E-MTAB-2332	Genotype calling	E-MTAB-2332.processed.1.zip	ArrayExpress	E-MTAB-2332	HAPPY	haplotype_probabilities_Rnor50.tar.gz	figshare	http://dx.doi.org/10.6084/m9.figshare.943485_D6	HS.hdf5	ArrayExpress	E-MTAB-2332
Outbred74_DNA	Genotyping	Outbred74_genotyping	V71_RAT_24aug10.CEL	ArrayExpress	E-MTAB-2332	Genotype calling	E-MTAB-2332.processed.1.zip	ArrayExpress	E-MTAB-2332	HAPPY	haplotype_probabilities_Rnor50.tar.gz	figshare	http://dx.doi.org/10.6084/m9.figshare.943485_D6	HS.hdf5	ArrayExpress	E-MTAB-2332
Outbred742_DNA	Genotyping	Outbred742_genotyping	VPL_RAT_22jul10.CEL	ArrayExpress	E-MTAB-2332	Genotype calling	E-MTAB-2332.processed.1.zip	ArrayExpress	E-MTAB-2332	HAPPY	haplotype_probabilities_Rnor50.tar.gz	figshare	http://dx.doi.org/10.6084/m9.figshare.943485_D6	HS.hdf5	ArrayExpress	E-MTAB-2332
Outbred743_DNA	Genotyping	Outbred743_genotyping	VPM_RAT_21jul10.CEL	ArrayExpress	E-MTAB-2332	Genotype calling	E-MTAB-2332.processed.1.zip	ArrayExpress	E-MTAB-2332	HAPPY	haplotype_probabilities_Rnor50.tar.gz	figshare	http://dx.doi.org/10.6084/m9.figshare.943485_D6	HS.hdf5	ArrayExpress	E-MTAB-2332
Outbred746_DNA	Genotyping	Outbred746_genotyping	RATDIV_BA_0746_C11Plate30.CEL	ArrayExpress	E-MTAB-2332	Genotype calling	E-MTAB-2332.processed.1.zip	ArrayExpress	E-MTAB-2332	HAPPY	haplotype_probabilities_Rnor50.tar.gz	figshare	http://dx.doi.org/10.6084/m9.figshare.943485_D6	HS.hdf5	ArrayExpress	E-MTAB-2332
Outbred749_DNA	Genotyping	Outbred749_genotyping	RATDIV_BA_0749_C12Plate30.CEL	ArrayExpress	E-MTAB-2332	Genotype calling	E-MTAB-2332.processed.1.zip	ArrayExpress	E-MTAB-2332	HAPPY	haplotype_probabilities_Rnor50.tar.gz	figshare	http://dx.doi.org/10.6084/m9.figshare.943485_D6	HS.hdf5	ArrayExpress	E-MTAB-2332
Outbred75_DNA	Genotyping	Outbred75_genotyping	V72_RAT_27jul10.CEL	ArrayExpress	E-MTAB-2332	Genotype calling	E-MTAB-2332.processed.1.zip	ArrayExpress	E-MTAB-2332	HAPPY	haplotype_probabilities_Rnor50.tar.gz	figshare	http://dx.doi.org/10.6084/m9.figshare.943485_D6	HS.hdf5	ArrayExpress	E-MTAB-2332
Outbred750_DNA	Genotyping	Outbred750_genotyping	VPT_RAT_10aug10.CEL	ArrayExpress	E-MTAB-2332	Genotype calling	E-MTAB-2332.processed.1.zip	ArrayExpress	E-MTAB-2332	HAPPY	haplotype_probabilities_Rnor50.tar.gz	figshare	http://dx.doi.org/10.6084/m9.figshare.943485_D6	HS.hdf5	ArrayExpress	E-MTAB-2332
Outbred751_DNA	Genotyping	Outbred751_genotyping	VPU_RAT_28jul10.CEL	ArrayExpress	E-MTAB-2332	Genotype calling	E-MTAB-2332.processed.1.zip	ArrayExpress	E-MTAB-2332	HAPPY	haplotype_probabilities_Rnor50.tar.gz	figshare	http://dx.doi.org/10.6084/m9.figshare.943485_D6	HS.hdf5	ArrayExpress	E-MTAB-2332
Outbred752_DNA	Genotyping	Outbred752_genotyping	VPV_RAT_28jul10.CEL	ArrayExpress	E-MTAB-2332	Genotype calling	E-MTAB-2332.processed.1.zip	ArrayExpress	E-MTAB-2332	HAPPY	haplotype_probabilities_Rnor50.tar.gz	figshare	http://dx.doi.org/10.6084/m9.figshare.943485_D6	HS.hdf5	ArrayExpress	E-MTAB-2332
Outbred753_DNA	Genotyping	Outbred753_genotyping	VPW_RAT_08jul10.CEL	ArrayExpress	E-MTAB-2332	Genotype calling	E-MTAB-2332.processed.1.zip	ArrayExpress	E-MTAB-2332	HAPPY	haplotype_probabilities_Rnor50.tar.gz	figshare	http://dx.doi.org/10.6084/m9.figshare.943485_D6	HS.hdf5	ArrayExpress	E-MTAB-2332
Outbred754_DNA	Genotyping	Outbred754_genotyping	RATDIV_BA_0754_D01Plate30.CEL	ArrayExpress	E-MTAB-2332	Genotype calling	E-MTAB-2332.processed.1.zip	ArrayExpress	E-MTAB-2332	HAPPY	haplotype_probabilities_Rnor50.tar.gz	figshare	http://dx.doi.org/10.6084/m9.figshare.943485_D6	HS.hdf5	ArrayExpress	E-MTAB-2332
Outbred755_DNA	Genotyping	Outbred755_genotyping	VPY_RAT_10aug10.CEL	ArrayExpress	E-MTAB-2332	Genotype calling	E-MTAB-2332.processed.1.zip	ArrayExpress	E-MTAB-2332	HAPPY	haplotype_probabilities_Rnor50.tar.gz	figshare	http://dx.doi.org/10.6084/m9.figshare.943485_D6	HS.hdf5	ArrayExpress	E-MTAB-2332
Outbred756_DNA	Genotyping	Outbred756_genotyping	VPZ_RAT_27jul10.CEL	ArrayExpress	E-MTAB-2332	Genotype calling	E-MTAB-2332.processed.1.zip	ArrayExpress	E-MTAB-2332	HAPPY	haplotype_probabilities_Rnor50.tar.gz	figshare	http://dx.doi.org/10.6084/m9.figshare.943485_D6	HS.hdf5	ArrayExpress	E-MTAB-2332
Outbred757_DNA	Genotyping	Outbred757_genotyping	VQ0_RAT_08jul10.CEL	ArrayExpress	E-MTAB-2332	Genotype calling	E-MTAB-2332.processed.1.zip	ArrayExpress	E-MTAB-2332	HAPPY	haplotype_probabilities_Rnor50.tar.gz	figshare	http://dx.doi.org/10.6084/m9.figshare.943485_D6	HS.hdf5	ArrayExpress	E-MTAB-2332
Outbred758_DNA	Genotyping	Outbred758_genotyping	RATDIV_BA_0758_D02Plate30.CEL	ArrayExpress	E-MTAB-2332	Genotype calling	E-MTAB-2332.processed.1.zip	ArrayExpress	E-MTAB-2332	HAPPY	haplotype_probabilities_Rnor50.tar.gz	figshare	http://dx.doi.org/10.6084/m9.figshare.943485_D6	HS.hdf5	ArrayExpress	E-MTAB-2332
Outbred759_DNA	Genotyping	Outbred759_genotyping	VQ2_RAT_02aug10.CEL	ArrayExpress	E-MTAB-2332	Genotype calling	E-MTAB-2332.processed.1.zip	ArrayExpress	E-MTAB-2332	HAPPY	haplotype_probabilities_Rnor50.tar.gz	figshare	http://dx.doi.org/10.6084/m9.figshare.943485_D6	HS.hdf5	ArrayExpress	E-MTAB-2332
Outbred76_DNA	Genotyping	Outbred76_genotyping	V73_RAT_27jul10.CEL	ArrayExpress	E-MTAB-2332	Genotype calling	E-MTAB-2332.processed.1.zip	ArrayExpress	E-MTAB-2332	HAPPY	haplotype_probabilities_Rnor50.tar.gz	figshare	http://dx.doi.org/10.6084/m9.figshare.943485_D6	HS.hdf5	ArrayExpress	E-MTAB-2332
Outbred760_DNA	Genotyping	Outbred760_genotyping	VQ3_RAT_31aug10.CEL	ArrayExpress	E-MTAB-2332	Genotype calling	E-MTAB-2332.processed.1.zip	ArrayExpress	E-MTAB-2332	HAPPY	haplotype_probabilities_Rnor50.tar.gz	figshare	http://dx.doi.org/10.6084/m9.figshare.943485_D6	HS.hdf5	ArrayExpress	E-MTAB-2332
Outbred761_DNA	Genotyping	Outbred761_genotyping	VQ4_RAT_30aug10.CEL	ArrayExpress	E-MTAB-2332	Genotype calling	E-MTAB-2332.processed.1.zip	ArrayExpress	E-MTAB-2332	HAPPY	haplotype_probabilities_Rnor50.tar.gz	figshare	http://dx.doi.org/10.6084/m9.figshare.943485_D6	HS.hdf5	ArrayExpress	E-MTAB-2332
Outbred762_DNA	Genotyping	Outbred762_genotyping	VQ5_RAT_30aug10.CEL	ArrayExpress	E-MTAB-2332	Genotype calling	E-MTAB-2332.processed.1.zip	ArrayExpress	E-MTAB-2332	HAPPY	haplotype_probabilities_Rnor50.tar.gz	figshare	http://dx.doi.org/10.6084/m9.figshare.943485_D6	HS.hdf5	ArrayExpress	E-MTAB-2332
Outbred763_DNA	Genotyping	Outbred763_genotyping	VQ6_RAT_30aug10.CEL	ArrayExpress	E-MTAB-2332	Genotype calling	E-MTAB-2332.processed.1.zip	ArrayExpress	E-MTAB-2332	HAPPY	haplotype_probabilities_Rnor50.tar.gz	figshare	http://dx.doi.org/10.6084/m9.figshare.943485_D6	HS.hdf5	ArrayExpress	E-MTAB-2332
Outbred764_DNA	Genotyping	Outbred764_genotyping	VQ7_RAT_10aug10.CEL	ArrayExpress	E-MTAB-2332	Genotype calling	E-MTAB-2332.processed.1.zip	ArrayExpress	E-MTAB-2332	HAPPY	haplotype_probabilities_Rnor50.tar.gz	figshare	http://dx.doi.org/10.6084/m9.figshare.943485_D6	HS.hdf5	ArrayExpress	E-MTAB-2332
Outbred765_DNA	Genotyping	Outbred765_genotyping	VQ8_RAT_27jul10.CEL	ArrayExpress	E-MTAB-2332	Genotype calling	E-MTAB-2332.processed.1.zip	ArrayExpress	E-MTAB-2332	HAPPY	haplotype_probabilities_Rnor50.tar.gz	figshare	http://dx.doi.org/10.6084/m9.figshare.943485_D6	HS.hdf5	ArrayExpress	E-MTAB-2332
Outbred766_DNA	Genotyping	Outbred766_genotyping	RATDIV_BA_0766_D03Plate30.CEL	ArrayExpress	E-MTAB-2332	Genotype calling	E-MTAB-2332.processed.1.zip	ArrayExpress	E-MTAB-2332	HAPPY	haplotype_probabilities_Rnor50.tar.gz	figshare	http://dx.doi.org/10.6084/m9.figshare.943485_D6	HS.hdf5	ArrayExpress	E-MTAB-2332
Outbred767_DNA	Genotyping	Outbred767_genotyping	RATDIV_BA_0767_D04Plate30.CEL	ArrayExpress	E-MTAB-2332	Genotype calling	E-MTAB-2332.processed.1.zip	ArrayExpress	E-MTAB-2332	HAPPY	haplotype_probabilities_Rnor50.tar.gz	figshare	http://dx.doi.org/10.6084/m9.figshare.943485_D6	HS.hdf5	ArrayExpress	E-MTAB-2332
Outbred768_DNA	Genotyping	Outbred768_genotyping	VQB_RAT_30aug10.CEL	ArrayExpress	E-MTAB-2332	Genotype calling	E-MTAB-2332.processed.1.zip	ArrayExpress	E-MTAB-2332	HAPPY	haplotype_probabilities_Rnor50.tar.gz	figshare	http://dx.doi.org/10.6084/m9.figshare.943485_D6	HS.hdf5	ArrayExpress	E-MTAB-2332
Outbred769_DNA	Genotyping	Outbred769_genotyping	VQC_RAT_22jul10.CEL	ArrayExpress	E-MTAB-2332	Genotype calling	E-MTAB-2332.processed.1.zip	ArrayExpress	E-MTAB-2332	HAPPY	haplotype_probabilities_Rnor50.tar.gz	figshare	http://dx.doi.org/10.6084/m9.figshare.943485_D6	HS.hdf5	ArrayExpress	E-MTAB-2332
Outbred77_DNA	Genotyping	Outbred77_genotyping	V74_RAT_01jul10.CEL	ArrayExpress	E-MTAB-2332	Genotype calling	E-MTAB-2332.processed.1.zip	ArrayExpress	E-MTAB-2332	HAPPY	haplotype_probabilities_Rnor50.tar.gz	figshare	http://dx.doi.org/10.6084/m9.figshare.943485_D6	HS.hdf5	ArrayExpress	E-MTAB-2332
Outbred770_DNA	Genotyping	Outbred770_genotyping	RATDIV_BA_0770_D05Plate30.CEL	ArrayExpress	E-MTAB-2332	Genotype calling	E-MTAB-2332.processed.1.zip	ArrayExpress	E-MTAB-2332	HAPPY	haplotype_probabilities_Rnor50.tar.gz	figshare	http://dx.doi.org/10.6084/m9.figshare.943485_D6	HS.hdf5	ArrayExpress	E-MTAB-2332
Outbred771_DNA	Genotyping	Outbred771_genotyping	RATDIV_BA_0771_D06Plate30.CEL	ArrayExpress	E-MTAB-2332	Genotype calling	E-MTAB-2332.processed.1.zip	ArrayExpress	E-MTAB-2332	HAPPY	haplotype_probabilities_Rnor50.tar.gz	figshare	http://dx.doi.org/10.6084/m9.figshare.943485_D6	HS.hdf5	ArrayExpress	E-MTAB-2332
Outbred772_DNA	Genotyping	Outbred772_genotyping	RATDIV_BA_0772_D07Plate30.CEL	ArrayExpress	E-MTAB-2332	Genotype calling	E-MTAB-2332.processed.1.zip	ArrayExpress	E-MTAB-2332	HAPPY	haplotype_probabilities_Rnor50.tar.gz	figshare	http://dx.doi.org/10.6084/m9.figshare.943485_D6	HS.hdf5	ArrayExpress	E-MTAB-2332
Outbred773_DNA	Genotyping	Outbred773_genotyping	RATDIV_BA_0773_D08Plate30.CEL	ArrayExpress	E-MTAB-2332	Genotype calling	E-MTAB-2332.processed.1.zip	ArrayExpress	E-MTAB-2332	HAPPY	haplotype_probabilities_Rnor50.tar.gz	figshare	http://dx.doi.org/10.6084/m9.figshare.943485_D6	HS.hdf5	ArrayExpress	E-MTAB-2332
Outbred774_DNA	Genotyping	Outbred774_genotyping	RATDIV_BA_0774_D09Plate30.CEL	ArrayExpress	E-MTAB-2332	Genotype calling	E-MTAB-2332.processed.1.zip	ArrayExpress	E-MTAB-2332	HAPPY	haplotype_probabilities_Rnor50.tar.gz	figshare	http://dx.doi.org/10.6084/m9.figshare.943485_D6	HS.hdf5	ArrayExpress	E-MTAB-2332
Outbred775_DNA	Genotyping	Outbred775_genotyping	VQI_RAT_15jan11.CEL	ArrayExpress	E-MTAB-2332	Genotype calling	E-MTAB-2332.processed.1.zip	ArrayExpress	E-MTAB-2332	HAPPY	haplotype_probabilities_Rnor50.tar.gz	figshare	http://dx.doi.org/10.6084/m9.figshare.943485_D6	HS.hdf5	ArrayExpress	E-MTAB-2332
Outbred776_DNA	Genotyping	Outbred776_genotyping	RATDIV_BA_0776_D10Plate30.CEL	ArrayExpress	E-MTAB-2332	Genotype calling	E-MTAB-2332.processed.1.zip	ArrayExpress	E-MTAB-2332	HAPPY	haplotype_probabilities_Rnor50.tar.gz	figshare	http://dx.doi.org/10.6084/m9.figshare.943485_D6	HS.hdf5	ArrayExpress	E-MTAB-2332
Outbred777_DNA	Genotyping	Outbred777_genotyping	VQK_RAT_08jul10.CEL	ArrayExpress	E-MTAB-2332	Genotype calling	E-MTAB-2332.processed.1.zip	ArrayExpress	E-MTAB-2332	HAPPY	haplotype_probabilities_Rnor50.tar.gz	figshare	http://dx.doi.org/10.6084/m9.figshare.943485_D6	HS.hdf5	ArrayExpress	E-MTAB-2332
Outbred778_DNA	Genotyping	Outbred778_genotyping	VQL_RAT_02aug10.CEL	ArrayExpress	E-MTAB-2332	Genotype calling	E-MTAB-2332.processed.1.zip	ArrayExpress	E-MTAB-2332	HAPPY	haplotype_probabilities_Rnor50.tar.gz	figshare	http://dx.doi.org/10.6084/m9.figshare.943485_D6	HS.hdf5	ArrayExpress	E-MTAB-2332
Outbred779_DNA	Genotyping	Outbred779_genotyping	VQM_RAT_31aug10.CEL	ArrayExpress	E-MTAB-2332	Genotype calling	E-MTAB-2332.processed.1.zip	ArrayExpress	E-MTAB-2332	HAPPY	haplotype_probabilities_Rnor50.tar.gz	figshare	http://dx.doi.org/10.6084/m9.figshare.943485_D6	HS.hdf5	ArrayExpress	E-MTAB-2332
Outbred78_DNA	Genotyping	Outbred78_genotyping	V75_RAT_27jul10.CEL	ArrayExpress	E-MTAB-2332	Genotype calling	E-MTAB-2332.processed.1.zip	ArrayExpress	E-MTAB-2332	HAPPY	haplotype_probabilities_Rnor50.tar.gz	figshare	http://dx.doi.org/10.6084/m9.figshare.943485_D6	HS.hdf5	ArrayExpress	E-MTAB-2332
Outbred780_DNA	Genotyping	Outbred780_genotyping	VQN_RAT_27jul10.CEL	ArrayExpress	E-MTAB-2332	Genotype calling	E-MTAB-2332.processed.1.zip	ArrayExpress	E-MTAB-2332	HAPPY	haplotype_probabilities_Rnor50.tar.gz	figshare	http://dx.doi.org/10.6084/m9.figshare.943485_D6	HS.hdf5	ArrayExpress	E-MTAB-2332
Outbred782_DNA	Genotyping	Outbred782_genotyping	VQP_RAT_31aug10.CEL	ArrayExpress	E-MTAB-2332	Genotype calling	E-MTAB-2332.processed.1.zip	ArrayExpress	E-MTAB-2332	HAPPY	haplotype_probabilities_Rnor50.tar.gz	figshare	http://dx.doi.org/10.6084/m9.figshare.943485_D6	HS.hdf5	ArrayExpress	E-MTAB-2332
Outbred783_DNA	Genotyping	Outbred783_genotyping	VQQ_RAT_27jul10.CEL	ArrayExpress	E-MTAB-2332	Genotype calling	E-MTAB-2332.processed.1.zip	ArrayExpress	E-MTAB-2332	HAPPY	haplotype_probabilities_Rnor50.tar.gz	figshare	http://dx.doi.org/10.6084/m9.figshare.943485_D6	HS.hdf5	ArrayExpress	E-MTAB-2332
Outbred784_DNA	Genotyping	Outbred784_genotyping	VQR_RAT_08jul10.CEL	ArrayExpress	E-MTAB-2332	Genotype calling	E-MTAB-2332.processed.1.zip	ArrayExpress	E-MTAB-2332	HAPPY	haplotype_probabilities_Rnor50.tar.gz	figshare	http://dx.doi.org/10.6084/m9.figshare.943485_D6	HS.hdf5	ArrayExpress	E-MTAB-2332
Outbred785_DNA	Genotyping	Outbred785_genotyping	VQS_RAT_22jul10.CEL	ArrayExpress	E-MTAB-2332	Genotype calling	E-MTAB-2332.processed.1.zip	ArrayExpress	E-MTAB-2332	HAPPY	haplotype_probabilities_Rnor50.tar.gz	figshare	http://dx.doi.org/10.6084/m9.figshare.943485_D6	HS.hdf5	ArrayExpress	E-MTAB-2332
Outbred786_DNA	Genotyping	Outbred786_genotyping	VQT_RAT_21jul10.CEL	ArrayExpress	E-MTAB-2332	Genotype calling	E-MTAB-2332.processed.1.zip	ArrayExpress	E-MTAB-2332	HAPPY	haplotype_probabilities_Rnor50.tar.gz	figshare	http://dx.doi.org/10.6084/m9.figshare.943485_D6	HS.hdf5	ArrayExpress	E-MTAB-2332
Outbred79_DNA	Genotyping	Outbred79_genotyping	V76_RAT_24aug10.CEL	ArrayExpress	E-MTAB-2332	Genotype calling	E-MTAB-2332.processed.1.zip	ArrayExpress	E-MTAB-2332	HAPPY	haplotype_probabilities_Rnor50.tar.gz	figshare	http://dx.doi.org/10.6084/m9.figshare.943485_D6	HS.hdf5	ArrayExpress	E-MTAB-2332
Outbred790_DNA	Genotyping	Outbred790_genotyping	RATDIV_BA_0790_D11Plate30.CEL	ArrayExpress	E-MTAB-2332	Genotype calling	E-MTAB-2332.processed.1.zip	ArrayExpress	E-MTAB-2332	HAPPY	haplotype_probabilities_Rnor50.tar.gz	figshare	http://dx.doi.org/10.6084/m9.figshare.943485_D6	HS.hdf5	ArrayExpress	E-MTAB-2332
Outbred791_DNA	Genotyping	Outbred791_genotyping	VQY_RAT_31aug10.CEL	ArrayExpress	E-MTAB-2332	Genotype calling	E-MTAB-2332.processed.1.zip	ArrayExpress	E-MTAB-2332	HAPPY	haplotype_probabilities_Rnor50.tar.gz	figshare	http://dx.doi.org/10.6084/m9.figshare.943485_D6	HS.hdf5	ArrayExpress	E-MTAB-2332
Outbred792_DNA	Genotyping	Outbred792_genotyping	VQZ_RAT_31aug10.CEL	ArrayExpress	E-MTAB-2332	Genotype calling	E-MTAB-2332.processed.1.zip	ArrayExpress	E-MTAB-2332	HAPPY	haplotype_probabilities_Rnor50.tar.gz	figshare	http://dx.doi.org/10.6084/m9.figshare.943485_D6	HS.hdf5	ArrayExpress	E-MTAB-2332
Outbred793_DNA	Genotyping	Outbred793_genotyping	VR0_RAT_08jul10.CEL	ArrayExpress	E-MTAB-2332	Genotype calling	E-MTAB-2332.processed.1.zip	ArrayExpress	E-MTAB-2332	HAPPY	haplotype_probabilities_Rnor50.tar.gz	figshare	http://dx.doi.org/10.6084/m9.figshare.943485_D6	HS.hdf5	ArrayExpress	E-MTAB-2332
Outbred794_DNA	Genotyping	Outbred794_genotyping	VR1_RAT_01jul10.CEL	ArrayExpress	E-MTAB-2332	Genotype calling	E-MTAB-2332.processed.1.zip	ArrayExpress	E-MTAB-2332	HAPPY	haplotype_probabilities_Rnor50.tar.gz	figshare	http://dx.doi.org/10.6084/m9.figshare.943485_D6	HS.hdf5	ArrayExpress	E-MTAB-2332
Outbred795_DNA	Genotyping	Outbred795_genotyping	VR2_RAT_01jul10.CEL	ArrayExpress	E-MTAB-2332	Genotype calling	E-MTAB-2332.processed.1.zip	ArrayExpress	E-MTAB-2332	HAPPY	haplotype_probabilities_Rnor50.tar.gz	figshare	http://dx.doi.org/10.6084/m9.figshare.943485_D6	HS.hdf5	ArrayExpress	E-MTAB-2332
Outbred796_DNA	Genotyping	Outbred796_genotyping	VR3_RAT_22jul10.CEL	ArrayExpress	E-MTAB-2332	Genotype calling	E-MTAB-2332.processed.1.zip	ArrayExpress	E-MTAB-2332	HAPPY	haplotype_probabilities_Rnor50.tar.gz	figshare	http://dx.doi.org/10.6084/m9.figshare.943485_D6	HS.hdf5	ArrayExpress	E-MTAB-2332
Outbred8_DNA	Genotyping	Outbred8_genotyping	V57_RAT_25aug10.CEL	ArrayExpress	E-MTAB-2332	Genotype calling	E-MTAB-2332.processed.1.zip	ArrayExpress	E-MTAB-2332	HAPPY	haplotype_probabilities_Rnor50.tar.gz	figshare	http://dx.doi.org/10.6084/m9.figshare.943485_D6	HS.hdf5	ArrayExpress	E-MTAB-2332
Outbred80_DNA	Genotyping	Outbred80_genotyping	V77_RAT_08jul10.CEL	ArrayExpress	E-MTAB-2332	Genotype calling	E-MTAB-2332.processed.1.zip	ArrayExpress	E-MTAB-2332	HAPPY	haplotype_probabilities_Rnor50.tar.gz	figshare	http://dx.doi.org/10.6084/m9.figshare.943485_D6	HS.hdf5	ArrayExpress	E-MTAB-2332
Outbred802_DNA	Genotyping	Outbred802_genotyping	VR9_RAT_30aug10.CEL	ArrayExpress	E-MTAB-2332	Genotype calling	E-MTAB-2332.processed.1.zip	ArrayExpress	E-MTAB-2332	HAPPY	haplotype_probabilities_Rnor50.tar.gz	figshare	http://dx.doi.org/10.6084/m9.figshare.943485_D6	HS.hdf5	ArrayExpress	E-MTAB-2332
Outbred803_DNA	Genotyping	Outbred803_genotyping	VRA_RAT_30aug10.CEL	ArrayExpress	E-MTAB-2332	Genotype calling	E-MTAB-2332.processed.1.zip	ArrayExpress	E-MTAB-2332	HAPPY	haplotype_probabilities_Rnor50.tar.gz	figshare	http://dx.doi.org/10.6084/m9.figshare.943485_D6	HS.hdf5	ArrayExpress	E-MTAB-2332
Outbred804_DNA	Genotyping	Outbred804_genotyping	RATDIV_BA_0804_A01Plate31.CEL	ArrayExpress	E-MTAB-2332	Genotype calling	E-MTAB-2332.processed.1.zip	ArrayExpress	E-MTAB-2332	HAPPY	haplotype_probabilities_Rnor50.tar.gz	figshare	http://dx.doi.org/10.6084/m9.figshare.943485_D6	HS.hdf5	ArrayExpress	E-MTAB-2332
Outbred805_DNA	Genotyping	Outbred805_genotyping	RATDIV_BA_0805_A02Plate31.CEL	ArrayExpress	E-MTAB-2332	Genotype calling	E-MTAB-2332.processed.1.zip	ArrayExpress	E-MTAB-2332	HAPPY	haplotype_probabilities_Rnor50.tar.gz	figshare	http://dx.doi.org/10.6084/m9.figshare.943485_D6	HS.hdf5	ArrayExpress	E-MTAB-2332
Outbred806_DNA	Genotyping	Outbred806_genotyping	RATDIV_BA_0806_A03Plate31.CEL	ArrayExpress	E-MTAB-2332	Genotype calling	E-MTAB-2332.processed.1.zip	ArrayExpress	E-MTAB-2332	HAPPY	haplotype_probabilities_Rnor50.tar.gz	figshare	http://dx.doi.org/10.6084/m9.figshare.943485_D6	HS.hdf5	ArrayExpress	E-MTAB-2332
Outbred807_DNA	Genotyping	Outbred807_genotyping	RATDIV_BA_0807_A04Plate31.CEL	ArrayExpress	E-MTAB-2332	Genotype calling	E-MTAB-2332.processed.1.zip	ArrayExpress	E-MTAB-2332	HAPPY	haplotype_probabilities_Rnor50.tar.gz	figshare	http://dx.doi.org/10.6084/m9.figshare.943485_D6	HS.hdf5	ArrayExpress	E-MTAB-2332
Outbred808_DNA	Genotyping	Outbred808_genotyping	RATDIV_BA_0808_A05Plate31.CEL	ArrayExpress	E-MTAB-2332	Genotype calling	E-MTAB-2332.processed.1.zip	ArrayExpress	E-MTAB-2332	HAPPY	haplotype_probabilities_Rnor50.tar.gz	figshare	http://dx.doi.org/10.6084/m9.figshare.943485_D6	HS.hdf5	ArrayExpress	E-MTAB-2332
Outbred809_DNA	Genotyping	Outbred809_genotyping	RATDIV_BA_0809_A06Plate31.CEL	ArrayExpress	E-MTAB-2332	Genotype calling	E-MTAB-2332.processed.1.zip	ArrayExpress	E-MTAB-2332	HAPPY	haplotype_probabilities_Rnor50.tar.gz	figshare	http://dx.doi.org/10.6084/m9.figshare.943485_D6	HS.hdf5	ArrayExpress	E-MTAB-2332
Outbred81_DNA	Genotyping	Outbred81_genotyping	V78_RAT_01jul10.CEL	ArrayExpress	E-MTAB-2332	Genotype calling	E-MTAB-2332.processed.1.zip	ArrayExpress	E-MTAB-2332	HAPPY	haplotype_probabilities_Rnor50.tar.gz	figshare	http://dx.doi.org/10.6084/m9.figshare.943485_D6	HS.hdf5	ArrayExpress	E-MTAB-2332
Outbred810_DNA	Genotyping	Outbred810_genotyping	VRH_RAT_30aug10.CEL	ArrayExpress	E-MTAB-2332	Genotype calling	E-MTAB-2332.processed.1.zip	ArrayExpress	E-MTAB-2332	HAPPY	haplotype_probabilities_Rnor50.tar.gz	figshare	http://dx.doi.org/10.6084/m9.figshare.943485_D6	HS.hdf5	ArrayExpress	E-MTAB-2332
Outbred811_DNA	Genotyping	Outbred811_genotyping	VRI_RAT_31aug10.CEL	ArrayExpress	E-MTAB-2332	Genotype calling	E-MTAB-2332.processed.1.zip	ArrayExpress	E-MTAB-2332	HAPPY	haplotype_probabilities_Rnor50.tar.gz	figshare	http://dx.doi.org/10.6084/m9.figshare.943485_D6	HS.hdf5	ArrayExpress	E-MTAB-2332
Outbred814_DNA	Genotyping	Outbred814_genotyping	VRL_RAT_31aug10.CEL	ArrayExpress	E-MTAB-2332	Genotype calling	E-MTAB-2332.processed.1.zip	ArrayExpress	E-MTAB-2332	HAPPY	haplotype_probabilities_Rnor50.tar.gz	figshare	http://dx.doi.org/10.6084/m9.figshare.943485_D6	HS.hdf5	ArrayExpress	E-MTAB-2332
Outbred815_DNA	Genotyping	Outbred815_genotyping	VRM_RAT_31aug10.CEL	ArrayExpress	E-MTAB-2332	Genotype calling	E-MTAB-2332.processed.1.zip	ArrayExpress	E-MTAB-2332	HAPPY	haplotype_probabilities_Rnor50.tar.gz	figshare	http://dx.doi.org/10.6084/m9.figshare.943485_D6	HS.hdf5	ArrayExpress	E-MTAB-2332
Outbred816_DNA	Genotyping	Outbred816_genotyping	VRN_RAT_31aug10.CEL	ArrayExpress	E-MTAB-2332	Genotype calling	E-MTAB-2332.processed.1.zip	ArrayExpress	E-MTAB-2332	HAPPY	haplotype_probabilities_Rnor50.tar.gz	figshare	http://dx.doi.org/10.6084/m9.figshare.943485_D6	HS.hdf5	ArrayExpress	E-MTAB-2332
Outbred817_DNA	Genotyping	Outbred817_genotyping	VRO_RAT_30aug10.CEL	ArrayExpress	E-MTAB-2332	Genotype calling	E-MTAB-2332.processed.1.zip	ArrayExpress	E-MTAB-2332	HAPPY	haplotype_probabilities_Rnor50.tar.gz	figshare	http://dx.doi.org/10.6084/m9.figshare.943485_D6	HS.hdf5	ArrayExpress	E-MTAB-2332
Outbred818_DNA	Genotyping	Outbred818_genotyping	VRP_RAT_30aug10.CEL	ArrayExpress	E-MTAB-2332	Genotype calling	E-MTAB-2332.processed.1.zip	ArrayExpress	E-MTAB-2332	HAPPY	haplotype_probabilities_Rnor50.tar.gz	figshare	http://dx.doi.org/10.6084/m9.figshare.943485_D6	HS.hdf5	ArrayExpress	E-MTAB-2332
Outbred819_DNA	Genotyping	Outbred819_genotyping	VRQ_RAT_30aug10.CEL	ArrayExpress	E-MTAB-2332	Genotype calling	E-MTAB-2332.processed.1.zip	ArrayExpress	E-MTAB-2332	HAPPY	haplotype_probabilities_Rnor50.tar.gz	figshare	http://dx.doi.org/10.6084/m9.figshare.943485_D6	HS.hdf5	ArrayExpress	E-MTAB-2332
Outbred820_DNA	Genotyping	Outbred820_genotyping	RATDIV_BA_0820_A07Plate31.CEL	ArrayExpress	E-MTAB-2332	Genotype calling	E-MTAB-2332.processed.1.zip	ArrayExpress	E-MTAB-2332	HAPPY	haplotype_probabilities_Rnor50.tar.gz	figshare	http://dx.doi.org/10.6084/m9.figshare.943485_D6	HS.hdf5	ArrayExpress	E-MTAB-2332
Outbred821_DNA	Genotyping	Outbred821_genotyping	RATDIV_BA_0821_A08Plate31.CEL	ArrayExpress	E-MTAB-2332	Genotype calling	E-MTAB-2332.processed.1.zip	ArrayExpress	E-MTAB-2332	HAPPY	haplotype_probabilities_Rnor50.tar.gz	figshare	http://dx.doi.org/10.6084/m9.figshare.943485_D6	HS.hdf5	ArrayExpress	E-MTAB-2332
Outbred826_DNA	Genotyping	Outbred826_genotyping	VRX_RAT_30aug10.CEL	ArrayExpress	E-MTAB-2332	Genotype calling	E-MTAB-2332.processed.1.zip	ArrayExpress	E-MTAB-2332	HAPPY	haplotype_probabilities_Rnor50.tar.gz	figshare	http://dx.doi.org/10.6084/m9.figshare.943485_D6	HS.hdf5	ArrayExpress	E-MTAB-2332
Outbred827_DNA	Genotyping	Outbred827_genotyping	VRY_RAT_02sep10.CEL	ArrayExpress	E-MTAB-2332	Genotype calling	E-MTAB-2332.processed.1.zip	ArrayExpress	E-MTAB-2332	HAPPY	haplotype_probabilities_Rnor50.tar.gz	figshare	http://dx.doi.org/10.6084/m9.figshare.943485_D6	HS.hdf5	ArrayExpress	E-MTAB-2332
Outbred828_DNA	Genotyping	Outbred828_genotyping	VRZ_RAT_02sep10.CEL	ArrayExpress	E-MTAB-2332	Genotype calling	E-MTAB-2332.processed.1.zip	ArrayExpress	E-MTAB-2332	HAPPY	haplotype_probabilities_Rnor50.tar.gz	figshare	http://dx.doi.org/10.6084/m9.figshare.943485_D6	HS.hdf5	ArrayExpress	E-MTAB-2332
Outbred829_DNA	Genotyping	Outbred829_genotyping	VS0_RAT_02sep10.CEL	ArrayExpress	E-MTAB-2332	Genotype calling	E-MTAB-2332.processed.1.zip	ArrayExpress	E-MTAB-2332	HAPPY	haplotype_probabilities_Rnor50.tar.gz	figshare	http://dx.doi.org/10.6084/m9.figshare.943485_D6	HS.hdf5	ArrayExpress	E-MTAB-2332
Outbred83_DNA	Genotyping	Outbred83_genotyping	V7A_RAT_08jul10.CEL	ArrayExpress	E-MTAB-2332	Genotype calling	E-MTAB-2332.processed.1.zip	ArrayExpress	E-MTAB-2332	HAPPY	haplotype_probabilities_Rnor50.tar.gz	figshare	http://dx.doi.org/10.6084/m9.figshare.943485_D6	HS.hdf5	ArrayExpress	E-MTAB-2332
Outbred830_DNA	Genotyping	Outbred830_genotyping	VS1_RAT_02sep10.CEL	ArrayExpress	E-MTAB-2332	Genotype calling	E-MTAB-2332.processed.1.zip	ArrayExpress	E-MTAB-2332	HAPPY	haplotype_probabilities_Rnor50.tar.gz	figshare	http://dx.doi.org/10.6084/m9.figshare.943485_D6	HS.hdf5	ArrayExpress	E-MTAB-2332
Outbred831_DNA	Genotyping	Outbred831_genotyping	VS2_RAT_01sep10.CEL	ArrayExpress	E-MTAB-2332	Genotype calling	E-MTAB-2332.processed.1.zip	ArrayExpress	E-MTAB-2332	HAPPY	haplotype_probabilities_Rnor50.tar.gz	figshare	http://dx.doi.org/10.6084/m9.figshare.943485_D6	HS.hdf5	ArrayExpress	E-MTAB-2332
Outbred832_DNA	Genotyping	Outbred832_genotyping	VS3_RAT_01sep10.CEL	ArrayExpress	E-MTAB-2332	Genotype calling	E-MTAB-2332.processed.1.zip	ArrayExpress	E-MTAB-2332	HAPPY	haplotype_probabilities_Rnor50.tar.gz	figshare	http://dx.doi.org/10.6084/m9.figshare.943485_D6	HS.hdf5	ArrayExpress	E-MTAB-2332
Outbred833_DNA	Genotyping	Outbred833_genotyping	VS4_RAT_01sep10.CEL	ArrayExpress	E-MTAB-2332	Genotype calling	E-MTAB-2332.processed.1.zip	ArrayExpress	E-MTAB-2332	HAPPY	haplotype_probabilities_Rnor50.tar.gz	figshare	http://dx.doi.org/10.6084/m9.figshare.943485_D6	HS.hdf5	ArrayExpress	E-MTAB-2332
Outbred834_DNA	Genotyping	Outbred834_genotyping	VS5_RAT_01sep10.CEL	ArrayExpress	E-MTAB-2332	Genotype calling	E-MTAB-2332.processed.1.zip	ArrayExpress	E-MTAB-2332	HAPPY	haplotype_probabilities_Rnor50.tar.gz	figshare	http://dx.doi.org/10.6084/m9.figshare.943485_D6	HS.hdf5	ArrayExpress	E-MTAB-2332
Outbred835_DNA	Genotyping	Outbred835_genotyping	VS6_RAT_02sep10.CEL	ArrayExpress	E-MTAB-2332	Genotype calling	E-MTAB-2332.processed.1.zip	ArrayExpress	E-MTAB-2332	HAPPY	haplotype_probabilities_Rnor50.tar.gz	figshare	http://dx.doi.org/10.6084/m9.figshare.943485_D6	HS.hdf5	ArrayExpress	E-MTAB-2332
Outbred836_DNA	Genotyping	Outbred836_genotyping	VS7_RAT_02sep10.CEL	ArrayExpress	E-MTAB-2332	Genotype calling	E-MTAB-2332.processed.1.zip	ArrayExpress	E-MTAB-2332	HAPPY	haplotype_probabilities_Rnor50.tar.gz	figshare	http://dx.doi.org/10.6084/m9.figshare.943485_D6	HS.hdf5	ArrayExpress	E-MTAB-2332
Outbred837_DNA	Genotyping	Outbred837_genotyping	VS8_RAT_02sep10.CEL	ArrayExpress	E-MTAB-2332	Genotype calling	E-MTAB-2332.processed.1.zip	ArrayExpress	E-MTAB-2332	HAPPY	haplotype_probabilities_Rnor50.tar.gz	figshare	http://dx.doi.org/10.6084/m9.figshare.943485_D6	HS.hdf5	ArrayExpress	E-MTAB-2332
Outbred838_DNA	Genotyping	Outbred838_genotyping	VS9_RAT_01sep10.CEL	ArrayExpress	E-MTAB-2332	Genotype calling	E-MTAB-2332.processed.1.zip	ArrayExpress	E-MTAB-2332	HAPPY	haplotype_probabilities_Rnor50.tar.gz	figshare	http://dx.doi.org/10.6084/m9.figshare.943485_D6	HS.hdf5	ArrayExpress	E-MTAB-2332
Outbred839_DNA	Genotyping	Outbred839_genotyping	VSA_RAT_01sep10.CEL	ArrayExpress	E-MTAB-2332	Genotype calling	E-MTAB-2332.processed.1.zip	ArrayExpress	E-MTAB-2332	HAPPY	haplotype_probabilities_Rnor50.tar.gz	figshare	http://dx.doi.org/10.6084/m9.figshare.943485_D6	HS.hdf5	ArrayExpress	E-MTAB-2332
Outbred84_DNA	Genotyping	Outbred84_genotyping	V7B_RAT_03aug10.CEL	ArrayExpress	E-MTAB-2332	Genotype calling	E-MTAB-2332.processed.1.zip	ArrayExpress	E-MTAB-2332	HAPPY	haplotype_probabilities_Rnor50.tar.gz	figshare	http://dx.doi.org/10.6084/m9.figshare.943485_D6	HS.hdf5	ArrayExpress	E-MTAB-2332
Outbred840_DNA	Genotyping	Outbred840_genotyping	VSB_RAT_01sep10.CEL	ArrayExpress	E-MTAB-2332	Genotype calling	E-MTAB-2332.processed.1.zip	ArrayExpress	E-MTAB-2332	HAPPY	haplotype_probabilities_Rnor50.tar.gz	figshare	http://dx.doi.org/10.6084/m9.figshare.943485_D6	HS.hdf5	ArrayExpress	E-MTAB-2332
Outbred841_DNA	Genotyping	Outbred841_genotyping	VSC_RAT_01sep10.CEL	ArrayExpress	E-MTAB-2332	Genotype calling	E-MTAB-2332.processed.1.zip	ArrayExpress	E-MTAB-2332	HAPPY	haplotype_probabilities_Rnor50.tar.gz	figshare	http://dx.doi.org/10.6084/m9.figshare.943485_D6	HS.hdf5	ArrayExpress	E-MTAB-2332
Outbred842_DNA	Genotyping	Outbred842_genotyping	VSD_RAT_02sep10.CEL	ArrayExpress	E-MTAB-2332	Genotype calling	E-MTAB-2332.processed.1.zip	ArrayExpress	E-MTAB-2332	HAPPY	haplotype_probabilities_Rnor50.tar.gz	figshare	http://dx.doi.org/10.6084/m9.figshare.943485_D6	HS.hdf5	ArrayExpress	E-MTAB-2332
Outbred843_DNA	Genotyping	Outbred843_genotyping	VSE_RAT_02sep10.CEL	ArrayExpress	E-MTAB-2332	Genotype calling	E-MTAB-2332.processed.1.zip	ArrayExpress	E-MTAB-2332	HAPPY	haplotype_probabilities_Rnor50.tar.gz	figshare	http://dx.doi.org/10.6084/m9.figshare.943485_D6	HS.hdf5	ArrayExpress	E-MTAB-2332
Outbred844_DNA	Genotyping	Outbred844_genotyping	VSF_RAT_02sep10.CEL	ArrayExpress	E-MTAB-2332	Genotype calling	E-MTAB-2332.processed.1.zip	ArrayExpress	E-MTAB-2332	HAPPY	haplotype_probabilities_Rnor50.tar.gz	figshare	http://dx.doi.org/10.6084/m9.figshare.943485_D6	HS.hdf5	ArrayExpress	E-MTAB-2332
Outbred845_DNA	Genotyping	Outbred845_genotyping	VSG_RAT_02sep10.CEL	ArrayExpress	E-MTAB-2332	Genotype calling	E-MTAB-2332.processed.1.zip	ArrayExpress	E-MTAB-2332	HAPPY	haplotype_probabilities_Rnor50.tar.gz	figshare	http://dx.doi.org/10.6084/m9.figshare.943485_D6	HS.hdf5	ArrayExpress	E-MTAB-2332
Outbred846_DNA	Genotyping	Outbred846_genotyping	VSH_RAT_01sep10.CEL	ArrayExpress	E-MTAB-2332	Genotype calling	E-MTAB-2332.processed.1.zip	ArrayExpress	E-MTAB-2332	HAPPY	haplotype_probabilities_Rnor50.tar.gz	figshare	http://dx.doi.org/10.6084/m9.figshare.943485_D6	HS.hdf5	ArrayExpress	E-MTAB-2332
Outbred847_DNA	Genotyping	Outbred847_genotyping	VSI_RAT_01sep10.CEL	ArrayExpress	E-MTAB-2332	Genotype calling	E-MTAB-2332.processed.1.zip	ArrayExpress	E-MTAB-2332	HAPPY	haplotype_probabilities_Rnor50.tar.gz	figshare	http://dx.doi.org/10.6084/m9.figshare.943485_D6	HS.hdf5	ArrayExpress	E-MTAB-2332
Outbred848_DNA	Genotyping	Outbred848_genotyping	VSJ_RAT_01sep10.CEL	ArrayExpress	E-MTAB-2332	Genotype calling	E-MTAB-2332.processed.1.zip	ArrayExpress	E-MTAB-2332	HAPPY	haplotype_probabilities_Rnor50.tar.gz	figshare	http://dx.doi.org/10.6084/m9.figshare.943485_D6	HS.hdf5	ArrayExpress	E-MTAB-2332
Outbred849_DNA	Genotyping	Outbred849_genotyping	VSK_RAT_01sep10.CEL	ArrayExpress	E-MTAB-2332	Genotype calling	E-MTAB-2332.processed.1.zip	ArrayExpress	E-MTAB-2332	HAPPY	haplotype_probabilities_Rnor50.tar.gz	figshare	http://dx.doi.org/10.6084/m9.figshare.943485_D6	HS.hdf5	ArrayExpress	E-MTAB-2332
Outbred85_DNA	Genotyping	Outbred85_genotyping	V7C_RAT_10aug10.CEL	ArrayExpress	E-MTAB-2332	Genotype calling	E-MTAB-2332.processed.1.zip	ArrayExpress	E-MTAB-2332	HAPPY	haplotype_probabilities_Rnor50.tar.gz	figshare	http://dx.doi.org/10.6084/m9.figshare.943485_D6	HS.hdf5	ArrayExpress	E-MTAB-2332
Outbred850_DNA	Genotyping	Outbred850_genotyping	VSL_RAT_02sep10.CEL	ArrayExpress	E-MTAB-2332	Genotype calling	E-MTAB-2332.processed.1.zip	ArrayExpress	E-MTAB-2332	HAPPY	haplotype_probabilities_Rnor50.tar.gz	figshare	http://dx.doi.org/10.6084/m9.figshare.943485_D6	HS.hdf5	ArrayExpress	E-MTAB-2332
Outbred851_DNA	Genotyping	Outbred851_genotyping	VSM_RAT_02sep10.CEL	ArrayExpress	E-MTAB-2332	Genotype calling	E-MTAB-2332.processed.1.zip	ArrayExpress	E-MTAB-2332	HAPPY	haplotype_probabilities_Rnor50.tar.gz	figshare	http://dx.doi.org/10.6084/m9.figshare.943485_D6	HS.hdf5	ArrayExpress	E-MTAB-2332
Outbred852_DNA	Genotyping	Outbred852_genotyping	VSN_RAT_02sep10.CEL	ArrayExpress	E-MTAB-2332	Genotype calling	E-MTAB-2332.processed.1.zip	ArrayExpress	E-MTAB-2332	HAPPY	haplotype_probabilities_Rnor50.tar.gz	figshare	http://dx.doi.org/10.6084/m9.figshare.943485_D6	HS.hdf5	ArrayExpress	E-MTAB-2332
Outbred853_DNA	Genotyping	Outbred853_genotyping	VSO_RAT_02sep10.CEL	ArrayExpress	E-MTAB-2332	Genotype calling	E-MTAB-2332.processed.1.zip	ArrayExpress	E-MTAB-2332	HAPPY	haplotype_probabilities_Rnor50.tar.gz	figshare	http://dx.doi.org/10.6084/m9.figshare.943485_D6	HS.hdf5	ArrayExpress	E-MTAB-2332
Outbred854_DNA	Genotyping	Outbred854_genotyping	VSP_RAT_01sep10.CEL	ArrayExpress	E-MTAB-2332	Genotype calling	E-MTAB-2332.processed.1.zip	ArrayExpress	E-MTAB-2332	HAPPY	haplotype_probabilities_Rnor50.tar.gz	figshare	http://dx.doi.org/10.6084/m9.figshare.943485_D6	HS.hdf5	ArrayExpress	E-MTAB-2332
Outbred855_DNA	Genotyping	Outbred855_genotyping	VSQ_RAT_01sep10.CEL	ArrayExpress	E-MTAB-2332	Genotype calling	E-MTAB-2332.processed.1.zip	ArrayExpress	E-MTAB-2332	HAPPY	haplotype_probabilities_Rnor50.tar.gz	figshare	http://dx.doi.org/10.6084/m9.figshare.943485_D6	HS.hdf5	ArrayExpress	E-MTAB-2332
Outbred856_DNA	Genotyping	Outbred856_genotyping	VSR_RAT_01sep10.CEL	ArrayExpress	E-MTAB-2332	Genotype calling	E-MTAB-2332.processed.1.zip	ArrayExpress	E-MTAB-2332	HAPPY	haplotype_probabilities_Rnor50.tar.gz	figshare	http://dx.doi.org/10.6084/m9.figshare.943485_D6	HS.hdf5	ArrayExpress	E-MTAB-2332
Outbred857_DNA	Genotyping	Outbred857_genotyping	VSS_RAT_01sep10.CEL	ArrayExpress	E-MTAB-2332	Genotype calling	E-MTAB-2332.processed.1.zip	ArrayExpress	E-MTAB-2332	HAPPY	haplotype_probabilities_Rnor50.tar.gz	figshare	http://dx.doi.org/10.6084/m9.figshare.943485_D6	HS.hdf5	ArrayExpress	E-MTAB-2332
Outbred858_DNA	Genotyping	Outbred858_genotyping	VST_RAT_02sep10.CEL	ArrayExpress	E-MTAB-2332	Genotype calling	E-MTAB-2332.processed.1.zip	ArrayExpress	E-MTAB-2332	HAPPY	haplotype_probabilities_Rnor50.tar.gz	figshare	http://dx.doi.org/10.6084/m9.figshare.943485_D6	HS.hdf5	ArrayExpress	E-MTAB-2332
Outbred86_DNA	Genotyping	Outbred86_genotyping	V7D_RAT_01jul10.CEL	ArrayExpress	E-MTAB-2332	Genotype calling	E-MTAB-2332.processed.1.zip	ArrayExpress	E-MTAB-2332	HAPPY	haplotype_probabilities_Rnor50.tar.gz	figshare	http://dx.doi.org/10.6084/m9.figshare.943485_D6	HS.hdf5	ArrayExpress	E-MTAB-2332
Outbred860_DNA	Genotyping	Outbred860_genotyping	VSV_RAT_02sep10.CEL	ArrayExpress	E-MTAB-2332	Genotype calling	E-MTAB-2332.processed.1.zip	ArrayExpress	E-MTAB-2332	HAPPY	haplotype_probabilities_Rnor50.tar.gz	figshare	http://dx.doi.org/10.6084/m9.figshare.943485_D6	HS.hdf5	ArrayExpress	E-MTAB-2332
Outbred862_DNA	Genotyping	Outbred862_genotyping	VSX_RAT_02sep10.CEL	ArrayExpress	E-MTAB-2332	Genotype calling	E-MTAB-2332.processed.1.zip	ArrayExpress	E-MTAB-2332	HAPPY	haplotype_probabilities_Rnor50.tar.gz	figshare	http://dx.doi.org/10.6084/m9.figshare.943485_D6	HS.hdf5	ArrayExpress	E-MTAB-2332
Outbred863_DNA	Genotyping	Outbred863_genotyping	VSY_RAT_02sep10.CEL	ArrayExpress	E-MTAB-2332	Genotype calling	E-MTAB-2332.processed.1.zip	ArrayExpress	E-MTAB-2332	HAPPY	haplotype_probabilities_Rnor50.tar.gz	figshare	http://dx.doi.org/10.6084/m9.figshare.943485_D6	HS.hdf5	ArrayExpress	E-MTAB-2332
Outbred864_DNA	Genotyping	Outbred864_genotyping	VSZ_RAT_01sep10.CEL	ArrayExpress	E-MTAB-2332	Genotype calling	E-MTAB-2332.processed.1.zip	ArrayExpress	E-MTAB-2332	HAPPY	haplotype_probabilities_Rnor50.tar.gz	figshare	http://dx.doi.org/10.6084/m9.figshare.943485_D6	HS.hdf5	ArrayExpress	E-MTAB-2332
Outbred865_DNA	Genotyping	Outbred865_genotyping	VT0_RAT_01sep10.CEL	ArrayExpress	E-MTAB-2332	Genotype calling	E-MTAB-2332.processed.1.zip	ArrayExpress	E-MTAB-2332	HAPPY	haplotype_probabilities_Rnor50.tar.gz	figshare	http://dx.doi.org/10.6084/m9.figshare.943485_D6	HS.hdf5	ArrayExpress	E-MTAB-2332
Outbred866_DNA	Genotyping	Outbred866_genotyping	VT1_RAT_01sep10.CEL	ArrayExpress	E-MTAB-2332	Genotype calling	E-MTAB-2332.processed.1.zip	ArrayExpress	E-MTAB-2332	HAPPY	haplotype_probabilities_Rnor50.tar.gz	figshare	http://dx.doi.org/10.6084/m9.figshare.943485_D6	HS.hdf5	ArrayExpress	E-MTAB-2332
Outbred867_DNA	Genotyping	Outbred867_genotyping	VT2_RAT_01sep10.CEL	ArrayExpress	E-MTAB-2332	Genotype calling	E-MTAB-2332.processed.1.zip	ArrayExpress	E-MTAB-2332	HAPPY	haplotype_probabilities_Rnor50.tar.gz	figshare	http://dx.doi.org/10.6084/m9.figshare.943485_D6	HS.hdf5	ArrayExpress	E-MTAB-2332
Outbred869_DNA	Genotyping	Outbred869_genotyping	VT4_RAT_02sep10.CEL	ArrayExpress	E-MTAB-2332	Genotype calling	E-MTAB-2332.processed.1.zip	ArrayExpress	E-MTAB-2332	HAPPY	haplotype_probabilities_Rnor50.tar.gz	figshare	http://dx.doi.org/10.6084/m9.figshare.943485_D6	HS.hdf5	ArrayExpress	E-MTAB-2332
Outbred870_DNA	Genotyping	Outbred870_genotyping	VT5_RAT_02sep10.CEL	ArrayExpress	E-MTAB-2332	Genotype calling	E-MTAB-2332.processed.1.zip	ArrayExpress	E-MTAB-2332	HAPPY	haplotype_probabilities_Rnor50.tar.gz	figshare	http://dx.doi.org/10.6084/m9.figshare.943485_D6	HS.hdf5	ArrayExpress	E-MTAB-2332
Outbred871_DNA	Genotyping	Outbred871_genotyping	VT6_RAT_02sep10.CEL	ArrayExpress	E-MTAB-2332	Genotype calling	E-MTAB-2332.processed.1.zip	ArrayExpress	E-MTAB-2332	HAPPY	haplotype_probabilities_Rnor50.tar.gz	figshare	http://dx.doi.org/10.6084/m9.figshare.943485_D6	HS.hdf5	ArrayExpress	E-MTAB-2332
Outbred873_DNA	Genotyping	Outbred873_genotyping	VT8_RAT_02sep10.CEL	ArrayExpress	E-MTAB-2332	Genotype calling	E-MTAB-2332.processed.1.zip	ArrayExpress	E-MTAB-2332	HAPPY	haplotype_probabilities_Rnor50.tar.gz	figshare	http://dx.doi.org/10.6084/m9.figshare.943485_D6	HS.hdf5	ArrayExpress	E-MTAB-2332
Outbred874_DNA	Genotyping	Outbred874_genotyping	VT9_RAT_01sep10.CEL	ArrayExpress	E-MTAB-2332	Genotype calling	E-MTAB-2332.processed.1.zip	ArrayExpress	E-MTAB-2332	HAPPY	haplotype_probabilities_Rnor50.tar.gz	figshare	http://dx.doi.org/10.6084/m9.figshare.943485_D6	HS.hdf5	ArrayExpress	E-MTAB-2332
Outbred875_DNA	Genotyping	Outbred875_genotyping	VTA_RAT_01sep10.CEL	ArrayExpress	E-MTAB-2332	Genotype calling	E-MTAB-2332.processed.1.zip	ArrayExpress	E-MTAB-2332	HAPPY	haplotype_probabilities_Rnor50.tar.gz	figshare	http://dx.doi.org/10.6084/m9.figshare.943485_D6	HS.hdf5	ArrayExpress	E-MTAB-2332
Outbred876_DNA	Genotyping	Outbred876_genotyping	VTB_RAT_01sep10.CEL	ArrayExpress	E-MTAB-2332	Genotype calling	E-MTAB-2332.processed.1.zip	ArrayExpress	E-MTAB-2332	HAPPY	haplotype_probabilities_Rnor50.tar.gz	figshare	http://dx.doi.org/10.6084/m9.figshare.943485_D6	HS.hdf5	ArrayExpress	E-MTAB-2332
Outbred877_DNA	Genotyping	Outbred877_genotyping	VTC_RAT_01sep10.CEL	ArrayExpress	E-MTAB-2332	Genotype calling	E-MTAB-2332.processed.1.zip	ArrayExpress	E-MTAB-2332	HAPPY	haplotype_probabilities_Rnor50.tar.gz	figshare	http://dx.doi.org/10.6084/m9.figshare.943485_D6	HS.hdf5	ArrayExpress	E-MTAB-2332
Outbred878_DNA	Genotyping	Outbred878_genotyping	VTD_RAT_02sep10.CEL	ArrayExpress	E-MTAB-2332	Genotype calling	E-MTAB-2332.processed.1.zip	ArrayExpress	E-MTAB-2332	HAPPY	haplotype_probabilities_Rnor50.tar.gz	figshare	http://dx.doi.org/10.6084/m9.figshare.943485_D6	HS.hdf5	ArrayExpress	E-MTAB-2332
Outbred879_DNA	Genotyping	Outbred879_genotyping	VTE_RAT_02sep10.CEL	ArrayExpress	E-MTAB-2332	Genotype calling	E-MTAB-2332.processed.1.zip	ArrayExpress	E-MTAB-2332	HAPPY	haplotype_probabilities_Rnor50.tar.gz	figshare	http://dx.doi.org/10.6084/m9.figshare.943485_D6	HS.hdf5	ArrayExpress	E-MTAB-2332
Outbred88_DNA	Genotyping	Outbred88_genotyping	V7F_RAT_24aug10.CEL	ArrayExpress	E-MTAB-2332	Genotype calling	E-MTAB-2332.processed.1.zip	ArrayExpress	E-MTAB-2332	HAPPY	haplotype_probabilities_Rnor50.tar.gz	figshare	http://dx.doi.org/10.6084/m9.figshare.943485_D6	HS.hdf5	ArrayExpress	E-MTAB-2332
Outbred880_DNA	Genotyping	Outbred880_genotyping	VTF_RAT_02sep10.CEL	ArrayExpress	E-MTAB-2332	Genotype calling	E-MTAB-2332.processed.1.zip	ArrayExpress	E-MTAB-2332	HAPPY	haplotype_probabilities_Rnor50.tar.gz	figshare	http://dx.doi.org/10.6084/m9.figshare.943485_D6	HS.hdf5	ArrayExpress	E-MTAB-2332
Outbred884_DNA	Genotyping	Outbred884_genotyping	VTJ_RAT_02sep10.CEL	ArrayExpress	E-MTAB-2332	Genotype calling	E-MTAB-2332.processed.1.zip	ArrayExpress	E-MTAB-2332	HAPPY	haplotype_probabilities_Rnor50.tar.gz	figshare	http://dx.doi.org/10.6084/m9.figshare.943485_D6	HS.hdf5	ArrayExpress	E-MTAB-2332
Outbred885_DNA	Genotyping	Outbred885_genotyping	VTK_RAT_01sep10.CEL	ArrayExpress	E-MTAB-2332	Genotype calling	E-MTAB-2332.processed.1.zip	ArrayExpress	E-MTAB-2332	HAPPY	haplotype_probabilities_Rnor50.tar.gz	figshare	http://dx.doi.org/10.6084/m9.figshare.943485_D6	HS.hdf5	ArrayExpress	E-MTAB-2332
Outbred886_DNA	Genotyping	Outbred886_genotyping	VTL_RAT_01sep10.CEL	ArrayExpress	E-MTAB-2332	Genotype calling	E-MTAB-2332.processed.1.zip	ArrayExpress	E-MTAB-2332	HAPPY	haplotype_probabilities_Rnor50.tar.gz	figshare	http://dx.doi.org/10.6084/m9.figshare.943485_D6	HS.hdf5	ArrayExpress	E-MTAB-2332
Outbred887_DNA	Genotyping	Outbred887_genotyping	VTM_RAT_01sep10.CEL	ArrayExpress	E-MTAB-2332	Genotype calling	E-MTAB-2332.processed.1.zip	ArrayExpress	E-MTAB-2332	HAPPY	haplotype_probabilities_Rnor50.tar.gz	figshare	http://dx.doi.org/10.6084/m9.figshare.943485_D6	HS.hdf5	ArrayExpress	E-MTAB-2332
Outbred888_DNA	Genotyping	Outbred888_genotyping	VTN_RAT_01sep10.CEL	ArrayExpress	E-MTAB-2332	Genotype calling	E-MTAB-2332.processed.1.zip	ArrayExpress	E-MTAB-2332	HAPPY	haplotype_probabilities_Rnor50.tar.gz	figshare	http://dx.doi.org/10.6084/m9.figshare.943485_D6	HS.hdf5	ArrayExpress	E-MTAB-2332
Outbred889_DNA	Genotyping	Outbred889_genotyping	VTO_RAT_02sep10.CEL	ArrayExpress	E-MTAB-2332	Genotype calling	E-MTAB-2332.processed.1.zip	ArrayExpress	E-MTAB-2332	HAPPY	haplotype_probabilities_Rnor50.tar.gz	figshare	http://dx.doi.org/10.6084/m9.figshare.943485_D6	HS.hdf5	ArrayExpress	E-MTAB-2332
Outbred89_DNA	Genotyping	Outbred89_genotyping	V7G_RAT_21jul10.CEL	ArrayExpress	E-MTAB-2332	Genotype calling	E-MTAB-2332.processed.1.zip	ArrayExpress	E-MTAB-2332	HAPPY	haplotype_probabilities_Rnor50.tar.gz	figshare	http://dx.doi.org/10.6084/m9.figshare.943485_D6	HS.hdf5	ArrayExpress	E-MTAB-2332
Outbred892_DNA	Genotyping	Outbred892_genotyping	VTR_RAT_02sep10.CEL	ArrayExpress	E-MTAB-2332	Genotype calling	E-MTAB-2332.processed.1.zip	ArrayExpress	E-MTAB-2332	HAPPY	haplotype_probabilities_Rnor50.tar.gz	figshare	http://dx.doi.org/10.6084/m9.figshare.943485_D6	HS.hdf5	ArrayExpress	E-MTAB-2332
Outbred893_DNA	Genotyping	Outbred893_genotyping	VTS_RAT_02sep10.CEL	ArrayExpress	E-MTAB-2332	Genotype calling	E-MTAB-2332.processed.1.zip	ArrayExpress	E-MTAB-2332	HAPPY	haplotype_probabilities_Rnor50.tar.gz	figshare	http://dx.doi.org/10.6084/m9.figshare.943485_D6	HS.hdf5	ArrayExpress	E-MTAB-2332
Outbred894_DNA	Genotyping	Outbred894_genotyping	VTT_RAT_02sep10.CEL	ArrayExpress	E-MTAB-2332	Genotype calling	E-MTAB-2332.processed.1.zip	ArrayExpress	E-MTAB-2332	HAPPY	haplotype_probabilities_Rnor50.tar.gz	figshare	http://dx.doi.org/10.6084/m9.figshare.943485_D6	HS.hdf5	ArrayExpress	E-MTAB-2332
Outbred895_DNA	Genotyping	Outbred895_genotyping	VTU_RAT_01sep10.CEL	ArrayExpress	E-MTAB-2332	Genotype calling	E-MTAB-2332.processed.1.zip	ArrayExpress	E-MTAB-2332	HAPPY	haplotype_probabilities_Rnor50.tar.gz	figshare	http://dx.doi.org/10.6084/m9.figshare.943485_D6	HS.hdf5	ArrayExpress	E-MTAB-2332
[truncated: 107 more rows]
