# Supplementary material for: Genomes and phenomes of a population of outbred rats and its progenitors
Source: Sci Data. 2014 Jun 10;1:140011. doi: 10.1038/sdata.2014.11 (PMC4381735; doi:10.1038/sdata.2014.11)
Supplement: Supplementary Table 5 [file sdata201411-s7.xlsx]

## Sheet: Table5.txt
SI Table 5 Metadata sequencing assays
Sample name	Method	Assay name	Raw data file	Data repository	Data record accession	Method	Derived data files	Data repository	Data record accession	Reference genome for variants	Method	Derived data files	Data repository	Data record accession	Reference genome for merge factors	Method	Derived data files	Data repository	Data record accession	Reference genome for merge factors	Method	Derived data files	Data repository	Data record accession	Reference genome for accessible genome
ACI/N_DNA	Next-generation sequencing and alignment to reference genome (Rnor34)	ACI/N_sequencing	ftp://ftp.sra.ebi.ac.uk/vol1/ERA169/ERA169634/bam/ACI_merge_20110524.bam	ENA	ERS184490	Variant calling	HS_SNPs_RN34.txt.gz, HS_Indels_Rn34.txt.gz, HS_SVs_Rn34.txt.gz, HS_SNPs_Indels_Rn50.txt.gz, HSLE_SVs_Rn50.txt.gz	ArrayExpress	E-MTAB-2332	Rnor34 and Rnor50	Preparation of merge factors	merge_factors.Rdata	figshare	http://dx.doi.org/10.6084/m9.figshare.943485_D6	Rnor50	Imputation in 1,407 HS rats	HS.hdf5	ArrayExpress	E-MTAB-2332	Rnor50	accessible genome	ACI_genome_accessibility_Rn34.bed.gz, ACI_genome_accessibility_Rn50.bed.gz	ArrayExpress	E-MTAB-2332	Rnor34 and Rnor50
Bn/SsN_DNA	Next-generation sequencing and alignment to reference genome (Rnor34)	Bn/SsN_sequencing	ftp://ftp.sra.ebi.ac.uk/vol1/ERA169/ERA169634/bam/BNssn_merged_20111126.bam	ENA	ERS184491	Variant calling	HS_SNPs_RN34.txt.gz, HS_Indels_Rn34.txt.gz, HS_SVs_Rn34.txt.gz, HS_SNPs_Indels_Rn50.txt.gz, HSLE_SVs_Rn50.txt.gz	ArrayExpress	E-MTAB-2332	Rnor34 and Rnor50	Preparation of merge factors	merge_factors.Rdata	figshare	http://dx.doi.org/10.6084/m9.figshare.943485_D6	Rnor50	Imputation in 1,407 HS rats	HS.hdf5	ArrayExpress	E-MTAB-2332	Rnor50	accessible genome	BN_genome_accessibility_Rn34.bed.gz, BN_genome_accessibility_Rn50.bed.gz	ArrayExpress	E-MTAB-2332	Rnor34 and Rnor50
BUF/N_DNA	Next-generation sequencing and alignment to reference genome (Rnor34)	BUF/N_sequencing	ftp://ftp.sra.ebi.ac.uk/vol1/ERA169/ERA169634/bam/Buf_merge_20110516.bam	ENA	ERS184492	Variant calling	HS_SNPs_RN34.txt.gz, HS_Indels_Rn34.txt.gz, HS_SVs_Rn34.txt.gz, HS_SNPs_Indels_Rn50.txt.gz, HSLE_SVs_Rn50.txt.gz	ArrayExpress	E-MTAB-2332	Rnor34 and Rnor50	Preparation of merge factors	merge_factors.Rdata	figshare	http://dx.doi.org/10.6084/m9.figshare.943485_D6	Rnor50	Imputation in 1,407 HS rats	HS.hdf5	ArrayExpress	E-MTAB-2332	Rnor50	accessible genome	BUF_genome_accessibility_Rn34.bed.gz, BUF_genome_accessibility_Rn50.bed.gz	ArrayExpress	E-MTAB-2332	Rnor34 and Rnor50
F344/N_DNA	Next-generation sequencing and alignment to reference genome (Rnor34)	F344/N_sequencing	ftp://ftp.sra.ebi.ac.uk/vol1/ERA169/ERA169634/bam/F344_merge_20110712.bam	ENA	ERS184493	Variant calling	HS_SNPs_RN34.txt.gz, HS_Indels_Rn34.txt.gz, HS_SVs_Rn34.txt.gz, HS_SNPs_Indels_Rn50.txt.gz, HSLE_SVs_Rn50.txt.gz	ArrayExpress	E-MTAB-2332	Rnor34 and Rnor50	Preparation of merge factors	merge_factors.Rdata	figshare	http://dx.doi.org/10.6084/m9.figshare.943485_D6	Rnor50	Imputation in 1,407 HS rats	HS.hdf5	ArrayExpress	E-MTAB-2332	Rnor50	accessible genome	F344_genome_accessibility_Rn34.bed.gz, F344_genome_accessibility_Rn50.bed.gz	ArrayExpress	E-MTAB-2332	Rnor34 and Rnor50
M520/N_DNA	Next-generation sequencing and alignment to reference genome (Rnor34)	M520/N_sequencing	ftp://ftp.sra.ebi.ac.uk/vol1/ERA169/ERA169634/bam/M520_merge_20110617.bam	ENA	ERS184494	Variant calling	HS_SNPs_RN34.txt.gz, HS_Indels_Rn34.txt.gz, HS_SVs_Rn34.txt.gz, HS_SNPs_Indels_Rn50.txt.gz, HSLE_SVs_Rn50.txt.gz	ArrayExpress	E-MTAB-2332	Rnor34 and Rnor50	Preparation of merge factors	merge_factors.Rdata	figshare	http://dx.doi.org/10.6084/m9.figshare.943485_D6	Rnor50	Imputation in 1,407 HS rats	HS.hdf5	ArrayExpress	E-MTAB-2332	Rnor50	accessible genome	M520_genome_accessibility_Rn34.bed.gz, M520_genome_accessibility_Rn50.bed.gz	ArrayExpress	E-MTAB-2332	Rnor34 and Rnor50
MR/N_DNA	Next-generation sequencing and alignment to reference genome (Rnor34)	MR/N_sequencing	ftp://ftp.sra.ebi.ac.uk/vol1/ERA169/ERA169634/bam/MR_merge_20110524.bam	ENA	ERS184495	Variant calling	HS_SNPs_RN34.txt.gz, HS_Indels_Rn34.txt.gz, HS_SVs_Rn34.txt.gz, HS_SNPs_Indels_Rn50.txt.gz, HSLE_SVs_Rn50.txt.gz	ArrayExpress	E-MTAB-2332	Rnor34 and Rnor50	Preparation of merge factors	merge_factors.Rdata	figshare	http://dx.doi.org/10.6084/m9.figshare.943485_D6	Rnor50	Imputation in 1,407 HS rats	HS.hdf5	ArrayExpress	E-MTAB-2332	Rnor50	accessible genome	MR_genome_accessibility_Rn34.bed.gz, MR_genome_accessibility_Rn50.bed.gz	ArrayExpress	E-MTAB-2332	Rnor34 and Rnor50
WKY/N_DNA	Next-generation sequencing and alignment to reference genome (Rnor34)	WKY/N_sequencing	ftp://ftp.sra.ebi.ac.uk/vol1/ERA169/ERA169634/bam/WKY_merge_20110805.bam	ENA	ERS184496	Variant calling	HS_SNPs_RN34.txt.gz, HS_Indels_Rn34.txt.gz, HS_SVs_Rn34.txt.gz, HS_SNPs_Indels_Rn50.txt.gz, HSLE_SVs_Rn50.txt.gz	ArrayExpress	E-MTAB-2332	Rnor34 and Rnor50	Preparation of merge factors	merge_factors.Rdata	figshare	http://dx.doi.org/10.6084/m9.figshare.943485_D6	Rnor50	Imputation in 1,407 HS rats	HS.hdf5	ArrayExpress	E-MTAB-2332	Rnor50	accessible genome	WKY_genome_accessibility_Rn34.bed.gz, WKY_genome_accessibility_Rn50.bed.gz	ArrayExpress	E-MTAB-2332	Rnor34 and Rnor50
WN/N_DNA	Next-generation sequencing and alignment to reference genome (Rnor34)	WN/N_sequencing	ftp://ftp.sra.ebi.ac.uk/vol1/ERA169/ERA169634/bam/WN_merge_20110611.bam	ENA	ERS184497	Variant calling	HS_SNPs_RN34.txt.gz, HS_Indels_Rn34.txt.gz, HS_SVs_Rn34.txt.gz, HS_SNPs_Indels_Rn50.txt.gz, HSLE_SVs_Rn50.txt.gz	ArrayExpress	E-MTAB-2332	Rnor34 and Rnor50	Preparation of merge factors	merge_factors.Rdata	figshare	http://dx.doi.org/10.6084/m9.figshare.943485_D6	Rnor50	Imputation in 1,407 HS rats	HS.hdf5	ArrayExpress	E-MTAB-2332	Rnor50	accessible genome	WN_genome_accessibility_Rn34.bed.gz, WN_genome_accessibility_Rn50.bed.gz	ArrayExpress	E-MTAB-2332	Rnor34 and Rnor50
